# Supplementary material for: Comprehensive multi-omics analysis of breast cancer reveals distinct long-term prognostic subtypes
Source: Oncogenesis. 2024 Jun 13;13(1):22. doi: 10.1038/s41389-024-00521-6 (PMC11176181; doi:10.1038/s41389-024-00521-6)
Supplement: Supplementary file 3 — Supplementary Data 1 [file 41389_2024_521_MOESM3_ESM.xlsx]

## Sheet: P values for test of associatio
	BMI	Grade	Histology	Node Status	Tumor Size	ER	HER	PR
Factor 1	0.311761	8.15e-10	0.63118	0.0569335	0.668783	4.3e-30	0.0172491	2.25e-18
Factor 2	0.584169	7.91e-22	1.93e-07	0.146097	0.0178501	4.61e-11	1.14e-05	2.42e-07
Factor 3	0.205418	0.0317979	0.151551	0.638488	0.565934	0.72586	0.0913037	0.332666
Factor 4	0.050492	0.00402094	0.000358727	0.699523	0.0732873	0.00471858	0.272891	0.0285702
Factor 5	0.664263	0.00051823	0.40267	0.00399427	0.0499688	0.657453	5.32e-15	0.0220615
Factor 6	0.626759	0.905214	1.17e-05	0.0626798	0.746025	0.993324	0.964578	0.653383
Factor 7	0.0602063	0.00161365	0.0175095	0.412376	0.67849	0.0830218	0.0476273	0.416304
Factor 8	0.684234	0.00167089	0.0111441	0.232792	0.857097	0.0332601	0.0924449	0.60235
Factor 9	0.624534	2.97e-06	0.00222229	0.495866	0.012617	0.107023	0.523139	0.413254
Factor 10	0.029322	0.984641	0.0204689	0.89531	0.0941679	0.393017	0.415542	0.102603
Factor 11	0.590171	0.809318	0.0145574	0.475996	0.00980525	0.66186	0.0392455	0.599568
Factor 12	0.844335	0.264432	0.194361	0.133777	0.710624	0.260617	0.980316	0.318243
Factor 13	0.0352552	0.233361	0.545776	0.725313	0.0101896	0.930298	0.875312	0.461996
Factor 14	0.968741	0.776679	0.541711	0.499396	0.143985	0.254226	0.206158	0.0898241
Factor 15	0.656241	0.472818	0.30671	0.0754948	0.399596	0.933926	0.636414	0.479206
Factor 16	0.771277	0.3952	0.229036	0.962202	0.828733	0.818914	0.601627	0.600495
Factor 17	0.207989	0.824965	0.528606	0.93129	0.478073	0.740748	0.187674	0.833245
Factor 18	0.611179	0.352408	0.729861	0.646547	0.896154	0.89772	0.711321	0.326059
Factor 19	0.395556	0.992217	0.32143	0.688826	0.990358	0.334442	0.650563	0.122487
Factor 20	0.97647	0.982649	0.253623	0.430154	0.398245	0.528341	0.106196	0.0811071

## Sheet: Spearman Correlation Coefficien
Spearman	Correlation	Coefficient											P Values
	Histology	Tumorsize-mm	grade	n-status	M-status	HER	ER	PR	BMI				Histology	Tumorsize-mm	grade	n-status	M-status	HER	ER	PR	BMI
Factor1	0.02663081	2.329874e-02	0.358785141	-0.088467845	-0.005649259	0.133805601	-0.6401983311	-0.49115745	-0.042762612			Factor1	6.313627e-01	0.677035715	2.442936e-11	0.11031415	0.918569917	1.696596e-02	4.519608e-38	1.030935e-20	0.45165972
Factor2	-0.28835911	1.155658e-01	0.546811597	0.103123708	-0.111689525	0.246548182	-0.3697822470	-0.29005420	0.049896267			Factor2	1.110566e-07	0.038205912	8.155507e-27	0.06251458	0.042602085	8.662372e-06	9.683575e-12	1.396806e-07	0.37975192
Factor3	0.07946838	-1.071852e-02	-0.030442452	-0.041144733	0.147457607	0.094894444	-0.0197365294	-0.05444831	0.143132611			Factor3	1.516284e-01	0.848059906	5.839196e-01	0.45839583	0.007291716	9.115033e-02	7.258878e-01	3.331208e-01	0.01136977
Factor4	0.19769562	1.090512e-01	0.178013388	-0.032218406	-0.049441876	-0.061637046	-0.1587466301	-0.12300454	0.062169021			Factor4	3.221182e-04	0.050573871	1.248394e-03	0.56155747	0.370628932	2.731401e-01	4.543615e-03	2.829426e-02	0.27361501
Factor5	0.04639189	1.430044e-01	0.140642646	0.124269464	-0.038248916	0.439219378	0.0249483401	-0.12861776	-0.082577251			Factor5	4.030711e-01	0.010188624	1.101372e-02	0.02462119	0.488659187	1.981037e-16	6.576141e-01	2.178548e-02	0.14560368
Factor6	0.24281534	-2.933303e-02	-0.024623285	-0.048504173	-0.053269419	0.002549734	-0.0005126371	-0.02525953	-0.023502595			Factor6	8.967326e-06	0.599980664	6.578059e-01	0.38197464	0.334694959	9.638767e-01	9.927349e-01	6.536195e-01	0.67921876
Factor7	0.13162745	5.430883e-03	0.056573578	-0.066988181	0.030032906	-0.111301428	-0.0974010540	-0.04569168	-0.128580817			Factor7	1.724259e-02	0.922666485	3.085094e-01	0.22701825	0.586697976	4.735196e-02	8.288343e-02	4.167831e-01	0.02311607
Factor8	-0.14061747	-5.992724e-05	0.141807838	-0.008995685	0.037728005	-0.094561870	0.1196153294	0.02930105	0.013531007			Factor8	1.090497e-02	0.999145327	1.036108e-02	0.87126600	0.494603152	9.229510e-02	3.298151e-02	6.026686e-01	0.81183703
Factor9	-0.16945338	1.497871e-01	0.277709856	-0.004464056	-0.040992414	0.035917991	-0.0905658923	-0.04599105	-0.048609763			Factor9	2.106568e-03	0.007089980	3.478248e-07	0.93590686	0.457996125	5.233479e-01	1.069673e-01	4.137337e-01	0.39217524
Factor10	0.12840462	6.737531e-02	0.002217491	0.027109324	-0.011121280	-0.045784352	0.0480170108	0.09172014	-0.087990760			Factor10	2.019581e-02	0.227942676	9.681855e-01	0.62524227	0.840489247	4.158377e-01	3.934451e-01	1.025518e-01	0.12090216
Factor11	-0.13535916	-1.207680e-01	-0.030138128	-0.062923626	0.039359227	-0.115846605	-0.0246065821	-0.02952558	-0.001052396			Factor11	1.430032e-02	0.030264477	5.876869e-01	0.25653280	0.476118704	3.895499e-02	6.620124e-01	5.998908e-01	0.98522848
Factor12	-0.07192016	2.450934e-02	-0.029105841	0.044009996	-0.076173060	-0.001441154	-0.0632252456	-0.05609486	0.017181105			Factor12	1.945477e-01	0.661270423	6.005484e-01	0.42767540	0.167430240	9.795778e-01	2.609482e-01	3.186865e-01	0.76243631
Factor13	0.03350054	1.569660e-01	0.046358320	0.024280721	-0.026643056	0.008868640	-0.0049554922	-0.04135078	-0.165300102			Factor13	5.460799e-01	0.004754376	4.041374e-01	0.66178151	0.629632448	8.748265e-01	9.298595e-01	4.624610e-01	0.00340895
Factor14	0.03383979	-4.414820e-02	-0.037111727	0.021271789	0.024658095	-0.071059975	-0.0640796408	-0.09531261	-0.048593168			Factor14	5.420201e-01	0.429810932	5.043086e-01	0.70154840	0.655377151	2.063058e-01	2.545467e-01	8.972708e-02	0.39233707
Factor15	0.05665408	-2.950832e-03	-0.003352100	-0.081511274	0.033006174	-0.026605919	-0.0046991737	0.03977908	-0.013580001			Factor15	3.070738e-01	0.957935108	9.519235e-01	0.14134958	0.550190554	6.364509e-01	9.334788e-01	4.796604e-01	0.81116849
Factor16	-0.06666184	-4.146263e-02	-0.017502244	-0.014539739	0.062662757	-0.029377369	0.0129013677	0.02945074	0.055717537			Factor16	2.292950e-01	0.458423226	7.528972e-01	0.79337452	0.256324207	6.017238e-01	8.187384e-01	6.008161e-01	0.32660265
Factor17	-0.03494234	-7.511816e-02	0.007146339	0.006859272	0.060211382	-0.074053141	-0.0186258156	-0.01186262	0.062223745			Factor17	5.289302e-01	0.178752650	8.977244e-01	0.90166077	0.275434198	1.877831e-01	7.407452e-01	8.331095e-01	0.27319212
Factor18	0.01916740	-2.649036e-02	0.061009881	0.012954223	-0.047624579	-0.020841303	-0.0072623593	-0.05519674	-0.021164288			Factor18	7.298604e-01	0.635794462	2.720498e-01	0.81547737	0.388494903	7.112109e-01	8.973591e-01	3.265084e-01	0.70961213
Factor19	-0.05495785	-6.596675e-03	0.005714957	0.007924209	-0.031807489	0.025497339	-0.0542540959	-0.08678050	0.051143259			Factor19	3.218057e-01	0.906135771	9.181291e-01	0.88648912	0.564774076	6.505734e-01	3.348506e-01	1.225063e-01	0.36794283
Factor20	0.06326938	2.135533e-02	0.003400618	0.072175340	-0.005670370	0.090792698	0.0354574012	0.09800696	0.033129048			Factor20	2.539235e-01	0.702638654	9.512285e-01	0.19296514	0.918266671	1.060880e-01	5.286918e-01	8.097871e-02	0.55990211
