# Supplementary material for: Comprehensive multi-omics analysis of breast cancer reveals distinct long-term prognostic subtypes
Source: Oncogenesis. 2024 Jun 13;13(1):22. doi: 10.1038/s41389-024-00521-6 (PMC11176181; doi:10.1038/s41389-024-00521-6)
Supplement: Supplementary file 4 — Supplementary Data 2 [file 41389_2024_521_MOESM4_ESM.xlsx]

## Sheet: Loading Protein
	Factor1	Factor2	Factor3	Factor4	Factor5	Factor6	Factor7	Factor8	Factor9	Factor10	Factor11	Factor12	Factor13	Factor14	Factor15	Factor16	Factor17	Factor18	Factor19	Factor20
alpha_Catenin_(V)_M	0.782656	0.308505	0.30225	0.70523	0.441651	0.228496	0.626445	0.527282	0.518385	0.435047	0.521495	0.378623	0.557012	0.488157	0.600386	0.244676	0.2821	0.0237166	0.716978	0.495114
Beclin_(V)_G	0.79538	0.325328	0.552766	0.721423	0.422795	0.371532	0.426089	0.471751	0.512881	0.450587	0.420093	0.446936	0.509353	0.787708	0.576218	0.311093	0.281712	0.113284	0.715804	0.024733
C_Raf_pS338_(C)_R	0.811783	0.297195	0.437801	0.72312	0.423701	0.370279	0.490719	0.516048	0.536556	0.427165	0.313902	0.442297	0.585165	0.482913	0.623107	0.467706	0.280094	0.131076	0.835993	0.612489
Caspase_3_active_(C)_R	0.819991	0.350367	0.363886	0.753406	0.4754	0.00453471	0.509292	0.530095	0.527936	0.419117	0.508436	0.517822	0.649125	0.420003	0.722155	0.0503135	0.269189	0.363432	0.58884	0.453095
Chk2_pT68_(C)_R	0.874309	0.385804	0.234188	0.799285	0.466678	0	0.594381	0.558861	0.540316	0.436952	0.390509	0.74439	0.681389	0.345633	0.900917	0.175505	0.259454	0.399152	0.625161	0.451768
Collagen_VI_(V)_R	0.804149	0.100643	0.810698	0.854257	0.527262	0.683631	0.736004	0.531507	0.242839	0.523323	0.131723	0.348669	0.70643	0.509489	0.493291	0.245433	0.288928	0.247435	0.762326	0.668598
EGFR_(C)_R	0.850788	0.415917	0.691412	0.735511	0.713047	0.513895	0.554883	0.23774	0.421783	0.494474	0.209448	0.241002	0.476519	0.454038	0.515721	0.371297	0.278873	0.123545	0.762656	0.556051
ER_alpha_pS118_(V)_R	0.67439	0.341661	0.492139	0.724868	0.353953	0.364114	0.493995	0.649667	0.638897	0.360369	0.733402	0.334919	0.617167	0.225931	0.475415	0.55217	0.284325	0.303828	0.729946	0.607067
Fibronectin_(C)_R	0.813823	0.467061	0.81651	0	0.387683	0.238097	0.208007	0.484854	0.584689	0.398559	0	0.315462	0.508414	0.498979	0.161162	0.305104	0.278951	0.219041	0.887844	0.509384
MAPK_pT202_Y204_(V)_R	0.763348	0.134339	0.757838	0.347214	0.328246	0.405288	0.39283	0.458306	0.460817	0.669271	0.239739	0.430308	0.503258	0.591676	0.465391	0.449814	0.273174	0.251694	0.810612	0.450801
MIG_6_(V)_M	0.8229	0.360559	0.497096	0.770899	0.418057	0.106057	0.597328	0.580033	0.594498	0.565476	0.324566	0.410532	0.525168	0.429604	0.473871	0.284259	0.268484	0.34787	0.55906	0.558681
Mre11_(C)_R	0.830718	0.258767	0.547569	0.775427	0.482045	0.365825	0.498372	0.525873	0.41885	0.422281	0.291894	0.447533	0.649783	0.470025	0.706204	0.284086	0.282136	0.288208	0.795657	0.701652
Rab25_(C)_R	0.811985	0.274731	0.542169	0.740838	0.458676	0.133424	0.631825	0.516851	0.506424	0.421517	0.38894	0.395174	0.624414	0.463119	0.49655	0.165168	0.282407	0.259023	0.796623	0.505665
Smad3_(V)_R	0.763551	0.321099	0.445547	0.741298	0.398119	0.2948	0.356385	0.774687	0.516349	0.433998	0.582426	0.320434	0.505043	0.53287	0.475499	0.785458	0.280295	0.334319	0.88191	0.508817
YAP_(V)_R	0.824651	0.227792	0.863368	0.679971	0.416665	0.490493	0.527847	0.507958	0.38384	0.425917	0.38097	0.422641	0.639932	0.535569	0.531318	0.396071	0.282578	0.177235	0.764344	0.612334
14_3_3_epsilon_(C)_M	0.820416	0.257746	0.599787	0.763626	0.430162	0.374648	0.556342	0.52424	0.373417	0.41994	0.372854	0.514104	1	0.515556	0.577237	0.291928	0.281869	0.245831	0.914454	0.492437
4E_BP1_(V)_R	0.816846	0.401923	0.506559	0.689773	0.419246	0.36205	0.500968	0.579921	0.560087	0.433431	0.492165	0.401905	0.647833	0.0560863	0.581963	0.47365	0.301265	0.408836	0.683572	0.578616
4E_BP1_pS65_(V)_R	0.834524	0.381632	0.4625	0.752983	0.473745	0.372941	0.484333	0.524336	0.564371	0.423602	0.568947	0.405084	0.594086	0.512388	0.530679	0.324424	0.282749	0.38689	0.67668	0.422092
53BP1_(C)_R	0.674878	0.41005	0.448703	0.662135	0.269621	0.357239	0.396737	0.52363	0.534787	0.485693	0.718767	0.0662425	0.415189	0.457107	0.23065	0.55359	0.278783	0.293104	0.430649	0.509522
A_Raf_pS299_(NA)_R	0.83126	0.320081	0.832228	0.737304	0.503186	0.55407	0.494158	0.356445	0.435608	0.265725	0.465082	0.536247	0.683133	0.462431	0.610029	0.42168	0.279974	0.230118	0.780433	0.568587
ACC_pS79_(V)_R	0.69853	0.515487	0.240424	0.775478	0.537772	0.663438	0.50917	0.465743	0.680219	0.416531	0.507015	0.559549	0.696777	0.436209	0.518519	0.636072	0.254846	0.33081	0.660993	0.340463
ACC1_(C)_R	0.675605	0.549082	0.141083	0.755132	0.577083	0.519899	0.477361	0.459075	0.65376	0.396546	0.532522	0.595867	0.75175	0.415088	0.531706	0.732219	0.197798	0.318798	0.674821	0.407931
AIB1_(V)_M	0.81081	0.368797	0.252403	0.723803	0.420568	0.398885	0.4242	0.588106	0.536679	0.429406	0.490397	0.449591	0.501195	0.52374	0.327152	0.627766	0.28301	0.315454	0.844439	0.836608
Akt_(V)_R	0.755204	0.365601	0.558939	0.691821	0.38008	0.331991	0.319549	0.468869	0.709569	0.421962	0.568358	0.15893	0.515024	0.537334	0.177718	0.573731	0.292412	0.275134	0.669185	0.484074
Akt_pS473_(V)_R	0.84174	0.340607	0.526394	0.676804	0.433279	0.542228	0.523938	0	0.491526	0.735323	0.596479	0.319754	0.755842	0.708646	0.716267	0.382106	0.278674	0.184085	0.723065	0.4881
Akt_pT308_(V)_R	0.812685	0.358979	0.498784	0.722124	0.427097	0.489489	0.506175	0.352156	0.503331	0.471874	0.553054	0.34967	0.884301	0.553832	0.919688	0.244272	0.282203	0.254282	0.817322	0.567968
AMPK_alpha_(C)_R	0.779655	0.294956	0.474418	0.666072	0.377947	0.357962	0.476924	0.349998	0.504871	0.419601	0.591281	0.259582	0.511421	0.475963	0.534753	0.376668	0.281631	0.122675	0.721229	0.499363
AMPK_pT172_(V)_R	0.76959	0.310253	0.299026	0.635877	0.324607	0.35957	0.457701	0.25774	0.52168	0.402714	0.583144	0.25041	0.525904	0.469596	0.375427	0.543088	0.281839	0.295651	0.719328	0.480295
Annexin_I_(V)_R	0.942886	0.214384	1	0.626624	0.407688	0.416781	0.330871	0.416583	0.335637	0.437702	0.34798	0.438085	0.547402	0.440546	0.64544	0.535318	0.284346	0.304805	0.829293	0.684518
AR_(V)_R	0.525794	0.310214	0.320571	0.727348	0.616874	0.353903	0.467762	0.278819	0.513173	0.585546	0.372024	0.570138	0.740202	0.534839	0.592642	0.558815	0.280762	0.254321	0.825205	0.332593
B_Raf_(NA)_M	0.745019	0.523466	0.00829543	0.754311	0.355964	0.335898	0.46234	0.851705	0.680636	0.48309	0.871712	0.471489	0.525892	0.429741	0.479428	0.771696	0.282374	0.379269	0.680386	0.774343
Bak_(C)_R	0.857697	0.311993	0.590433	0.730191	0.431899	0.298362	0.410395	0.527827	0.51742	0.428681	0.445	0.552631	0.586968	0.706405	0.544362	0.205296	0.283229	0.2525	0.531789	0.113315
Bax_(V)_R	0.818713	0.365606	0.605156	0.722967	0.361946	0.361506	0.194621	0.521749	0.509156	0.389885	0.48966	0.389337	0.602583	0.486928	0.574058	0.744121	0.283161	0.357115	0.741607	0.683619
Bcl_2_(V)_M	0.625604	0.142619	0.257367	0.856539	0.224998	0.36605	0.268881	0.816827	0.50072	0.650302	0.647316	0.430273	0.275003	0.520051	0.73932	0.395987	0.283447	0.352088	0.608643	0.518277
Bcl_X_(C)_R	0.809195	0.313425	0.533312	0.750339	0.473962	0.372294	0.481615	0.606705	0.517949	0.42594	0.36502	0.570462	0.607789	0.480431	0.693716	0.333382	0.281542	0.293096	0.591922	0.561819
Bcl_xL_(V)_R	0.811535	0.35882	0.588597	0.731814	0.418937	0.397442	0.485467	0.549708	0.522543	0.441883	0.435101	0.548587	0.550433	0.484148	0.571287	0.274709	0.282364	0.322055	0	0.303808
beta_Catenin_(V)_R	0.786537	0.377822	0.17487	0.649641	0.387545	0.165596	0.770545	0.537831	0.541013	0.464721	1	0.254178	0	0.501945	0.532105	0.544065	0.292084	0.272769	0.58827	0.537058
Bid_(C)_R	0.819408	0.301856	0.588379	0.769967	0.439066	0.422164	0.517379	0.534593	0.517752	0.432088	0.190527	0.422874	0.604302	0.485279	0.581441	0.074773	0.283982	0.386629	0.471518	0.32321
Bim_(V)_R	0.720773	0.312977	0.103831	0.789497	0.347344	0.39717	0.420261	0.654803	0.530155	0.834103	0.418225	0.581672	0.643853	0.545869	0.610629	0.587949	0.282737	0.302914	0.682671	0.510914
c_Jun_pS73_(C)_R	0.812161	0.235644	0.477065	0.667606	0.413621	0.450909	0.495346	0.53612	0.370677	0.467545	0.558564	0.351842	0.647862	0.417516	0.602149	0.413161	0.291911	0.308725	0.916404	0.700121
c_Kit_(V)_R	0.945576	0.153779	0.73392	0.89582	0.415406	0.377223	0.772123	0.495665	0.180937	1	0.686592	0.71526	0.528786	0.440365	0.522222	0.46144	0.287177	0.356209	0.781577	0.6671
c_Met_(C)_M	0.81561	0.25299	0.568755	0.722544	0.420079	0.523271	0.535483	0.480315	0.335367	0.435367	0.383354	0.455321	0.666314	0.499951	0.541321	0.317378	0.295584	0.0990007	0.790291	0.577128
c_Met_pY1235_(C)_R	0.813135	0.310982	0.450929	0.765953	0.51239	0.254754	0.566044	0.539805	0.522999	0.42055	0.48075	0.455679	0.930454	0.447133	0.724599	0	0.281331	0.263155	0.905776	0.553434
c_Myc_(C)_R	0.844958	0.317846	0.648477	0.714811	0.407526	0.359925	0.518278	0.621559	0.522949	0.416013	0.373518	0.531213	0.59505	0.467216	0.323216	0.259755	0.282449	0.395049	0.710602	0.0252231
C_Raf_(V)_R	0.807081	0.419761	0.159308	0.733046	0.314539	0.303447	0.385006	0.520898	0.778112	0.430972	0.751554	0.347943	0.673371	0.436028	0.404131	0.777508	0.279248	0.33889	0.684836	0.128837
Caspase_7_cleavedD198_(C)_R	0.946054	0.466451	0.507517	1	0.423076	0.376512	0.0850415	0.518251	0.536754	0.415375	0.487899	0.535416	0.6576	0.537097	0.812526	0.308157	0.261943	0.295734	0.665705	0.384214
Caspase_8_(C)_M	0.806907	0.293289	0.556481	0.743805	0.418617	0.449867	0.475401	0.385293	0.477448	0.431497	0.20149	0.354018	0.791906	0.724306	0.580269	0.415621	0.279267	0.239412	0.75421	0.409707
Caspase_9_cleavedD330_(C)_R	0.855812	0.257543	0.83447	0.828783	0.438834	0.416822	0.486542	0.532194	0.507184	0.432879	0.158308	0.485097	0.665087	0.485593	0.573491	0.0201715	0.283181	0.215455	0.586722	0.52576
Caveolin_1_(V)_R	0.735419	0	0.874716	0.740063	0.424066	1	0.448345	0.517291	0	0.635029	0.287325	0.30145	0.513895	0.485101	0.553238	0.392892	0.312187	0.289099	0.717618	0.608679
CD31_(V)_M	0.81825	0.269096	0.661976	0.821024	0.484019	0.360499	0.471422	0.51479	0.454759	0.408502	0.421953	0.366544	0.680033	0.432972	0.725418	0.159026	0.282271	0.372295	0.790062	0.521247
CDK1_(V)_R	0.845506	0.352834	0.530984	0.73373	0.421044	0.439675	0.480553	0.562416	0.506413	0.437286	0.470076	0.419542	0.674581	0.414889	0.735237	0.316963	0.28195	0.27486	0.863048	0.690888
Chk1_(C)_R	0.84198	0.303245	0.529505	0.791654	0.46914	0.274733	0.583987	0.526311	0.514285	0.427891	0.346807	0.448368	0.630369	0.424297	0.713773	0.154558	0.281366	0.33525	0.687568	0.619134
Chk1_pS345_(C)_R	0.861217	0.387848	0.467494	0.796839	0.420495	0.2555	0.511452	0.566027	0.526883	0.432361	0.535946	0.582228	0.596581	0.468837	0.715413	0.330713	0.282074	0.546908	0.112459	0.609187
Chk2_(C)_M	0.849772	0.483644	0.393565	0.760414	0.297363	0.360438	0.365807	0.500477	0.664897	0.581231	0.671832	1	0.640766	0.156746	0.884062	0.777039	0.271841	0.499582	0.656152	0.506337
cIAP_(V)_R	0.774854	0.353912	0.299987	0.713649	0.419915	0.318399	0.417816	0.476902	0.550344	0.41915	0.583608	0.369721	0.587443	0.475414	0.535739	0.578916	0.281032	0.276884	0.525579	0.493403
Claudin_7_(V)_R	0.653508	0.353769	0.0377826	0.771775	0.41207	0.192243	1	0.731685	0.520131	0.408901	0.779761	0.486763	0.603249	0.479742	0.535875	0.588445	0.278326	0.508341	0.675715	0.633926
COX_2_(C)_R	0.852507	0.26811	0.590378	0.7354	0.426629	0.357752	0.616346	0.521516	0.51135	0.411981	0.239097	0.281538	0.646648	0.465415	0.741567	0.0147763	0.282837	0.561965	0.711684	0.475623
Cyclin_B1_(V)_R	1	1	0	0.736233	0.415368	0.432777	0.475525	0.825467	1	0.458153	0.668255	0.400534	0.815831	0.104757	0.520245	0.807828	0.279392	0.290769	0.708615	0.763642
Cyclin_D1_(V)_R	0.732872	0.25556	0.423723	0.795135	0.518526	0.392541	0.564437	0.872656	0.520163	0.396819	0.141518	0.386681	0.631387	0.515991	0.607284	0.388349	0.281227	0.289389	0.783461	0.324918
Cyclin_E1_(V)_M	0.919334	0.402226	0.518321	0.718577	0.408988	0.394958	0.511742	0.518759	0.511685	0.409127	0.410667	0.267135	0.556608	0.472537	0.695972	0.662305	0.281088	0.354804	0.685727	1
DJ_1_(C)_R	0.699774	0.221367	0.533632	0.727265	0.395906	0.376505	0.445628	0.420059	0.477461	0.389256	0.717524	0.385341	0.581175	0.435937	1	0.717456	0.28155	0.391319	0.489309	0.551314
Dvl3_(V)_R	0.83197	0.375089	0.408973	0.53733	0.319475	0.331127	0.443113	0.526588	0.680456	0.410306	0.657355	0.393597	0.294132	0.460116	0.253154	0.549553	0.282316	0.324769	0.633313	0.591452
E_Cadherin_(V)_R	0.712608	0.43803	0.0192807	0.715505	0.445868	0.136046	0.816112	0.672692	0.604357	0.438072	0.974965	0.349722	0.398793	0.493312	0.65721	0.438807	1	0.215071	0.646643	0.504255
eEF2_(V)_R	0.855691	0.449996	0.535841	0.714323	0.371054	0.36166	0.415717	0.517428	0.525213	0.436853	0.818489	0.520554	0.579558	0.439308	0.599751	0.60931	0.280995	0.30185	0.541472	0.473467
eEF2K_(V)_R	0.743528	0.291289	0.414995	0.727709	0.259939	0.349035	0.435099	0.569385	0.518842	0.410067	0.808557	0.758548	0.48831	0.442416	0.325635	0.65797	0.282662	0.297836	0.754803	0.525879
EGFR_pY1068_(V)_R	0.805311	0.451235	0.531762	0.748963	0.820858	0.434102	0.536952	0.24788	0.478973	0.567712	0.384909	0.281295	0.515642	0.50146	0.423953	0.53374	0.254043	0.135877	0.806771	0.54739
EGFR_pY1173_(C)_R	0.82226	0.250142	0.604114	0.760027	0.481486	0.373697	0.616974	0.522448	0.433287	0.432089	0.256305	0.41185	0.740824	0.486742	0.676774	0.0903436	0.282154	0.253509	0.733835	0.545915
EGFR_pY992_(V)_R	0.815495	0.298671	0.55368	0.77166	0.615111	0.379817	0.436461	0.521623	0.455928	0.44523	0.405735	0.403033	0.626566	0.455197	0.652928	0.357284	0.287075	0.263785	0.69937	0.46099
eIF4E_(V)_R	0.792995	0.345692	0.495279	0.7284	0.430685	0.351689	0.486867	0.530465	0.523575	0.429402	0.739595	0.459542	0.624366	0.125272	0.620341	0.832216	0.283976	0.389476	0.438202	0.565177
ER_alpha_(V)_R	0	0.0396181	0.492505	0.727905	0.0890127	0.450019	0.337235	0.99098	0.541374	0.411276	0.481148	0.432967	0.621247	0.483254	0.510676	0.410642	0.28334	0.328356	0.731766	0.585762
ERCC1_(C)_M	0.809083	0.306533	0.5556	0.728937	0.422202	0.368211	0.508821	0.519916	0.48012	0.43877	0.386408	0.450313	0.62905	0.770047	0.612238	0.373568	0.282637	0.265499	0.554686	0.443081
FAK_(C)_R	0.867556	0.264581	0.920188	0.86421	0.419374	0.536645	0.495518	0.528452	0.514212	0.436011	0.14132	0.568199	0.560917	0.411467	0.464914	0.139403	0.28397	0.329114	0.703211	0.680757
FOXO3a_(C)_R	0.829579	0.279053	0.546906	0.748258	0.466229	0.371371	0.5545	0.524904	0.506004	0.440869	0.356061	0.421119	0.586999	0.486236	0.550281	0.3669	0.28208	0.439821	0.725202	0.480852
FOXO3a_pS318_S321_(C)_R	0.844272	0.317825	0.681908	0.664874	0.419704	0.339282	0.485755	0.520479	0.521357	0.42997	0.506821	0.448143	0.573778	0.565086	0.490176	0.147045	0.281632	0.318302	0.510769	0.254349
GAB2_(V)_R	0.866737	0.401786	0.445773	0.876202	0.269857	0.393665	0.484707	0.735621	0.628424	0.441676	0.519612	0.564494	0.631012	0.22781	0.375196	0.42195	0.258612	0.393534	0.720582	0.708461
GATA3_(V)_M	0.437899	0.313297	0.417012	0.663482	0.2651	0.333126	0.291482	0.821028	0.52594	0.74135	0.479145	0.489209	0.493211	0.411152	0.244671	0.682381	0.283689	0.388189	0.749862	0.446112
GSK3_alpha_beta_(V)_M	0.771742	0.429504	0.471259	0.642309	0.414843	0.324784	0.344522	0.520251	0.518956	0.432727	0.570047	0.351165	0.403573	0.443155	0.515215	0.87362	0.280048	0.310503	0.657601	0.68196
GSK3_alpha_beta_pS21_S9_(V)_R	0.76936	0.539416	0.480544	0.72444	0.413704	0.308112	0.470696	0.522298	0.847577	0.437195	0.690414	0.467249	0.415774	0.566236	0.538499	0.507573	0.272218	0.326663	0.660517	0.369764
GSK3_pS9_(V)_R	0.806154	0.512041	0.591303	0.656453	0.364951	0.360461	0.597137	0.438772	0.783363	0.422804	0.603908	0.492348	0.411873	0.671705	0.54311	0.349266	0.276849	0.28551	0.697694	0.440279
HER2_(V)_M	0.752042	0.592555	0.467281	0.705505	1	0.331901	0.489349	0.323779	0.502899	0.486149	0.476991	0.395829	0.498602	0.423895	0.0965898	0.557876	0.250953	0.251235	0.755783	0.583269
HER3_(V)_R	0.721643	0.388745	0.310165	0.750338	0.425999	0.444382	0.589548	0.690787	0.545929	0.432206	0.460932	0.590015	0.2655	0.560485	0.155748	0.876495	0.283446	0.225467	0.639879	0.327835
HER3_pY1298_(C)_R	0.809366	0.27866	0.41722	0.798152	0.61257	0.257162	0.594222	0.520085	0.522	0.601465	0.278843	0.381284	0.705653	0.405391	0.517784	0.215909	0.281433	0.124897	0.737318	0.518242
IGF_1R_beta_(C)_R	0.696151	0.301913	0.268977	0.617965	0.243696	0.359808	0.661791	1	0.527012	0.493572	0.77285	0.142909	0.630934	0.478815	0.506458	0.607351	0.285914	0.343552	0.745544	0.601326
IGFBP2_(V)_R	0.684932	0.373231	0.435324	0.707995	0.421569	0.331699	0.415523	0.571376	0.739843	0.220316	0.434224	0.14646	0.795304	0.396125	0.62038	0.371531	0.284036	0.326412	0.770996	0.674238
INPP4B_(C)_G	0.460536	0.193194	0.635656	0.531771	0.417658	0.364252	0.462042	0.526451	0.458397	0.530327	0.373376	0.436239	0.630554	0.449814	0.556097	0.514403	0.241115	0.236292	0.845175	0.513738
IRS1_(V)_R	0.794888	0.301333	0.385181	0.705331	0.405173	0.359729	0.605614	0.768087	0.553792	0.442818	0.83341	0.280649	0.622948	0	0.367639	0.58879	0.281148	0.356598	0.642892	0.604763
JNK2_(C)_R	0.722491	0.350576	0.536169	0.737019	0.358515	0.35285	0.436924	0.534785	0.522569	0.413988	0.56637	0	0.601184	0.481069	0.299645	0.499747	0.281988	0.364401	0.51731	0.490993
K_Ras_(C)_M	0.814095	0.264349	0.586251	0.749315	0.434915	0.493784	0.476949	0.514804	0.469084	0.428093	0.301066	0.390739	0.699899	0.446959	0.701564	0.258654	0.283713	0.158148	0.908726	0.616171
MEK1_(V)_R	0.807474	0.374894	0.571993	0.617272	0.375738	0.35946	0.285537	0.51135	0.533673	0.432521	0.555333	0.496269	0.318438	0.525106	0.387546	0.696888	0.279211	0.277162	0.687243	0.19925
MEK1_pS217_S221_(V)_R	0.842576	0.248338	0.499238	0.821121	0.388753	0.388897	0.447728	0.526893	0.54204	0.411976	0.476217	0.427026	0.984999	0.495229	0.472441	0.551804	0.302489	0.410191	0.75216	0.383343
MSH2_(C)_M	0.825363	0.502971	0.314201	0.745776	0.298566	0.423151	0.471423	0.522802	0.521349	0.437794	0.593225	0.419333	0.258508	0.466346	0.589765	0.848684	0.283088	0.412294	0.658266	0.398169
MSH6_(C)_R	0.865393	0.547954	0.345461	0.731618	0.226683	0.286076	0.453018	0.600899	0.752284	0.435607	0.641658	0.421595	0.0530681	0.439962	0.306245	0.584693	0.28225	0.469622	0.261088	0.296071
N_Cadherin_(V)_R	0.818245	0.282614	0.490187	0.810123	0.451859	0.365507	0.485134	0.52276	0.506035	0.434832	0.34768	0.466023	0.605397	0.448056	0.680953	0.149246	0.282439	0.214218	0.524522	0.545605
NF_kB_p65_pS536_(C)_R	0.866431	0.455988	0.386506	0.741912	0.471401	0.314571	0.502226	0.508527	0.814267	0.431382	0.661398	0.76299	0.113748	0.182219	0.336515	0.434576	0.281544	0.274824	0.758074	0.418406
NF2_(C)_R	0.810036	0.39792	0.401107	0.696884	0.334992	0.340948	0.349401	0.504738	0.534384	0.372929	0.731051	0.602744	0.477599	0.437144	0.531859	0.731373	0.281633	0.466258	0.641268	0.549509
Notch1_(V)_R	0.88223	0.319783	0.539256	0.765671	0.420121	0.365552	0.540228	0.584321	0.512013	0.310172	0.460051	0.459597	0.540527	0.452668	0.352959	0.304937	0.278609	1	0.843466	0.55701
Notch3_(C)_R	0.853186	0.19659	0.850478	0.722201	0.496647	0.43018	0.629944	0.514516	0.287723	0.926974	0.18396	0.215268	0.602601	0.243745	0.402732	0.194784	0.281382	0.328257	0.879531	0.63364
P_Cadherin_(C)_R	0.90921	0.425182	0.592195	0.732196	0.429399	0.363387	0.391217	0.416912	0.531918	0.412087	0.872315	0.31438	0.604796	0.23615	0.548091	0.588386	0.281235	0.405339	0.792398	0.399412
p27_(V)_R	0.748426	0.197553	0.503176	0.866967	0.328785	0.370619	0.39688	0.525875	0.362086	0.45476	0.523005	0.746992	0.486699	0.551696	0.32055	0.351034	0.277682	0.112535	0.599746	0.402349
p27_pT157_(C)_R	0.812383	0.310218	0.674576	0.734723	0.420051	0.456193	0.472918	0.527308	0.512968	0.43203	0.335997	0.403586	0.542011	0.46594	0.546601	0.281984	0.283402	0.188333	0.870299	0.392601
p27_pT198_(V)_R	0.814722	0.375447	0.506484	0.734196	0.372079	0.395381	0.409308	0.525481	0.524028	0.423579	0.571822	0.496453	0.322788	0.478477	0.447761	0.532011	0.281705	0.195436	0.793153	0.547593
p38_MAPK_(C)_R	0.797728	0.374648	0.525108	0.717733	0.392218	0.266963	0.249978	0.518993	0.508335	0.396462	0.659364	0.319017	0.615856	0.492079	0.31034	0.760035	0.280935	0.306378	0.729328	0.621553
p38_pT180_Y182_(V)_R	0.799106	0.520418	0.808416	0.635005	0.360523	0.155814	0.337637	0.409858	0.640625	0.37604	0.856699	0.364769	0.40492	0.47832	0.369894	0.574597	0.283028	0.366021	0.677263	0.485934
p53_(V)_R	0.858861	0.344495	0.457559	0.732965	0.471852	0.156895	0.597066	0.522317	0.513569	0.396571	0.430193	0.438284	0.647945	0.440197	0.752994	0.265012	0.281122	0.421363	0.756696	0.678947
p70S6K_(V)_R	0.782972	0.514683	0.322206	0.723897	0.464383	0.349489	0.26812	0.79154	0.694908	0.121425	0.641131	0.255102	0.570586	0.485917	0.338797	0.83216	0.283047	0.294604	0.882962	0.508104
p70S6K_pT389_(V)_R	0.814345	0.293872	0.659836	0.828144	0.448195	0.558754	0.469468	0.525693	0.521683	0.43013	0.508073	0.461452	0.569127	0.520345	0.62582	0.363702	0.282251	0	0.827292	0.503575
p90RSK_pT359_S363_(C)_R	0.796854	0.321936	0.252854	0.74191	0.416627	0.273847	0.53959	0.44759	0.536458	0.423329	0.565621	0.205521	0.23084	0.319791	0.459079	0.557291	0.273402	0.372571	0.965826	0.478374
PARP_cleaved_(C)_M	0.810744	0.271246	0.565386	0.776311	0.416591	0.372988	0.501723	0.489095	0.46028	0.420911	0.195612	0.421213	0.67589	0.481171	0.461238	0.369058	0.282631	0.284303	0.870931	0.576732
Paxillin_(V)_R	0.813512	0.41668	0.502572	0.691432	0.418428	0.409807	0.360291	0.525582	0.538888	0.427124	0.524266	0.347524	0.369463	0.359856	0.143124	0.494898	0.276634	0.254089	0.778348	0.512549
PCNA_(V)_M	0.85028	0.480058	0.419436	0.732727	0.416871	0.478362	0.496614	0.555888	0.542448	0.442501	0.458041	0.476626	0.542469	0.490731	0.558247	0.73492	0.281404	0.166314	0.624847	0.753862
PDK1_pS241_(V)_R	0.722488	0.376464	0.536071	0.725517	0.424912	0.356172	0.305721	0.523577	0.534676	0.250223	0.687873	0.566644	0.558248	0.458621	0.522649	0.610974	0.281742	0.217575	0.633799	0.675282
PI3K_p110_alpha_(C)_R	0.80546	0.374958	0.432643	0.723284	0.411629	0.258002	0.487137	0.556559	0.538083	0.438281	0.597369	0.418552	0.470488	0.436999	0.591447	0.660923	0.282358	0.319905	0.552831	0.491884
PI3K_p85_(V)_R	0.786121	0.330444	0.626835	0.821374	0.349417	0.367712	0.167823	0.511097	0.49263	0.424063	0.533781	0.154251	0.552516	0.45694	0.553077	0.463205	0.279575	0.224352	0.553364	0.729943
PKC_alpha_(V)_M	0.903442	0.183168	0.735779	0.733452	0.384455	0.337094	0.32176	0.46542	0.284546	0.496104	0.580355	0.344667	0.37665	0.439133	0.715467	0.314653	0.280792	0.295197	0.846411	0.631746
PKC_alpha_pS657_(V)_R	0.890493	0.22041	0.633681	0.754857	0.420882	0.20764	0.363344	0.50768	0.334997	0.435798	0.650262	0.380618	0.332454	0.433545	0.775076	0.15893	0.280448	0.391037	0.821928	0.654499
PR_(V)_R	0.380176	0.125572	0.487836	0.682963	0	0.270646	0.537576	0.550339	0.514211	0.459028	0.646475	0.436424	0.599585	0.332438	0.486608	0.428235	0	0.304409	0.681504	0.651638
PRAS40_pT246_(V)_R	0.83375	0.370031	0.487491	0.747495	0.419597	0.358668	0.549583	0.519911	0.725552	0.54753	0.559119	0.482333	0.590346	0.431196	0.521168	0.127934	0.280399	0.367539	0.743172	0.317074
PTCH_(C)_R	0.844793	0.257558	0.658889	0.686342	0.413778	0.46957	0.628026	0.530281	0.488008	0.417616	0.36737	0.407469	0.611496	0.59762	0.364708	0.299245	0.290366	0.239237	0.803626	0.471779
PTEN_(V)_R	0.810715	0.332886	0.606284	0.698709	0.328557	0.258105	0.387532	0.523813	0.695175	0.231589	0.472315	0.116907	0.520237	0.280573	0.420685	0.462235	0.283876	0.313403	0.648552	0.467831
Rad50_(C)_M	0.777936	0.290762	0.456722	0.737482	0.382298	0.424028	0.472401	0.521429	0.476855	0.444801	0.426898	0.539914	0.674087	0.471995	0.524417	0.347086	0.279188	0.310112	0.588426	0.283227
Rad51_(C)_M	0.844143	0.314517	0.629722	0.795861	0.464747	0.410993	0.56322	0.587205	0.511474	0.455712	0.146092	0.463506	0.825165	0.470517	0.586189	0.113649	0.282217	0.0758678	0.573804	0.569251
Rb_(V)_M	0.809403	0.248116	0.634264	0.795281	0.422963	0.468473	0.584917	0.524487	0.456513	0.438112	0.0950488	0.420486	0.756428	0.47434	0.537202	0.252388	0.282918	0.193848	0.702622	0.436856
Rb_pS807_S811_(V)_R	0.791801	0.421357	0.128437	0.73486	0.402154	0.389844	0.708241	0.54013	0.677419	0.425643	0.777321	0.403552	0.528197	0.167629	0	1	0.282478	0.307641	0.782041	0.518386
S6_pS235_S236_(V)_R	0.898917	0.510798	0.537808	0.733052	0.434758	0.413035	0.347962	0.526231	0.701957	0	0.74358	0.454674	0.564957	0.437948	0.460151	0.673184	0.293232	0.2372	0.787699	0.529403
S6_pS240_S244_(V)_R	0.894452	0.490101	0.400342	0.738623	0.564755	0.468213	0.405694	0.535901	0.719089	0.0810381	0.647417	0.428881	0.713085	0.418087	0.429329	0.662626	0.286534	0.206772	0.762985	0.506253
Shc_pY317_(NA)_R	0.780444	0.323541	0.350582	0.73562	0.50164	0.405322	0.57854	0.311824	0.397756	0.442883	0.395407	0.358382	0.576098	0.431755	0.539594	0.706748	0.282352	0.0895496	0.810615	0.690876
Smac_(V)_M	0.716764	0.418621	0.541812	0.716718	0.432369	0.364859	0.411303	0.560969	0.523866	0.437705	0.598436	0.61452	0.553765	0.484875	0.622527	0.69917	0.281519	0.244852	0.400755	0
Smad1_(V)_R	0.802068	0.352844	0.436695	0.685902	0.431213	0.262416	0.523942	0.525776	0.513458	0.43358	0.427153	0.427247	0.52276	0.188555	0.489442	0.399438	0.229303	0.319165	0.739096	0.479025
Smad4_(V)_M	0.810281	0.280323	0.521184	0.74338	0.422275	0.37911	0.543054	0.521179	0.424568	0.426521	0.50267	0.446377	0.474822	0.477968	0.70147	0.343123	0.304601	0.151855	0.598282	0.612353
Snail_(C)_M	0.821895	0.280235	0.565442	0.721119	0.426453	0.323134	0.58227	0.510634	0.431077	0.355454	0.279035	0.428632	0.648744	0.513554	0.537578	0.254419	0.282967	0.221779	0.832158	0.719374
Src_(V)_M	0.838578	0.407027	0.309169	0.724885	0.444551	0.360894	0.394837	0.664373	0.56811	0.279807	0.60595	0.269759	0.529508	0.466887	0.534658	0.602076	0.281768	0.285744	0.866136	0.663521
Src_pY416_(C)_R	0.832435	0.363764	0.397025	0.812978	0.484112	0.243764	0.474626	0.522304	0.520063	0.432225	0.580331	0.533599	0.628689	0.464331	0.647173	0.309774	0.280855	0.344951	0.725338	0.539175
Src_pY527_(V)_R	0.823252	0.240095	0.578014	0.627543	0.420724	0.548266	0.399527	0.52994	0.511651	0.739066	0.336659	0.450348	0.567304	0.558411	0.591732	0.428614	0.282268	0.216411	1	0.291076
STAT3_pY705_(V)_R	0.809853	0.184525	0.567421	0.73493	0.398692	0.487559	0.505766	0.486203	0.417558	0.596265	0.410988	0.457855	0.602605	0.479312	0.502518	0.342872	0.282421	0.297514	0.790196	0.558918
STAT5_alpha_(V)_R	0.847816	0.261598	0.451594	0.818201	0.224404	0.403491	0.0631694	0.511116	0.602815	0.440534	0.587717	0.630271	0.269298	0.204011	0.234084	0.542044	0.280205	0.318807	0.635592	0.439498
Stathmin_(V)_R	0.850132	0.252935	0.53654	0.796649	0.49566	0.364951	0.6077	0.52194	0.507755	0.430805	0.1947	0.442697	0.787139	0.477471	0.650484	0.0367037	0.281629	0.304616	0.789984	0.530252
Syk_(V)_M	0.961457	0.538974	0.662746	0.876472	0.224351	0.212043	0	0.521974	0.885981	0.0336668	0.571381	0.235885	0.434098	0.452983	0.392326	0.691055	0.278767	0.355763	0.654476	0.476028
Tau_(C)_M	0.71989	0.345114	0.524454	0.596245	0.430329	0.373929	0.426907	0.349525	0.521083	0.665532	0.381008	0.458425	0.647389	1	0.83971	0.435006	0.290905	0.284239	0.736428	0.549577
TAZ_pS89_(C)_R	0.871301	0.351625	0.530567	0.842535	0.391104	0.353195	0.474864	0.639104	0.515827	0.4769	0.418322	0.483567	0.383768	0.47463	0.573095	0.24783	0.281942	0.484071	0.636515	0.574867
Tuberin_(C)_R	0.760387	0.389095	0.51744	0.7062	0.412904	0.353601	0.321592	0.508057	0.587066	0.427669	0.678913	0.338391	0.607447	0.406466	0.159719	0.707583	0.280557	0.430591	0.736682	0.579931
VASP_(C)_R	0.853138	0.345958	0.53133	0.729084	0.383265	0.342811	0.455146	0.514955	0.516162	0.406887	0.518501	0.208715	0.574458	0.356849	0.529925	0.495517	0.28168	0.247413	0.687868	0.598691
VEGFR2_(V)_R	0.737237	0.377973	0.342106	0.57923	0.299628	0.337872	0.509827	0.601025	0.525965	0.40882	0.674684	0.776868	0.486793	0.544959	0.539331	0.574102	0.281708	0.489931	0.675292	0.532927
XIAP_(C)_R	0.788359	0.364994	0.515289	0.730335	0.405016	0.366347	0.37603	0.523846	0.544772	0.329543	0.590103	0.434076	0.562651	0.462998	0.356863	0.593521	0.280981	0.423794	0.646148	0.626844
XRCC1_(C)_R	0.783494	0.326221	0.330308	0.739523	0.418156	0.361804	0.464916	0.52551	0.517749	0.411697	0.44329	0.451128	0.354033	0.524921	0.546916	0.407433	0.281039	0.153383	0.756238	0.542806
YAP_pS127_(C)_R	0.805235	0.221432	0.647592	0.481084	0.39113	0.370625	0.55877	0.231273	0.41419	0.510102	0.453519	0.424798	0.393579	0.533854	0.588427	0.414755	0.274915	0.192049	0.731397	0.496033
YB_1_(V)_R	0.851439	0.243556	0.716433	0.719034	0.423128	0.423704	0.493016	0.524747	0.483863	0.445977	0.266932	0.436243	0.638912	0.476785	0.527036	0.0865703	0.282741	0.0246727	0.744523	0.587326
YB_1_pS102_(V)_R	0.854805	0.357078	0.410098	0.610437	0.399157	0.310337	0.528586	0.355696	0.513446	0.432528	0.636902	0.469932	0.379944	0.215898	0.544604	0.534171	0.280309	0.206927	0.749911	0.579045
HER2_pY1248_(NA)_R	0.800128	0.486485	0.504978	0.742452	0.939146	0.294416	0.520913	0.454826	0.505955	0.504671	0.274024	0.371967	0.516286	0.446864	0.0663322	0.44983	0.246426	0.216882	0.776289	0.62302

## Sheet: Loading Transcriptomes
	Factor1	Factor2	Factor3	Factor4	Factor5	Factor6	Factor7	Factor8	Factor9	Factor10	Factor11	Factor12	Factor13	Factor14	Factor15	Factor16	Factor17	Factor18	Factor19	Factor20
A1BG	0.505959	0.430696	0.335266	0.587734	0.387337	0.23823	0.644565	0.653864	0.510982	0.484545	0.56733	0.488014	0.52373	0.486381	0.587648	0.36241	0.607991	0.670473	0.49852	0.501217
A1BG-AS1	0.513731	0.414363	0.307942	0.610901	0.361261	0.265905	0.642514	0.587253	0.623783	0.49635	0.5289	0.450305	0.372063	0.466362	0.595265	0.355235	0.572183	0.657446	0.49129	0.51345
A1CF	0.549676	0.402092	0.42364	0.613276	0.387225	0.29315	0.655265	0.575245	0.569029	0.511675	0.457012	0.499676	0.375674	0.400514	0.577275	0.338305	0.62326	0.683536	0.555878	0.506189
A2LD1	0.521753	0.446384	0.225177	0.61243	0.394009	0.291651	0.64348	0.594412	0.413428	0.51112	0.533912	0.475072	0.557911	0.497566	0.574701	0.281562	0.629833	0.684909	0.629282	0.451368
A2M	0.675599	0.235889	0.305677	0.611292	0.444926	0.381945	0.64242	0.6071	0.349034	0.478233	0.536349	0.360154	0.431197	0.316608	0.57688	0.395021	0.607052	0.628334	0.51241	0.558923
A2ML1	0.6187	0.473745	0.3535	0.612015	0.35058	0.284243	0.651073	0.559779	0.578889	0.509928	0.54455	0.481433	0.469621	0.570445	0.575901	0.27372	0.607443	0.821291	0.577097	0.471099
A4GALT	0.553494	0.395844	0.451383	0.567023	0.396379	0.287884	0.644869	0.641538	0.574634	0.504442	0.82689	0.477121	0.614497	0.6324	0.602932	0.498	0.684849	0.384619	0.520924	0.557663
A4GNT	0.551004	0.44327	0.352282	0.611928	0.398018	0.286691	0.64794	0.573886	0.575562	0.510916	0.543879	0.473609	0.445897	0.589898	0.575335	0.497142	0.596555	0.661928	0.284063	0.481898
AAA1	0.550308	0.438736	0.352722	0.611653	0.387281	0.289352	0.649637	0.574368	0.570372	0.509061	0.533009	0.476412	0.453634	0.467227	0.575781	0.388962	0.554036	0.638951	0.631057	0.544826
AAAS	0.49132	0.413514	0.328451	0.610148	0.390978	0.289737	0.620193	0.57158	0.826679	0.523272	0.588177	0.47863	0.293698	0.509178	0.653448	0.259195	0.600846	0.661499	0.479222	0.505994
AACS	0.546501	0.428679	0.239911	0.618588	0.46592	0.28667	0.73711	0.553685	0.70931	0.417547	0.536035	0.477742	0.493502	0.486734	0.679471	0.417964	0.462366	0.66336	0.508885	0.415912
AACSP1	0.564138	0.489319	0.360868	0.614419	0.398601	0.289053	0.649538	0.606832	0.59142	0.491661	0.494563	0.479981	0.442293	0.537117	0.585919	0.371342	0.615406	0.675068	0.537925	0.612903
AADAC	0.557457	0.46791	0.34699	0.613441	0.427512	0.378259	0.648854	0.535178	0.571396	0.512478	0.533357	0.47481	0.504506	0.531203	0.576269	0.326215	0.611029	0.675553	0.387457	0.530049
AADACL2	0.550271	0.456166	0.351038	0.611838	0.359614	0.295718	0.650573	0.573165	0.575766	0.529577	0.521597	0.473229	0.451651	0.45626	0.576696	0.352145	0.60915	0.627856	0.405273	0.606263
AADACL3	0.538311	0.438123	0.418775	0.611458	0.380632	0.274504	0.648294	0.573771	0.547592	0.506221	0.450368	0.473416	0.424294	0.54137	0.576229	0.363588	0.638967	0.656923	0.588858	0.460671
AADACL4	0.550199	0.438154	0.362553	0.611587	0.387766	0.289523	0.648659	0.573634	0.57445	0.511971	0.533803	0.493698	0.449772	0.51837	0.576223	0.383454	0.549907	0.695911	0.330949	0.41383
AADAT	0.674237	0.524009	0.290226	0.519801	0.550279	0.289175	0.76264	0.634985	0.532622	0.503821	0.62025	0.490627	0.307422	0.464031	0.715355	0.298561	0.621339	0.616365	0.547577	0.504314
AAGAB	0.455616	0.492581	0.297732	0.611381	0.43643	0.215122	0.647972	0.581009	0.513766	0.509327	0.541902	0.450208	0.559606	0.441146	0.708856	0.404177	0.604844	0.675473	0.433059	0.50731
AAK1	0.570543	0.457886	0.400915	0.633651	0.384765	0.28937	0.647754	0.540487	0.565158	0.447378	0.555818	0.409699	0.426528	0.480177	0.576222	0.257771	0.608138	0.659887	0.483587	0.519833
AAMP	0.545632	0.316624	0.126795	0.619184	0.385733	0.289898	0.650367	0.575421	0.80571	0.585472	0.494382	0.489069	0.503303	0.486553	0.58051	0.409658	0.609074	0.651991	0.438106	0.503757
AANAT	0.569054	0.409739	0.728108	0.617193	0.189491	0.28635	0.777672	0.67775	0.563348	0.487793	0.0763561	0.45314	0.951397	0.49842	0.608635	0.348224	0.368987	0.582303	0.474064	0.542306
AARS	0.619916	0.439588	0.178659	0.605272	0.519388	0.290783	0.713901	0.680932	0.743096	0.507111	0.466727	0.406549	0.444671	0.619179	0.576548	0.372601	0.607289	0.691853	0.29019	0.437389
AARS2	0.582813	0.501038	0.367752	0.611637	0.384105	0.292298	0.707407	0.556387	0.568467	0.520201	0.571089	0.478655	0.25526	0.640335	0.576376	0.264722	0.615346	0.714057	0.435887	0.464353
AARSD1	0.550233	0.359237	0.257696	0.610862	0.287323	0.28511	0.695349	0.611138	0.629516	0.390978	0.487737	0.636755	0.332669	0.550936	0.566584	0.392069	0.606031	0.657143	0.410679	0.535809
AASDH	0.513864	0.437788	0.325309	0.612534	0.386121	0.288191	0.651234	0.564782	0.538297	0.514197	0.50019	0.57434	0.443754	0.58625	0.575593	0.285857	0.552818	0.609118	0.511641	0.508214
AASDHPPT	0.529325	0.477764	0.206023	0.611355	0.386813	0.289615	0.648162	0.549243	0.43164	0.528281	0.558834	0.604158	0.452619	0.50613	0.579891	0.455802	0.607853	0.659246	0.313069	0.49649
AASS	0.549539	0.366877	0.391263	0.547153	0.326461	0.34299	0.648068	0.509098	0.392793	0.501964	0.5268	0.442909	0.348223	0.49464	0.614506	0.351857	0.598926	0.602171	0.283195	0.502511
AATF	0.558062	0.439581	0.185089	0.612208	0.400303	0.29036	0.644726	0.647517	0.680993	0.494824	0.526519	0.647317	0.451589	0.483092	0.492663	0.336936	0.597902	0.71752	0.428953	0.554349
AATK	0.497571	0.443244	0.35471	0.618581	0.233675	0.289109	0.655406	0.668695	0.564643	0.378485	0.550748	0.485473	0.443013	0.47413	0.573814	0.31098	0.594576	0.688311	0.562555	0.452424
AATK-AS1	0.523046	0.434874	0.351396	0.613812	0.362374	0.298246	0.647985	0.613569	0.574277	0.442833	0.539637	0.479111	0.444306	0.655301	0.57459	0.562678	0.410155	0.752148	0.423825	0.47177
ABAT	0.392812	0.380004	0.352099	0.613202	0.354632	0.247171	0.626617	0.573988	0.534581	0.423557	0.574911	0.417432	0.453389	0.39541	0.579272	0.387345	0.60908	0.622211	0.477812	0.538663
ABCA1	0.558939	0.440272	0.344222	0.610712	0.409303	0.374349	0.553572	0.568107	0.508782	0.493146	0.465474	0.471	0.443266	0.586691	0.656779	0.393052	0.630482	0.737802	0.527107	0.532705
ABCA10	0.517476	0.421357	0.333792	0.613552	0.361788	0.348412	0.666271	0.55714	0.516824	0.555315	0.613756	0.470049	0.387276	0.676704	0.575703	0.433616	0.475305	0.56517	0.439082	0.48039
ABCA11P	0.496095	0.393512	0.352166	0.633858	0.379649	0.345202	0.698721	0.574144	0.482471	0.581013	0.497809	0.392665	0.347998	0.496293	0.576881	0.342148	0.60726	0.700649	0.389623	0.402925
ABCA12	0.415831	0.611882	0.296777	0.613931	0.849835	0.276249	0.636723	0.374476	0.567576	0.447535	0.562121	0.316185	0.543152	0.399985	0.579659	0.336741	0.609391	0.660542	0.472582	0.549045
ABCA13	0.629385	0.441866	0.356518	0.614499	0.359582	0.278486	0.724052	0.574268	0.569694	0.516939	0.532331	0.48145	0.447962	0.338553	0.576362	0.313828	0.604972	0.633534	0.515441	0.492239
ABCA17P	0.549166	0.420399	0.352602	0.602289	0.376617	0.289615	0.648635	0.567124	0.572228	0.508629	0.533916	0.518417	0.449315	0.553627	0.577715	0.359069	0.607398	0.662561	0.322883	0.472303
ABCA2	0.528148	0.411606	0.347784	0.611879	0.392034	0.2896	0.631925	0.593691	0.779383	0.493684	0.602977	0.475399	0.449302	0.495018	0.578435	0.377972	0.57862	0.661604	0.290638	0.594718
ABCA3	0.400723	0.395289	0.247766	0.602485	0.365666	0.269247	0.645533	0.708994	0.809722	0.307694	0.619004	0.586418	0.426464	0.437902	0.582919	0.37786	0.59556	0.622629	0.406857	0.530333
ABCA4	0.545135	0.46049	0.338959	0.609947	0.389284	0.290888	0.651876	0.524789	0.562742	0.520695	0.509294	0.528245	0.433768	0.553907	0.499653	0.388515	0.578403	0.636678	0.511095	0.514264
ABCA5	0.552853	0.404205	0.380714	0.711811	0.456599	0.349537	0.711518	0.699284	0.331724	0.446852	0.5532	0.476808	0.339804	0.472189	0.698105	0.362354	0.602265	0.649787	0.57176	0.548017
ABCA6	0.553307	0.253938	0.376973	0.610848	0.51464	0.500711	0.574585	0.5828	0.216325	0.730571	0.55082	0.410921	0.414682	0.354619	0.575548	0.35582	0.585399	0.667078	0.426499	0.667303
ABCA7	0.584808	0.437041	0.479748	0.712435	0.399459	0.237859	0.636653	0.57719	0.681253	0.305559	0.593229	0.285555	0.322024	0.340495	0.608479	0.239017	0.589398	0.755923	0.36447	0.521223
ABCA8	0.548419	0.303708	0.432193	0.640339	0.444297	0.505119	0.653888	0.572118	0.386972	0.715544	0.447944	0.468006	0.469647	0.372863	0.513119	0.249969	0.61056	0.661628	0.37205	0.545352
ABCA9	0.501749	0.480207	0.422922	0.611094	0.343643	0.289438	0.649661	0.574004	0.532417	0.437485	0.513483	0.378758	0.203167	0.548856	0.575837	0.399771	0.608746	0.573657	0.609828	0.516049
ABCB1	0.56845	0.35209	0.434207	0.662856	0.478057	0.294039	0.649001	0.589703	0.423639	0.558232	0.459816	0.477809	0.4482	0.450766	0.649448	0.309291	0.467716	0.638751	0.49572	0.55645
ABCB10	0.525232	0.491543	0.259328	0.632873	0.34457	0.315419	0.652854	0.574466	0.499144	0.504598	0.534824	0.553752	0.471726	0.522469	0.265075	0.396489	0.60552	0.58012	0.585489	0.491561
ABCB11	0.548634	0.43738	0.351229	0.623139	0.375302	0.289718	0.64796	0.575323	0.576786	0.484327	0.52763	0.472034	0.446542	0.602787	0.577376	0.390267	0.612013	0.721644	0.512773	0.579252
ABCB4	0.550465	0.443983	0.340635	0.58194	0.503736	0.288531	0.560071	0.601818	0.454187	0.390393	0.615519	0.474756	0.385123	0.488139	0.572926	0.240636	0.627382	0.647818	0.518491	0.441963
ABCB5	0.550942	0.417519	0.352464	0.611513	0.423006	0.339265	0.646331	0.5749	0.508406	0.511592	0.529165	0.477188	0.451563	0.450585	0.575867	0.380444	0.518435	0.663025	0.470184	0.510746
ABCB6	0.554697	0.502983	0.417034	0.651452	0.434821	0.294203	0.67803	0.592027	0.579449	0.440437	0.61954	0.642854	0.491997	0.289724	0.727942	0.313154	0.604827	0.66611	0.442072	0.518749
ABCB7	0.536364	0.506878	0.409901	0.613698	0.336976	0.289699	0.648396	0.521318	0.426643	0.459184	0.512643	0.478032	0.386584	0.49989	0.576522	0.359785	0.612481	0.728993	0.439088	0.498091
ABCB8	0.480406	0.494297	0.347579	0.611356	0.391774	0.289419	0.641234	0.572416	0.722858	0.502769	0.654127	0.478987	0.445121	0.45749	0.577562	0.304022	0.587587	0.670957	0.517252	0.56509
ABCB9	0.529185	0.468827	0.282275	0.652427	0.449894	0.290089	0.646677	0.576337	0.68884	0.374988	0.509599	0.482013	0.407069	0.516295	0.577288	0.376561	0.611027	0.617507	0.528614	0.506575
ABCC1	0.595012	0.52356	0.347766	0.610906	0.410642	0.243245	0.649853	0.567928	0.661483	0.430703	0.562294	0.480426	0.453411	0.327893	0.604456	0.254993	0.532233	0.665539	0.447017	0.544923
ABCC10	0.570063	0.471934	0.380836	0.611432	0.387645	0.289439	0.648566	0.57398	0.731404	0.509594	0.535891	0.466714	0.345664	0.60226	0.575844	0.435214	0.705795	0.681153	0.44531	0.588565
ABCC11	0.314897	0.447502	0.312157	0.627477	0.861575	0.282918	0.632342	0.336262	0.542284	0.217806	0.568754	0.411166	0.4298	0.47008	0.584975	0.352247	0.638626	0.638139	0.549321	0.49848
ABCC12	0.46845	0.521136	0.290052	0.644257	0.807295	0.281704	0.6755	0.326728	0.570839	0.230546	0.591137	0.367089	0.454413	0.454059	0.566788	0.338475	0.593527	0.640844	0.455208	0.492787
ABCC13	0.519538	0.445651	0.355887	0.573761	0.383807	0.288788	0.646241	0.615889	0.598035	0.513911	0.513307	0.478702	0.466774	0.380119	0.576829	0.251938	0.620712	0.619495	0.618732	0.517633
ABCC2	0.572973	0.473599	0.346565	0.614131	0.510329	0.290283	0.654143	0.567321	0.524725	0.499501	0.519515	0.473619	0.442325	0.553253	0.575779	0.366566	0.475846	0.651597	0.59519	0.493399
ABCC3	0.54054	0.419424	0.377084	0.612461	0.643972	0.201571	0.637129	0.607667	0.559981	0.287611	0.530162	0.271792	0.422686	0.371769	0.564019	0.275718	0.596688	0.633571	0.559364	0.54357
ABCC4	0.582925	0.485862	0.323478	0.612379	0.414677	0.289987	0.644044	0.520283	0.56738	0.500144	0.543579	0.381247	0.430471	0.465127	0.593392	0.322639	0.613464	0.605678	0.370535	0.535294
ABCC5	0.468142	0.517543	0.364002	0.578913	0.381084	0.285034	0.561802	0.586042	0.56549	0.476478	0.409925	0.488677	0.428882	0.449775	0.526027	0.342206	0.620114	0.641638	0.474169	0.494776
ABCC6	0.469074	0.437462	0.263397	0.637159	0.582792	0.402035	0.632267	0.45135	0.588473	0.440943	0.536583	0.787035	0.59772	0.497097	0.556063	0.362811	0.602557	0.661235	0.548337	0.498153
ABCC6P1	0.526342	0.449503	0.338196	0.62971	0.537583	0.365898	0.648172	0.44139	0.544566	0.487372	0.541918	0.591923	0.543106	0.560282	0.578576	0.381243	0.561658	0.686803	0.551238	0.534512
ABCC8	0.235469	0.237272	0.431379	0.570012	0.333713	0.287818	0.644869	0.534344	0.5233	0.485961	0.534312	0.469692	0.392295	0.416165	0.580574	0.36404	0.563148	0.652316	0.499106	0.576603
ABCC9	0.552035	0.438542	0.385633	0.560064	0.389975	0.480826	0.608073	0.574384	0.528222	0.467184	0.533968	0.473036	0.450788	0.474678	0.575149	0.289081	0.607839	0.68157	0.501979	0.533528
ABCD1	0.589577	0.481832	0.306778	0.611523	0.434227	0.293193	0.648362	0.573589	0.774171	0.401391	0.541941	0.480642	0.429013	0.618356	0.57794	0.357107	0.54104	0.710308	0.456137	0.515969
ABCD2	0.566697	0.438564	0.351902	0.620584	0.385974	0.379993	0.641425	0.573378	0.564053	0.509073	0.539988	0.492614	0.449306	0.595811	0.576405	0.338658	0.602884	0.725537	0.623891	0.474577
ABCD3	0.488081	0.509899	0.402364	0.611613	0.344939	0.289822	0.647626	0.59962	0.598199	0.570241	0.439974	0.481768	0.434878	0.566621	0.737585	0.385583	0.611874	0.597002	0.497976	0.5586
ABCD4	0.549047	0.438744	0.381089	0.611714	0.387802	0.305377	0.647709	0.56933	0.514817	0.51084	0.533902	0.475814	0.354177	0.660678	0.577413	0.39438	0.660478	0.673336	0.523383	0.473906
ABCE1	0.573355	0.492564	0.255927	0.610927	0.387657	0.289766	0.65145	0.575661	0.566885	0.515944	0.570358	0.576609	0.460291	0.432496	0.577661	0.362128	0.564783	0.666497	0.51711	0.502881
ABCF1	0.62031	0.427561	0.197023	0.611708	0.390089	0.289285	0.648134	0.567473	0.734424	0.560955	0.428152	0.532959	0.389152	0.541293	0.572379	0.412839	0.642376	0.674515	0.498548	0.461452
ABCF2	0.579759	0.401049	0.168166	0.609845	0.373717	0.289173	0.649805	0.54183	0.774552	0.602911	0.473877	0.528204	0.523068	0.453495	0.568409	0.3772	0.604347	0.634304	0.455149	0.504419
ABCF3	0.550327	0.471257	0.297707	0.612101	0.388571	0.290227	0.646589	0.528253	0.774375	0.437954	0.562575	0.472932	0.426116	0.503747	0.579153	0.265192	0.606589	0.686469	0.401523	0.506307
ABCG1	0.43454	0.439845	0.289046	0.676006	0.393666	0.286342	0.520527	0.574967	0.636139	0.479095	0.493441	0.490485	0.406427	0.610098	0.58087	0.395071	0.664651	0.739608	0.443446	0.483041
ABCG2	0.528971	0.376652	0.382875	0.611482	0.388965	0.321056	0.698525	0.580893	0.49596	0.510008	0.530238	0.480411	0.460806	0.53171	0.585645	0.320626	0.608251	0.670447	0.496817	0.49254
ABCG4	0.552177	0.448009	0.343697	0.600178	0.403379	0.290621	0.660128	0.577182	0.575004	0.503738	0.560792	0.477577	0.440666	0.500475	0.574364	0.384678	0.435957	0.702278	0.565484	0.528465
ABCG5	0.550515	0.438697	0.354477	0.611622	0.376014	0.290045	0.650961	0.555409	0.571603	0.555658	0.587962	0.47524	0.50886	0.514907	0.583866	0.504271	0.745389	0.768646	0.566034	0.506818
ABCG8	0.550531	0.438974	0.352932	0.612198	0.387064	0.326763	0.648399	0.557931	0.577791	0.512561	0.534012	0.476171	0.45414	0.495646	0.576095	0.373337	0.588862	0.679723	0.601804	0.512412
ABHD1	0.426453	0.406855	0.380461	0.610841	0.255702	0.295902	0.648673	0.565376	0.526511	0.506961	0.520211	0.690483	0.439015	0.474778	0.383485	0.279644	0.613427	0.689962	0.556431	0.416685
ABHD10	0.543637	0.439099	0.352495	0.611543	0.387722	0.289731	0.648512	0.574008	0.574511	0.503616	0.501859	0.479187	0.449967	0.398662	0.577741	0.31304	0.60703	0.629788	0.510806	0.493811
ABHD11	0.51193	0.497275	0.333936	0.611366	0.666959	0.281859	0.660104	0.562116	0.713782	0.573003	0.410725	0.558892	0.359109	0.573259	0.465584	0.343972	0.606977	0.65282	0.51748	0.488914
ABHD11-AS1	0.542786	0.442897	0.343045	0.61131	0.511617	0.288098	0.66148	0.59278	0.643321	0.439191	0.488811	0.489276	0.44247	0.509115	0.563706	0.370569	0.596838	0.658678	0.482571	0.452601
ABHD12	0.539878	0.446194	0.204628	0.611868	0.30988	0.290682	0.650996	0.619674	0.740605	0.259983	0.462539	0.449923	0.508747	0.535962	0.575841	0.351287	0.606724	0.643656	0.53918	0.499662
ABHD12B	0.522353	0.438915	0.359942	0.611103	0.390153	0.291415	0.65061	0.59154	0.605801	0.539778	0.57277	0.453341	0.471952	0.512719	0.580489	0.384076	0.602953	0.676517	0.502888	0.554179
ABHD13	0.550042	0.438297	0.306965	0.612425	0.384166	0.290453	0.648631	0.573974	0.524398	0.507951	0.55312	0.457134	0.468629	0.632941	0.575661	0.290277	0.638297	0.572183	0.498756	0.45346
ABHD14A	0.451097	0.385155	0.333801	0.657675	0.373837	0.329855	0.664465	0.571654	0.520976	0.338667	0.722334	0.550816	0.539951	0.476829	0.579841	0.342742	0.606531	0.697096	0.59067	0.575254
ABHD14B	0.51135	0.272981	0.213948	0.618226	0.429329	0.342763	0.648658	0.571138	0.656966	0.394211	0.634368	0.724525	0.444055	0.61423	0.56948	0.237864	0.575533	0.696881	0.722405	0.549774
ABHD15	0.507259	0.444676	0.283052	0.632592	0.492833	0.316038	0.607812	0.579325	0.503199	0.339231	0.570182	0.48553	0.442463	0.570473	0.572383	0.302851	0.605789	0.561139	0.545344	0.485809
ABHD16A	0.548228	0.395193	0.169931	0.611527	0.387894	0.267187	0.64793	0.57424	0.73853	0.514032	0.536778	0.462641	0.447258	0.665693	0.575716	0.335571	0.67031	0.688346	0.424181	0.504693
ABHD16B	0.550419	0.438673	0.448073	0.611713	0.354959	0.289707	0.65662	0.574073	0.576805	0.511145	0.454518	0.475733	0.620094	0.571147	0.576991	0.415869	0.773444	0.664365	0.287866	0.652484
ABHD2	0.474769	0.289339	0.0442044	0.613853	0.258795	0.275358	0.667367	0.747195	0.734073	0.518685	0.501055	0.26391	0.533519	0.530193	0.623737	0.386185	0.618123	0.649998	0.499646	0.486344
ABHD3	0.514204	0.476847	0.233552	0.68568	0.339133	0.293208	0.63838	0.442057	0.478198	0.404628	0.453609	0.46955	0.452638	0.5968	0.430138	0.371579	0.600928	0.636159	0.455481	0.45178
ABHD4	0.543098	0.37166	0.448982	0.567023	0.390528	0.289911	0.632493	0.564445	0.771127	0.498927	0.371146	0.425623	0.481802	0.68498	0.5748	0.443233	0.740332	0.687872	0.521035	0.653495
ABHD5	0.556776	0.498903	0.288586	0.611712	0.351667	0.399664	0.696759	0.544987	0.564681	0.435334	0.533387	0.489841	0.51815	0.470815	0.544534	0.363908	0.59939	0.703038	0.534918	0.53351
ABHD6	0.548577	0.42872	0.284168	0.661761	0.465809	0.432409	0.611059	0.485693	0.475541	0.157942	0.586501	0.528765	0.440967	0.430889	0.575846	0.307254	0.600487	0.732668	0.562297	0.534555
ABHD8	0.547711	0.439288	0.351841	0.612199	0.303096	0.284255	0.643223	0.573666	0.64393	0.368674	0.551805	0.45015	0.422067	0.469655	0.713089	0.392032	0.594075	0.634794	0.534363	0.539237
ABI1	0.567268	0.462527	0.219192	0.61174	0.401936	0.281632	0.645573	0.572905	0.475125	0.544552	0.526676	0.477788	0.358585	0.575289	0.576082	0.373173	0.660506	0.729249	0.519313	0.376214
ABI2	0.523376	0.347932	0.238453	0.611229	0.375177	0.226816	0.68824	0.632559	0.521662	0.604034	0.536705	0.446204	0.279815	0.443277	0.66645	0.41148	0.613805	0.658934	0.585727	0.524325
ABI3	0.604047	0.393211	0.472932	0.677098	0.370984	0.289292	0.53031	0.588351	0.619041	0.304647	0.405713	0.473909	0.59387	0.351443	0.57686	0.290986	0.60668	0.637499	0.488552	0.438628
ABI3BP	0.568893	0.388356	0.385622	0.666409	0.406609	0.36299	0.527369	0.580707	0.368081	0.699373	0.526817	0.46555	0.451514	0.587606	0.576796	0.340576	0.578338	0.681165	0.480694	0.54241
ABL1	0.543571	0.439622	0.303712	0.583642	0.440157	0.302612	0.637037	0.53285	0.660126	0.512143	0.570154	0.474239	0.368607	0.605856	0.577268	0.259849	0.611698	0.672739	0.485447	0.58495
ABL2	0.568549	0.484431	0.392459	0.554763	0.331454	0.306978	0.646426	0.574367	0.572596	0.479025	0.489553	0.546357	0.446577	0.574068	0.379262	0.334331	0.6055	0.696048	0.424208	0.534673
ABLIM1	0.593789	0.420365	0.35387	0.661715	0.406661	0.334007	0.715114	0.448354	0.568282	0.603351	0.532217	0.472884	0.454582	0.346975	0.574775	0.336776	0.613173	0.674391	0.475692	0.511463
ABLIM2	0.549004	0.436047	0.334193	0.611733	0.338645	0.289049	0.697324	0.603476	0.572464	0.426414	0.549729	0.36099	0.424467	0.40998	0.536971	0.334089	0.543535	0.690375	0.510972	0.516179
ABLIM3	0.403922	0.34312	0.350541	0.608853	0.408644	0.450142	0.688065	0.549838	0.645808	0.34581	0.585559	0.289141	0.427193	0.450135	0.805157	0.295415	0.62004	0.673504	0.447663	0.529583
ABO	0.561107	0.360874	0.546039	0.609483	0.395905	0.292584	0.73318	0.564218	0.564544	0.510454	0.476655	0.467225	0.350931	0.616238	0.36529	0.303752	0.435112	0.672949	0.527097	0.466096
ABP1	0.555938	0.435583	0.386357	0.613414	0.398186	0.290057	0.646409	0.625432	0.707712	0.527137	0.57713	0.476291	0.438742	0.484021	0.572659	0.369594	0.592705	0.647404	0.470616	0.477095
ABR	0.547463	0.424489	0.364328	0.611849	0.389419	0.289807	0.647668	0.621114	0.572114	0.411023	0.541586	0.32837	0.347152	0.393139	0.573223	0.2964	0.601132	0.706715	0.360198	0.628963
ABRA	0.550138	0.433731	0.354118	0.612879	0.393509	0.29032	0.654255	0.570564	0.562958	0.512852	0.533679	0.47541	0.447826	0.511429	0.574795	0.328351	0.564018	0.716922	0.676036	0.489139
ABT1	0.575874	0.438249	0.235885	0.612464	0.410243	0.287422	0.656109	0.597588	0.512651	0.568106	0.462407	0.478298	0.545684	0.596441	0.573827	0.294985	0.603453	0.64191	0.528145	0.395574
ABTB1	0.549666	0.298324	0.455443	0.64962	0.324662	0.290709	0.64573	0.668141	0.630766	0.472941	0.507785	0.458655	0.23853	0.464038	0.479992	0.35803	0.613411	0.677413	0.496212	0.506336
ABTB2	0.745807	0.533648	0.258869	0.599516	0.430252	0.267941	0.656927	0.612799	0.593302	0.656804	0.58019	0.721895	0.408799	0.511783	0.578689	0.356975	0.680808	0.684077	0.438017	0.539387
ACAA1	0.50211	0.419273	0.29873	0.612194	0.393332	0.290113	0.670565	0.449035	0.595479	0.46653	0.690038	0.478949	0.430638	0.625858	0.713694	0.423397	0.606613	0.665567	0.471665	0.435683
ACAA2	0.611124	0.44195	0.256651	0.577574	0.343598	0.419533	0.652469	0.654509	0.386106	0.514187	0.396629	0.445468	0.529478	0.590316	0.561946	0.422013	0.61215	0.469354	0.628969	0.570017
ACACA	0.484703	0.492907	0.270937	0.616764	0.43078	0.29084	0.701891	0.524543	0.559896	0.465018	0.518072	0.658393	0.51116	0.562503	0.585154	0.305939	0.524644	0.683317	0.505064	0.461467
ACACB	0.510635	0.368499	0.387823	0.612179	0.457653	0.590554	0.64777	0.628986	0.524957	0.52955	0.367404	0.459775	0.368609	0.527893	0.578456	0.375118	0.616571	0.613619	0.359651	0.467976
ACAD10	0.540013	0.420591	0.50125	0.628904	0.345937	0.286871	0.656648	0.574308	0.645851	0.513873	0.438767	0.548967	0.533911	0.551781	0.572324	0.358705	0.568901	0.731375	0.481123	0.41485
ACAD11	0.541349	0.459201	0.381104	0.600228	0.363602	0.292233	0.648975	0.572898	0.572256	0.491178	0.588711	0.477905	0.2634	0.477607	0.740294	0.386072	0.608353	0.567869	0.371651	0.516512
ACAD8	0.529674	0.433391	0.277963	0.612338	0.430217	0.290143	0.688948	0.479029	0.614847	0.520333	0.560586	0.474577	0.416423	0.494952	0.604586	0.391618	0.550088	0.733544	0.381643	0.552478
ACAD9	0.569197	0.480453	0.262431	0.608772	0.304016	0.311735	0.681555	0.575556	0.648186	0.514023	0.527594	0.469031	0.413849	0.492711	0.581273	0.454757	0.623623	0.721538	0.396375	0.529161
ACADL	0.565874	0.419927	0.322491	0.611423	0.434283	0.476866	0.706402	0.501846	0.465317	0.513486	0.540041	0.491952	0.505048	0.458963	0.580575	0.308181	0.611806	0.715892	0.512973	0.432312
ACADM	0.545379	0.466485	0.323057	0.624071	0.354651	0.361552	0.688713	0.47365	0.456166	0.496216	0.570154	0.477232	0.52477	0.450319	0.634211	0.383617	0.609735	0.6614	0.476477	0.531456
ACADS	0.513764	0.345445	0.242409	0.615639	0.315403	0.372413	0.64868	0.557863	0.75333	0.517254	0.414947	0.51559	0.440759	0.683012	0.581599	0.373523	0.583321	0.606468	0.511033	0.39193
ACADSB	0.340058	0.276405	0.239895	0.667954	0.320028	0.289664	0.647467	0.615869	0.478034	0.56188	0.5142	0.595901	0.425729	0.347545	0.59022	0.348635	0.62963	0.661456	0.466113	0.508316
ACADVL	0.506886	0.393182	0.437228	0.611929	0.385629	0.297898	0.701907	0.510207	0.604711	0.44911	0.646943	0.474103	0.28105	0.265719	0.566567	0.354732	0.607743	0.707046	0.360226	0.634512
ACAN	0.62221	0.488497	0.403929	0.536547	0.320821	0.28745	0.671395	0.581524	0.650333	0.350567	0.533946	0.536899	0.412464	0.528569	0.577638	0.380753	0.608395	0.650082	0.536315	0.416906
ACAP1	0.652596	0.404095	0.355664	0.778413	0.447611	0.286967	0.427781	0.555858	0.692752	0.631474	0.582698	0.484435	0.443826	0.587988	0.578305	0.258917	0.607571	0.670644	0.510104	0.62651
ACAP2	0.55508	0.437498	0.244875	0.611798	0.325726	0.289946	0.618391	0.571247	0.482462	0.515174	0.389377	0.394072	0.517123	0.600327	0.575868	0.293886	0.618556	0.678202	0.469598	0.520395
ACAP3	0.538991	0.44899	0.51849	0.611225	0.458378	0.281285	0.648783	0.567553	0.694909	0.530304	0.658418	0.444881	0.44296	0.40319	0.597514	0.327957	0.611381	0.753398	0.283858	0.512925
ACAT1	0.520757	0.38239	0.224361	0.601919	0.255464	0.403902	0.674146	0.574699	0.563023	0.401114	0.527312	0.533422	0.655952	0.573772	0.575089	0.399028	0.613609	0.654302	0.502749	0.497695
ACAT2	0.608737	0.577966	0.25668	0.612219	0.391457	0.281688	0.706298	0.578947	0.571951	0.508538	0.520804	0.392601	0.506076	0.353463	0.574027	0.313132	0.598037	0.686031	0.559921	0.582057
ACBD3	0.526381	0.493146	0.227627	0.602954	0.41316	0.283809	0.66126	0.573737	0.458477	0.474645	0.489134	0.486205	0.557755	0.56618	0.292865	0.316344	0.608207	0.670174	0.679049	0.483204
ACBD4	0.516605	0.378769	0.404016	0.612198	0.330268	0.289049	0.645815	0.599178	0.709496	0.433338	0.666721	0.56928	0.460182	0.72332	0.576788	0.440999	0.586426	0.572034	0.405312	0.489621
ACBD5	0.506129	0.537466	0.348763	0.614098	0.432684	0.30152	0.649514	0.618489	0.543373	0.485782	0.54528	0.458015	0.477391	0.575611	0.574475	0.358919	0.667454	0.560961	0.478622	0.43909
ACBD6	0.520779	0.471868	0.32864	0.58028	0.367389	0.28885	0.650061	0.609928	0.495321	0.523543	0.541698	0.532706	0.462049	0.421196	0.197005	0.495479	0.612301	0.716536	0.383946	0.552843
ACBD7	0.551386	0.440197	0.58022	0.610896	0.35536	0.288888	0.688454	0.572684	0.682739	0.539257	0.514879	0.474135	0.653931	0.554694	0.576945	0.293401	0.550527	0.437307	0.553171	0.490026
ACCN1	0.502268	0.446729	0.357085	0.638766	0.354826	0.291369	0.654225	0.728965	0.648328	0.486429	0.598325	0.465115	0.48205	0.265977	0.572091	0.53007	0.737503	0.729941	0.498028	0.543952
ACCN2	0.555881	0.431296	0.354274	0.614094	0.344606	0.264337	0.721884	0.599648	0.55485	0.296115	0.560959	0.496894	0.431994	0.61888	0.344892	0.339246	0.604183	0.671104	0.577839	0.518594
ACCN3	0.491731	0.463175	0.375916	0.610627	0.497034	0.289442	0.648324	0.635202	0.750854	0.433334	0.597227	0.474347	0.345958	0.556244	0.574857	0.464784	0.496669	0.678404	0.570325	0.503739
ACCN4	0.600799	0.426971	0.449609	0.659229	0.383199	0.289482	0.481231	0.546128	0.775128	0.447094	0.732284	0.489953	0.492013	0.770244	0.575276	0.405093	0.603592	0.552066	0.449879	0.646582
ACCN5	0.5479	0.44179	0.348139	0.611525	0.388123	0.289323	0.647281	0.573913	0.608495	0.5099	0.539489	0.473727	0.450034	0.403083	0.578439	0.393418	0.621378	0.625125	0.229144	0.490235
ACCS	0.552097	0.352997	0.397702	0.614163	0.344969	0.271008	0.681489	0.561829	0.547302	0.497902	0.502651	0.474828	0.16079	0.491728	0.618722	0.390057	0.603489	0.686453	0.423518	0.462938
ACCSL	0.550676	0.441989	0.328733	0.611662	0.38771	0.287664	0.648629	0.575017	0.618397	0.511897	0.55327	0.477376	0.447557	0.451449	0.578452	0.374671	0.609671	0.595526	0.210373	0.401447
ACD	0.583909	0.441539	0.352267	0.611741	0.488528	0.288936	0.720354	0.726594	0.554207	0.47769	0.521673	0.368878	0.339708	0.55236	0.6309	0.372751	0.549573	0.659256	0.500382	0.506413
ACE	0.549598	0.439962	0.398889	0.611684	0.454805	0.290194	0.649665	0.591852	0.657332	0.380134	0.600867	0.488261	0.451972	0.547677	0.570988	0.363655	0.608429	0.655344	0.462765	0.486088
ACE2	0.668726	0.462325	0.310403	0.677558	0.607169	0.299555	0.725915	0.411045	0.530717	0.358667	0.550087	0.487142	0.548694	0.516084	0.649392	0.311384	0.60511	0.735833	0.431828	0.462353
ACER1	0.547015	0.435855	0.43782	0.611471	0.390325	0.287289	0.646927	0.556123	0.589948	0.540578	0.528969	0.507006	0.563915	0.408266	0.575638	0.548947	0.688668	0.709158	0.828492	0.357256
ACER2	0.524339	0.441214	0.410582	0.61198	0.406722	0.33028	0.649435	0.574085	0.579575	0.509187	0.485315	0.522684	0.452118	0.63339	0.587508	0.37634	0.727117	0.691883	0.509282	0.588922
ACER3	0.552961	0.512435	0.331972	0.614591	0.381656	0.339015	0.638679	0.572995	0.601285	0.45823	0.522781	0.456723	0.417622	0.460695	0.624061	0.327518	0.63935	0.683332	0.499002	0.460971
ACHE	0.552827	0.414909	0.483489	0.564206	0.414458	0.281936	0.614621	0.578678	0.681584	0.520206	0.591186	0.474966	0.57633	0.648605	0.576199	0.36134	0.622382	0.661556	0.532831	0.446209
ACIN1	0.549879	0.486467	0.594625	0.613133	0.335396	0.287038	0.668819	0.567767	0.60356	0.5276	0.305695	0.368111	0.467941	0.528888	0.576082	0.250479	0.614285	0.805653	0.442859	0.541948
ACLY	0.538003	0.461572	0.21903	0.610757	0.402461	0.288528	0.648475	0.562447	0.636042	0.338577	0.551012	0.533076	0.467159	0.509547	0.56819	0.326853	0.635064	0.735474	0.367612	0.517199
ACMSD	0.505586	0.439363	0.345185	0.610985	0.331254	0.287596	0.649087	0.544123	0.583277	0.484115	0.547386	0.398368	0.527249	0.419012	0.575673	0.340776	0.536845	0.651576	0.70751	0.551362
ACN9	0.616177	0.435824	0.168039	0.615817	0.39911	0.295147	0.699352	0.464652	0.456587	0.616986	0.524026	0.483312	0.508111	0.729516	0.583164	0.374683	0.619357	0.685962	0.494321	0.505913
ACO1	0.524919	0.443564	0.247167	0.60237	0.374303	0.507143	0.644014	0.487465	0.476298	0.442562	0.564289	0.372219	0.518869	0.497495	0.673409	0.381892	0.538796	0.637386	0.457822	0.556743
ACO2	0.552905	0.472527	0.236746	0.617693	0.416654	0.358431	0.678307	0.551606	0.627773	0.371387	0.647025	0.481181	0.507541	0.473528	0.710184	0.305827	0.628648	0.732313	0.589517	0.55575
ACOT1	0.434161	0.447678	0.264187	0.585542	0.481661	0.443796	0.591583	0.546754	0.484647	0.490807	0.542483	0.483574	0.471104	0.648399	0.57956	0.355021	0.608667	0.680793	0.581123	0.525818
ACOT11	0.571272	0.489594	0.444709	0.610978	0.384025	0.281515	0.651182	0.617962	0.648599	0.504521	0.662605	0.402696	0.540641	0.326367	0.58722	0.522689	0.715188	0.88523	0.413006	0.363548
ACOT12	0.537065	0.439121	0.351612	0.61132	0.400489	0.28923	0.647507	0.572979	0.569657	0.512674	0.539317	0.475035	0.407584	0.540381	0.593737	0.49911	0.730365	0.645298	0.594332	0.504509
ACOT13	0.57687	0.551416	0.282602	0.612152	0.42388	0.32939	0.648142	0.599082	0.526939	0.359425	0.610576	0.522766	0.462834	0.654071	0.551978	0.532052	0.655461	0.638429	0.406975	0.543682
ACOT4	0.365418	0.420276	0.185605	0.562758	0.384208	0.28923	0.575027	0.51248	0.636194	0.387802	0.502895	0.471179	0.547491	0.524263	0.566551	0.373647	0.59589	0.677857	0.490279	0.537346
ACOT6	0.522385	0.449151	0.350282	0.60894	0.53185	0.287783	0.648038	0.528138	0.569797	0.485962	0.544171	0.502458	0.456629	0.545223	0.598466	0.306225	0.577502	0.680409	0.483696	0.44354
ACOT7	0.598427	0.472456	0.102618	0.610681	0.39368	0.210599	0.646393	0.737898	0.862766	0.490886	0.520212	0.339432	0.575475	0.18715	0.734621	0.4429	0.609961	0.672872	0.443239	0.578113
ACOT8	0.565134	0.47637	0.263224	0.627102	0.426751	0.291887	0.648133	0.578892	0.710561	0.478432	0.52907	0.49344	0.551022	0.645808	0.572092	0.320519	0.553219	0.636464	0.574284	0.499891
ACOT9	0.661732	0.491546	0.362408	0.550362	0.396123	0.290464	0.62496	0.537855	0.558201	0.459929	0.50328	0.345015	0.448018	0.493254	0.580573	0.487348	0.634343	0.679744	0.404323	0.491381
ACOX1	0.550138	0.478027	0.314725	0.649801	0.466252	0.377519	0.662765	0.588582	0.431905	0.362291	0.584957	0.49311	0.403372	0.498583	0.588386	0.281995	0.609689	0.722653	0.699547	0.543983
ACOX2	0.359368	0.304481	0.292788	0.609708	0.39659	0.295237	0.594533	0.530604	0.549718	0.256127	0.540466	0.452104	0.603589	0.360663	0.551872	0.399968	0.605592	0.651594	0.618427	0.550919
ACOX3	0.462124	0.386248	0.329947	0.609561	0.421157	0.285987	0.67088	0.492777	0.578201	0.579199	0.520457	0.484588	0.377275	0.580073	0.569776	0.339096	0.578416	0.687195	0.361599	0.473622
ACOXL	0.577979	0.462702	0.315008	0.66544	0.378932	0.270029	0.645212	0.591836	0.572039	0.482205	0.57699	0.473863	0.443356	0.524491	0.577855	0.345364	0.611419	0.659389	0.593567	0.480523
ACP1	0.556953	0.476167	0.292355	0.61818	0.382437	0.287043	0.666111	0.57069	0.572293	0.54959	0.530808	0.474889	0.451197	0.548288	0.574572	0.368075	0.592447	0.637828	0.467374	0.469416
ACP2	0.549615	0.38889	0.260183	0.620488	0.334196	0.288492	0.625825	0.568245	0.71365	0.403021	0.532728	0.466754	0.522719	0.517706	0.578007	0.389723	0.673153	0.648946	0.53649	0.471389
ACP5	0.552119	0.428078	0.264426	0.74264	0.39067	0.241304	0.478969	0.582093	0.513801	0	0.493486	0.450739	0.595309	0.419358	0.534606	0.357434	0.591277	0.641466	0.535303	0.597204
ACP6	0.503838	0.380694	0.255015	0.61168	0.311578	0.277943	0.697508	0.47066	0.590093	0.482994	0.456911	0.517778	0.437535	0.622764	0.408209	0.214003	0.613525	0.741615	0.761516	0.438397
ACPL2	0.516016	0.409503	0.328003	0.611677	0.30184	0.284997	0.64826	0.521581	0.575474	0.505117	0.519907	0.553371	0.443761	0.608599	0.568778	0.431861	0.611403	0.610167	0.46771	0.500895
ACPP	0.550376	0.464625	0.329731	0.632964	0.438537	0.289393	0.649801	0.52548	0.574385	0.509024	0.507579	0.392784	0.496165	0.505975	0.622553	0.312549	0.594934	0.62347	0.557014	0.50313
ACPT	0.550251	0.439468	0.404618	0.611385	0.389923	0.289229	0.64813	0.571323	0.60571	0.515573	0.541208	0.493319	0.44593	0.300812	0.574676	0.555948	0.622699	0.771784	0.845727	0.310964
ACR	0.554431	0.455872	0.453851	0.611922	0.389059	0.291407	0.693283	0.575452	0.580465	0.510182	0.552301	0.484415	0.4819	0.4098	0.576384	0.322041	0.665044	0.689172	0.466784	0.363453
ACRBP	0.547585	0.473718	0.380614	0.615961	0.469719	0.22142	0.633394	0.60569	0.6181	0.500716	0.551622	0.568327	0.392825	0.550196	0.62911	0.360557	0.611965	0.647986	0.498913	0.409266
ACRC	0.560945	0.48348	0.375427	0.612608	0.389158	0.289543	0.630122	0.541296	0.406342	0.515519	0.56161	0.47133	0.289564	0.381233	0.583716	0.366539	0.586789	0.727336	0.506883	0.51342
ACRV1	0.550904	0.451192	0.353253	0.612027	0.382785	0.289454	0.64836	0.578908	0.57206	0.508675	0.529532	0.472891	0.451328	0.513117	0.575646	0.422922	0.459839	0.727041	0.566069	0.624411
ACSBG1	0.546266	0.443536	0.33863	0.609436	0.397429	0.287662	0.656447	0.568065	0.604304	0.507198	0.471036	0.474303	0.431807	0.451909	0.57554	0.293219	0.510334	0.65396	0.664561	0.565502
ACSBG2	0.546781	0.434443	0.393221	0.61159	0.43525	0.294589	0.655147	0.59495	0.570559	0.517816	0.534753	0.478134	0.442064	0.400364	0.578215	0.382442	0.539605	0.73519	0.489024	0.385049
ACSF2	0.446322	0.326476	0.330925	0.61689	0.514462	0.281097	0.650152	0.54136	0.60777	0.477969	0.512239	0.498252	0.375044	0.569553	0.556937	0.343584	0.597679	0.685187	0.679421	0.445164
ACSF3	0.566536	0.378576	0.304417	0.611806	0.492196	0.28855	0.666131	0.638016	0.694229	0.491465	0.491093	0.36804	0.463364	0.684229	0.573042	0.334178	0.606843	0.67959	0.428904	0.499637
ACSL1	0.654935	0.42004	0.27354	0.615559	0.575326	0.572112	0.622119	0.473451	0.611423	0.341397	0.526109	0.480611	0.460577	0.576209	0.733925	0.342124	0.617018	0.740183	0.52281	0.507644
ACSL3	0.471023	0.432459	0.189338	0.621613	0.564577	0.288607	0.700407	0.578877	0.531693	0.524902	0.567701	0.459432	0.440078	0.635809	0.655934	0.525206	0.619976	0.646778	0.492032	0.547679
ACSL4	0.655381	0.438241	0.388681	0.568774	0.384886	0.339556	0.570837	0.586177	0.467099	0.420983	0.539058	0.488896	0.452252	0.555683	0.573439	0.253929	0.623237	0.586807	0.52367	0.577437
ACSL5	0.629597	0.375416	0.438291	0.740787	0.260856	0.346633	0.501112	0.380015	0.414679	0.654853	0.538404	0.613451	0.415643	0.509038	0.702319	0.325567	0.614007	0.700515	0.49418	0.517315
ACSL6	0.627839	0.455818	0.345807	0.650685	0.365562	0.28437	0.653481	0.639405	0.554751	0.518461	0.537464	0.471932	0.337629	0.481565	0.542345	0.324867	0.480904	0.656015	0.4709	0.515789
ACSM1	0.456675	0.364962	0.27636	0.655707	0.635648	0.256844	0.756449	0.412638	0.423183	0.457494	0.533476	0.506005	0.453822	0.427966	0.603158	0.266874	0.594762	0.66168	0.472264	0.498119
ACSM2A	0.550881	0.440661	0.352757	0.611836	0.390503	0.289686	0.649275	0.574174	0.571527	0.501731	0.539475	0.479767	0.46048	0.404999	0.575015	0.377514	0.517614	0.674342	0.732216	0.41269
ACSM2B	0.536879	0.449695	0.338553	0.611607	0.421341	0.329987	0.673962	0.573626	0.575529	0.510911	0.548588	0.476441	0.457945	0.596521	0.581521	0.497536	0.768883	0.72061	0.474098	0.696795
ACSM3	0.577186	0.394402	0.312895	0.661704	0.474721	0.288337	0.698754	0.55494	0.537931	0.523462	0.532991	0.509199	0.440242	0.436518	0.666182	0.376379	0.633049	0.617985	0.479696	0.487457
ACSM4	0.550079	0.446573	0.352571	0.610877	0.387947	0.289436	0.648732	0.574772	0.573021	0.50981	0.534949	0.474577	0.454663	0.48771	0.576991	0.443577	0.463569	0.664355	0.495206	0.542631
ACSM5	0.529683	0.413362	0.413751	0.610889	0.441514	0.437305	0.643873	0.563211	0.569292	0.437903	0.539953	0.491464	0.568969	0.545579	0.577933	0.490121	0.688459	0.752355	0.468801	0.645885
ACSS1	0.518878	0.440247	0.357051	0.680423	0.54424	0.292465	0.626964	0.575912	0.547015	0.445672	0.512077	0.469165	0.392324	0.626888	0.574865	0.344168	0.596071	0.652741	0.485305	0.491751
ACSS2	0.542383	0.415769	0.270576	0.654884	0.446875	0.467195	0.675324	0.549646	0.71115	0.422279	0.588477	0.48569	0.303846	0.441745	0.577178	0.290781	0.599723	0.695317	0.492238	0.541502
ACSS3	0.473386	0.457124	0.330923	0.611962	0.624871	0.438852	0.651501	0.581441	0.551183	0.318515	0.502795	0.493711	0.451508	0.449693	0.698514	0.354747	0.564027	0.690828	0.457776	0.45957
ACTA1	0.60433	0.450703	0.317167	0.528388	0.385237	0.264602	0.653148	0.578589	0.547971	0.542503	0.608077	0.525902	0.475057	0.507931	0.455714	0.324115	0.470067	0.683493	0.493993	0.601049
ACTA2	0.639559	0.137118	0.285099	0.403291	0.632739	0.280942	0.658671	0.576548	0.500734	0.649252	0.556957	0.294116	0.421519	0.324349	0.573649	0.312737	0.613211	0.647173	0.492776	0.538386
ACTB	0.597324	0.4775	0.406818	0.552743	0.442602	0.262008	0.595497	0.511101	0.60385	0.477032	0.458861	0.426329	0.370074	0.399301	0.549803	0.315769	0.591767	0.671245	0.438752	0.556559
ACTBL2	0.67117	0.331261	0.419698	0.551468	0.403888	0.268992	0.706648	0.577505	0.754065	0.601928	0.579879	0.395409	0.483412	0.525685	0.532105	0.379744	0.620261	0.563478	0.604843	0.555616
ACTC1	0.551095	0.438859	0.354118	0.61164	0.406772	0.289621	0.648565	0.573827	0.582287	0.509271	0.534605	0.476237	0.450402	0.506189	0.576485	0.341033	0.553881	0.679915	0.288883	0.436526
ACTG1	0.584108	0.353718	0.132873	0.579547	0.374067	0.235723	0.646692	0.668709	0.676044	0.596669	0.446853	0.465555	0.489428	0.42296	0.573104	0.508614	0.60704	0.571648	0.583536	0.638168
ACTG2	0.764634	0.225662	0.35389	0.608828	0.429892	0.289213	0.933234	0.601083	0.414773	0.653826	0.559582	0.407527	0.378601	0.457793	0.566569	0.331447	0.596262	0.609499	0.502331	0.596454
ACTL6A	0.580383	0.615879	0.325893	0.605977	0.365788	0.287607	0.648955	0.559635	0.53578	0.520805	0.471729	0.471967	0.38451	0.481959	0.570935	0.409589	0.611487	0.715643	0.30524	0.506297
ACTL6B	0.544829	0.440798	0.489043	0.611418	0.379289	0.293119	0.684667	0.582445	0.600095	0.472254	0.676422	0.472818	0.594609	0.648989	0.578519	0.485777	0.439883	0.650215	0.551055	0.62084
ACTL7A	0.554114	0.439355	0.34872	0.61425	0.400709	0.289559	0.643009	0.573625	0.626896	0.506936	0.56026	0.485833	0.525663	0.649188	0.581718	0.572923	0.643846	0.66123	0.225449	0.596082
ACTL7B	0.550179	0.426085	0.368013	0.611783	0.376647	0.289662	0.648758	0.572994	0.617729	0.512305	0.49316	0.468997	0.452122	0.490859	0.576013	0.322461	0.643275	0.651948	0.446877	0.512207
ACTL8	0.633924	0.505346	0.391142	0.601324	0.401421	0.283021	0.647009	0.607044	0.606451	0.449715	0.547222	0.49382	0.455775	0.548133	0.579811	0.411643	0.656228	0.681038	0.508117	0.397854
ACTL9	0.551862	0.438643	0.365376	0.610551	0.388266	0.289389	0.650094	0.575981	0.577228	0.512296	0.536009	0.478037	0.475063	0.406242	0.577656	0.470648	0.604883	0.658831	0.35934	0.44154
ACTN1	0.683685	0.370805	0.322139	0.445278	0.410252	0.203225	0.65026	0.521198	0.758774	0.513613	0.535382	0.390424	0.259301	0.488219	0.580065	0.38149	0.596047	0.660322	0.462526	0.591583
ACTN2	0.548501	0.451029	0.345705	0.61159	0.376917	0.289607	0.647589	0.577026	0.575695	0.50221	0.628068	0.476628	0.467617	0.423315	0.576144	0.401695	0.662502	0.664137	0.402962	0.340307
ACTN3	0.620612	0.376454	0.262875	0.547587	0.379209	0.266519	0.649457	0.572305	0.740355	0.518799	0.536671	0.460383	0.427393	0.619023	0.575235	0.417478	0.572461	0.470257	0.63227	0.515773
ACTN4	0.617949	0.436676	0.253387	0.542942	0.386413	0.290347	0.651076	0.605013	0.953658	0.606768	0.56043	0.344958	0.336034	0.612327	0.61144	0.249356	0.590723	0.64223	0.530319	0.521317
ACTR10	0.520808	0.468618	0.254033	0.607072	0.463884	0.289942	0.647888	0.575223	0.400845	0.511603	0.533286	0.475295	0.449641	0.646575	0.57376	0.27006	0.605749	0.716199	0.607545	0.506633
ACTR1A	0.550843	0.404285	0.22758	0.570966	0.464498	0.290866	0.613382	0.564933	0.819878	0.514012	0.539482	0.474249	0.433572	0.460457	0.602618	0.345124	0.617176	0.643963	0.414983	0.548774
ACTR1B	0.54954	0.349465	0.224436	0.611916	0.398362	0.28941	0.652632	0.569071	0.768513	0.533007	0.52219	0.416563	0.401665	0.602216	0.567391	0.368645	0.601567	0.652244	0.424943	0.50639
ACTR2	0.589348	0.554033	0.409775	0.608308	0.38617	0.288128	0.572365	0.510142	0.476091	0.433026	0.549626	0.399161	0.489238	0.454241	0.573713	0.41161	0.605218	0.527705	0.393568	0.509796
ACTR3	0.634255	0.508555	0.238264	0.611243	0.425666	0.235177	0.589578	0.512805	0.570583	0.43354	0.534576	0.39017	0.54597	0.401132	0.5484	0.387932	0.611751	0.706949	0.476433	0.546294
ACTR3B	0.610403	0.48945	0.351109	0.611565	0.263248	0.269963	0.734571	0.569216	0.565645	0.629329	0.579264	0.630104	0.440771	0.56924	0.559497	0.28528	0.599434	0.665931	0.47962	0.497219
ACTR3BP2	0.550277	0.440802	0.371012	0.610411	0.394439	0.288868	0.647063	0.570418	0.547309	0.504111	0.537327	0.477183	0.446448	0.349339	0.577244	0.489503	0.603923	0.711174	0.907243	0.402037
ACTR3C	0.528164	0.474442	0.350769	0.613944	0.385084	0.246535	0.672792	0.573073	0.571097	0.524975	0.603607	0.465302	0.392938	0.579269	0.581467	0.284552	0.67464	0.650666	0.420987	0.515704
ACTR5	0.550596	0.512278	0.346344	0.61268	0.43075	0.289049	0.6446	0.573443	0.595357	0.511378	0.438294	0.57437	0.348544	0.51656	0.574965	0.374521	0.532734	0.670867	0.543987	0.539515
ACTR6	0.525955	0.492676	0.203745	0.61372	0.384914	0.289209	0.659955	0.57384	0.39458	0.526182	0.438213	0.573122	0.495407	0.465611	0.57392	0.42627	0.58786	0.630494	0.324156	0.427408
ACTR8	0.517582	0.399093	0.233172	0.612492	0.296759	0.286289	0.649776	0.61443	0.571092	0.511973	0.546756	0.476873	0.438549	0.611279	0.590754	0.507143	0.361227	0.645948	0.506756	0.504734
ACTRT1	0.550569	0.438368	0.359562	0.611708	0.386756	0.289223	0.648486	0.575875	0.57232	0.516192	0.548859	0.475927	0.449321	0.438266	0.568073	0.406231	0.521437	0.632781	0.525973	0.509638
ACTRT2	0.550554	0.438619	0.380676	0.611958	0.385823	0.289902	0.648198	0.574007	0.618032	0.512598	0.452504	0.483365	0.457557	0.579571	0.575885	0.481627	0.666633	0.604009	0.394684	0.671183
ACVR1	0.564919	0.367222	0.188761	0.54551	0.406911	0.281537	0.649094	0.529623	0.538568	0.497888	0.515487	0.388225	0.500662	0.51996	0.575999	0.340688	0.622589	0.652059	0.466726	0.451175
ACVR1B	0.514812	0.438546	0.288605	0.612244	0.413713	0.291517	0.649448	0.572498	0.625798	0.535179	0.475146	0.458028	0.416752	0.622922	0.57432	0.288824	0.664554	0.618368	0.394198	0.455563
ACVR1C	0.565854	0.433612	0.32476	0.611396	0.352349	0.603157	0.641185	0.548211	0.53714	0.505291	0.504652	0.466414	0.449703	0.537096	0.57524	0.360569	0.610225	0.67215	0.464847	0.47435
ACVR2A	0.603677	0.395758	0.351491	0.588278	0.517341	0.288993	0.651042	0.560713	0.458921	0.531646	0.49451	0.460872	0.443984	0.617944	0.67981	0.208259	0.618218	0.592445	0.469112	0.497725
ACVR2B	0.513926	0.432378	0.247641	0.611632	0.292155	0.289597	0.692419	0.625919	0.505469	0.618582	0.56941	0.624354	0.263774	0.50496	0.569523	0.330933	0.606841	0.66222	0.61658	0.466245
ACVRL1	0.607337	0.358224	0.418198	0.529457	0.47995	0.446299	0.538709	0.641886	0.507142	0.421882	0.612869	0.472494	0.434845	0.435086	0.578462	0.374792	0.616487	0.671974	0.35565	0.519189
ACY1	0.487584	0.342095	0.24203	0.612968	0.455943	0.289605	0.696328	0.560716	0.739492	0.461088	0.602556	0.683401	0.478643	0.495458	0.580479	0.346842	0.561358	0.747594	0.464767	0.477484
ACY3	0.559254	0.444489	0.324111	0.69234	0.55674	0.288737	0.629289	0.479204	0.580411	0.507498	0.543897	0.475931	0.445085	0.537596	0.577184	0.350572	0.624725	0.644291	0.627987	0.481693
ACYP1	0.549741	0.498071	0.30154	0.61247	0.224461	0.286679	0.648333	0.536285	0.52921	0.536818	0.610749	0.474823	0.200826	0.555125	0.572213	0.367556	0.610596	0.666948	0.557445	0.665109
ACYP2	0.551496	0.419292	0.250914	0.668905	0.310792	0.334135	0.741875	0.520334	0.542158	0.499482	0.646117	0.295116	0.448294	0.422585	0.699577	0.374818	0.593726	0.691245	0.445029	0.4958
ADA	0.660734	0.477946	0.415462	0.611215	0.375694	0.368906	0.462919	0.577759	0.540315	0.469972	0.536386	0.492062	0.476929	0.367179	0.556684	0.340361	0.602691	0.714861	0.462826	0.53336
ADAD1	0.553073	0.439119	0.353749	0.61215	0.385009	0.289509	0.648282	0.573909	0.598512	0.511415	0.504054	0.479711	0.450679	0.518187	0.578477	0.451724	0.606733	0.675925	0.526114	0.606045
ADAD2	0.551633	0.430639	0.445218	0.609964	0.391355	0.346403	0.691887	0.628428	0.519613	0.514463	0.539165	0.472525	0.407458	0.347535	0.578708	0.461878	0.620223	0.576183	0.611567	0.464931
ADAL	0.482975	0.456968	0.29912	0.611242	0.374903	0.288981	0.656238	0.52178	0.459006	0.430624	0.533705	0.475321	0.351405	0.407528	0.70226	0.312298	0.56211	0.665481	0.541113	0.514526
ADAM10	0.552439	0.475206	0.312024	0.61113	0.407088	0.229607	0.646091	0.529955	0.481724	0.384782	0.534135	0.47292	0.463846	0.430955	0.579913	0.276569	0.612485	0.694163	0.479862	0.513604
ADAM11	0.544732	0.434613	0.351016	0.611642	0.390854	0.289442	0.667427	0.577955	0.588557	0.511962	0.5237	0.537882	0.426168	0.496195	0.577445	0.354806	0.608612	0.581488	0.217032	0.398446
ADAM12	0.552534	0.39134	0.432082	0.415668	0.415611	0.247518	0.543512	0.573205	0.442613	0.597683	0.487713	0.468895	0.452925	0.515136	0.571328	0.339299	0.60105	0.63508	0.468083	0.508286
ADAM15	0.552715	0.515162	0.363748	0.610163	0.42158	0.321306	0.670536	0.385236	0.702088	0.350414	0.539322	0.471169	0.547524	0.342822	0.288257	0.303982	0.60084	0.674027	0.608536	0.475984
ADAM17	0.610273	0.460198	0.341062	0.595245	0.400398	0.287671	0.649769	0.542651	0.574692	0.51266	0.458744	0.464939	0.39698	0.413146	0.582889	0.34442	0.613418	0.669691	0.398961	0.510336
ADAM18	0.551592	0.439177	0.352207	0.610838	0.387386	0.288519	0.649168	0.574936	0.588729	0.511808	0.53103	0.475998	0.455513	0.599416	0.577677	0.385895	0.543266	0.66527	0.35439	0.461038
ADAM19	0.638664	0.485422	0.377409	0.551506	0.402971	0.253078	0.493321	0.587435	0.592722	0.516377	0.586935	0.470544	0.429078	0.429987	0.580592	0.341199	0.596564	0.670856	0.521808	0.523094
ADAM2	0.535783	0.451537	0.352427	0.610022	0.484149	0.288535	0.652302	0.607976	0.589037	0.50269	0.456849	0.467114	0.418979	0.65982	0.57206	0.406328	0.451719	0.73966	0.577619	0.557537
ADAM20	0.492631	0.47736	0.473039	0.611113	0.390999	0.281569	0.648183	0.52454	0.43398	0.569233	0.415561	0.480158	0.387234	0.452265	0.576661	0.345425	0.513974	0.680848	0.412039	0.546235
ADAM21	0.539633	0.46283	0.33656	0.610348	0.392763	0.289479	0.649078	0.543017	0.573183	0.505169	0.531148	0.476677	0.450292	0.51567	0.577524	0.438619	0.632375	0.655922	0.625409	0.509341
ADAM22	0.548501	0.415114	0.332288	0.61198	0.38341	0.304546	0.603467	0.613126	0.503551	0.608623	0.538617	0.470237	0.447617	0.586396	0.574958	0.285882	0.60901	0.765141	0.398561	0.555414
ADAM23	0.556458	0.416868	0.350885	0.589158	0.388711	0.289625	0.626385	0.574305	0.560446	0.518369	0.52709	0.466587	0.450799	0.508971	0.576732	0.3528	0.607761	0.660867	0.412697	0.572148
ADAM28	0.570325	0.352104	0.35053	0.731337	0.374342	0.218173	0.575381	0.571229	0.532363	0.411555	0.609417	0.35018	0.44283	0.526388	0.574815	0.399406	0.724633	0.631543	0.567485	0.492028
ADAM29	0.549381	0.438682	0.352211	0.617601	0.389381	0.289457	0.648795	0.574533	0.574266	0.507905	0.524589	0.475808	0.450059	0.360158	0.576169	0.380668	0.643726	0.638912	0.529856	0.489193
ADAM30	0.54824	0.438686	0.350588	0.611753	0.385822	0.285688	0.651367	0.572348	0.572248	0.511315	0.535666	0.480215	0.45423	0.493208	0.572313	0.382203	0.400125	0.69424	0.683491	0.440015
ADAM32	0.57875	0.446008	0.357076	0.586832	0.370866	0.290719	0.720217	0.643785	0.456799	0.569006	0.535651	0.511936	0.428174	0.572782	0.558202	0.329289	0.601526	0.664632	0.427613	0.520579
ADAM33	0.549981	0.380223	0.409919	0.593499	0.389054	0.323251	0.648034	0.574694	0.585323	0.555875	0.573271	0.469711	0.420537	0.388748	0.575068	0.486536	0.660227	0.65734	0.515895	0.425799
ADAM3A	0.548911	0.442897	0.358715	0.611918	0.391917	0.288703	0.650571	0.576558	0.540712	0.508951	0.525319	0.472745	0.446707	0.48786	0.578943	0.439137	0.426261	0.655266	0.827433	0.510264
ADAM5P	0.550238	0.438211	0.37312	0.611581	0.437746	0.289485	0.647598	0.573399	0.620463	0.486053	0.530783	0.476118	0.429358	0.556981	0.576123	0.269758	0.597347	0.691318	0.618131	0.410888
ADAM6	0.550255	0.431582	0.356006	0.611694	0.387807	0.289738	0.648444	0.574505	0.577223	0.512083	0.520936	0.477897	0.45018	0.588609	0.5765	0.416004	0.575138	0.702821	0.3124	0.463397
ADAM7	0.548306	0.453104	0.344744	0.61125	0.371455	0.315058	0.659927	0.573919	0.573306	0.508195	0.538692	0.496562	0.46736	0.393524	0.58145	0.538355	0.750493	0.624371	0.539295	0.484505
ADAM8	0.550799	0.593404	0.357126	0.682451	0.432998	0.159213	0.445683	0.484368	0.585966	0.284199	0.504928	0.219032	0.31592	0.408713	0.402124	0.35501	0.616146	0.647448	0.585252	0.441773
ADAM9	0.550513	0.458417	0.319862	0.60079	0.417414	0.2892	0.66711	0.579427	0.547773	0.478083	0.534666	0.477524	0.470563	0.494034	0.57613	0.272657	0.609487	0.597243	0.486225	0.502586
ADAMDEC1	0.626463	0.516965	0.296369	0.74531	0.386135	0.287878	0.473776	0.577488	0.581427	0.421085	0.535633	0.493453	0.478637	0.517617	0.580984	0.34175	0.60027	0.639031	0.552721	0.495669
ADAMTS1	0.65741	0.385785	0.443869	0.579122	0.393612	0.501017	0.651556	0.57178	0.425137	0.531715	0.535041	0.483916	0.36938	0.345239	0.583943	0.370179	0.595306	0.672348	0.409669	0.550963
ADAMTS10	0.554413	0.363063	0.551549	0.486276	0.377519	0.289904	0.592282	0.565805	0.541829	0.424301	0.63554	0.458001	0.375054	0.466762	0.51743	0.247267	0.590909	0.667214	0.494139	0.476352
ADAMTS12	0.550493	0.477472	0.393213	0.474926	0.404253	0.289264	0.598978	0.584379	0.559346	0.48612	0.501343	0.469899	0.456294	0.486966	0.576514	0.231496	0.602711	0.665423	0.456063	0.466112
ADAMTS13	0.504727	0.436874	0.442879	0.610329	0.386036	0.251506	0.656194	0.561012	0.574666	0.511238	0.526335	0.614115	0.353758	0.50887	0.545384	0.365115	0.61587	0.712338	0.550359	0.613254
ADAMTS14	0.553936	0.502829	0.484076	0.253169	0.389892	0.253987	0.486	0.586842	0.688863	0.448666	0.584412	0.444747	0.398545	0.472397	0.542145	0.238828	0.596606	0.423773	0.598743	0.526356
ADAMTS15	0.514215	0.43791	0.367304	0.611692	0.379603	0.305365	0.649349	0.575214	0.581349	0.556427	0.532314	0.548126	0.441816	0.42994	0.577237	0.378148	0.555207	0.647967	0.248683	0.426141
ADAMTS16	0.546474	0.356145	0.311714	0.370928	0.379053	0.225113	0.513278	0.535368	0.436333	0.530623	0.536969	0.5735	0.395225	0.722278	0.586884	0.336739	0.610093	0.669781	0.594696	0.51671
ADAMTS17	0.556395	0.469888	0.310087	0.563117	0.415645	0.266512	0.646889	0.495134	0.543905	0.581252	0.5468	0.454035	0.417205	0.58263	0.638542	0.317863	0.625651	0.641352	0.564872	0.507202
ADAMTS18	0.534347	0.343892	0.412112	0.459444	0.356853	0.431662	0.600141	0.564345	0.398576	0.567274	0.556147	0.475631	0.372188	0.596758	0.592477	0.306387	0.701296	0.660132	0.515148	0.536633
ADAMTS19	0.499866	0.500809	0.379206	0.60651	0.447626	0.290955	0.648566	0.576063	0.636528	0.560889	0.491615	0.426499	0.454843	0.754452	0.574498	0.595616	0.675824	0.672738	0.47988	0.704865
ADAMTS2	0.566285	0.437554	0.346465	0.57483	0.392511	0.28969	0.618735	0.574158	0.604508	0.51152	0.532645	0.476286	0.460681	0.578235	0.576559	0.374232	0.669802	0.661047	0.383801	0.50527
ADAMTS20	0.549758	0.438935	0.366393	0.611574	0.387432	0.289198	0.648383	0.574858	0.574715	0.511012	0.532998	0.47715	0.449946	0.454614	0.576333	0.309962	0.58943	0.658233	0.530558	0.521797
ADAMTS3	0.620063	0.418737	0.313626	0.611663	0.394881	0.290421	0.677078	0.552623	0.508513	0.506897	0.619697	0.475503	0.494971	0.491169	0.599458	0.279546	0.612761	0.624384	0.291435	0.510184
ADAMTS4	0.591675	0.503896	0.351627	0.469029	0.306402	0.297283	0.540731	0.501901	0.600723	0.499624	0.552753	0.494137	0.439229	0.423482	0.44989	0.392944	0.586952	0.682359	0.500817	0.556744
ADAMTS5	0.63022	0.27216	0.375221	0.483009	0.449869	0.399152	0.65183	0.521514	0.255589	0.663156	0.682433	0.356065	0.419464	0.526272	0.611521	0.343649	0.651949	0.655568	0.452738	0.603097
ADAMTS6	0.549252	0.452279	0.356844	0.457806	0.389581	0.285182	0.572939	0.575455	0.537145	0.514898	0.535409	0.471743	0.397817	0.568588	0.5751	0.327327	0.599508	0.617097	0.405798	0.510551
ADAMTS7	0.554061	0.437047	0.473773	0.611234	0.387022	0.285595	0.643113	0.570493	0.616735	0.582491	0.589916	0.463417	0.619738	0.552705	0.571623	0.463633	0.668557	0.722458	0.333111	0.393958
ADAMTS8	0.566112	0.300233	0.305482	0.613228	0.472846	0.290739	0.76182	0.568277	0.460212	0.761984	0.682688	0.498689	0.490047	0.267342	0.585825	0.361259	0.621376	0.6242	0.474234	0.521811
ADAMTS9	0.683343	0.354231	0.378232	0.547345	0.423839	0.467443	0.680503	0.568878	0.456265	0.496932	0.543852	0.45691	0.39645	0.43559	0.606473	0.252283	0.612212	0.654259	0.466047	0.503589
ADAMTSL1	0.551005	0.438164	0.375564	0.591936	0.387048	0.291426	0.61555	0.575259	0.535914	0.455983	0.535303	0.489478	0.449803	0.467186	0.548606	0.427348	0.608192	0.661054	0.544765	0.51268
ADAMTSL2	0.545567	0.388405	0.406194	0.440482	0.401022	0.289544	0.558074	0.57307	0.650435	0.380092	0.619997	0.480258	0.327064	0.544702	0.580008	0.299484	0.607806	0.716934	0.532791	0.487221
ADAMTSL3	0.591139	0.429186	0.293087	0.609136	0.391027	0.294431	0.642566	0.597539	0.589256	0.51599	0.558895	0.478986	0.503507	0.608946	0.591638	0.302685	0.625593	0.648004	0.509748	0.44991
ADAMTSL4	0.615431	0.404151	0.350461	0.610399	0.386675	0.296592	0.62036	0.538902	0.621781	0.414537	0.575989	0.511611	0.458342	0.48	0.571239	0.377852	0.60134	0.664721	0.424503	0.494665
ADAMTSL5	0.538092	0.418445	0.474431	0.609627	0.383943	0.289008	0.64792	0.571343	0.732051	0.511958	0.810384	0.432316	0.557023	0.757486	0.576273	0.623217	0.609968	0.566129	0.371714	0.479718
ADAP1	0.500886	0.437759	0.347011	0.62625	0.359238	0.283164	0.596127	0.649883	0.77583	0.402877	0.593138	0.353245	0.424395	0.436819	0.577642	0.377901	0.600638	0.700817	0.462906	0.510432
ADAP2	0.576683	0.444451	0.496924	0.610593	0.386173	0.291379	0.471218	0.574038	0.542412	0.105543	0.53592	0.473195	0.403963	0.39135	0.563733	0.333933	0.611057	0.679452	0.536637	0.486502
ADAR	0.531887	0.435099	0.244295	0.630164	0.293094	0.288772	0.571551	0.632118	0.642158	0.511661	0.485726	0.406028	0.466811	0.661407	0.238013	0.388406	0.629109	0.665312	0.489359	0.513759
ADARB1	0.608423	0.438068	0.393954	0.604657	0.435441	0.290105	0.655714	0.574912	0.539576	0.519358	0.525969	0.473528	0.354867	0.538865	0.668641	0.368147	0.61213	0.680785	0.512931	0.539709
ADARB2	0.550293	0.425398	0.388759	0.632744	0.395857	0.289267	0.66819	0.606632	0.575596	0.513999	0.515869	0.517848	0.459006	0.447525	0.575992	0.430071	0.620964	0.660398	0.372889	0.376958
ADAT1	0.554999	0.403406	0.170079	0.611406	0.492733	0.288149	0.700464	0.665015	0.590016	0.503105	0.501639	0.465797	0.421546	0.586313	0.48713	0.350117	0.649632	0.649746	0.525964	0.411456
ADAT2	0.57622	0.481818	0.329842	0.614137	0.380866	0.287638	0.648833	0.576052	0.558791	0.600541	0.542995	0.47783	0.428975	0.385663	0.587917	0.240346	0.610192	0.641416	0.682475	0.45735
ADAT3	0.565937	0.452913	0.446329	0.613305	0.393153	0.236693	0.656975	0.521198	0.640019	0.480868	0.608598	0.549148	0.501561	0.33405	0.572551	0.397018	0.663445	0.699676	0.519058	0.632714
ADC	0.543041	0.344701	0.304569	0.488355	0.299568	0.221723	0.539227	0.578564	0.576503	0.52791	0.540843	0.470938	0.294656	0.574385	0.584056	0.366016	0.604287	0.66418	0.558196	0.558588
ADCK1	0.537743	0.424245	0.294013	0.611755	0.402497	0.289515	0.645625	0.527223	0.681292	0.492602	0.482087	0.47583	0.382619	0.645855	0.577066	0.28218	0.602416	0.676168	0.490044	0.494169
ADCK2	0.550082	0.382139	0.211789	0.611794	0.319549	0.28934	0.648378	0.574955	0.68814	0.439666	0.443855	0.49371	0.462369	0.538733	0.560959	0.350225	0.614407	0.651145	0.520224	0.465635
ADCK3	0.549899	0.41228	0.315297	0.620297	0.341361	0.374533	0.650425	0.615594	0.603335	0.563385	0.575797	0.595405	0.344721	0.430916	0.287102	0.367857	0.660166	0.74675	0.523529	0.477886
ADCK4	0.531777	0.38783	0.261754	0.611548	0.290418	0.28912	0.648502	0.569442	0.777069	0.51263	0.49574	0.474543	0.402752	0.49151	0.567866	0.413483	0.38097	0.638006	0.435328	0.529142
ADCK5	0.579713	0.483892	0.378469	0.611446	0.449394	0.237938	0.622938	0.60481	0.866557	0.572903	0.531645	0.739201	0.278549	0.336141	0.580208	0.28441	0.611958	0.680639	0.445952	0.592148
ADCY1	0.313122	0.416489	0.236848	0.612941	0.291064	0.298385	0.690842	0.837086	0.639562	0.533535	0.574688	0.113918	0.451141	0.409413	0.576753	0.385772	0.620739	0.676227	0.522782	0.584007
ADCY10	0.546138	0.486767	0.347761	0.638239	0.458665	0.289781	0.654694	0.586203	0.534735	0.514138	0.544055	0.518569	0.448744	0.513433	0.543375	0.421436	0.599078	0.656255	0.509147	0.539588
ADCY2	0.550265	0.438612	0.365151	0.612353	0.390784	0.28952	0.647966	0.567704	0.595992	0.510355	0.514708	0.487612	0.450319	0.514301	0.576238	0.416898	0.679249	0.595638	0.471413	0.509202
ADCY3	0.63668	0.387648	0.403517	0.646834	0.259672	0.34982	0.64948	0.71478	0.452655	0.473377	0.549016	0.481675	0.439377	0.168466	0.574886	0.371095	0.616748	0.702161	0.486851	0.519234
ADCY4	0.550697	0.349539	0.461339	0.605664	0.391561	0.444809	0.614584	0.600208	0.574978	0.482193	0.515003	0.475751	0.273862	0.354182	0.526856	0.352877	0.61106	0.687918	0.630211	0.441831
ADCY5	0.523002	0.388789	0.316873	0.624837	0.495524	0.37385	0.61557	0.553353	0.687509	0.587841	0.462384	0.501084	0.456525	0.452612	0.577027	0.40093	0.602942	0.684051	0.501185	0.541082
ADCY6	0.430799	0.328854	0.215378	0.576568	0.475046	0.315365	0.674124	0.489752	0.737322	0.516188	0.545574	0.560172	0.247815	0.516193	0.51252	0.490962	0.622171	0.620921	0.405409	0.474191
ADCY7	0.663696	0.500699	0.345897	0.611242	0.341299	0.232774	0.42343	0.584502	0.42287	0.389706	0.674192	0.481534	0.42118	0.568688	0.573538	0.400131	0.615984	0.505111	0.492604	0.488294
ADCY8	0.55046	0.438545	0.351154	0.611734	0.387698	0.289558	0.652379	0.578597	0.578013	0.47436	0.533972	0.479327	0.451301	0.56175	0.576819	0.292638	0.563713	0.727919	0.499462	0.524343
ADCY9	0.400394	0.435784	0.348268	0.613011	0.359107	0.289866	0.603476	0.659182	0.456608	0.461777	0.551744	0.47321	0.433917	0.411132	0.569276	0.383847	0.59361	0.636877	0.559691	0.539512
ADCYAP1	0.558515	0.396366	0.331676	0.612738	0.389652	0.290377	0.655574	0.615012	0.470058	0.547282	0.56077	0.525491	0.452461	0.588851	0.605628	0.317323	0.630147	0.695246	0.454409	0.520377
ADCYAP1R1	0.535694	0.435961	0.374861	0.6129	0.38866	0.290078	0.6511	0.574682	0.588196	0.512005	0.551416	0.483783	0.424597	0.447286	0.576581	0.513258	0.699479	0.604967	0.536717	0.504519
ADD1	0.514836	0.412929	0.373618	0.60997	0.387539	0.326236	0.648351	0.613903	0.628569	0.50356	0.393859	0.405693	0.460728	0.534447	0.57495	0.259602	0.5017	0.690575	0.343205	0.497781
ADD2	0.604027	0.448016	0.348449	0.613113	0.338363	0.289466	0.682453	0.620546	0.55358	0.511433	0.540871	0.473725	0.399322	0.502192	0.551508	0.420835	0.464837	0.644494	0.491002	0.52853
ADD3	0.642833	0.238301	0.198446	0.615115	0.509938	0.311165	0.630889	0.572025	0.342303	0.848979	0.537918	0.307171	0.45772	0.535163	0.835548	0.400086	0.627597	0.679631	0.309717	0.510974
ADH1A	0.555337	0.26578	0.343333	0.628314	0.415637	0.948253	0.619608	0.568622	0.450425	0.671018	0.498765	0.40161	0.477657	0.537347	0.517659	0.397037	0.633188	0.61497	0.532983	0.509014
ADH1B	0.551069	0.370669	0.35026	0.614489	0.390509	0.719829	0.641225	0.571204	0.479323	0.568766	0.516166	0.452072	0.493822	0.507666	0.54945	0.345475	0.628296	0.669692	0.552108	0.510629
ADH1C	0.561788	0.233522	0.410054	0.650364	0.500147	0.947643	0.638333	0.564985	0.393028	0.712009	0.48627	0.382945	0.508756	0.518721	0.507878	0.437542	0.643179	0.685918	0.535145	0.549021
ADH4	0.566268	0.418315	0.339557	0.631014	0.433721	0.29564	0.663315	0.57355	0.564288	0.515868	0.538268	0.477928	0.448635	0.407381	0.575553	0.373197	0.63547	0.622795	0.429096	0.531057
ADH5	0.555328	0.383102	0.21472	0.608032	0.395198	0.360066	0.659158	0.648857	0.375086	0.696196	0.513325	0.475953	0.515312	0.611721	0.605954	0.413619	0.619087	0.588397	0.569323	0.495289
ADH6	0.550517	0.439591	0.354823	0.611612	0.386733	0.289163	0.654062	0.574227	0.573393	0.512535	0.533866	0.47554	0.449985	0.495708	0.576219	0.34075	0.579564	0.681916	0.585119	0.537686
ADH7	0.549946	0.437531	0.362935	0.611737	0.387058	0.289466	0.64838	0.569213	0.574136	0.512605	0.509158	0.475034	0.456801	0.462375	0.575324	0.430985	0.464218	0.660857	0.613182	0.547872
ADHFE1	0.490782	0.342121	0.337287	0.637345	0.316369	0.338179	0.647396	0.564311	0.554017	0.530251	0.522051	0.619174	0.191645	0.536997	0.739381	0.304048	0.61284	0.64701	0.453464	0.537826
ADI1	0.597005	0.373275	0.16215	0.673354	0.384719	0.29318	0.690221	0.544183	0.533885	0.36742	0.490798	0.486271	0.542053	0.544538	0.51491	0.420075	0.611747	0.654595	0.564031	0.478954
ADIG	0.549865	0.438323	0.35218	0.611777	0.387476	0.289492	0.648423	0.574096	0.581409	0.51271	0.521795	0.478361	0.431187	0.472738	0.576518	0.412625	0.613705	0.661294	0.33829	0.404975
ADIPOQ	0.549932	0.324552	0.33473	0.607129	0.356548	0.946085	0.57983	0.566802	0.574471	0.517274	0.438936	0.44633	0.466037	0.573484	0.516821	0.456714	0.613938	0.660305	0.570201	0.51817
ADIPOR1	0.497718	0.552984	0.304633	0.614172	0.507029	0.29134	0.676108	0.598717	0.633372	0.448264	0.582902	0.465891	0.5107	0.50788	0.248403	0.300487	0.615657	0.717235	0.508596	0.498526
ADIPOR2	0.485754	0.443332	0.176882	0.572058	0.387817	0.299302	0.664767	0.716472	0.633268	0.511034	0.512528	0.462901	0.500009	0.49818	0.580946	0.470371	0.585657	0.633549	0.426712	0.503773
ADK	0.568896	0.456943	0.209386	0.597372	0.31868	0.286655	0.652176	0.5417	0.576349	0.554804	0.51655	0.472479	0.617815	0.54268	0.632941	0.396966	0.60443	0.662116	0.515356	0.460154
ADM	0.752089	0.602208	0.332955	0.470882	0.380758	0.544892	0.646364	0.47344	0.545106	0.370696	0.494478	0.439416	0.502867	0.426886	0.605605	0.383976	0.615384	0.680071	0.524314	0.574066
ADM2	0.552933	0.506655	0.431398	0.613641	0.432181	0.282955	0.6491	0.571991	0.725328	0.476558	0.690016	0.478455	0.549099	0.495475	0.569861	0.285309	0.707614	0.748157	0.493574	0.490894
ADNP	0.514183	0.469364	0.224081	0.6118	0.427635	0.288824	0.669746	0.633828	0.546378	0.603923	0.434897	0.429082	0.386255	0.528563	0.528177	0.409983	0.609283	0.719506	0.471177	0.476382
ADNP2	0.525916	0.51767	0.271734	0.611283	0.377044	0.288677	0.648551	0.549521	0.49214	0.507844	0.516538	0.525983	0.444098	0.646781	0.576342	0.415722	0.479959	0.680239	0.430214	0.504297
ADO	0.534119	0.438539	0.229064	0.61293	0.363884	0.286807	0.651486	0.601912	0.486323	0.574478	0.534488	0.507683	0.490048	0.51391	0.576598	0.413539	0.555916	0.517588	0.560261	0.448997
ADORA1	0.560726	0.357008	0.243434	0.610308	0.392691	0.289247	0.730766	0.723847	0.700548	0.410265	0.596678	0.386782	0.447119	0.411771	0.548212	0.621257	0.469438	0.634539	0.512619	0.544441
ADORA2A	0.528542	0.428501	0.321006	0.610427	0.379078	0.284562	0.602945	0.573636	0.638404	0.661237	0.522465	0.648478	0.446278	0.605575	0.576666	0.311735	0.571623	0.73732	0.428984	0.48078
ADORA2B	0.691789	0.422025	0.29189	0.625992	0.404125	0.272018	0.796659	0.577766	0.559703	0.488557	0.566259	0.424258	0.466919	0.40803	0.533898	0.264025	0.595606	0.666951	0.491874	0.564947
ADORA3	0.549902	0.442728	0.285588	0.611074	0.391849	0.27641	0.560371	0.573873	0.560973	0.273363	0.532763	0.481351	0.478563	0.497985	0.573303	0.39916	0.592763	0.602977	0.501232	0.516976
ADPGK	0.545327	0.449091	0.276676	0.647851	0.388075	0.285817	0.599814	0.575539	0.63922	0.502788	0.537023	0.402904	0.324192	0.641113	0.587113	0.422608	0.616264	0.606754	0.497291	0.436052
ADPRH	0.652468	0.471031	0.413582	0.611655	0.379768	0.308109	0.612971	0.616058	0.37834	0.327352	0.551078	0.46512	0.421469	0.49392	0.626837	0.390345	0.48694	0.544888	0.632013	0.537344
ADPRHL1	0.512657	0.436187	0.265354	0.611444	0.388667	0.289902	0.685228	0.577038	0.66342	0.423162	0.547398	0.4944	0.449893	0.510557	0.575885	0.185484	0.596367	0.682457	0.505648	0.524932
ADPRHL2	0.594485	0.381505	0.142961	0.612079	0.317101	0.248766	0.647231	0.556419	0.7599	0.514066	0.412732	0.476507	0.43865	0.493067	0.65511	0.408381	0.660169	0.672887	0.427676	0.506565
ADRA1A	0.560878	0.420652	0.438475	0.612161	0.362446	0.290641	0.665749	0.600073	0.610493	0.482494	0.462668	0.474964	0.505582	0.523859	0.576919	0.403101	0.565747	0.678884	0.516071	0.45512
ADRA1B	0.554897	0.420776	0.283341	0.467686	0.342253	0.44807	0.690848	0.576214	0.531193	0.470505	0.559753	0.502002	0.375969	0.486348	0.636616	0.373363	0.519097	0.677123	0.439117	0.519695
ADRA1D	0.550401	0.438245	0.351078	0.611355	0.405685	0.289578	0.651334	0.595397	0.549194	0.511768	0.537814	0.477281	0.457118	0.502709	0.576356	0.420742	0.527515	0.665486	0.406949	0.440891
ADRA2A	0.449434	0.263292	0.360441	0.49946	0.383934	0.40794	0.539144	0.565371	0.328381	0.646439	0.539524	0.690973	0.485323	0.555205	0.672183	0.304626	0.585228	0.637457	0.349788	0.403651
ADRA2B	0.571048	0.438588	0.353144	0.620642	0.382494	0.292094	0.677933	0.576047	0.571491	0.508303	0.514246	0.475172	0.4511	0.585504	0.575952	0.439474	0.54601	0.621103	0.412088	0.499358
ADRA2C	0.492638	0.446524	0.447365	0.597595	0.761771	0.459049	0.635275	0.717621	0.518832	0.659881	0.468769	0.475132	0.447952	0.505467	0.608308	0.398172	0.588867	0.668926	0.449132	0.553738
ADRB1	0.512162	0.322865	0.332796	0.607566	0.309689	0.39341	0.658607	0.570732	0.442562	0.485542	0.543646	0.53516	0.523149	0.347292	0.320681	0.342862	0.624658	0.715642	0.507953	0.500016
ADRB2	0.587775	0.271329	0.3566	0.703182	0.420437	0.501684	0.526687	0.513472	0.385841	0.560243	0.509525	0.553724	0.534418	0.413821	0.604835	0.351493	0.612099	0.694249	0.478183	0.56027
ADRB3	0.544438	0.438757	0.378412	0.611707	0.388094	0.289521	0.648607	0.574696	0.589723	0.512129	0.535906	0.47506	0.500814	0.473097	0.576395	0.488017	0.760394	0.697103	0.536855	0.437751
ADRBK1	0.552232	0.47864	0.431642	0.678346	0.403302	0.295158	0.582542	0.587368	0.721103	0.509675	0.571047	0.379816	0.292507	0.457106	0.667431	0.219514	0.565209	0.590964	0.632639	0.447187
ADRBK2	0.513004	0.327118	0.391696	0.663548	0.390375	0.392911	0.623914	0.572937	0.34489	0.536484	0.554997	0.467668	0.437562	0.392213	0.660813	0.359595	0.656165	0.730822	0.619775	0.653342
ADRM1	0.598722	0.466395	0.208391	0.612019	0.519211	0.292846	0.647725	0.650363	0.926179	0.449732	0.535465	0.476348	0.457962	0.536611	0.589483	0.380816	0.606653	0.688	0.33383	0.56073
ADSL	0.612013	0.357701	0.168508	0.612681	0.336031	0.287417	0.664462	0.573381	0.651593	0.558129	0.448298	0.558491	0.545365	0.511941	0.584223	0.37365	0.605217	0.665035	0.541991	0.507444
ADSS	0.523852	0.440698	0.119625	0.611531	0.391578	0.24324	0.654879	0.464547	0.53476	0.571973	0.502388	0.496757	0.501974	0.459044	0.22786	0.48747	0.613584	0.699823	0.549447	0.485977
ADSSL1	0.433289	0.436346	0.257698	0.606806	0.548154	0.326694	0.64637	0.444648	0.634724	0.503842	0.535044	0.389244	0.45502	0.5628	0.584042	0.345997	0.560413	0.639842	0.515758	0.521584
AEBP1	0.574876	0.364974	0.36277	0.163007	0.574991	0.208669	0.321953	0.572567	0.570753	0.512048	0.62555	0.476296	0.375798	0.489958	0.491092	0.35534	0.603158	0.700499	0.469012	0.49496
AEBP2	0.55054	0.487476	0.302457	0.614897	0.290834	0.289439	0.649253	0.570072	0.369589	0.604993	0.520575	0.472693	0.440083	0.497568	0.572418	0.382786	0.606276	0.693265	0.431519	0.506044
AEN	0.583144	0.430772	0.21369	0.610611	0.432481	0.255762	0.649587	0.608829	0.609349	0.508343	0.585544	0.467073	0.462827	0.496066	0.576958	0.412916	0.62765	0.601592	0.444694	0.544863
AES	0.556101	0.385453	0.34674	0.629531	0.392168	0.319881	0.655048	0.615616	0.437698	0.548909	0.581204	0.355904	0.244272	0.539236	0.721955	0.36881	0.622381	0.780282	0.520556	0.526515
AFAP1	0.551306	0.466135	0.320086	0.518273	0.46386	0.289573	0.628289	0.572757	0.552816	0.506772	0.676618	0.419939	0.394332	0.596492	0.576107	0.280838	0.612467	0.666883	0.468033	0.52933
AFAP1-AS1	0.598595	0.466276	0.342861	0.61786	0.293833	0.284864	0.649358	0.573012	0.587368	0.519712	0.532385	0.473062	0.456796	0.569901	0.575122	0.507686	0.48269	0.671999	0.428352	0.505869
AFAP1L1	0.589867	0.439038	0.341099	0.480439	0.391573	0.526317	0.632866	0.593562	0.564941	0.304905	0.618449	0.474281	0.398341	0.518497	0.580305	0.370024	0.598011	0.696705	0.433994	0.512262
AFAP1L2	0.543123	0.337517	0.400898	0.540755	0.391134	0.289001	0.655296	0.584676	0.462499	0.554723	0.501132	0.456725	0.380395	0.375804	0.697637	0.27098	0.592167	0.671603	0.474065	0.535556
AFF1	0.497166	0.432528	0.444442	0.621084	0.391442	0.328637	0.607322	0.510128	0.563258	0.57208	0.421241	0.474225	0.446717	0.413719	0.657806	0.213457	0.612872	0.668036	0.476983	0.573415
AFF2	0.559744	0.43865	0.349158	0.611688	0.386316	0.289647	0.648944	0.572346	0.57242	0.514102	0.533982	0.475857	0.44687	0.481035	0.576502	0.379636	0.608585	0.647177	0.544745	0.521145
AFF3	0.390841	0.367378	0.373288	0.618364	0.403714	0.282604	0.645813	0.722037	0.581701	0.525009	0.52474	0.383204	0.34713	0.277239	0.736825	0.410887	0.537409	0.648708	0.411055	0.451097
AFF4	0.478435	0.420506	0.262146	0.603319	0.389403	0.289483	0.66301	0.573459	0.624669	0.543288	0.445583	0.327632	0.396978	0.590382	0.583232	0.345831	0.60852	0.653816	0.465245	0.508077
AFG3L1P	0.572018	0.453383	0.39139	0.611528	0.42871	0.288909	0.678718	0.619684	0.653846	0.510033	0.469908	0.42214	0.296011	0.585646	0.576421	0.431371	0.638436	0.67193	0.503816	0.509335
AFG3L2	0.585353	0.439945	0.240534	0.630229	0.302411	0.289649	0.655604	0.562922	0.651233	0.517094	0.426837	0.561913	0.425033	0.462011	0.576845	0.367581	0.559825	0.676283	0.537633	0.484191
AFM	0.550213	0.439087	0.351372	0.611733	0.38891	0.28979	0.648464	0.576776	0.590691	0.513032	0.502647	0.47956	0.4624	0.570952	0.574473	0.377893	0.604767	0.671239	0.537535	0.537707
AFMID	0.506804	0.381776	0.314088	0.616576	0.473925	0.288282	0.701683	0.473886	0.593628	0.393624	0.486371	0.569201	0.369543	0.562648	0.581536	0.348189	0.608819	0.726091	0.578854	0.452053
AFP	0.469085	0.341829	0.330572	0.625163	0.500099	0.345225	0.661296	0.476658	0.341981	0.784592	0.431556	0.484885	0.432382	0.601592	0.571015	0.3355	0.619463	0.638371	0.589125	0.481872
AFTPH	0.505376	0.46842	0.346948	0.630186	0.303961	0.279266	0.647552	0.573015	0.522065	0.511533	0.545123	0.481714	0.403085	0.495431	0.57665	0.361991	0.61613	0.701549	0.403708	0.492133
AGA	0.515105	0.430023	0.227713	0.651689	0.531357	0.286022	0.691975	0.570491	0.504721	0.449493	0.555864	0.545034	0.460925	0.518796	0.56975	0.39857	0.642443	0.661685	0.454565	0.494432
AGAP1	0.50993	0.438242	0.324078	0.606477	0.375148	0.270396	0.6871	0.571504	0.609762	0.518266	0.504998	0.578456	0.39358	0.43285	0.573358	0.289186	0.605126	0.716647	0.560508	0.504659
AGAP11	0.547078	0.46829	0.44879	0.61088	0.350151	0.274761	0.657153	0.56963	0.620076	0.507652	0.536702	0.491707	0.328547	0.691764	0.624034	0.490757	0.540189	0.527313	0.470976	0.487257
AGAP2	0.588313	0.440441	0.420816	0.679559	0.436537	0.339754	0.566536	0.633477	0.515075	0.502031	0.559974	0.466203	0.540857	0.521372	0.657137	0.1998	0.539033	0.635188	0.424017	0.545644
AGAP3	0.570472	0.503503	0.395761	0.610026	0.461936	0.28977	0.701811	0.573465	0.574492	0.5035	0.638028	0.472837	0.429926	0.31823	0.673409	0.309878	0.610018	0.611689	0.511688	0.502222
AGAP7	0.519784	0.472382	0.406667	0.612881	0.378873	0.289486	0.685902	0.522064	0.651029	0.513939	0.542365	0.474668	0.188212	0.515868	0.592251	0.391726	0.607883	0.510541	0.56835	0.359926
AGBL1	0.549141	0.457054	0.366254	0.611723	0.387716	0.289613	0.648645	0.574174	0.602056	0.511394	0.534203	0.475599	0.457597	0.584653	0.57726	0.434853	0.700633	0.639553	0.432469	0.606737
AGBL2	0.386416	0.428698	0.315772	0.639091	0.232358	0.238837	0.64172	0.643613	0.45785	0.388821	0.537604	0.487768	0.21506	0.550791	0.787506	0.291792	0.61449	0.659667	0.460694	0.528482
AGBL3	0.549774	0.439782	0.395775	0.611657	0.382671	0.289751	0.648619	0.573348	0.630944	0.51153	0.601262	0.478654	0.486772	0.512592	0.590499	0.387341	0.613424	0.652109	0.746374	0.506794
AGBL4	0.52625	0.455209	0.351494	0.611689	0.351254	0.28942	0.649032	0.570106	0.580331	0.511879	0.536664	0.449425	0.440463	0.60397	0.573278	0.376854	0.622091	0.659591	0.52544	0.557926
AGBL5	0.568877	0.396413	0.2638	0.611476	0.328808	0.289798	0.693812	0.575165	0.69873	0.561314	0.471653	0.482603	0.441911	0.497074	0.578377	0.317273	0.610425	0.628624	0.359813	0.455136
AGER	0.55	0.438249	0.387618	0.614212	0.385745	0.289519	0.611343	0.574771	0.708271	0.532321	0.53908	0.433016	0.279874	0.558836	0.577919	0.335411	0.50887	0.648189	0.49501	0.497225
AGFG1	0.575631	0.487706	0.280471	0.617693	0.42809	0.300054	0.65548	0.504133	0.567231	0.466068	0.532194	0.421052	0.396038	0.503873	0.589911	0.290308	0.622193	0.654432	0.517936	0.499597
AGFG2	0.540488	0.415417	0.278599	0.652999	0.377934	0.291857	0.648256	0.54218	0.575839	0.47664	0.538833	0.471487	0.47296	0.454433	0.580261	0.280756	0.609564	0.592999	0.496733	0.477819
AGGF1	0.473055	0.436949	0.287518	0.620416	0.401575	0.289638	0.646542	0.62028	0.369824	0.544857	0.489743	0.415821	0.450777	0.698527	0.508635	0.434367	0.569328	0.660971	0.548803	0.53465
AGK	0.552243	0.521415	0.343289	0.612018	0.380519	0.325551	0.649766	0.558907	0.640707	0.507315	0.564581	0.569763	0.454977	0.614733	0.576318	0.285656	0.653052	0.669696	0.411854	0.442432
AGL	0.46505	0.505931	0.230928	0.498281	0.421031	0.287118	0.577681	0.592045	0.570728	0.808932	0.491068	0.48184	0.425684	0.480644	0.767439	0.374547	0.613946	0.680742	0.450611	0.538023
AGMAT	0.56584	0.531333	0.283954	0.67823	0.391486	0.28753	0.567678	0.588649	0.581286	0.491564	0.619263	0.464982	0.528918	0.497102	0.569998	0.287963	0.594628	0.697978	0.515604	0.454196
AGMO	0.572224	0.43827	0.324872	0.611168	0.383608	0.414484	0.649938	0.573259	0.576897	0.520306	0.531567	0.467107	0.480995	0.499474	0.57745	0.373176	0.636197	0.651512	0.286473	0.466095
AGPAT1	0.575686	0.470799	0.352114	0.571217	0.422485	0.288821	0.648618	0.606139	0.569061	0.446679	0.619116	0.497275	0.29166	0.45548	0.554668	0.360535	0.611625	0.73307	0.352434	0.59491
AGPAT2	0.54932	0.512601	0.374306	0.603521	0.412807	0.548732	0.638942	0.442802	0.554133	0.351964	0.502235	0.278232	0.39364	0.569459	0.565358	0.416536	0.628358	0.696788	0.464815	0.510709
AGPAT3	0.532401	0.519239	0.281356	0.665858	0.399819	0.29684	0.649188	0.568939	0.660901	0.420603	0.576894	0.499265	0.445362	0.488082	0.571779	0.320377	0.613747	0.666567	0.619045	0.501696
AGPAT4	0.635196	0.437421	0.391076	0.496153	0.404555	0.288235	0.648141	0.575441	0.471522	0.512869	0.526456	0.473804	0.396911	0.33399	0.578438	0.33855	0.605685	0.62523	0.482498	0.544033
AGPAT5	0.536722	0.44016	0.295956	0.611124	0.223732	0.287311	0.695274	0.579748	0.342974	0.729992	0.648997	0.479127	0.349493	0.510516	0.566853	0.303152	0.619469	0.714471	0.526569	0.581747
AGPAT6	0.510057	0.409025	0.270581	0.60556	0.383135	0.249216	0.663322	0.686063	0.72098	0.512295	0.472778	0.514095	0.353045	0.336471	0.581029	0.33691	0.603408	0.728732	0.340286	0.571423
AGPAT9	0.624817	0.38658	0.331437	0.661487	0.392525	0.483155	0.65499	0.657795	0.395384	0.506493	0.474464	0.349189	0.455225	0.37972	0.568204	0.265655	0.603164	0.672685	0.485569	0.527951
AGPHD1	0.55064	0.436841	0.282675	0.611259	0.385406	0.290113	0.683843	0.564685	0.541819	0.508932	0.563234	0.467616	0.460997	0.519648	0.580606	0.328375	0.59361	0.667515	0.474352	0.426341
AGPS	0.549535	0.416011	0.329232	0.613592	0.204783	0.285637	0.621804	0.642408	0.482467	0.278446	0.611994	0.318344	0.519014	0.360748	0.540303	0.320127	0.633203	0.695406	0.492702	0.554015
AGR2	0.0709104	0.399377	0.286778	0.614156	0.692415	0.259105	0.501237	0.621873	0.582249	0.496468	0.509792	0.191206	0.546025	0.46924	0.560252	0.395417	0.614912	0.645849	0.504922	0.551354
AGR3	0	0.242084	0.264554	0.528118	0.428088	0.237547	0.521689	0.712742	0.559921	0.632571	0.521339	0.313017	0.574676	0.451313	0.411625	0.480198	0.623959	0.651315	0.554903	0.540897
AGRN	0.554067	0.425776	0.356129	0.540659	0.389664	0.182821	0.655251	0.498635	0.873083	0.607409	0.540131	0.307182	0.374892	0.397126	0.698907	0.266123	0.591627	0.671524	0.398318	0.542411
AGRP	0.551024	0.462926	0.34971	0.610122	0.409252	0.287988	0.622844	0.571756	0.57652	0.510524	0.524199	0.472249	0.492175	0.352904	0.576259	0.435939	0.703555	0.613452	0.546691	0.41573
AGSK1	0.566121	0.505612	0.434654	0.607416	0.394607	0.212108	0.701096	0.575274	0.707869	0.64499	0.462643	0.358449	0.437221	0.440022	0.604668	0.312024	0.594671	0.657863	0.554775	0.453324
AGT	0.529724	0.388225	0.338914	0.603875	0.281608	0.276451	0.671564	0.469379	0.572724	0.391963	0.612477	0.455001	0.583333	0.353615	0.188859	0.329778	0.576389	0.678204	0.513091	0.541383
AGTPBP1	0.629638	0.519438	0.314497	0.657585	0.352013	0.323782	0.643423	0.575972	0.499994	0.510136	0.534642	0.448774	0.326803	0.473446	0.661211	0.340729	0.621485	0.635855	0.396309	0.574697
AGTR1	0.368805	0.342177	0.215699	0.618446	0.130794	0.330604	0.650445	0.728774	0.58082	0.251633	0.55338	0.294445	0.423536	0.456707	0.595014	0.381433	0.662575	0.588693	0.547496	0.543284
AGTR2	0.550374	0.438601	0.351349	0.611642	0.387955	0.289446	0.649141	0.574099	0.575049	0.515419	0.530726	0.476073	0.450244	0.417834	0.576433	0.369012	0.591727	0.647892	0.405704	0.504491
AGTRAP	0.541909	0.297241	0.109549	0.611794	0.424689	0.223414	0.647653	0.556455	0.779994	0.478253	0.490592	0.466658	0.455782	0.325407	0.69327	0.305382	0.624604	0.686649	0.449801	0.500692
AGXT	0.549784	0.443499	0.377115	0.611781	0.455122	0.296915	0.648916	0.561337	0.648711	0.512726	0.571391	0.486703	0.470636	0.581219	0.576477	0.358581	0.610721	0.662164	0.483075	0.51637
AGXT2	0.541888	0.438681	0.357585	0.611983	0.387427	0.290572	0.64829	0.575059	0.596634	0.518279	0.520052	0.474648	0.45019	0.51698	0.574711	0.306259	0.585062	0.671177	0.504002	0.509607
AGXT2L1	0.499836	0.436974	0.326478	0.664627	0.291499	0.28694	0.652284	0.579137	0.504522	0.489275	0.570295	0.477656	0.48272	0.408941	0.572244	0.375581	0.570681	0.667799	0.431287	0.512032
AGXT2L2	0.507312	0.441637	0.421455	0.628196	0.379503	0.292995	0.626943	0.5596	0.584381	0.497714	0.540309	0.393651	0.33388	0.612954	0.577819	0.26783	0.558533	0.654064	0.533247	0.517961
AHCTF1	0.531241	0.523894	0.349588	0.612234	0.392363	0.29818	0.674648	0.577425	0.49671	0.542252	0.441395	0.520254	0.42983	0.471651	0.29761	0.326489	0.607742	0.716889	0.399704	0.50819
AHCY	0.570274	0.395601	0.049643	0.6123	0.454382	0.254174	0.693736	0.636952	0.791046	0.712184	0.425415	0.600945	0.567905	0.45857	0.587022	0.381442	0.636073	0.674236	0.448668	0.532191
AHCYL1	0.488173	0.445583	0.295711	0.612725	0.286549	0.289351	0.649316	0.558218	0.591368	0.411717	0.562665	0.464791	0.393722	0.306192	0.63824	0.306776	0.655645	0.713327	0.503379	0.495524
AHCYL2	0.481003	0.481253	0.280369	0.615438	0.383397	0.29061	0.699916	0.577593	0.490493	0.520473	0.613961	0.361547	0.441468	0.568646	0.575501	0.374578	0.684324	0.655412	0.562633	0.456507
AHDC1	0.558916	0.448942	0.438108	0.610559	0.389221	0.284119	0.689111	0.520347	0.679348	0.511367	0.634973	0.403822	0.446474	0.475565	0.669621	0.360877	0.69228	0.73111	0.357541	0.664739
AHI1	0.518115	0.444577	0.347628	0.611544	0.397515	0.288951	0.684301	0.567296	0.573354	0.51993	0.616206	0.394702	0.338019	0.355404	0.572755	0.336768	0.604983	0.710896	0.533647	0.514891
AHNAK	0.483237	0.373449	0.345279	0.57775	0.394574	0.362236	0.647869	0.586507	0.524139	0.582029	0.405026	0.499536	0.45193	0.503878	0.792838	0.322399	0.620501	0.670464	0.580956	0.487254
AHNAK2	0.620382	0.438706	0.447873	0.421074	0.273676	0.196829	0.646473	0.59689	0.573787	0.467324	0.505064	0.481992	0.49916	0.477804	0.489104	0.235955	0.599161	0.661946	0.392724	0.535846
AHR	0.578827	0.370529	0.359018	0.60929	0.377998	0.274796	0.613437	0.476887	0.439358	0.559294	0.484451	0.484064	0.5135	0.407583	0.535065	0.420058	0.604041	0.624576	0.508968	0.51496
AHRR	0.540393	0.523894	0.348798	0.596286	0.406181	0.290887	0.649693	0.574404	0.581922	0.607652	0.500595	0.467585	0.433421	0.441848	0.653211	0.186276	0.610005	0.6432	0.344642	0.388659
AHSA1	0.581886	0.40739	0.104544	0.611137	0.418528	0.289227	0.66839	0.593381	0.749996	0.544043	0.418994	0.506686	0.539521	0.669353	0.574535	0.424821	0.612426	0.647634	0.633857	0.534348
AHSA2	0.524494	0.429944	0.471492	0.632301	0.304067	0.289283	0.647695	0.537754	0.635224	0.50989	0.649421	0.538414	0.386529	0.631235	0.578841	0.294681	0.608133	0.578788	0.52938	0.497994
AHSG	0.550501	0.438791	0.352293	0.611076	0.38083	0.28918	0.648533	0.574128	0.580164	0.509069	0.56021	0.479845	0.456576	0.464782	0.564603	0.412963	0.677339	0.705084	0.329464	0.314386
AHSP	0.550352	0.438666	0.351567	0.611638	0.386971	0.290276	0.648157	0.5745	0.578298	0.510946	0.545456	0.495656	0.450655	0.380988	0.581186	0.415002	0.657386	0.675296	0.29208	0.384886
AICDA	0.565344	0.436117	0.355921	0.644954	0.390266	0.289105	0.616941	0.573908	0.562552	0.510429	0.538457	0.473206	0.452883	0.523438	0.576466	0.456605	0.435405	0.665616	0.512795	0.476154
AIDA	0.550386	0.438661	0.204851	0.596481	0.354853	0.325133	0.647968	0.573317	0.588714	0.462457	0.528369	0.457138	0.512625	0.504812	0.441196	0.323916	0.655646	0.613293	0.553164	0.493968
AIF1	0.593127	0.405059	0.387245	0.657701	0.361672	0.288782	0.522235	0.566793	0.536348	0.390095	0.525966	0.473481	0.511875	0.456016	0.574325	0.432842	0.673776	0.665581	0.511397	0.513363
AIF1L	0.650716	0.475554	0.305168	0.619651	0.505176	0.372799	0.698151	0.534797	0.664709	0.58025	0.626997	0.4723	0.415975	0.52361	0.568041	0.405317	0.612968	0.62086	0.473971	0.488563
AIFM1	0.529925	0.527149	0.236384	0.633135	0.501918	0.296956	0.663487	0.573375	0.508405	0.382718	0.564361	0.478224	0.535932	0.442717	0.624756	0.403341	0.609057	0.677045	0.467996	0.509021
AIFM2	0.549977	0.436046	0.369306	0.612671	0.33449	0.358936	0.648419	0.603921	0.548617	0.500559	0.554125	0.494264	0.423364	0.38888	0.596756	0.387397	0.608635	0.677063	0.494448	0.387091
AIFM3	0.489882	0.441451	0.271732	0.613192	0.483005	0.283567	0.654638	0.575658	0.722593	0.357514	0.529993	0.49085	0.45449	0.46922	0.558069	0.353461	0.605224	0.659762	0.317842	0.54646
AIG1	0.496011	0.460494	0.330813	0.611093	0.389495	0.30987	0.707646	0.604516	0.571766	0.676587	0.517329	0.479043	0.47794	0.334	0.707734	0.363013	0.614071	0.702822	0.474372	0.571344
AIM1	0.647623	0.485803	0.279049	0.615054	0.591391	0.291127	0.648465	0.445772	0.628698	0.840781	0.572856	0.463756	0.420562	0.623029	0.586685	0.447742	0.612771	0.659613	0.455367	0.545082
AIM1L	0.575054	0.480703	0.374441	0.611662	0.388096	0.283338	0.64455	0.570565	0.641633	0.452071	0.523785	0.41889	0.504307	0.463485	0.475208	0.355727	0.596485	0.727289	0.504899	0.495909
AIM2	0.749967	0.520781	0.434618	0.886213	0.408062	0.255209	0.304445	0.570748	0.41263	0.520059	0.537333	0.52523	0.442996	0.48052	0.597787	0.251456	0.582853	0.658159	0.556935	0.489482
AIMP1	0.532872	0.441519	0.29164	0.612004	0.357503	0.28937	0.648491	0.573623	0.543738	0.512614	0.476409	0.555475	0.460094	0.52362	0.486122	0.476483	0.619523	0.656893	0.423036	0.495127
AIMP2	0.553102	0.440767	0.0973185	0.611615	0.377557	0.288522	0.683278	0.581406	0.676962	0.537935	0.515689	0.508372	0.629731	0.50471	0.58174	0.38184	0.545784	0.654866	0.406462	0.50735
AIP	0.577833	0.358487	0.252582	0.63793	0.412408	0.29082	0.589804	0.614001	0.711165	0.516099	0.550739	0.440171	0.424713	0.423156	0.582553	0.394317	0.603839	0.657642	0.483806	0.541743
AIPL1	0.550185	0.439915	0.365923	0.611677	0.368402	0.289505	0.648356	0.57445	0.575294	0.508995	0.532204	0.474073	0.448586	0.529241	0.571497	0.319685	0.630653	0.663768	0.509766	0.53268
AIRE	0.559711	0.438886	0.410308	0.638087	0.408466	0.28721	0.616976	0.574078	0.5765	0.51483	0.592076	0.485967	0.516696	0.626792	0.590891	0.45606	0.70151	0.7196	0.35328	0.41413
AJAP1	0.554678	0.431441	0.347144	0.611829	0.384869	0.288409	0.651991	0.604157	0.572001	0.49835	0.539549	0.470282	0.446406	0.401675	0.581571	0.370338	0.595109	0.586179	0.402844	0.59554
AK1	0.543469	0.434977	0.330165	0.610366	0.421564	0.308237	0.645537	0.571687	0.686355	0.369632	0.621827	0.402663	0.455133	0.470266	0.576803	0.372429	0.617625	0.679567	0.472285	0.496775
AK2	0.551298	0.50899	0.292481	0.61145	0.249267	0.289261	0.655034	0.495957	0.573035	0.503667	0.583372	0.38203	0.449645	0.380993	0.597347	0.359261	0.611804	0.734633	0.512267	0.508934
AK3	0.555256	0.411363	0.285946	0.615439	0.276807	0.313928	0.684527	0.579022	0.405698	0.513615	0.517229	0.362321	0.43775	0.56977	0.578665	0.411483	0.610727	0.660054	0.467132	0.526225
AK4	0.59467	0.439028	0.321129	0.603333	0.457376	0.296658	0.769088	0.433536	0.511257	0.5632	0.54548	0.421739	0.42235	0.384233	0.856349	0.331042	0.609446	0.661152	0.271951	0.564639
AK5	0.511363	0.359814	0.401057	0.616785	0.307562	0.289501	0.742473	0.487087	0.454486	0.555418	0.590508	0.454421	0.458775	0.410128	0.582302	0.259455	0.598614	0.651161	0.441016	0.544313
AK7	0.521015	0.436251	0.329882	0.612178	0.390417	0.289173	0.649911	0.573859	0.574598	0.504729	0.536291	0.527686	0.403353	0.585539	0.59406	0.354985	0.592056	0.656381	0.515699	0.532427
AK8	0.425336	0.419029	0.311238	0.605287	0.412507	0.263307	0.647294	0.570766	0.65862	0.488572	0.67126	0.474926	0.465041	0.582869	0.553857	0.421471	0.611908	0.658041	0.353763	0.643433
AKAP1	0.575847	0.389612	0.33203	0.658628	0.393471	0.310453	0.719932	0.64335	0.565193	0.481859	0.458593	0.692947	0.447027	0.509722	0.570744	0.361167	0.574353	0.732205	0.566512	0.490464
AKAP10	0.526306	0.408722	0.288194	0.611422	0.393399	0.288953	0.646612	0.625694	0.564862	0.436578	0.447702	0.469478	0.31009	0.509703	0.576782	0.364733	0.602239	0.658233	0.305012	0.508742
AKAP11	0.518579	0.404461	0.408664	0.621797	0.33879	0.289935	0.646676	0.573243	0.347877	0.521524	0.464676	0.469152	0.447042	0.508166	0.581185	0.338682	0.558127	0.688612	0.401519	0.511755
AKAP12	0.550866	0.316026	0.484863	0.518502	0.386134	0.453613	0.648958	0.610191	0.407557	0.616035	0.283006	0.367336	0.751231	0.397439	0.575522	0.309998	0.514655	0.64337	0.423744	0.565322
AKAP13	0.571945	0.386098	0.352076	0.576052	0.439041	0.288724	0.641471	0.605115	0.360933	0.529318	0.658717	0.398206	0.396951	0.611194	0.652571	0.319176	0.610314	0.669837	0.625709	0.46083
AKAP14	0.549531	0.437075	0.358667	0.611125	0.389774	0.289505	0.646775	0.574492	0.594949	0.503344	0.537245	0.472489	0.456229	0.562199	0.577083	0.529203	0.609865	0.671388	0.361153	0.505563
AKAP17A	0.539931	0.439523	0.365166	0.63136	0.447692	0.288895	0.647833	0.573828	0.533735	0.511545	0.531101	0.473283	0.368299	0.513832	0.576935	0.372717	0.577332	0.636541	0.431207	0.478311
AKAP2	0.60449	0.403246	0.28912	0.611494	0.370154	0.405135	0.622612	0.57821	0.591273	0.507499	0.580035	0.480531	0.443455	0.486978	0.584729	0.303658	0.621844	0.585735	0.349878	0.50446
AKAP3	0.560609	0.436218	0.334531	0.611898	0.372853	0.289333	0.661557	0.573718	0.573995	0.514652	0.532439	0.505643	0.446204	0.486005	0.60453	0.381481	0.60847	0.636509	0.422332	0.494317
AKAP4	0.549721	0.442654	0.385045	0.611464	0.389361	0.289517	0.648441	0.568843	0.581977	0.512437	0.536884	0.475604	0.494694	0.578742	0.575976	0.484814	0.665921	0.73189	0.488985	0.622411
AKAP5	0.478163	0.504657	0.351089	0.613957	0.389256	0.288505	0.585032	0.496505	0.515849	0.460075	0.482878	0.373449	0.432782	0.728036	0.542891	0.293023	0.612987	0.655212	0.453765	0.502443
AKAP6	0.550864	0.438613	0.365023	0.611464	0.383233	0.289287	0.651995	0.596073	0.570742	0.511741	0.529505	0.471571	0.465207	0.490772	0.57569	0.289915	0.590281	0.709072	0.613419	0.592134
AKAP7	0.594902	0.392836	0.263247	0.672615	0.386865	0.34411	0.640657	0.57043	0.469835	0.575859	0.565765	0.468554	0.457606	0.557885	0.552734	0.404313	0.636446	0.728673	0.491572	0.580336
AKAP8	0.487076	0.438277	0.388522	0.623285	0.380806	0.289532	0.648658	0.558516	0.439114	0.54215	0.531113	0.472069	0.345564	0.536654	0.576218	0.327446	0.57987	0.629096	0.685223	0.438304
AKAP8L	0.483732	0.418216	0.354231	0.609051	0.452022	0.276817	0.609251	0.558784	0.790804	0.573393	0.45168	0.470065	0.175333	0.534881	0.601575	0.359288	0.575619	0.664755	0.481958	0.354471
AKAP9	0.50609	0.479807	0.374525	0.611721	0.3819	0.288857	0.648252	0.560027	0.440268	0.565453	0.479718	0.454791	0.37549	0.670133	0.574676	0.382146	0.660779	0.643873	0.526531	0.491155
AKD1	0.533292	0.438993	0.327681	0.611728	0.389259	0.289199	0.666607	0.537364	0.568844	0.563024	0.588785	0.479587	0.391705	0.527469	0.583263	0.392737	0.546238	0.673592	0.590619	0.504799
AKIP1	0.534373	0.435561	0.240771	0.583785	0.377625	0.289541	0.64503	0.614288	0.569868	0.393827	0.529706	0.447887	0.48332	0.508223	0.623613	0.367423	0.609227	0.639655	0.584068	0.500777
AKIRIN1	0.581697	0.512955	0.283293	0.61262	0.319752	0.289601	0.650685	0.510119	0.576907	0.510979	0.514829	0.327879	0.46103	0.445138	0.60072	0.313654	0.624502	0.71418	0.421122	0.540622
AKIRIN2	0.604974	0.560147	0.450007	0.613892	0.387644	0.318355	0.645635	0.580426	0.643105	0.521305	0.555496	0.437977	0.413553	0.530847	0.572745	0.231756	0.59636	0.726647	0.368691	0.51617
AKIRIN2-AS1	0.611936	0.551946	0.250198	0.661044	0.384645	0.290853	0.607261	0.567266	0.52392	0.510919	0.560928	0.466691	0.304396	0.674945	0.583263	0.339782	0.612178	0.619156	0.355959	0.533614
AKNA	0.57266	0.418142	0.376926	0.647458	0.387469	0.289509	0.589604	0.573696	0.576867	0.51221	0.4964	0.472599	0.396139	0.546091	0.57644	0.310607	0.585449	0.677771	0.582925	0.515109
AKNAD1	0.543338	0.438651	0.378826	0.61137	0.400582	0.28969	0.650063	0.574204	0.580974	0.498426	0.517962	0.478109	0.4556	0.534529	0.585845	0.450091	0.60454	0.636965	0.491514	0.578786
AKR1A1	0.562249	0.329865	0.0681383	0.64635	0.429706	0.233125	0.648097	0.494349	0.804966	0.511067	0.51422	0.312188	0.61741	0.498531	0.672267	0.358739	0.647751	0.695816	0.490551	0.519744
AKR1B1	0.679399	0.328935	0.230627	0.615444	0.529834	0.2903	0.574364	0.534978	0.542196	0.351116	0.451398	0.427321	0.488034	0.506874	0.578714	0.348308	0.590964	0.642623	0.487439	0.531388
AKR1B10	0.591679	0.457803	0.334035	0.653517	0.762562	0.283679	0.76012	0.391153	0.575115	0.386573	0.502028	0.281656	0.548612	0.416943	0.581815	0.269809	0.61238	0.681722	0.494698	0.561248
AKR1B15	0.607984	0.436933	0.32192	0.655349	0.734439	0.282821	0.764774	0.414532	0.55062	0.409433	0.483083	0.330133	0.49959	0.460621	0.592409	0.310902	0.5271	0.684923	0.517709	0.539043
AKR1C1	0.648426	0.436798	0.344443	0.613295	0.459948	0.650626	0.700048	0.473982	0.54976	0.497046	0.460289	0.382053	0.455774	0.500005	0.57021	0.365731	0.60596	0.634323	0.357247	0.534155
AKR1C3	0.591584	0.29954	0.282498	0.614406	0.512149	0.670524	0.647409	0.515791	0.412667	0.42452	0.540926	0.293418	0.499803	0.413045	0.558966	0.392267	0.608309	0.654064	0.467543	0.511917
AKR1C4	0.564697	0.439186	0.351714	0.61288	0.421885	0.418437	0.656808	0.530162	0.53633	0.49368	0.530484	0.458843	0.478909	0.384007	0.577628	0.372791	0.637232	0.587234	0.492987	0.48282
AKR1CL1	0.548262	0.439902	0.375685	0.634892	0.387964	0.289425	0.649029	0.578706	0.597633	0.50818	0.52057	0.532618	0.461101	0.483977	0.572858	0.364215	0.610236	0.669031	0.603092	0.631643
AKR1D1	0.550969	0.437983	0.351704	0.611917	0.390595	0.289512	0.659567	0.566456	0.574542	0.507198	0.531682	0.475758	0.482813	0.420377	0.576359	0.329866	0.608985	0.629245	0.493882	0.505227
AKR1E2	0.593409	0.490189	0.336032	0.61086	0.402183	0.289967	0.682107	0.535539	0.584625	0.504015	0.539174	0.467026	0.441982	0.523239	0.574753	0.34886	0.610203	0.652969	0.625127	0.52881
AKR7A2	0.488788	0.309061	0.152912	0.609006	0.305544	0.287538	0.651538	0.614241	0.652113	0.50444	0.596193	0.423125	0.577771	0.325461	0.717958	0.349889	0.613318	0.707981	0.511377	0.550502
AKR7A2P1	0.451779	0.314462	0.174409	0.609451	0.375405	0.282167	0.6505	0.658426	0.776189	0.487783	0.61317	0.464987	0.51778	0.32668	0.73883	0.379803	0.617018	0.632091	0.518211	0.548258
AKR7A3	0.39609	0.282915	0.168545	0.603355	0.415051	0.244869	0.647016	0.695318	0.800065	0.486752	0.59504	0.463192	0.494494	0.249756	0.795879	0.378881	0.629044	0.703546	0.547449	0.583711
AKR7L	0.350949	0.379808	0.28407	0.605314	0.426421	0.220667	0.646292	0.698113	0.622544	0.468396	0.679262	0.475427	0.429508	0.254572	0.799825	0.334267	0.643068	0.709243	0.57471	0.555598
AKT1	0.500375	0.488083	0.349996	0.609609	0.53928	0.289559	0.618176	0.498246	0.846172	0.516265	0.601153	0.391506	0.351779	0.663445	0.574794	0.288687	0.607894	0.631598	0.573569	0.493701
AKT1S1	0.569044	0.44448	0.401359	0.614573	0.340122	0.290095	0.613941	0.576584	0.711111	0.511679	0.520808	0.474553	0.502152	0.373631	0.631874	0.459438	0.632558	0.739128	0.556212	0.433258
AKT2	0.516784	0.436335	0.28893	0.611524	0.354737	0.31367	0.648904	0.580424	0.661827	0.510667	0.467251	0.474691	0.338703	0.604433	0.650301	0.318794	0.612041	0.687897	0.547224	0.500803
AKT3	0.644802	0.344595	0.410785	0.48078	0.380533	0.291239	0.597512	0.605116	0.327573	0.720283	0.625877	0.531482	0.426566	0.350177	0.421943	0.279489	0.588458	0.684331	0.427883	0.549878
AKTIP	0.55294	0.478291	0.233809	0.60208	0.492004	0.291666	0.680914	0.631963	0.50069	0.506158	0.511424	0.407319	0.401035	0.634808	0.578577	0.302787	0.56597	0.644213	0.656889	0.475999
ALAD	0.473568	0.374731	0.187277	0.611325	0.379289	0.317636	0.648472	0.498343	0.610254	0.637394	0.522987	0.475704	0.431824	0.652271	0.584534	0.405547	0.60247	0.642363	0.511448	0.60515
ALAS1	0.57536	0.358508	0.115824	0.613127	0.348621	0.290761	0.648862	0.550186	0.696482	0.403082	0.511375	0.480837	0.538548	0.613239	0.57652	0.379638	0.608055	0.66999	0.522815	0.506993
ALAS2	0.550832	0.438978	0.354953	0.619062	0.387474	0.355858	0.642134	0.564406	0.582885	0.501207	0.537656	0.471855	0.450335	0.388988	0.58063	0.600549	0.840464	0.662376	0.464456	0.484923
ALB	0.544328	0.34807	0.363515	0.734195	0.579945	0.294277	0.69907	0.591584	0.44731	0.583789	0.466197	0.509084	0.442327	0.525719	0.575046	0.309413	0.62484	0.636051	0.566056	0.494074
ALCAM	0.392271	0.441395	0.351835	0.616256	0.614394	0.2218	0.644926	0.48911	0.368399	0.419528	0.510487	0.528538	0.476535	0.599699	0.579595	0.436058	0.586557	0.657818	0.484818	0.506111
ALDH16A1	0.527056	0.439262	0.332351	0.619281	0.42338	0.314125	0.592283	0.601276	0.862147	0.586257	0.557508	0.291954	0.340881	0.491947	0.583167	0.361085	0.64564	0.64012	0.366203	0.472219
ALDH18A1	0.549416	0.501644	0.218869	0.600489	0.497068	0.272115	0.645619	0.504186	0.596572	0.513422	0.657524	0.568609	0.465492	0.487411	0.57703	0.411584	0.611766	0.628636	0.419432	0.50416
ALDH1A1	0.571518	0.345289	0.394238	0.61696	0.569812	0.443093	0.533684	0.56168	0.377309	0.561985	0.5712	0.484643	0.548728	0.569023	0.577887	0.358064	0.607876	0.657912	0.5016	0.523034
ALDH1A2	0.55387	0.403814	0.353357	0.611697	0.430638	0.322108	0.649335	0.572543	0.51195	0.555889	0.52917	0.475471	0.454817	0.50611	0.577341	0.274409	0.610015	0.701919	0.541215	0.490877
ALDH1A3	0.742605	0.291852	0.270188	0.607065	0.507598	0.28793	0.705383	0.501878	0.403789	0.512093	0.610498	0.506623	0.404281	0.424296	0.419828	0.402319	0.581981	0.67311	0.538678	0.509443
ALDH1B1	0.624638	0.440047	0.329642	0.489004	0.29843	0.239754	0.621977	0.580763	0.596822	0.483217	0.528762	0.514914	0.557853	0.541659	0.575888	0.373044	0.612832	0.692816	0.590082	0.458929
ALDH1L1	0.587302	0.338461	0.350452	0.61229	0.381598	0.64285	0.651869	0.570139	0.640422	0.523863	0.459878	0.467969	0.437005	0.509308	0.569621	0.534659	0.723636	0.639957	0.503942	0.537113
ALDH1L2	0.62714	0.437437	0.534918	0.444813	0.328644	0.283651	0.577517	0.570901	0.467967	0.519199	0.476455	0.501956	0.53894	0.520632	0.579123	0.333361	0.672829	0.763061	0.413746	0.522865
ALDH2	0.526807	0.421759	0.282251	0.60781	0.53567	0.560577	0.463949	0.337912	0.526589	0.529018	0.475883	0.610765	0.423246	0.414352	0.574595	0.336265	0.592378	0.669807	0.604462	0.427608
ALDH3A1	0.562413	0.437597	0.405455	0.6123	0.38508	0.289441	0.652504	0.573731	0.619747	0.517063	0.574956	0.440442	0.540843	0.512244	0.576178	0.422064	0.607669	0.700742	0.481876	0.381466
ALDH3A2	0.468274	0.417867	0.313327	0.62063	0.235901	0.34058	0.656379	0.578864	0.442166	0.364536	0.517826	0.488117	0.464074	0.458984	0.613411	0.371378	0.584613	0.749034	0.392075	0.571572
ALDH3B1	0.552084	0.415995	0.384931	0.615393	0.390707	0.289324	0.642106	0.596127	0.66386	0.502166	0.524521	0.476749	0.48655	0.553806	0.575163	0.578589	0.602694	0.669642	0.54883	0.506037
ALDH3B2	0.463854	0.444604	0.221533	0.615793	0.836496	0.288886	0.705435	0.438334	0.625352	0.58611	0.459118	0.274876	0.426643	0.539435	0.734244	0.322803	0.625311	0.642422	0.447079	0.507525
ALDH4A1	0.516881	0.440486	0.325275	0.611702	0.611651	0.323682	0.662809	0.559487	0.6249	0.532365	0.465057	0.474718	0.450913	0.44237	0.693632	0.353404	0.627235	0.722411	0.446833	0.510488
ALDH5A1	0.549271	0.43689	0.222644	0.684003	0.398547	0.310348	0.707529	0.770359	0.537253	0.484571	0.654203	0.536083	0.39273	0.604293	0.565936	0.401832	0.606328	0.694612	0.520539	0.473991
ALDH6A1	0.439982	0.421613	0.222905	0.613606	0.388354	0.405436	0.656536	0.435165	0.51778	0.492898	0.531391	0.483763	0.449937	0.729865	0.574058	0.364432	0.609865	0.648634	0.344728	0.4453
ALDH7A1	0.558942	0.396771	0.282718	0.628092	0.49624	0.2886	0.804853	0.58536	0.430478	0.570993	0.539799	0.471475	0.368409	0.523688	0.651188	0.378013	0.560482	0.645475	0.361488	0.537806
ALDH8A1	0.538416	0.49721	0.352409	0.612537	0.444693	0.287418	0.648252	0.567265	0.635456	0.568616	0.521808	0.465194	0.340266	0.371172	0.626462	0.417285	0.527648	0.639986	0.305973	0.513416
ALDH9A1	0.526449	0.416827	0.236353	0.639554	0.304731	0.378598	0.668616	0.485459	0.523432	0.516056	0.536866	0.528945	0.575028	0.565009	0.302822	0.451812	0.588041	0.546537	0.505167	0.520932
ALDOA	0.489701	0.443131	0.170166	0.595773	0.460142	0.287787	0.644373	0.571708	0.898892	0.500028	0.53972	0.51218	0.537805	0.363547	0.720059	0.373904	0.543012	0.662422	0.307818	0.62907
ALDOAP2	0.55132	0.454107	0.355559	0.611094	0.428644	0.274595	0.644162	0.596315	0.582677	0.518359	0.589178	0.473239	0.447637	0.562375	0.578422	0.419271	0.605436	0.628481	0.380887	0.414366
ALDOB	0.550687	0.439243	0.351049	0.612217	0.386606	0.289452	0.648334	0.573349	0.571878	0.511623	0.538143	0.475932	0.46253	0.510127	0.578596	0.405423	0.621384	0.667867	0.46267	0.509385
ALDOC	0.601031	0.413013	0.290087	0.631214	0.479842	0.402206	0.651655	0.638916	0.713591	0.529946	0.562661	0.51664	0.447167	0.505458	0.650187	0.308874	0.616747	0.716393	0.472532	0.529133
ALG1	0.509023	0.440227	0.295565	0.611823	0.432741	0.277469	0.648386	0.612024	0.600417	0.410641	0.567933	0.602586	0.55889	0.370299	0.576948	0.350326	0.610604	0.600784	0.410886	0.520499
ALG10	0.534444	0.468465	0.233205	0.612509	0.33005	0.289027	0.648497	0.568651	0.543308	0.511699	0.51771	0.476699	0.543946	0.590653	0.564615	0.335032	0.617597	0.595673	0.506883	0.489763
ALG10B	0.525388	0.437439	0.256133	0.61163	0.383555	0.288856	0.648154	0.618454	0.422739	0.562001	0.438989	0.480755	0.445076	0.564432	0.576463	0.448986	0.630917	0.667711	0.401449	0.505902
ALG11	0.497338	0.485059	0.415926	0.610492	0.38656	0.277653	0.648899	0.55385	0.434331	0.512492	0.544038	0.464656	0.374089	0.560519	0.575434	0.47394	0.590108	0.672096	0.31075	0.525612
ALG12	0.531463	0.437391	0.303787	0.611702	0.460159	0.289432	0.650218	0.534714	0.787511	0.443644	0.63226	0.560776	0.451175	0.451788	0.573753	0.271121	0.643969	0.656838	0.484941	0.503419
ALG13	0.480134	0.443379	0.400448	0.646148	0.412179	0.28933	0.646314	0.539361	0.363679	0.497906	0.51835	0.461921	0.376264	0.504161	0.576346	0.361321	0.596377	0.655879	0.4154	0.499941
ALG14	0.495149	0.438401	0.216447	0.612783	0.307273	0.327005	0.646747	0.493176	0.560547	0.454761	0.576855	0.481105	0.563206	0.502715	0.57808	0.381636	0.608983	0.696224	0.548341	0.514664
ALG1L	0.524953	0.398301	0.22746	0.612069	0.462564	0.288938	0.647254	0.627089	0.722171	0.509617	0.522672	0.474977	0.573566	0.508637	0.571652	0.392628	0.606263	0.609555	0.328724	0.481612
ALG1L2	0.535072	0.370444	0.293889	0.611498	0.40977	0.289148	0.64839	0.607031	0.680395	0.443835	0.517528	0.55756	0.57788	0.476286	0.574059	0.449983	0.591107	0.642782	0.378552	0.503746
ALG2	0.523941	0.44151	0.249686	0.62547	0.392544	0.288969	0.656743	0.564313	0.490874	0.458667	0.548487	0.463932	0.478554	0.56135	0.632156	0.444155	0.580499	0.630819	0.51337	0.592382
ALG3	0.591442	0.582538	0.353123	0.612054	0.475645	0.277681	0.673978	0.573504	0.608978	0.372748	0.659313	0.509257	0.532511	0.460986	0.542369	0.334711	0.608885	0.77342	0.322318	0.50383
ALG5	0.519449	0.413742	0.234228	0.643025	0.385078	0.288244	0.648018	0.574089	0.377684	0.456046	0.54789	0.40199	0.539738	0.518795	0.583878	0.421183	0.596113	0.731311	0.41456	0.518998
ALG6	0.558133	0.506136	0.249222	0.657824	0.356711	0.289481	0.647563	0.500341	0.550746	0.568316	0.535922	0.517711	0.421044	0.463585	0.58054	0.369366	0.613561	0.720613	0.500756	0.542883
ALG8	0.466127	0.545425	0.2904	0.619506	0.40121	0.290178	0.64802	0.585374	0.57449	0.515794	0.539787	0.611709	0.43933	0.429637	0.594016	0.379882	0.543981	0.708135	0.556259	0.482775
ALG9	0.550924	0.432744	0.238576	0.609521	0.29603	0.331802	0.656164	0.526114	0.503566	0.508234	0.542205	0.619223	0.450453	0.527546	0.575893	0.290781	0.616006	0.664711	0.484081	0.496283
ALK	0.60065	0.442218	0.353916	0.613429	0.417307	0.289432	0.685284	0.574521	0.570026	0.496799	0.536123	0.491804	0.425392	0.490588	0.539112	0.262575	0.610233	0.693175	0.639785	0.511666
ALKBH1	0.500167	0.435648	0.189687	0.611677	0.390645	0.289202	0.642701	0.518356	0.616246	0.507365	0.547556	0.476141	0.445134	0.743005	0.577407	0.343944	0.609397	0.618202	0.50393	0.497623
ALKBH2	0.553024	0.50041	0.350885	0.611342	0.326404	0.291272	0.662389	0.628154	0.537159	0.656076	0.552189	0.648103	0.413984	0.39932	0.54186	0.348547	0.592103	0.716542	0.42565	0.391617
ALKBH3	0.550362	0.371703	0.189357	0.611418	0.336806	0.288041	0.650643	0.534175	0.584193	0.509196	0.478516	0.489619	0.470172	0.62924	0.609886	0.343948	0.60126	0.606213	0.465467	0.504954
ALKBH4	0.549242	0.437339	0.259549	0.611535	0.390642	0.290006	0.647582	0.547171	0.650211	0.550337	0.545167	0.545318	0.350785	0.559199	0.576424	0.330694	0.665264	0.630832	0.528081	0.496227
ALKBH5	0.543311	0.400381	0.308236	0.61195	0.330211	0.28979	0.683244	0.589109	0.640889	0.443421	0.509766	0.477523	0.480768	0.492071	0.642013	0.311359	0.607184	0.647091	0.499161	0.511793
ALKBH6	0.525532	0.457958	0.225569	0.612468	0.378902	0.289408	0.64848	0.576578	0.739933	0.426976	0.479501	0.482916	0.373475	0.511373	0.570406	0.287726	0.607681	0.625328	0.407987	0.495414
ALKBH7	0.523535	0.296065	0.242823	0.611811	0.388907	0.28676	0.648451	0.578741	0.649304	0.514563	0.556465	0.424288	0.556435	0.503264	0.628808	0.319999	0.543602	0.731811	0.450541	0.527165
ALKBH8	0.547139	0.43797	0.350733	0.611491	0.348918	0.289711	0.644313	0.563941	0.547882	0.497809	0.536006	0.516778	0.448103	0.533052	0.576033	0.316627	0.609268	0.63099	0.504459	0.525099
ALLC	0.550403	0.439009	0.352056	0.611726	0.389121	0.289669	0.648991	0.575691	0.572439	0.512291	0.534801	0.477619	0.450014	0.47244	0.575958	0.497973	0.518882	0.659634	0.440993	0.504947
ALMS1	0.518962	0.512724	0.408448	0.611323	0.297224	0.28963	0.649704	0.586964	0.516102	0.562312	0.536691	0.467129	0.451892	0.441754	0.59269	0.262438	0.530849	0.680745	0.449437	0.500855
ALMS1P	0.503526	0.462112	0.40303	0.630757	0.292844	0.288589	0.648574	0.574	0.594378	0.551763	0.508	0.474285	0.355209	0.423144	0.716463	0.281206	0.609065	0.667235	0.502721	0.514635
ALOX12	0.567496	0.440049	0.350684	0.611921	0.36311	0.291376	0.676525	0.575584	0.583306	0.51062	0.533634	0.469305	0.450131	0.604286	0.577632	0.319226	0.619447	0.733643	0.530916	0.503773
ALOX12B	0.550636	0.442495	0.385398	0.611729	0.387962	0.289521	0.647798	0.577363	0.595564	0.510986	0.445431	0.475281	0.496911	0.409631	0.577267	0.512795	0.631511	0.696507	0.632319	0.583887
ALOX12P2	0.586478	0.449628	0.317302	0.613263	0.355689	0.196295	0.76106	0.753032	0.600622	0.309117	0.618104	0.23218	0.434958	0.472159	0.672035	0.438023	0.599951	0.620716	0.414935	0.50616
ALOX15	0.550358	0.437626	0.350896	0.612326	0.413483	0.286888	0.648794	0.574708	0.613495	0.515474	0.535356	0.476636	0.456517	0.545433	0.577357	0.47225	0.575153	0.66398	0.406759	0.501584
ALOX15B	0.558455	0.41407	0.396339	0.702424	0.818912	0.280837	0.650264	0.402574	0.51573	0.523688	0.515831	0.554281	0.487364	0.497953	0.58439	0.270018	0.613053	0.684406	0.486842	0.512216
ALOX5	0.573284	0.395655	0.359703	0.640031	0.331359	0.21584	0.55994	0.51248	0.46421	0.442705	0.511157	0.478454	0.449436	0.519655	0.58365	0.423759	0.590471	0.591121	0.520934	0.487742
ALOX5AP	0.602743	0.336633	0.210502	0.671405	0.229839	0.209608	0.466747	0.537198	0.534398	0.322143	0.433758	0.437781	0.621721	0.432565	0.57516	0.332162	0.616886	0.651789	0.728602	0.495625
ALOXE3	0.549591	0.457014	0.39386	0.61209	0.38777	0.289511	0.648437	0.575307	0.614467	0.510506	0.57925	0.47568	0.45525	0.61296	0.579366	0.386512	0.611432	0.781318	0.687635	0.387072
ALPI	0.550472	0.435332	0.379696	0.611632	0.3884	0.289443	0.647958	0.573687	0.614687	0.528207	0.548793	0.475791	0.441689	0.511816	0.575787	0.437713	0.637849	0.684689	0.605249	0.425663
ALPK1	0.546976	0.42212	0.411456	0.612721	0.346641	0.288695	0.647603	0.526197	0.491383	0.423773	0.497512	0.474966	0.268249	0.480244	0.574432	0.448699	0.609658	0.421857	0.642918	0.481376
ALPK2	0.592572	0.445483	0.388588	0.546915	0.396484	0.215438	0.574925	0.570007	0.589511	0.399502	0.545639	0.475581	0.441742	0.59535	0.641536	0.274596	0.602741	0.656816	0.635492	0.439069
ALPK3	0.551254	0.475067	0.351359	0.525625	0.478405	0.504788	0.693944	0.572265	0.520133	0.383045	0.547594	0.292004	0.418198	0.410457	0.722906	0.336369	0.597891	0.65553	0.656753	0.433998
ALPL	0.583422	0.365509	0.349289	0.655019	0.378301	0.302066	0.671286	0.559419	0.610271	0.512347	0.537719	0.477649	0.424632	0.441329	0.571909	0.55961	0.301112	0.669367	0.746195	0.482685
ALPP	0.550437	0.472554	0.458307	0.61959	0.387368	0.289568	0.651345	0.586388	0.581773	0.511555	0.566539	0.478015	0.504944	0.612306	0.574661	0.532863	0.523121	0.653519	0.579362	0.462719
ALPPL2	0.550117	0.429765	0.507425	0.618224	0.388129	0.293171	0.648172	0.573669	0.751802	0.531489	0.598737	0.475016	0.508238	0.618587	0.575571	0.473415	0.681405	0.606939	0.566342	0.532127
ALS2	0.549801	0.471824	0.312702	0.609802	0.387837	0.289476	0.651281	0.574898	0.571829	0.511268	0.497638	0.477465	0.405434	0.564902	0.577483	0.288616	0.628602	0.642472	0.542674	0.502161
ALS2CL	0.560672	0.375764	0.389718	0.612009	0.389833	0.289916	0.68811	0.573621	0.676169	0.419122	0.540442	0.474007	0.423673	0.53391	0.495137	0.438508	0.71221	0.643254	0.48657	0.47281
ALS2CR11	0.545533	0.433669	0.351602	0.604694	0.470769	0.290367	0.690647	0.590992	0.479486	0.480607	0.526052	0.393597	0.40975	0.554726	0.516418	0.353423	0.590961	0.675058	0.456021	0.506907
ALS2CR12	0.548362	0.444987	0.351422	0.612199	0.402665	0.289461	0.647364	0.57415	0.579408	0.506228	0.502765	0.472552	0.430725	0.512184	0.577148	0.390406	0.484726	0.655401	0.287254	0.480636
ALS2CR8	0.504704	0.379805	0.265128	0.627643	0.32936	0.287505	0.648465	0.560642	0.34657	0.510762	0.588443	0.513038	0.348286	0.664482	0.580946	0.336783	0.609987	0.636913	0.546693	0.474219
ALX1	0.560728	0.439128	0.356225	0.611763	0.376629	0.289715	0.65664	0.573111	0.576268	0.50975	0.531553	0.482621	0.448427	0.453247	0.571001	0.738635	0.0849163	0.705939	0.257015	0.494231
ALX3	0.565693	0.456166	0.358468	0.607181	0.367342	0.288858	0.648902	0.579278	0.601612	0.510431	0.537442	0.483121	0.45174	0.619238	0.572616	0.446703	0.642828	0.746108	0.502913	0.361827
ALX4	0.577089	0.33876	0.381882	0.613072	0.47621	0.289433	0.71448	0.57195	0.463733	0.634487	0.592178	0.471374	0.4503	0.363617	0.574014	0.285488	0.66327	0.674304	0.444517	0.498634
AMAC1	0.550045	0.438599	0.360428	0.611657	0.381181	0.288724	0.647329	0.570391	0.555118	0.486388	0.470745	0.479317	0.44831	0.405835	0.575903	0.314476	0.627717	0.637418	0.786749	0.512598
AMAC1L2	0.531832	0.439454	0.355628	0.612151	0.369114	0.28912	0.648395	0.540752	0.587704	0.511398	0.526405	0.473158	0.438755	0.553096	0.531368	0.272797	0.595352	0.739017	0.494827	0.517958
AMACR	0.504451	0.464382	0.280027	0.56688	0.466888	0.271748	0.651072	0.567841	0.576051	0.453254	0.548156	0.478365	0.444262	0.554687	0.576904	0.27242	0.61265	0.645103	0.443058	0.500996
AMBN	0.550042	0.43836	0.371368	0.61148	0.382475	0.289654	0.648319	0.572892	0.609963	0.512742	0.597799	0.477745	0.449722	0.478749	0.575945	0.443247	0.734051	0.728347	0.755108	0.336619
AMBP	0.498088	0.4388	0.283791	0.618841	0.61377	0.289668	0.644777	0.648756	0.730658	0.667881	0.516194	0.480299	0.435096	0.570779	0.570602	0.387066	0.61648	0.634478	0.229971	0.512156
AMBRA1	0.538474	0.464927	0.297582	0.611606	0.362991	0.289343	0.64789	0.575138	0.586436	0.515677	0.521863	0.484212	0.324733	0.515905	0.594002	0.347767	0.561178	0.657423	0.485065	0.515007
AMD1	0.680759	0.511148	0.306824	0.635745	0.384004	0.281435	0.745341	0.627084	0.532275	0.650158	0.622479	0.557578	0.451253	0.411081	0.566839	0.377133	0.606894	0.704278	0.527893	0.505304
AMDHD1	0.484237	0.440412	0.286605	0.612884	0.394966	0.283877	0.647074	0.621585	0.544866	0.510866	0.497753	0.517494	0.395414	0.508327	0.780395	0.29486	0.606499	0.598026	0.52459	0.516319
AMDHD2	0.509412	0.438456	0.474945	0.577114	0.511852	0.279839	0.583971	0.571541	0.605971	0.481145	0.389006	0.633371	0.506607	0.396597	0.600138	0.337787	0.595972	0.64665	0.330372	0.53372
AMELX	0.550018	0.438842	0.363417	0.611562	0.390193	0.289506	0.647083	0.576671	0.594609	0.513125	0.532692	0.476318	0.446752	0.47464	0.576023	0.431079	0.644622	0.685048	0.552293	0.480915
AMELY	0.550372	0.438477	0.379101	0.611704	0.389084	0.289765	0.647499	0.573913	0.618248	0.546775	0.488401	0.475478	0.445056	0.499305	0.576155	0.322821	0.604443	0.712298	0.620332	0.492321
AMFR	0.452711	0.43962	0.252043	0.609668	0.48747	0.28723	0.732388	0.728244	0.571401	0.515252	0.476803	0.36427	0.431176	0.555229	0.783807	0.411039	0.597471	0.669488	0.436501	0.42594
AMH	0.51671	0.520403	0.359815	0.616104	0.48395	0.277122	0.647127	0.60026	0.727358	0.484811	0.624753	0.376329	0.40438	0.48544	0.570377	0.272773	0.610961	0.666945	0.51447	0.433625
AMHR2	0.549847	0.435117	0.364706	0.611602	0.390472	0.289752	0.644966	0.574986	0.578505	0.51572	0.522232	0.478162	0.449071	0.614814	0.576076	0.457373	0.476293	0.724955	0.590971	0.494798
AMICA1	0.624553	0.384387	0.420143	0.752531	0.494527	0.289312	0.490085	0.577748	0.412178	0.627878	0.539777	0.471289	0.446719	0.351266	0.573027	0.281531	0.604494	0.663246	0.503052	0.637317
AMIGO1	0.535072	0.396104	0.36055	0.686826	0.37867	0.29115	0.747528	0.572847	0.456198	0.376977	0.491224	0.54889	0.406209	0.601198	0.579886	0.357513	0.605462	0.712652	0.490059	0.503667
AMIGO2	0.54345	0.338803	0.436289	0.539811	0.488729	0.237539	0.640609	0.712359	0.423247	0.690292	0.478406	0.476075	0.578082	0.356503	0.530026	0.379419	0.607995	0.658574	0.397309	0.544489
AMIGO3	0.550936	0.453261	0.328651	0.611511	0.448279	0.269717	0.675628	0.540738	0.673217	0.402888	0.542444	0.477565	0.447237	0.442435	0.575757	0.337231	0.60723	0.673524	0.522441	0.524765
AMMECR1	0.547125	0.507856	0.351849	0.607017	0.374955	0.250921	0.648067	0.571132	0.601052	0.649173	0.583719	0.422922	0.517176	0.367952	0.574878	0.326654	0.600757	0.63767	0.553597	0.489009
AMMECR1L	0.549376	0.439238	0.29449	0.576066	0.390769	0.28924	0.661098	0.623727	0.473592	0.569752	0.536978	0.465377	0.436972	0.458443	0.573052	0.400444	0.608334	0.674491	0.446377	0.486162
AMN	0.555379	0.435417	0.663197	0.615527	0.373906	0.28633	0.649092	0.530429	0.725054	0.710319	0.705013	0.473674	0.849395	0.765519	0.565973	0.516712	0.689103	0.63644	0.218195	0.431934
AMN1	0.50001	0.436644	0.250977	0.611798	0.365695	0.289105	0.648594	0.615688	0.509098	0.516071	0.528972	0.572827	0.38571	0.5682	0.569919	0.267159	0.660797	0.572628	0.636778	0.510681
AMOT	0.550341	0.440986	0.298707	0.611479	0.38208	0.289299	0.713015	0.499816	0.550555	0.508812	0.540222	0.472976	0.449824	0.451097	0.449096	0.305502	0.608346	0.643114	0.617715	0.478961
AMOTL1	0.610603	0.435468	0.465134	0.573585	0.384892	0.324119	0.649374	0.531576	0.57629	0.583826	0.664839	0.425987	0.447494	0.528232	0.572807	0.406695	0.693608	0.66177	0.460932	0.509826
AMOTL2	0.609569	0.370977	0.343959	0.518272	0.30189	0.331239	0.64966	0.574184	0.396348	0.509456	0.46532	0.478571	0.444453	0.581689	0.579691	0.534296	0.592681	0.701482	0.434526	0.489741
AMPD1	0.583285	0.373609	0.345933	0.666654	0.462701	0.288957	0.625912	0.570898	0.439782	0.614305	0.59921	0.467785	0.502531	0.49931	0.579948	0.331954	0.557047	0.652587	0.554874	0.509221
AMPD2	0.603272	0.365736	0.276043	0.611288	0.304234	0.264794	0.647874	0.57815	0.757174	0.507867	0.512798	0.53242	0.382639	0.370936	0.586928	0.379415	0.601125	0.666321	0.56239	0.511161
AMPD3	0.573534	0.453777	0.349401	0.642813	0.30315	0.284929	0.610529	0.608367	0.506245	0.37618	0.61068	0.431382	0.445404	0.525079	0.577907	0.390924	0.699461	0.681906	0.536397	0.446489
AMPH	0.512624	0.378854	0.276336	0.543058	0.377699	0.287067	0.637142	0.577871	0.543555	0.501524	0.575384	0.29659	0.493007	0.449654	0.565687	0.439505	0.699383	0.675371	0.408812	0.601799
AMT	0.526598	0.273423	0.396541	0.611865	0.340885	0.269447	0.655954	0.592275	0.573285	0.495254	0.524957	0.701352	0.161746	0.536237	0.578337	0.370346	0.598187	0.729044	0.480377	0.512993
AMTN	0.690129	0.45541	0.325061	0.61119	0.405851	0.288214	0.692102	0.502831	0.59092	0.432156	0.500958	0.542782	0.489119	0.583044	0.576517	0.409384	0.680369	0.693405	0.525018	0.46489
AMY1C	0.574536	0.370828	0.378168	0.632687	0.405791	0.306661	0.655145	0.54863	0.380323	0.6268	0.511572	0.472483	0.124071	0.543039	0.575681	0.495707	0.616431	0.691707	0.392319	0.50985
AMZ1	0.512313	0.451	0.430001	0.580941	0.388204	0.243917	0.645578	0.726777	0.650442	0.507997	0.510879	0.336191	0.370359	0.399136	0.587378	0.398718	0.604858	0.568785	0.579492	0.562478
AMZ2	0.514858	0.466293	0.224407	0.659638	0.484265	0.297318	0.644519	0.709369	0.567525	0.463418	0.508747	0.557156	0.43675	0.55	0.567411	0.51195	0.622607	0.649789	0.517137	0.539018
AMZ2P1	0.521061	0.437839	0.333608	0.619733	0.397048	0.289396	0.647897	0.633448	0.580305	0.50937	0.530139	0.488217	0.445034	0.553484	0.524569	0.416538	0.633248	0.607912	0.507691	0.497331
ANAPC1	0.553967	0.515281	0.405691	0.611637	0.37697	0.289303	0.649288	0.574715	0.541688	0.53998	0.506248	0.484521	0.420296	0.494026	0.578353	0.297218	0.531019	0.666652	0.456802	0.456441
ANAPC10	0.543068	0.475239	0.211767	0.612199	0.427457	0.294877	0.647242	0.590211	0.494031	0.504739	0.527023	0.483461	0.526587	0.537767	0.600706	0.417223	0.606301	0.657881	0.636782	0.508358
ANAPC11	0.549437	0.498793	0.183628	0.612192	0.44397	0.290246	0.645664	0.658159	0.545956	0.343708	0.450939	0.618887	0.502119	0.442506	0.576313	0.470749	0.615029	0.703807	0.45715	0.515446
ANAPC13	0.517514	0.440443	0.257791	0.612645	0.393134	0.289466	0.649298	0.532992	0.5754	0.379811	0.535519	0.484858	0.565705	0.535751	0.638964	0.364166	0.586734	0.67894	0.491733	0.440333
ANAPC16	0.506275	0.428752	0.28485	0.647931	0.310761	0.289135	0.656829	0.525751	0.380894	0.612762	0.630624	0.573182	0.448924	0.443253	0.775288	0.370006	0.593059	0.651435	0.563113	0.405224
ANAPC2	0.529206	0.387675	0.282001	0.6118	0.417512	0.289607	0.647516	0.550771	0.781917	0.509934	0.498322	0.429929	0.399911	0.56197	0.617835	0.321406	0.581951	0.726965	0.51686	0.567668
ANAPC4	0.521389	0.426091	0.384936	0.630328	0.388394	0.287995	0.648	0.57154	0.417344	0.506412	0.519379	0.475273	0.327471	0.528895	0.563634	0.393291	0.60851	0.662071	0.459229	0.470971
ANAPC5	0.518517	0.493989	0.35302	0.612452	0.384217	0.28963	0.647598	0.574994	0.570202	0.516043	0.552916	0.478077	0.342703	0.519131	0.629888	0.298515	0.601482	0.672693	0.400306	0.375239
ANAPC7	0.522019	0.514042	0.250367	0.612045	0.386059	0.289867	0.648829	0.572388	0.705738	0.567648	0.53173	0.503007	0.370722	0.518729	0.513571	0.414875	0.522549	0.636075	0.417875	0.429605
ANG	0.450312	0.289721	0.230533	0.611655	0.358738	0.30883	0.651271	0.573151	0.493802	0.504215	0.516946	0.349233	0.516689	0.594596	0.544902	0.351294	0.654822	0.678923	0.811067	0.513351
ANGEL1	0.549346	0.437124	0.282654	0.612235	0.383958	0.28968	0.634637	0.57456	0.642323	0.51329	0.550116	0.621103	0.359034	0.707621	0.576052	0.36224	0.67641	0.583419	0.527478	0.567
ANGEL2	0.493475	0.440253	0.324895	0.611679	0.343516	0.28947	0.654766	0.573316	0.483268	0.512252	0.550652	0.520634	0.330524	0.518938	0.247706	0.346167	0.564887	0.712491	0.520603	0.527484
ANGPT1	0.68877	0.439952	0.351375	0.584367	0.308844	0.505839	0.654891	0.573474	0.503827	0.44058	0.541334	0.479125	0.457019	0.62462	0.57436	0.354994	0.699453	0.762913	0.510845	0.43293
ANGPT2	0.546687	0.504586	0.362167	0.448234	0.494389	0.368399	0.635955	0.582626	0.46712	0.320838	0.632458	0.418047	0.411496	0.409638	0.593833	0.389418	0.581684	0.714359	0.43851	0.48876
ANGPT4	0.564523	0.401655	0.598393	0.611383	0.377751	0.291423	0.684319	0.57674	0.614308	0.511405	0.364948	0.44265	0.609985	0.319692	0.574378	0.704989	0.716675	0.769315	0.751087	0.192602
ANGPTL1	0.547739	0.378827	0.325979	0.591756	0.408562	0.414072	0.63979	0.568564	0.463919	0.521694	0.545794	0.475952	0.455006	0.511779	0.568746	0.365566	0.546851	0.67455	0.476136	0.512119
ANGPTL2	0.596275	0.403508	0.40267	0.273005	0.469773	0.476113	0.473284	0.577231	0.355892	0.515186	0.630976	0.463856	0.535884	0.500063	0.590479	0.369462	0.557027	0.632104	0.519951	0.479207
ANGPTL3	0.5507	0.438558	0.359664	0.612722	0.38767	0.289474	0.648333	0.570812	0.58488	0.513421	0.517836	0.475991	0.450173	0.593608	0.57597	0.319725	0.607984	0.692773	0.461341	0.503965
ANGPTL4	0.696545	0.379639	0.435832	0.597555	0.394907	0.632454	0.687341	0.462862	0.479492	0.494589	0.380408	0.420042	0.498475	0.436334	0.514852	0.349028	0.505599	0.651091	0.440386	0.558299
ANGPTL5	0.541696	0.439445	0.348474	0.61151	0.384021	0.302035	0.648993	0.575209	0.570133	0.507123	0.538067	0.475965	0.446499	0.580657	0.574846	0.367711	0.612711	0.681882	0.557545	0.562939
ANGPTL6	0.552399	0.437504	0.383858	0.614617	0.388507	0.289216	0.584172	0.570622	0.638001	0.505598	0.602679	0.484785	0.451982	0.610645	0.5786	0.37627	0.704453	0.778727	0.303369	0.559894
ANGPTL7	0.580862	0.348802	0.348361	0.62102	0.402252	0.335042	0.714885	0.56837	0.477535	0.514092	0.524282	0.495231	0.442967	0.367208	0.578306	0.35765	0.617152	0.63744	0.442957	0.502179
ANK1	0.556508	0.442246	0.348826	0.61175	0.478105	0.290573	0.649308	0.660736	0.57157	0.498743	0.555324	0.445581	0.43324	0.537211	0.576433	0.451229	0.630516	0.661271	0.35868	0.478834
ANK2	0.550934	0.415724	0.393999	0.611818	0.413364	0.398884	0.625049	0.573795	0.571578	0.516478	0.544469	0.503939	0.45125	0.535344	0.576404	0.269898	0.592684	0.716152	0.539895	0.556251
ANK3	0.504794	0.488145	0.398023	0.613866	0.382812	0.289159	0.660554	0.454368	0.486045	0.652815	0.549641	0.476719	0.341548	0.477879	0.453764	0.285929	0.599279	0.677049	0.379432	0.421759
ANKAR	0.509551	0.360812	0.397181	0.641707	0.327043	0.289506	0.65733	0.573995	0.358547	0.504723	0.54463	0.48693	0.347924	0.563526	0.565238	0.356571	0.57297	0.700127	0.438779	0.381522
ANKDD1A	0.579712	0.438301	0.361099	0.611634	0.384541	0.310327	0.630005	0.575861	0.57391	0.497053	0.544531	0.475997	0.434864	0.516581	0.590943	0.418257	0.603553	0.662469	0.405812	0.506995
ANKDD1B	0.549837	0.422948	0.399142	0.610591	0.38901	0.292196	0.649085	0.574326	0.632516	0.516925	0.531157	0.47435	0.447053	0.54165	0.57897	0.354766	0.607644	0.688198	0.567913	0.470402
ANKFN1	0.520152	0.434694	0.353434	0.611546	0.38491	0.273461	0.673218	0.571799	0.559818	0.510615	0.563377	0.470126	0.449467	0.553146	0.575492	0.318356	0.616517	0.667095	0.289371	0.546209
ANKFY1	0.551051	0.500019	0.370954	0.611439	0.341161	0.274332	0.648383	0.575584	0.515822	0.500173	0.611702	0.478048	0.421713	0.504947	0.576352	0.415342	0.691706	0.663501	0.427762	0.576714
ANKH	0.625176	0.367578	0.301975	0.555289	0.386434	0.181862	0.704101	0.548203	0.36429	0.462892	0.623389	0.34536	0.402966	0.46049	0.694183	0.231136	0.613501	0.67606	0.448561	0.601858
ANKHD1	0.531414	0.476557	0.326343	0.635303	0.337814	0.290627	0.647674	0.574312	0.593677	0.572474	0.513943	0.360846	0.355006	0.620229	0.583218	0.320774	0.551883	0.714162	0.430232	0.530658
ANKHD1-EIF4EBP3	0.464121	0.326759	0.241523	0.6558	0.353421	0.289954	0.656042	0.566753	0.660233	0.487168	0.669603	0.564329	0.42033	0.546171	0.572612	0.340321	0.55257	0.793328	0.392703	0.590912
ANKIB1	0.535793	0.489581	0.196991	0.603837	0.39158	0.296216	0.648408	0.575577	0.57439	0.585525	0.536726	0.480952	0.409781	0.718949	0.581657	0.405697	0.633745	0.631606	0.442684	0.456835
ANKK1	0.486321	0.377028	0.368553	0.648758	0.455481	0.289605	0.655434	0.5476	0.54548	0.506488	0.551266	0.507098	0.265973	0.445533	0.650442	0.342796	0.495122	0.648092	0.440582	0.501642
ANKLE1	0.566404	0.438028	0.328247	0.612012	0.367778	0.289947	0.648259	0.589601	0.596469	0.528519	0.531866	0.47307	0.385244	0.372728	0.576487	0.481158	0.605357	0.608622	0.389667	0.44749
ANKLE2	0.573995	0.523134	0.331191	0.580711	0.354808	0.288571	0.648044	0.610895	0.647001	0.510726	0.452784	0.469763	0.379693	0.496132	0.613745	0.361175	0.59775	0.633325	0.442582	0.426312
ANKMY1	0.486972	0.437173	0.432811	0.625952	0.38495	0.265278	0.648421	0.574204	0.575845	0.503026	0.553282	0.472969	0.467908	0.396325	0.545709	0.282827	0.656197	0.66114	0.527773	0.484521
ANKMY2	0.525184	0.386516	0.347393	0.6115	0.390289	0.28788	0.650931	0.533553	0.553627	0.504735	0.45644	0.473904	0.524449	0.628531	0.57019	0.343929	0.669896	0.644797	0.423743	0.530234
ANKRA2	0.44251	0.373094	0.245185	0.633321	0.387783	0.289615	0.648791	0.563732	0.478148	0.57897	0.529618	0.414287	0.312671	0.520183	0.577186	0.362976	0.619134	0.668939	0.55495	0.51
ANKRD1	0.597625	0.443326	0.35142	0.611271	0.345951	0.288008	0.65104	0.575145	0.593636	0.506799	0.524362	0.481519	0.452853	0.534175	0.578193	0.440614	0.542675	0.627318	0.559227	0.513197
ANKRD10	0.547184	0.435822	0.375704	0.58541	0.293943	0.280774	0.64825	0.527942	0.535045	0.514463	0.554576	0.425179	0.255262	0.412976	0.566466	0.385812	0.566683	0.65979	0.346757	0.531086
ANKRD11	0.62192	0.502582	0.466177	0.611976	0.439516	0.289336	0.716557	0.655572	0.566579	0.509262	0.480551	0.371647	0.355691	0.692203	0.607249	0.31918	0.61362	0.598958	0.4311	0.432846
ANKRD12	0.539193	0.408246	0.398668	0.642924	0.303062	0.290042	0.619301	0.549556	0.466822	0.504799	0.480351	0.541724	0.371961	0.588167	0.574687	0.399016	0.607205	0.552861	0.562307	0.448408
ANKRD13A	0.588255	0.444253	0.351874	0.636333	0.406369	0.287998	0.648033	0.574287	0.49989	0.51823	0.465757	0.486948	0.444159	0.503585	0.644806	0.304978	0.577334	0.665383	0.378665	0.426119
ANKRD13B	0.550844	0.438408	0.399606	0.598356	0.385116	0.289204	0.649586	0.650941	0.719334	0.52982	0.690178	0.556933	0.447461	0.438223	0.573606	0.47299	0.603651	0.690789	0.585374	0.371867
ANKRD13C	0.523465	0.50247	0.376544	0.611435	0.386532	0.28937	0.648347	0.574596	0.479451	0.511367	0.546635	0.476409	0.457528	0.503656	0.58298	0.224064	0.611099	0.676261	0.493697	0.572076
ANKRD13D	0.52481	0.473964	0.413642	0.636713	0.446242	0.252718	0.644346	0.620823	0.643899	0.499611	0.563787	0.333081	0.327011	0.393421	0.580902	0.416524	0.604867	0.685231	0.475776	0.502622
ANKRD16	0.546104	0.455886	0.336104	0.611987	0.345053	0.287747	0.656397	0.575442	0.499511	0.513301	0.527002	0.60481	0.515903	0.520454	0.45204	0.353802	0.57995	0.667229	0.659018	0.474528
ANKRD17	0.550175	0.456829	0.403676	0.611346	0.444363	0.288808	0.660658	0.573705	0.500634	0.549552	0.443912	0.478272	0.450916	0.560175	0.577841	0.316749	0.610328	0.642584	0.506213	0.509682
ANKRD18A	0.549293	0.440532	0.389745	0.61922	0.346793	0.290144	0.723563	0.649949	0.506528	0.355771	0.517576	0.469711	0.280426	0.524808	0.574959	0.308003	0.604405	0.640777	0.4789	0.504295
ANKRD19P	0.551969	0.438162	0.343408	0.607418	0.356382	0.283744	0.646827	0.626146	0.571525	0.479347	0.526892	0.469557	0.394281	0.492556	0.669799	0.293034	0.619248	0.658475	0.387643	0.492756
ANKRD2	0.552231	0.438799	0.352744	0.569257	0.392262	0.288828	0.627231	0.605379	0.568422	0.511402	0.527233	0.476406	0.483522	0.369309	0.575851	0.400517	0.610876	0.670881	0.412979	0.527397
ANKRD20A1	0.476847	0.422381	0.394668	0.611238	0.332679	0.289037	0.648552	0.573165	0.573161	0.455218	0.359996	0.48404	0.320899	0.414827	0.574326	0.454963	0.639845	0.63814	0.428501	0.492668
ANKRD20A2	0.492448	0.435447	0.362182	0.615641	0.327381	0.317564	0.64905	0.571564	0.525652	0.503727	0.421911	0.531091	0.305488	0.539647	0.573124	0.399361	0.61928	0.613356	0.469796	0.567685
ANKRD20A5P	0.449838	0.423449	0.431776	0.61299	0.326865	0.291146	0.646126	0.569621	0.529456	0.508421	0.351305	0.492606	0.37127	0.528644	0.575615	0.402267	0.635555	0.564641	0.47331	0.521693
ANKRD20A8P	0.499959	0.437042	0.417617	0.612474	0.368136	0.314516	0.698577	0.596711	0.447406	0.397159	0.460528	0.489472	0.33721	0.507417	0.576571	0.321956	0.610013	0.642209	0.389729	0.509155
ANKRD20A9P	0.504034	0.453074	0.374857	0.612053	0.354027	0.343059	0.649298	0.574548	0.472572	0.510133	0.421591	0.52609	0.43287	0.535595	0.579567	0.376693	0.605736	0.632006	0.531617	0.505257
ANKRD22	0.583416	0.532683	0.310291	0.647606	0.542883	0.216801	0.543416	0.593513	0.558483	0.517147	0.532399	0.482394	0.48625	0.435172	0.614383	0.255234	0.593186	0.683037	0.538161	0.508657
ANKRD23	0.52282	0.512143	0.354536	0.611634	0.46511	0.284384	0.649376	0.641041	0.601852	0.508929	0.545622	0.476176	0.396765	0.448122	0.578915	0.287709	0.599341	0.672683	0.458863	0.478204
ANKRD24	0.51244	0.407056	0.35707	0.611799	0.353279	0.286601	0.648119	0.578303	0.659206	0.427543	0.574389	0.485771	0.446576	0.635366	0.579338	0.391387	0.493265	0.650298	0.552588	0.515115
ANKRD26	0.49483	0.489879	0.348459	0.625597	0.276229	0.295038	0.647923	0.568423	0.535478	0.506709	0.523078	0.476107	0.3748	0.58013	0.579445	0.265147	0.616651	0.669878	0.444984	0.508331
ANKRD26P1	0.549822	0.45472	0.369586	0.611387	0.388441	0.289446	0.648437	0.572711	0.576066	0.509854	0.540797	0.476459	0.446432	0.517944	0.578563	0.400272	0.647143	0.66065	0.62585	0.510302
ANKRD26P3	0.550749	0.440058	0.36687	0.611751	0.384322	0.289784	0.661171	0.573149	0.582706	0.516229	0.526241	0.47374	0.448264	0.445378	0.575789	0.33378	0.660837	0.646025	0.431137	0.579256
ANKRD27	0.598981	0.511619	0.261472	0.610256	0.386621	0.289234	0.649149	0.573573	0.585281	0.513282	0.517478	0.469809	0.267419	0.637259	0.613822	0.377561	0.532076	0.723904	0.473941	0.522344
ANKRD28	0.54528	0.441841	0.312802	0.560308	0.340358	0.278352	0.689826	0.59544	0.44483	0.516244	0.578971	0.618025	0.376572	0.487616	0.725685	0.412526	0.526143	0.739642	0.556254	0.54223
ANKRD29	0.519039	0.266436	0.355746	0.681495	0.475873	0.481557	0.707837	0.716223	0.405025	0.452951	0.608197	0.379243	0.378259	0.361321	0.624961	0.300174	0.664897	0.653949	0.207297	0.534811
ANKRD30A	0.157315	0.200785	0.490292	0.589855	0.373832	0.285311	0.595305	0.367968	0.45436	0.67071	0.529711	0.396698	0.353319	0.456539	0.574443	0.408443	0.619686	0.63906	0.511389	0.536983
ANKRD30B	0.351015	0.437737	0.407316	0.601617	0.399067	0.255616	0.607185	0.458244	0.465364	0.562064	0.498193	0.439117	0.344405	0.563586	0.508348	0.358969	0.621236	0.567348	0.52824	0.514199
ANKRD30BL	0.565775	0.466488	0.455624	0.628709	0.386406	0.282689	0.678509	0.573579	0.585898	0.503594	0.581891	0.507879	0.428816	0.656326	0.568244	0.266378	0.61345	0.468646	0.664935	0.497905
ANKRD30BP2	0.526319	0.384978	0.368545	0.643499	0.283265	0.286724	0.64882	0.514295	0.553035	0.449085	0.524245	0.515255	0.450909	0.410201	0.460668	0.389914	0.60694	0.674518	0.637435	0.506994
ANKRD31	0.528668	0.430927	0.335776	0.611679	0.387506	0.289346	0.649255	0.605303	0.529063	0.509211	0.534336	0.572479	0.445471	0.58441	0.574533	0.336358	0.599716	0.660997	0.582996	0.489407
ANKRD32	0.522167	0.558606	0.347701	0.647238	0.422801	0.295893	0.604011	0.577507	0.478484	0.515347	0.480431	0.401684	0.386206	0.532811	0.578206	0.374618	0.603908	0.647251	0.531797	0.560097
ANKRD33	0.550846	0.440344	0.485871	0.612799	0.372612	0.288964	0.647408	0.573886	0.646127	0.55079	0.587958	0.473473	0.557647	0.388351	0.57531	0.611635	0.753961	0.722183	0.612622	0.324948
ANKRD33B	0.565996	0.443957	0.360795	0.611619	0.359687	0.291452	0.64543	0.568269	0.571851	0.523904	0.482695	0.463425	0.452457	0.5287	0.577781	0.736027	0.326425	0.655007	0.393011	0.637377
ANKRD34A	0.550066	0.435807	0.318123	0.625235	0.444981	0.287469	0.648492	0.549843	0.570183	0.417963	0.574364	0.464365	0.448816	0.495406	0.573393	0.284878	0.605379	0.639979	0.598684	0.508407
ANKRD34B	0.5684	0.472631	0.360364	0.611283	0.399345	0.28912	0.644462	0.571469	0.570971	0.484739	0.496987	0.469171	0.435423	0.532469	0.57515	0.315313	0.565177	0.659414	0.564138	0.497413
ANKRD34C	0.54961	0.439613	0.354229	0.611673	0.389619	0.289504	0.648354	0.573499	0.568097	0.5083	0.529631	0.502676	0.453695	0.391848	0.575652	0.362845	0.58014	0.643188	0.464406	0.505805
ANKRD35	0.679861	0.163818	0.431163	0.551014	0.570107	0.290801	0.712456	0.580552	0.214039	0.6167	0.522288	0.451687	0.599525	0.367771	0.589867	0.344908	0.600559	0.649603	0.359959	0.587025
ANKRD36	0.586751	0.494347	0.57042	0.617808	0.247866	0.289058	0.649102	0.646829	0.474543	0.616586	0.377432	0.437118	0.350549	0.491276	0.573641	0.415389	0.611886	0.586323	0.48234	0.526033
ANKRD36B	0.558281	0.489289	0.52793	0.617709	0.323982	0.28954	0.650415	0.625223	0.562639	0.600424	0.387927	0.403182	0.259279	0.383227	0.574724	0.353244	0.638973	0.655462	0.470797	0.51397
ANKRD36BP1	0.653661	0.386367	0.20985	0.612973	0.297587	0.289415	0.681139	0.612976	0.615744	0.519076	0.606429	0.563868	0.517326	0.755494	0.410555	0.219422	0.556173	0.629139	0.67049	0.500251
ANKRD36BP2	0.600879	0.492768	0.529679	0.663046	0.359243	0.271332	0.647177	0.573506	0.418614	0.528023	0.443706	0.433027	0.280594	0.364685	0.575623	0.401352	0.650424	0.749903	0.355553	0.532155
ANKRD37	0.551131	0.492752	0.247196	0.555243	0.44327	0.287662	0.690453	0.482199	0.423926	0.445501	0.548608	0.460135	0.488277	0.618469	0.713411	0.332392	0.602396	0.685686	0.563756	0.518329
ANKRD39	0.532476	0.523779	0.325378	0.620172	0.375747	0.291026	0.65101	0.683812	0.569965	0.465011	0.590549	0.422954	0.516489	0.306167	0.576931	0.338758	0.606998	0.615303	0.407689	0.497086
ANKRD40	0.508896	0.467109	0.350119	0.611784	0.473253	0.396991	0.648547	0.653838	0.504196	0.35152	0.545621	0.545663	0.351476	0.579715	0.49263	0.321164	0.605405	0.669891	0.697801	0.48971
ANKRD42	0.48493	0.404521	0.326428	0.611838	0.302018	0.289321	0.648586	0.546568	0.548332	0.535274	0.606628	0.480475	0.465151	0.439539	0.575642	0.310511	0.601239	0.646452	0.464388	0.552478
ANKRD43	0.454753	0.337381	0.358212	0.60009	0.374231	0.359333	0.556702	0.392934	0.480592	0.538266	0.419426	0.493503	0.536972	0.482773	0.529098	0.449905	0.635802	0.680565	0.480892	0.53013
ANKRD44	0.580536	0.428315	0.34934	0.694263	0.377458	0.289107	0.544241	0.574646	0.515849	0.512849	0.550606	0.436297	0.394653	0.533024	0.575574	0.274158	0.609753	0.629525	0.579479	0.509529
ANKRD45	0.518166	0.372289	0.446729	0.611547	0.378033	0.2904	0.651112	0.574143	0.60139	0.511019	0.52315	0.436362	0.107929	0.644005	0.56951	0.633077	0.625389	0.418851	0.572486	0.510505
ANKRD46	0.534115	0.455506	0.288842	0.615119	0.382127	0.320257	0.648633	0.625425	0.553275	0.573171	0.536243	0.650564	0.449693	0.49694	0.613765	0.371962	0.578926	0.670728	0.639775	0.539081
ANKRD49	0.522177	0.48513	0.334597	0.646805	0.331839	0.289841	0.636325	0.524604	0.420376	0.530864	0.608359	0.49348	0.434738	0.58719	0.577535	0.285194	0.594723	0.656137	0.414985	0.503375
ANKRD5	0.462611	0.520518	0.252189	0.61389	0.388543	0.344756	0.66196	0.557987	0.596422	0.509828	0.544136	0.479053	0.456709	0.528732	0.381775	0.357603	0.607127	0.660777	0.435668	0.536252
ANKRD50	0.484901	0.440887	0.235475	0.522448	0.472465	0.282528	0.650409	0.658864	0.577669	0.661583	0.506825	0.32673	0.445675	0.592377	0.588947	0.323766	0.630054	0.672385	0.523197	0.548448
ANKRD52	0.5021	0.470344	0.352874	0.609844	0.462132	0.289235	0.668071	0.632578	0.576991	0.508472	0.570445	0.481986	0.408981	0.424	0.596285	0.237009	0.577099	0.656927	0.50297	0.523413
ANKRD53	0.549271	0.414098	0.378171	0.610204	0.383066	0.320613	0.648731	0.573847	0.630376	0.527631	0.54469	0.477417	0.455632	0.535486	0.576017	0.61658	0.454585	0.616481	0.301527	0.586915
ANKRD54	0.552338	0.457881	0.317188	0.609221	0.407634	0.288886	0.672104	0.574123	0.727302	0.444789	0.585725	0.554639	0.446621	0.510745	0.578791	0.325008	0.624461	0.694499	0.382026	0.511735
ANKRD55	0.552524	0.437435	0.35282	0.666818	0.389772	0.288176	0.60749	0.574693	0.538852	0.515847	0.537169	0.477585	0.444437	0.511485	0.570728	0.296275	0.597343	0.662705	0.534568	0.468713
ANKRD56	0.550935	0.44524	0.351099	0.603477	0.40769	0.28764	0.689353	0.515126	0.579621	0.5069	0.396849	0.478046	0.471324	0.576456	0.568193	0.394353	0.460329	0.65723	0.402813	0.473337
ANKRD57	0.530459	0.376021	0.245305	0.585023	0.26616	0.287709	0.652153	0.552061	0.406009	0.531409	0.438938	0.49	0.453883	0.375201	0.680967	0.36899	0.593658	0.654446	0.457279	0.583075
ANKRD58	0.610646	0.455501	0.352469	0.698425	0.438864	0.27362	0.485739	0.573537	0.534765	0.279124	0.54964	0.500125	0.556611	0.583585	0.573836	0.420941	0.611518	0.776302	0.545398	0.412173
ANKRD6	0.558469	0.432837	0.338636	0.550478	0.391983	0.289026	0.647489	0.575109	0.460994	0.5673	0.554679	0.475253	0.397306	0.592371	0.510152	0.316095	0.607056	0.648581	0.494502	0.558932
ANKRD60	0.550042	0.434838	0.381591	0.61125	0.392661	0.291331	0.647734	0.55762	0.56977	0.51274	0.519368	0.478427	0.500807	0.430292	0.576213	0.557912	0.705567	0.601758	0.662	0.499629
ANKRD62	0.54892	0.438189	0.351586	0.611753	0.386152	0.288977	0.648827	0.568455	0.572556	0.510659	0.521813	0.525116	0.449719	0.471699	0.555204	0.317697	0.602327	0.611649	0.581127	0.485942
ANKRD62P1-PARP4P3	0.546517	0.441339	0.353191	0.611866	0.388602	0.288747	0.649064	0.54538	0.557657	0.498566	0.525068	0.557589	0.455823	0.484119	0.552096	0.276843	0.591069	0.618028	0.792666	0.513374
ANKRD63	0.533762	0.438413	0.411249	0.611456	0.375551	0.286827	0.648514	0.582157	0.594882	0.51201	0.48288	0.50659	0.402697	0.404328	0.575193	0.447285	0.619313	0.697646	0.64499	0.312338
ANKRD7	0.581089	0.453771	0.350887	0.611961	0.324978	0.289496	0.649352	0.577925	0.574007	0.512234	0.542492	0.525183	0.443598	0.628482	0.577004	0.441784	0.674325	0.679247	0.3847	0.494057
ANKRD9	0.533435	0.527427	0.348249	0.610981	0.4066	0.294392	0.698791	0.428789	0.636423	0.169162	0.533503	0.397911	0.278559	0.534005	0.561225	0.396811	0.637912	0.5848	0.661184	0.458603
ANKS1A	0.570713	0.425437	0.323553	0.611695	0.387297	0.31944	0.68057	0.574365	0.572631	0.5658	0.541547	0.473055	0.419224	0.516105	0.576209	0.449263	0.657566	0.713726	0.473421	0.329749
ANKS1B	0.479967	0.470127	0.349216	0.611767	0.31225	0.289066	0.653334	0.571271	0.570762	0.592706	0.549858	0.480366	0.438036	0.584837	0.560591	0.370861	0.529472	0.655361	0.529263	0.482906
ANKS3	0.484158	0.442593	0.475956	0.580238	0.384348	0.225489	0.648446	0.515978	0.491629	0.496011	0.482621	0.696698	0.287562	0.327601	0.592257	0.344302	0.611941	0.579927	0.455329	0.531536
ANKS4B	0.550642	0.439754	0.351502	0.611397	0.387712	0.289482	0.648399	0.574063	0.574477	0.510384	0.533686	0.474616	0.455635	0.443813	0.576207	0.400783	0.646543	0.633675	0.413039	0.57426
ANKS6	0.765097	0.432007	0.373021	0.510781	0.404437	0.314	0.649981	0.599792	0.381509	0.562201	0.544321	0.63757	0.293104	0.753329	0.543031	0.354414	0.580594	0.717088	0.601322	0.473524
ANKUB1	0.550624	0.43914	0.351372	0.611716	0.387332	0.289446	0.648056	0.573939	0.57291	0.510591	0.539727	0.475854	0.449587	0.428819	0.576019	0.461745	0.607235	0.610117	0.709684	0.504851
ANKZF1	0.553406	0.411261	0.309551	0.638329	0.386227	0.247524	0.674004	0.509944	0.668884	0.521326	0.580903	0.447429	0.160262	0.505106	0.578908	0.419476	0.603883	0.682662	0.449702	0.500542
ANLN	0.683594	0.805304	0.237565	0.569711	0.39065	0.286209	0.648033	0.629264	0.790448	0.513827	0.534296	0.360863	0.540375	0.325112	0.572228	0.380477	0.596076	0.661567	0.552585	0.517432
ANO1	0.529319	0.314763	0.356759	0.566007	0.55361	0.288246	0.673034	0.685656	0.439912	0.632417	0.496198	0.398601	0.30415	0.370977	0.573289	0.334552	0.573467	0.594592	0.463354	0.525674
ANO10	0.511829	0.48377	0.282393	0.592361	0.589483	0.290061	0.704494	0.573246	0.513598	0.346664	0.597253	0.570229	0.505057	0.474471	0.598854	0.364138	0.591146	0.643416	0.511745	0.48205
ANO2	0.535679	0.38967	0.348181	0.538087	0.404727	0.372149	0.658505	0.608819	0.503095	0.526452	0.535814	0.481127	0.406244	0.46688	0.75805	0.482377	0.624846	0.670207	0.589454	0.488329
ANO3	0.540315	0.449687	0.348411	0.611342	0.43579	0.374576	0.644864	0.578948	0.555009	0.432092	0.512999	0.492268	0.544803	0.451809	0.58444	0.357961	0.621115	0.619129	0.568501	0.502006
ANO4	0.546374	0.383368	0.346388	0.628981	0.31643	0.290604	0.710811	0.578753	0.610056	0.281594	0.588627	0.462516	0.449672	0.550622	0.572238	0.364701	0.598833	0.672888	0.511752	0.502052
ANO5	0.531574	0.435564	0.314928	0.621723	0.384022	0.28891	0.718689	0.622975	0.487541	0.447726	0.504147	0.415656	0.456368	0.668754	0.566138	0.344507	0.613717	0.708415	0.605878	0.534944
ANO6	0.538487	0.423372	0.295531	0.574473	0.388799	0.360968	0.64447	0.521457	0.463469	0.510686	0.522822	0.474891	0.485628	0.545214	0.57707	0.374594	0.607021	0.642345	0.548201	0.512678
ANO7	0.520298	0.445123	0.35606	0.611087	0.380021	0.28772	0.657625	0.629326	0.611604	0.400246	0.606933	0.369939	0.427721	0.541567	0.619187	0.419566	0.577521	0.711312	0.30306	0.277827
ANO8	0.49675	0.523452	0.377178	0.603941	0.38445	0.287277	0.721383	0.504706	0.581787	0.506592	0.723378	0.289627	0.38696	0.543212	0.400538	0.278648	0.570271	0.392219	0.818142	0.415355
ANO9	0.517054	0.402633	0.357489	0.640561	0.350969	0.196022	0.646343	0.668947	0.757852	0.521638	0.532988	0.479432	0.217629	0.401011	0.580055	0.442202	0.527383	0.702863	0.451872	0.530308
ANP32A	0.525573	0.438703	0.263704	0.613242	0.339319	0.287697	0.670788	0.574344	0.564095	0.579434	0.535498	0.471616	0.482606	0.511955	0.549137	0.35698	0.552904	0.660988	0.588652	0.403821
ANP32B	0.62568	0.482823	0.28244	0.621436	0.314076	0.294435	0.650965	0.573928	0.613009	0.646803	0.478206	0.385265	0.440234	0.561313	0.579378	0.509437	0.615339	0.657998	0.37038	0.567657
ANP32BP1	0.624642	0.492997	0.289981	0.634216	0.317851	0.305158	0.655215	0.573865	0.596758	0.624842	0.464357	0.387031	0.428937	0.55852	0.588729	0.437377	0.615764	0.688075	0.430389	0.52161
ANP32C	0.515716	0.49411	0.315991	0.612415	0.332597	0.288896	0.673941	0.570183	0.626017	0.512178	0.68783	0.462017	0.529633	0.624076	0.54581	0.358765	0.632539	0.417783	0.535299	0.326732
ANP32D	0.516922	0.500815	0.346651	0.611809	0.353439	0.286015	0.651987	0.559783	0.56888	0.525014	0.540325	0.473588	0.474253	0.466342	0.493337	0.290318	0.600726	0.661887	0.497207	0.428409
ANP32E	0.654557	0.597648	0.29254	0.61365	0.124998	0.289581	0.611738	0.650399	0.51456	0.510493	0.529696	0.434589	0.443803	0.451483	0.296058	0.328386	0.608637	0.614666	0.589824	0.596155
ANPEP	0.569363	0.297638	0.305545	0.613075	0.2482	0.291853	0.679679	0.569594	0.524132	0.420616	0.445723	0.445374	0.430595	0.440353	0.638558	0.329676	0.583131	0.646461	0.434668	0.493596
ANTXR1	0.616819	0.388901	0.353144	0.315168	0.382238	0.143806	0.540365	0.539482	0.405807	0.44037	0.504909	0.424138	0.450786	0.48683	0.605389	0.339411	0.603804	0.615121	0.509142	0.431698
ANTXR2	0.6034	0.378864	0.340155	0.558046	0.445564	0.387866	0.56014	0.571205	0.414466	0.513041	0.535639	0.477834	0.500903	0.491265	0.57817	0.310792	0.608745	0.699414	0.491414	0.512212
ANTXRL	0.561069	0.439253	0.371989	0.613496	0.386527	0.289404	0.673583	0.574438	0.575728	0.515354	0.548791	0.478857	0.449286	0.433924	0.550386	0.376321	0.608939	0.684576	0.487303	0.508555
ANUBL1	0.480765	0.429274	0.35011	0.624197	0.232305	0.291032	0.604688	0.463874	0.548495	0.506218	0.498759	0.711345	0.320088	0.521533	0.675526	0.223728	0.604856	0.672759	0.594312	0.572089
ANXA1	0.763379	0.32185	0.348801	0.528809	0.433096	0.414734	0.645008	0.549209	0.348164	0.495967	0.513696	0.396037	0.439676	0.361639	0.669083	0.445699	0.60665	0.631202	0.522903	0.587842
ANXA10	0.545491	0.437887	0.348592	0.625102	0.383023	0.289545	0.639975	0.574187	0.585111	0.505843	0.532014	0.476812	0.437676	0.634087	0.578326	0.410873	0.530495	0.736844	0.493054	0.521688
ANXA11	0.550586	0.387245	0.311826	0.611449	0.384076	0.29025	0.648571	0.57469	0.633016	0.491584	0.5336	0.404558	0.413753	0.496517	0.575684	0.337491	0.588571	0.66214	0.536378	0.406508
ANXA13	0.550177	0.39539	0.319758	0.609797	0.39185	0.271842	0.644088	0.550196	0.459866	0.5814	0.544404	0.492276	0.45965	0.515857	0.575621	0.37651	0.551544	0.746438	0.453691	0.524354
ANXA2	0.58226	0.435509	0.2368	0.531177	0.355986	0.287782	0.690485	0.549424	0.603279	0.510604	0.561032	0.300506	0.661601	0.548493	0.630003	0.464049	0.611479	0.324196	0.713853	0.480326
ANXA2P1	0.600572	0.369988	0.193502	0.528045	0.386431	0.285116	0.689143	0.535134	0.653154	0.517048	0.434933	0.304316	0.533878	0.481091	0.641757	0.379038	0.619676	0.742508	0.632803	0.489795
ANXA2P3	0.572455	0.50719	0.402711	0.530239	0.367669	0.276913	0.697132	0.551097	0.649298	0.473103	0.60986	0.335213	0.624257	0.53621	0.64564	0.456751	0.604762	0.246812	0.666052	0.421144
ANXA3	0.726851	0.331164	0.224992	0.598649	0.496669	0.292124	0.859997	0.325838	0.329066	0.786742	0.500237	0.337016	0.44461	0.608032	0.568967	0.3362	0.592116	0.653502	0.463431	0.567796
ANXA4	0.56498	0.482888	0.236766	0.559668	0.437501	0.285514	0.640727	0.497132	0.433785	0.484947	0.60658	0.415723	0.426979	0.402203	0.5795	0.389651	0.611711	0.730355	0.522938	0.518097
ANXA5	0.603892	0.3957	0.253273	0.532788	0.421594	0.357238	0.610471	0.551874	0.529848	0.36238	0.574427	0.362633	0.444547	0.58077	0.574079	0.438264	0.657094	0.67947	0.582441	0.512971
ANXA6	0.545232	0.318836	0.276364	0.573405	0.411169	0.294899	0.544554	0.623845	0.706292	0.567482	0.540707	0.369198	0.430722	0.660856	0.659985	0.35699	0.621261	0.653232	0.528123	0.503582
ANXA7	0.513442	0.4635	0.248092	0.611472	0.38015	0.289351	0.624097	0.52023	0.449669	0.490987	0.531705	0.497515	0.455485	0.504805	0.576879	0.478703	0.611315	0.640408	0.504332	0.40298
ANXA8L2	0.825654	0.283653	0.417862	0.603876	0.385999	0.13981	0.908617	0.55265	0.394194	0.862368	0.548369	0.329375	0.45946	0.420579	0.543327	0.331218	0.601844	0.643099	0.453489	0.568146
ANXA9	0.201412	0.413405	0.276415	0.59943	0.506624	0.277773	0.563494	0.734323	0.624291	0.576075	0.539866	0.46631	0.601267	0.320798	0.562791	0.39195	0.591961	0.572671	0.450862	0.56516
AOAH	0.613884	0.399102	0.320118	0.753361	0.371542	0.289671	0.443769	0.579867	0.519709	0.50748	0.53397	0.473186	0.429774	0.474453	0.575911	0.254244	0.610774	0.634647	0.500633	0.507471
AOC2	0.550611	0.438005	0.394877	0.611482	0.397809	0.290867	0.648398	0.574437	0.579987	0.511866	0.430366	0.476752	0.457438	0.566888	0.57649	0.350265	0.514242	0.65848	0.504003	0.514281
AOC3	0.546379	0.321565	0.367965	0.515113	0.47989	0.892622	0.559212	0.578148	0.417169	0.470001	0.501261	0.396508	0.354105	0.396812	0.545865	0.435415	0.600763	0.651106	0.623926	0.501814
AOC4	0.549964	0.421352	0.376873	0.587028	0.37948	0.447774	0.644306	0.574505	0.563615	0.446653	0.521231	0.476012	0.411719	0.357017	0.576275	0.563752	0.399222	0.649238	0.533942	0.499188
AOX1	0.592669	0.312923	0.349528	0.619757	0.496466	0.390621	0.637557	0.571039	0.425857	0.61724	0.510315	0.459401	0.464162	0.452529	0.534903	0.273866	0.599576	0.603462	0.436812	0.527453
AOX2P	0.498258	0.44069	0.359609	0.611504	0.392969	0.287438	0.656857	0.569688	0.552415	0.500765	0.53162	0.416132	0.433252	0.493313	0.576593	0.3382	0.643617	0.636364	0.641682	0.539835
AP1AR	0.452635	0.43869	0.174624	0.611345	0.337495	0.287923	0.648372	0.573768	0.493977	0.597211	0.519548	0.633144	0.502167	0.439747	0.575927	0.408011	0.664896	0.659659	0.499114	0.49929
AP1B1	0.574705	0.437581	0.225621	0.630391	0.454805	0.263106	0.646946	0.510036	0.688497	0.326649	0.502791	0.476421	0.50771	0.371678	0.665842	0.373546	0.605377	0.658999	0.560623	0.509902
AP1G1	0.550174	0.479178	0.377887	0.611372	0.576539	0.245242	0.714503	0.636459	0.440644	0.484616	0.534136	0.388491	0.357957	0.72022	0.640098	0.308979	0.604734	0.704411	0.45837	0.487723
AP1G2	0.464939	0.42547	0.354535	0.615801	0.503177	0.254326	0.64591	0.548014	0.780922	0.541246	0.53883	0.448494	0.172667	0.553854	0.581169	0.274752	0.606453	0.678352	0.534814	0.505397
AP1M1	0.594238	0.401572	0.229184	0.576355	0.386015	0.341842	0.562159	0.573419	0.79225	0.493983	0.55003	0.47328	0.404251	0.483992	0.57756	0.267564	0.605071	0.659742	0.534034	0.60051
AP1M2	0.466847	0.404954	0.162536	0.601334	0.403286	0.198757	0.6809	0.573511	0.86426	0.506294	0.55026	0.415718	0.455117	0.46772	0.567541	0.431406	0.562603	0.669917	0.505198	0.530117
AP1S1	0.55917	0.44356	0.177793	0.610296	0.390443	0.286298	0.661422	0.573772	0.69642	0.530664	0.413741	0.368564	0.529316	0.409603	0.574388	0.465081	0.495832	0.656332	0.382717	0.535372
AP1S2	0.584617	0.438905	0.284699	0.611811	0.365454	0.324249	0.579549	0.605752	0.518464	0.436263	0.506654	0.534303	0.463466	0.458422	0.575629	0.341146	0.651682	0.633253	0.406644	0.512943
AP1S3	0.55266	0.491742	0.312057	0.611835	0.44811	0.241715	0.664552	0.514766	0.569721	0.412051	0.564461	0.423	0.444341	0.428956	0.602666	0.327114	0.625439	0.665805	0.508674	0.588114
AP2A1	0.521349	0.43776	0.273946	0.610591	0.411598	0.295908	0.615186	0.616828	0.832786	0.52855	0.58207	0.472392	0.476331	0.525409	0.584337	0.212715	0.56791	0.667791	0.489859	0.476176
AP2A2	0.533193	0.396075	0.368535	0.611647	0.438138	0.289407	0.648459	0.61028	0.564223	0.50999	0.53048	0.535174	0.343989	0.377524	0.578323	0.27085	0.654062	0.681581	0.516465	0.501535
AP2B1	0.479362	0.368462	0.22976	0.572134	0.381768	0.288818	0.652507	0.670578	0.698281	0.516819	0.389839	0.477334	0.432369	0.446396	0.572454	0.291036	0.606144	0.735586	0.621599	0.536122
AP2M1	0.565047	0.529286	0.319279	0.566447	0.383813	0.289548	0.64761	0.535388	0.612491	0.43123	0.539191	0.351447	0.416588	0.459823	0.687607	0.292568	0.610497	0.676217	0.521868	0.495788
AP2S1	0.548204	0.530139	0.304512	0.605108	0.485117	0.288759	0.634007	0.55662	0.583475	0.400802	0.535829	0.380973	0.577934	0.366281	0.639084	0.32115	0.611768	0.662483	0.531237	0.519214
AP3B1	0.520327	0.437457	0.272948	0.599888	0.39385	0.289135	0.632397	0.572943	0.543452	0.512294	0.542841	0.318102	0.452307	0.50185	0.519014	0.384979	0.613586	0.767618	0.437113	0.558372
AP3B2	0.555373	0.368722	0.347468	0.610992	0.361545	0.287747	0.744605	0.702246	0.627235	0.501192	0.627944	0.47133	0.379804	0.408833	0.577547	0.281989	0.58017	0.609224	0.365864	0.63538
AP3D1	0.566547	0.434019	0.236746	0.612603	0.405186	0.284811	0.64953	0.574659	0.742475	0.414441	0.523487	0.365335	0.411304	0.31169	0.67528	0.386911	0.612748	0.705003	0.456746	0.509476
AP3M1	0.542027	0.470779	0.295071	0.611565	0.379691	0.289719	0.648013	0.572334	0.617435	0.534559	0.468309	0.476761	0.461976	0.488943	0.574617	0.372279	0.538641	0.662174	0.502356	0.414177
AP3M2	0.520117	0.442398	0.301707	0.585197	0.367921	0.289226	0.639439	0.725878	0.574012	0.522084	0.540041	0.626913	0.446865	0.509094	0.572253	0.34493	0.603937	0.653136	0.369586	0.63216
AP3S1	0.55066	0.514316	0.291382	0.549857	0.456952	0.297809	0.600488	0.500639	0.465359	0.580701	0.544178	0.468683	0.513097	0.517448	0.589986	0.399588	0.607609	0.644058	0.515669	0.535734
AP3S2	0.523294	0.481064	0.238234	0.607952	0.485233	0.29176	0.648238	0.572747	0.637054	0.483258	0.635963	0.452336	0.449132	0.493816	0.580981	0.375698	0.606776	0.682681	0.464433	0.467045
AP4B1	0.570307	0.438875	0.309677	0.626317	0.323559	0.289355	0.634022	0.574694	0.575457	0.514098	0.544484	0.477038	0.334796	0.519627	0.598698	0.34961	0.607752	0.700829	0.450072	0.483302
AP4E1	0.512776	0.514405	0.339884	0.611833	0.393246	0.289629	0.647874	0.657651	0.451023	0.430286	0.519789	0.347448	0.439204	0.530882	0.634044	0.392457	0.606638	0.723369	0.518493	0.506368
AP4M1	0.548248	0.444883	0.251621	0.573715	0.379139	0.283214	0.658671	0.532085	0.745727	0.575478	0.520155	0.436391	0.358858	0.496291	0.572959	0.384087	0.582687	0.658391	0.370752	0.477666
AP4S1	0.534545	0.467501	0.285552	0.612561	0.38425	0.289746	0.647061	0.573676	0.506923	0.519368	0.522928	0.460238	0.444818	0.653414	0.577223	0.308936	0.612242	0.554924	0.632294	0.518911
APAF1	0.546835	0.50541	0.346967	0.611751	0.391143	0.289767	0.64802	0.587389	0.525223	0.498987	0.496226	0.420514	0.424891	0.581543	0.566483	0.19884	0.612103	0.597209	0.440126	0.50867
APBA1	0.59985	0.4375	0.327363	0.604051	0.390274	0.295136	0.691543	0.570629	0.543728	0.511244	0.668067	0.480106	0.404505	0.564144	0.572674	0.251218	0.610982	0.720412	0.632286	0.418536
APBA2	0.632765	0.444649	0.35345	0.611754	0.41405	0.281714	0.615009	0.578713	0.586759	0.513157	0.625988	0.475197	0.345196	0.550818	0.573604	0.369355	0.63697	0.628578	0.355505	0.503175
APBA3	0.551889	0.468382	0.326194	0.61391	0.3416	0.288625	0.647896	0.569739	0.522322	0.44445	0.626872	0.477058	0.406585	0.503388	0.580096	0.159266	0.61539	0.721194	0.517473	0.49066
APBB1	0.546286	0.311798	0.292519	0.611418	0.313548	0.289773	0.649415	0.604423	0.65901	0.513339	0.491238	0.477803	0.44624	0.465632	0.57481	0.456646	0.700103	0.6771	0.668542	0.417727
APBB1IP	0.626219	0.430596	0.349943	0.717822	0.390382	0.430029	0.366938	0.519042	0.537952	0.335884	0.525538	0.470305	0.439524	0.466053	0.567375	0.433219	0.611078	0.634801	0.518868	0.509358
APBB2	0.432451	0.372063	0.37108	0.584823	0.390524	0.29548	0.647141	0.652897	0.568951	0.407915	0.485627	0.315622	0.456523	0.66561	0.687915	0.377581	0.596681	0.616353	0.531824	0.454772
APBB3	0.486085	0.387309	0.385137	0.611938	0.33009	0.287853	0.64765	0.526182	0.764193	0.520744	0.570249	0.438427	0.224662	0.450661	0.573131	0.31229	0.574245	0.720725	0.465843	0.612947
APC	0.533317	0.455306	0.388328	0.610245	0.388496	0.289653	0.64808	0.574405	0.489856	0.510098	0.468724	0.464679	0.45898	0.541964	0.578129	0.35547	0.572741	0.606845	0.483001	0.507065
APC2	0.521435	0.484624	0.346419	0.609138	0.463662	0.289381	0.650235	0.692552	0.561782	0.364988	0.60237	0.462654	0.468248	0.306585	0.595687	0.293012	0.622466	0.634649	0.434677	0.507385
APCDD1	0.69963	0.311473	0.344811	0.451527	0.391398	0.376531	0.6782	0.574228	0.43806	0.618907	0.610828	0.446255	0.356105	0.612485	0.591098	0.368861	0.604205	0.650501	0.492879	0.533567
APCDD1L	0.695079	0.341313	0.33988	0.566113	0.389482	0.250946	0.735376	0.575898	0.57877	0.541141	0.603703	0.470569	0.395189	0.513498	0.542006	0.228637	0.638557	0.599544	0.450835	0.539624
APCS	0.55129	0.442757	0.391231	0.611651	0.382678	0.289818	0.63197	0.571652	0.639423	0.510509	0.630332	0.473445	0.458006	0.681115	0.581897	0.583626	0.724492	0.760929	0.239261	0.572597
APEH	0.502165	0.285574	0.0661688	0.630033	0.42048	0.233545	0.691478	0.575232	0.787991	0.484331	0.411941	0.475655	0.597972	0.523036	0.579208	0.374046	0.543974	0.660876	0.481621	0.414495
APEX1	0.551188	0.429571	0.300068	0.611806	0.324279	0.28584	0.654427	0.56499	0.664749	0.634156	0.444035	0.476257	0.547663	0.617324	0.576197	0.353426	0.488884	0.663137	0.686654	0.52226
APEX2	0.584468	0.518994	0.265942	0.611403	0.464563	0.288655	0.646456	0.563879	0.744748	0.462298	0.526055	0.456075	0.52212	0.454374	0.577005	0.315263	0.612898	0.669067	0.424986	0.537536
APH1A	0.548935	0.385918	0.183152	0.611945	0.355853	0.283408	0.64779	0.571288	0.623324	0.522709	0.453312	0.609992	0.579569	0.544529	0.377443	0.37554	0.622022	0.696227	0.654148	0.394798
APH1B	0.458693	0.398283	0.320132	0.645628	0.332456	0.288206	0.614394	0.516699	0.507395	0.256896	0.540678	0.426601	0.537993	0.478917	0.579054	0.412127	0.629924	0.701455	0.453482	0.516389
API5	0.549311	0.489223	0.234313	0.612156	0.335175	0.289659	0.648731	0.574587	0.566673	0.518645	0.529482	0.578013	0.467832	0.546451	0.621769	0.296307	0.608619	0.619657	0.508251	0.490654
APIP	0.544899	0.454771	0.248829	0.614569	0.313819	0.343021	0.649798	0.578138	0.569473	0.507562	0.505226	0.519838	0.505643	0.468014	0.591676	0.368308	0.61746	0.491002	0.490423	0.515096
APITD1	0.497873	0.544884	0.189065	0.612229	0.358798	0.287132	0.684538	0.604457	0.544976	0.380424	0.620684	0.515463	0.568541	0.291884	0.627594	0.350974	0.606694	0.673053	0.442645	0.516939
APLF	0.545506	0.438667	0.355912	0.619267	0.387617	0.289521	0.669275	0.574177	0.575094	0.487741	0.530293	0.475957	0.451602	0.493275	0.576672	0.285308	0.606067	0.721817	0.61576	0.612002
APLN	0.547465	0.47764	0.30348	0.507423	0.390322	0.286368	0.649352	0.586143	0.634012	0.325734	0.537183	0.576518	0.443603	0.589158	0.683516	0.480261	0.739216	0.716704	0.490199	0.597321
APLNR	0.552645	0.430058	0.385337	0.596526	0.389334	0.357759	0.647963	0.578378	0.579533	0.469669	0.530597	0.476539	0.47251	0.476337	0.575709	0.544643	0.261114	0.708721	0.60261	0.484132
APLP1	0.550383	0.445847	0.36322	0.61121	0.386759	0.289204	0.68335	0.654022	0.624118	0.440383	0.551738	0.422133	0.445635	0.439431	0.577667	0.503522	0.617598	0.731231	0.246266	0.619028
APLP2	0.515557	0.425491	0.273009	0.610705	0.508295	0.344022	0.720615	0.552196	0.576626	0.371587	0.586803	0.488928	0.272177	0.515909	0.716848	0.310838	0.603138	0.666487	0.527362	0.531242
APOA1	0.54807	0.433108	0.352736	0.617145	0.38621	0.291604	0.648579	0.577907	0.653711	0.529838	0.568253	0.51148	0.431093	0.407607	0.576219	0.393211	0.557621	0.696001	0.513091	0.495327
APOA1BP	0.504072	0.435926	0.218426	0.61248	0.295748	0.288324	0.664063	0.579798	0.575595	0.408166	0.540135	0.574599	0.660933	0.467061	0.235654	0.425248	0.588312	0.672084	0.369146	0.561587
APOA2	0.552275	0.447084	0.354051	0.613518	0.389125	0.289262	0.647437	0.573519	0.571204	0.510249	0.534657	0.47997	0.492961	0.567938	0.575749	0.363709	0.607771	0.699881	0.499819	0.380274
APOA4	0.550355	0.438382	0.35081	0.611667	0.390218	0.289316	0.649033	0.574379	0.573428	0.516461	0.534432	0.472723	0.448427	0.504592	0.575724	0.51052	0.479679	0.661538	0.628786	0.479003
APOA5	0.543492	0.443524	0.376267	0.614392	0.400615	0.289255	0.648084	0.576435	0.57499	0.469317	0.522373	0.476656	0.444646	0.629613	0.575609	0.440352	0.58776	0.750061	0.427589	0.470006
APOB	0.547918	0.445193	0.382022	0.611587	0.367616	0.322051	0.648987	0.574865	0.582668	0.509515	0.529298	0.47982	0.451084	0.536109	0.575895	0.35785	0.608672	0.713645	0.478	0.505858
APOBEC1	0.550643	0.438081	0.351752	0.611617	0.393777	0.289265	0.651959	0.575045	0.571607	0.511223	0.535354	0.478028	0.463162	0.496262	0.559787	0.396844	0.607772	0.679586	0.553451	0.494956
APOBEC2	0.550398	0.439723	0.349554	0.611745	0.394789	0.289458	0.647482	0.57434	0.592035	0.508137	0.536237	0.507076	0.454623	0.379191	0.576418	0.430367	0.596538	0.609253	0.343765	0.5065
APOBEC3A	0.624604	0.576377	0.271497	0.666466	0.384337	0.289709	0.519129	0.578042	0.557206	0.430312	0.529061	0.480434	0.487636	0.529705	0.58188	0.354745	0.611113	0.650898	0.513812	0.470123
APOBEC3B	0.674628	0.55933	0.17846	0.622082	0.38675	0.2883	0.648842	0.590123	0.741301	0.447625	0.540699	0.470829	0.470865	0.588004	0.548864	0.545638	0.587065	0.68178	0.473869	0.528772
APOBEC3C	0.635217	0.340672	0.258259	0.706887	0.29681	0.277294	0.541768	0.571754	0.655081	0.428816	0.579535	0.358984	0.452242	0.521381	0.679699	0.209044	0.578939	0.611399	0.544697	0.515064
APOBEC3D	0.591622	0.43881	0.452382	0.699293	0.384874	0.278418	0.579904	0.574477	0.533249	0.444997	0.404279	0.479586	0.429517	0.520024	0.584191	0.316005	0.459597	0.664956	0.468553	0.516671
APOBEC3F	0.594959	0.396376	0.293961	0.67727	0.372627	0.242254	0.600298	0.574801	0.522889	0.390639	0.554486	0.428254	0.520493	0.434502	0.583017	0.249168	0.585783	0.621333	0.480347	0.506492
APOBEC3G	0.632805	0.367465	0.234624	0.771096	0.364114	0.288128	0.402936	0.58198	0.578222	0.508292	0.41884	0.447362	0.457303	0.60608	0.598686	0.322026	0.575501	0.621337	0.554402	0.440881
APOBEC3H	0.58896	0.46432	0.322279	0.68026	0.380378	0.289447	0.494589	0.576006	0.588078	0.509043	0.563486	0.488662	0.399615	0.613582	0.576745	0.383028	0.513321	0.659424	0.492817	0.509175
APOBEC4	0.550233	0.438807	0.358289	0.611794	0.389034	0.289561	0.648282	0.57399	0.57407	0.508025	0.525335	0.486035	0.449166	0.458566	0.576401	0.386793	0.558508	0.594833	0.598497	0.506905
APOBR	0.551424	0.42332	0.28837	0.649121	0.386757	0.226289	0.480602	0.559781	0.613787	0.173897	0.608717	0.492147	0.424685	0.490412	0.494932	0.348829	0.615826	0.579192	0.50065	0.532273
APOC1	0.580175	0.560332	0.341437	0.71157	0.580396	0.283952	0.338868	0.552507	0.584175	0.311383	0.495137	0.438792	0.570373	0.509441	0.56302	0.412127	0.576511	0.596925	0.568278	0.526092
APOC2	0.551918	0.43964	0.233906	0.614687	0.375618	0.279365	0.51897	0.552915	0.612175	0.249463	0.505148	0.479379	0.562496	0.535473	0.573045	0.361691	0.626377	0.67507	0.575363	0.513078
APOC3	0.54631	0.438911	0.353401	0.614801	0.386819	0.289423	0.648579	0.606407	0.576997	0.502289	0.533087	0.476567	0.455319	0.470051	0.576569	0.385482	0.614711	0.659405	0.512165	0.553886
APOC4	0.550499	0.439012	0.40421	0.619515	0.392093	0.289429	0.617484	0.573559	0.637186	0.451422	0.533655	0.477898	0.460628	0.547632	0.573952	0.46951	0.66931	0.716781	0.52707	0.495973
APOD	0.56518	0.177826	0.316093	0.72505	0.845296	0.444032	0.742029	0.437439	0.51966	0.609041	0.562136	0.436054	0.472091	0.47356	0.568186	0.296998	0.624004	0.634336	0.486801	0.572496
APOE	0.592001	0.523176	0.337248	0.665777	0.589464	0.366329	0.411404	0.561008	0.576582	0.25912	0.516471	0.46262	0.434847	0.451786	0.567691	0.431369	0.599585	0.639292	0.549806	0.476263
APOF	0.525621	0.435559	0.323472	0.635149	0.418091	0.291818	0.657413	0.572333	0.575524	0.40539	0.529426	0.435656	0.458903	0.62183	0.57188	0.433666	0.501943	0.666543	0.457052	0.519296
APOH	0.549149	0.449046	0.360065	0.61155	0.423719	0.289373	0.649289	0.574489	0.557228	0.506489	0.461919	0.478272	0.447782	0.449118	0.573989	0.285519	0.605845	0.638569	0.515768	0.505096
APOL1	0.622749	0.396298	0.371477	0.64898	0.384024	0.287995	0.443271	0.531142	0.69872	0.390857	0.593494	0.487939	0.54182	0.594208	0.671243	0.466532	0.607273	0.592867	0.43644	0.478473
APOL2	0.609892	0.439563	0.432687	0.655706	0.396631	0.28927	0.446062	0.52726	0.583752	0.384738	0.563234	0.481927	0.420111	0.509791	0.731681	0.301498	0.618148	0.742653	0.469988	0.522272
APOL3	0.593415	0.367022	0.342734	0.728581	0.306458	0.295938	0.48921	0.544743	0.582621	0.461956	0.387945	0.477327	0.44537	0.50603	0.667569	0.320068	0.600182	0.648811	0.419301	0.508081
APOL4	0.58872	0.424608	0.359647	0.648182	0.389752	0.289567	0.570215	0.571083	0.573547	0.486329	0.533096	0.442553	0.448876	0.596538	0.586087	0.374586	0.621357	0.639039	0.397183	0.592326
APOL5	0.551116	0.443608	0.370208	0.611711	0.387722	0.2901	0.648165	0.577037	0.570884	0.511278	0.430396	0.493484	0.469757	0.402899	0.580123	0.3008	0.55169	0.569023	0.634802	0.544267
APOL6	0.641157	0.437578	0.308943	0.696179	0.232158	0.384415	0.483191	0.517292	0.628847	0.399948	0.53572	0.512525	0.429775	0.567685	0.583473	0.317136	0.623223	0.727702	0.604965	0.489792
APOLD1	0.552792	0.392326	0.425704	0.564755	0.383908	0.56511	0.650939	0.60929	0.575673	0.440999	0.521336	0.414741	0.389624	0.374334	0.579351	0.402113	0.691978	0.670129	0.420336	0.590266
APOM	0.506492	0.404232	0.258115	0.613002	0.293097	0.290144	0.655821	0.471764	0.563722	0.538627	0.564864	0.403106	0.403167	0.637462	0.578345	0.394747	0.594254	0.674101	0.450025	0.502831
APOO	0.54912	0.551565	0.232359	0.612955	0.373295	0.291391	0.66822	0.587174	0.527677	0.436126	0.584432	0.475735	0.502917	0.509944	0.535111	0.400437	0.605571	0.672534	0.482099	0.524453
APOOL	0.535191	0.535075	0.308166	0.610662	0.405641	0.292179	0.669102	0.586683	0.500748	0.381555	0.554317	0.475021	0.435994	0.563772	0.550294	0.33288	0.611547	0.72482	0.485959	0.500557
APP	0.65793	0.430467	0.444503	0.571103	0.388808	0.203746	0.750038	0.462257	0.441288	0.474722	0.529425	0.474085	0.399353	0.591557	0.57228	0.33459	0.592215	0.67355	0.58945	0.570797
APPBP2	0.479564	0.38622	0.208357	0.625181	0.545756	0.290205	0.648713	0.737602	0.488767	0.513442	0.418387	0.350068	0.452779	0.66973	0.557952	0.387465	0.666873	0.752101	0.637573	0.539349
APPL1	0.515506	0.397641	0.221134	0.615454	0.234544	0.289839	0.658496	0.573796	0.48351	0.561507	0.517948	0.574968	0.39258	0.53514	0.536566	0.48312	0.59122	0.670879	0.595215	0.582566
APPL2	0.488244	0.397024	0.331894	0.609606	0.439984	0.290311	0.64797	0.512718	0.536018	0.540591	0.385434	0.500295	0.33527	0.5456	0.622334	0.308707	0.612823	0.633471	0.551233	0.487944
APRT	0.579461	0.494533	0.350681	0.614298	0.620536	0.285106	0.686046	0.707614	0.570546	0.488159	0.541446	0.474171	0.432522	0.584132	0.57497	0.37661	0.594557	0.65963	0.462208	0.489867
APTX	0.549489	0.502322	0.380945	0.611699	0.336028	0.288147	0.649161	0.509957	0.553457	0.49842	0.528827	0.546519	0.435735	0.429094	0.575932	0.332217	0.601494	0.667992	0.412507	0.622601
AQP1	0.599878	0.248946	0.43937	0.611245	0.410058	0.470298	0.665635	0.578427	0.411787	0.510678	0.540233	0.432221	0.413536	0.311322	0.576339	0.509275	0.548808	0.72392	0.440295	0.478243
AQP10	0.541738	0.446012	0.352521	0.611003	0.389942	0.289509	0.647912	0.572763	0.574044	0.520876	0.53509	0.519291	0.452809	0.620643	0.579855	0.415022	0.682973	0.614023	0.329333	0.566181
AQP11	0.460306	0.461054	0.24688	0.619273	0.385519	0.303827	0.649937	0.603063	0.588765	0.522302	0.43398	0.54875	0.42286	0.684162	0.584451	0.308192	0.599561	0.663662	0.500485	0.4325
AQP12A	0.548485	0.473346	0.359884	0.611693	0.393263	0.289445	0.648381	0.580588	0.56614	0.507476	0.534367	0.486819	0.456048	0.565953	0.582151	0.378908	0.527446	0.739876	0.134336	0.433792
AQP2	0.560796	0.438982	0.346751	0.612405	0.387429	0.289539	0.653704	0.575029	0.554577	0.482729	0.563422	0.518189	0.442267	0.496579	0.574895	0.364249	0.64555	0.690627	0.521594	0.412979
AQP3	0.556959	0.441907	0.166766	0.694291	0.488425	0.290499	0.757687	0.501512	0.622673	0.315119	0.530914	0.300616	0.611763	0.511715	0.413341	0.370587	0.616201	0.625656	0.465846	0.525617
AQP4	0.582028	0.438805	0.362075	0.613393	0.32659	0.289319	0.670719	0.573893	0.574547	0.515947	0.509469	0.49826	0.505264	0.645065	0.576287	0.535115	0.341598	0.678432	0.486193	0.575561
AQP5	0.691004	0.433997	0.404494	0.619407	0.34458	0.276551	0.762276	0.489234	0.721903	0.440173	0.54241	0.469069	0.464895	0.768131	0.56745	0.504079	0.717664	0.643179	0.4764	0.551728
AQP6	0.571182	0.437963	0.348975	0.612396	0.280692	0.288646	0.661288	0.560415	0.576401	0.453505	0.532612	0.488845	0.433313	0.576813	0.575199	0.376528	0.610265	0.701593	0.491321	0.445667
AQP7	0.590946	0.342998	0.369905	0.611152	0.371686	0.785267	0.654489	0.537657	0.598264	0.535504	0.464645	0.428435	0.296005	0.456564	0.571609	0.569414	0.455423	0.64324	0.48335	0.548236
AQP7P1	0.554576	0.363713	0.353978	0.612605	0.383964	0.755805	0.647719	0.548843	0.579016	0.555722	0.52442	0.438165	0.419763	0.482329	0.571044	0.458581	0.614621	0.648846	0.572382	0.532649
AQP7P3	0.624131	0.432734	0.366262	0.611778	0.412021	0.735632	0.739354	0.514373	0.534348	0.527413	0.555061	0.438104	0.339893	0.458069	0.656467	0.368083	0.637562	0.629858	0.54197	0.509373
AQP8	0.550061	0.432124	0.380823	0.611052	0.386464	0.289611	0.647442	0.58198	0.580682	0.505217	0.601665	0.473588	0.460953	0.406043	0.575812	0.490253	0.728362	0.786764	0.649196	0.206193
AQP9	0.683269	0.55748	0.346804	0.608919	0.442491	0.282413	0.552929	0.570272	0.593958	0.270924	0.395521	0.563229	0.546992	0.486864	0.593954	0.367308	0.606544	0.676545	0.604885	0.525384
AQPEP	0.549012	0.438322	0.354562	0.607111	0.354998	0.586343	0.619338	0.54886	0.570034	0.514777	0.511466	0.466412	0.448991	0.588572	0.575666	0.425459	0.597507	0.669456	0.543455	0.491032
AQR	0.483627	0.442435	0.259002	0.617427	0.452596	0.288191	0.67778	0.57409	0.547777	0.554308	0.625504	0.473563	0.410024	0.549149	0.599923	0.377476	0.605121	0.628658	0.517656	0.482452
AR	0.162853	0.403551	0.333868	0.606689	0.680706	0.303831	0.575838	0.375254	0.413684	0.575347	0.526694	0.459927	0.477019	0.496394	0.62667	0.363856	0.617356	0.636957	0.588034	0.484231
ARAF	0.548299	0.396174	0.225853	0.612527	0.368562	0.309265	0.645098	0.574462	0.672625	0.510521	0.440527	0.475718	0.41144	0.514216	0.554518	0.28677	0.606253	0.647262	0.582085	0.518524
ARAF2P	0.546882	0.431153	0.560581	0.619693	0.336155	0.288993	0.616622	0.571626	0.820338	0.605448	0.896389	0.470541	0.660283	0.916737	0.574249	0.365642	0.611566	0.662452	0.353797	0.508856
ARAP1	0.553211	0.393601	0.467137	0.609725	0.365817	0.289718	0.605779	0.574949	0.735422	0.512576	0.462632	0.432387	0.459952	0.492061	0.579736	0.512489	0.668609	0.647237	0.45249	0.645349
ARAP2	0.649735	0.440874	0.288052	0.734577	0.394919	0.280135	0.531168	0.509822	0.431401	0.512905	0.518628	0.410767	0.449375	0.48424	0.577824	0.404399	0.504881	0.7234	0.581722	0.518713
ARAP3	0.611903	0.367853	0.455182	0.543084	0.421608	0.451553	0.710696	0.636078	0.42246	0.425043	0.541044	0.348782	0.304632	0.227372	0.576988	0.320564	0.55396	0.652985	0.480327	0.565064
ARC	0.564812	0.360111	0.336903	0.601911	0.362934	0.289861	0.653225	0.580326	0.656119	0.607953	0.587461	0.591677	0.399251	0.513651	0.619044	0.289924	0.611972	0.713209	0.483785	0.633199
ARCN1	0.550781	0.438615	0.283821	0.580906	0.38767	0.289494	0.649398	0.507052	0.577709	0.446463	0.535925	0.434139	0.605537	0.536108	0.579859	0.256703	0.606312	0.716442	0.48415	0.507277
AREG	0.508856	0.278481	0.331134	0.513384	0.454254	0.274986	0.70575	0.585182	0.512052	0.69845	0.531412	0.337207	0.468248	0.30493	0.588189	0.39706	0.63022	0.652632	0.475004	0.563604
ARF1	0.550644	0.377097	0.087202	0.601128	0.46395	0.288502	0.6618	0.58063	0.797588	0.513656	0.453296	0.39412	0.572318	0.518989	0.275375	0.510121	0.622489	0.655194	0.424846	0.528672
ARF3	0.493593	0.465351	0.255367	0.612629	0.440982	0.289366	0.647397	0.575694	0.694915	0.507276	0.538967	0.46608	0.349162	0.558605	0.577986	0.375862	0.599816	0.622344	0.402534	0.566038
ARF4	0.530034	0.437017	0.222335	0.527364	0.387478	0.273522	0.645747	0.565085	0.433724	0.443033	0.552263	0.399909	0.595203	0.690322	0.577323	0.445798	0.602905	0.649097	0.671406	0.513392
ARF5	0.550482	0.564071	0.366619	0.580341	0.420889	0.288176	0.650281	0.529818	0.516689	0.512102	0.531918	0.532803	0.39264	0.46655	0.589105	0.377849	0.611247	0.63842	0.466138	0.499456
ARF6	0.51995	0.464014	0.123304	0.612058	0.390126	0.288591	0.647714	0.586562	0.555104	0.675759	0.448585	0.414754	0.535311	0.622365	0.619335	0.398761	0.613879	0.570336	0.563743	0.519832
ARFGAP1	0.551944	0.486539	0.473125	0.549068	0.559966	0.25461	0.628351	0.638173	0.763885	0.519111	0.467643	0.437423	0.333123	0.583599	0.628885	0.293375	0.608908	0.734339	0.302705	0.548574
ARFGAP2	0.519292	0.439281	0.350568	0.639082	0.345454	0.289395	0.654105	0.574298	0.591006	0.512195	0.585829	0.544774	0.396484	0.533178	0.597499	0.325073	0.60738	0.58038	0.498929	0.480298
ARFGAP3	0.611429	0.379978	0.261934	0.609935	0.389201	0.284529	0.647663	0.454735	0.514409	0.443795	0.543493	0.48912	0.535596	0.530783	0.579019	0.322597	0.611383	0.666855	0.544348	0.527289
ARFGEF1	0.51947	0.438848	0.325842	0.610122	0.439224	0.254143	0.64055	0.63283	0.535408	0.561089	0.421346	0.620224	0.451318	0.521971	0.635688	0.474169	0.581319	0.661491	0.627774	0.527322
ARFGEF2	0.483399	0.488092	0.282663	0.611493	0.458261	0.289307	0.66555	0.598351	0.529981	0.590702	0.531515	0.500452	0.442036	0.574226	0.576189	0.341677	0.597132	0.627125	0.551666	0.505983
ARFIP1	0.48977	0.451285	0.306215	0.593115	0.437301	0.284671	0.65788	0.573457	0.46123	0.5092	0.531713	0.499319	0.451972	0.529816	0.575979	0.393008	0.605752	0.578496	0.588732	0.485996
ARFIP2	0.454483	0.396948	0.280871	0.610943	0.494836	0.284503	0.647841	0.510777	0.747366	0.510634	0.557715	0.576071	0.46413	0.671663	0.569754	0.328067	0.595626	0.636445	0.527027	0.504801
ARFRP1	0.559657	0.4567	0.374288	0.611844	0.400559	0.289523	0.648461	0.584428	0.658908	0.513782	0.4943	0.507707	0.447666	0.516545	0.578615	0.328044	0.60497	0.686642	0.45968	0.44078
ARG1	0.550374	0.439245	0.362154	0.618964	0.397625	0.289833	0.648432	0.574909	0.574102	0.512113	0.525526	0.461446	0.45237	0.507623	0.575966	0.369295	0.550357	0.673551	0.395914	0.50994
ARG2	0.573951	0.481691	0.255892	0.606564	0.361042	0.288876	0.702969	0.559281	0.587976	0.499593	0.544304	0.475395	0.459031	0.528964	0.570639	0.306846	0.61075	0.678472	0.41516	0.515004
ARGFX	0.565068	0.437364	0.391621	0.622071	0.367759	0.243724	0.686198	0.53661	0.573402	0.42574	0.54227	0.471172	0.375834	0.513865	0.572711	0.466727	0.608321	0.613303	0.558587	0.570491
ARGFXP2	0.5361	0.442733	0.314401	0.612246	0.395806	0.289069	0.646971	0.573865	0.554888	0.485965	0.534677	0.491347	0.455133	0.540165	0.563202	0.238839	0.606626	0.618628	0.507728	0.50283
ARGLU1	0.579549	0.441007	0.530979	0.628682	0.313974	0.286631	0.693665	0.574911	0.434106	0.555866	0.420964	0.403432	0.356714	0.494276	0.646401	0.218738	0.595993	0.648223	0.41813	0.57626
ARHGAP1	0.513705	0.439142	0.285709	0.53286	0.455014	0.289245	0.625239	0.572557	0.433833	0.499957	0.542929	0.503344	0.419044	0.46022	0.568719	0.333592	0.604976	0.659214	0.593147	0.469514
ARHGAP10	0.604268	0.402192	0.320874	0.55771	0.583707	0.405368	0.644062	0.531022	0.563716	0.508273	0.480378	0.515627	0.345938	0.482281	0.615973	0.309719	0.39436	0.669963	0.347574	0.488552
ARHGAP11A	0.576543	0.518907	0.325202	0.615207	0.360162	0.292147	0.647731	0.603555	0.639004	0.511235	0.523479	0.469365	0.44816	0.487705	0.577219	0.346474	0.524316	0.630174	0.597437	0.516715
ARHGAP11B	0.610602	0.731089	0.383813	0.623933	0.329795	0.288927	0.615501	0.687632	0.754305	0.514891	0.493828	0.344754	0.444307	0.349246	0.57998	0.309399	0.578369	0.661375	0.531984	0.545977
ARHGAP12	0.504939	0.470002	0.35005	0.613187	0.481857	0.289265	0.648918	0.507968	0.368705	0.53982	0.492924	0.466552	0.377718	0.641346	0.558055	0.40452	0.626355	0.656585	0.50694	0.525373
ARHGAP15	0.619698	0.403806	0.3203	0.780637	0.461343	0.334919	0.394301	0.573922	0.412482	0.510356	0.569194	0.474632	0.433118	0.590219	0.577271	0.342942	0.598515	0.566449	0.364696	0.476272
ARHGAP17	0.55153	0.45725	0.321764	0.612219	0.397687	0.29172	0.644633	0.574245	0.573218	0.502234	0.592308	0.536463	0.407057	0.433244	0.580586	0.387454	0.67547	0.672912	0.494443	0.505483
ARHGAP18	0.550526	0.506906	0.312007	0.618161	0.3535	0.292231	0.585748	0.525789	0.430486	0.354601	0.648354	0.350942	0.451255	0.47253	0.576901	0.362162	0.619463	0.631128	0.455225	0.511813
ARHGAP19	0.551085	0.434793	0.355282	0.639597	0.362777	0.289277	0.669705	0.573919	0.55958	0.614925	0.505224	0.474462	0.431705	0.414145	0.575208	0.344317	0.65355	0.663726	0.312342	0.548365
ARHGAP20	0.551775	0.364995	0.302452	0.530601	0.435345	0.420028	0.612466	0.569403	0.406141	0.554964	0.54211	0.468032	0.458009	0.49312	0.597006	0.238527	0.610446	0.619558	0.437703	0.506371
ARHGAP21	0.589367	0.438678	0.313735	0.565471	0.340193	0.291654	0.648589	0.575207	0.510229	0.499537	0.536821	0.477682	0.351652	0.501741	0.592078	0.370715	0.60646	0.621519	0.418719	0.479989
ARHGAP22	0.684305	0.437321	0.399823	0.612229	0.312319	0.225497	0.50045	0.590892	0.546042	0.368599	0.522217	0.509611	0.400686	0.330317	0.567851	0.389938	0.564291	0.652549	0.445251	0.491993
ARHGAP23	0.587747	0.438236	0.443366	0.595231	0.397284	0.290442	0.652093	0.574977	0.57291	0.501277	0.42651	0.420191	0.518361	0.496105	0.575721	0.264221	0.47628	0.738417	0.506682	0.562767
ARHGAP24	0.555019	0.399174	0.340264	0.614033	0.394359	0.323208	0.560379	0.57503	0.497924	0.52119	0.573707	0.473251	0.45168	0.391708	0.577144	0.364006	0.510815	0.6189	0.519046	0.512079
ARHGAP25	0.661362	0.391973	0.392151	0.800696	0.481786	0.327291	0.351935	0.574459	0.459918	0.512493	0.563638	0.434481	0.396323	0.485319	0.578138	0.376615	0.602397	0.654827	0.501523	0.553931
ARHGAP26	0.575137	0.388978	0.384904	0.677868	0.387123	0.295888	0.648069	0.509839	0.435498	0.473353	0.545306	0.392386	0.473696	0.318734	0.481567	0.268343	0.605789	0.656333	0.43295	0.479103
ARHGAP27	0.622	0.463489	0.398375	0.650964	0.516707	0.288177	0.640936	0.56836	0.537874	0.313015	0.507013	0.556686	0.366441	0.466708	0.569731	0.302722	0.599031	0.658502	0.644898	0.473473
ARHGAP28	0.595747	0.437088	0.37731	0.451239	0.386693	0.291914	0.579787	0.561126	0.416948	0.594959	0.544839	0.48446	0.443792	0.607923	0.580962	0.229165	0.618389	0.648618	0.411391	0.507181
ARHGAP29	0.5152	0.444063	0.307101	0.568287	0.364887	0.292539	0.651453	0.508917	0.482816	0.510032	0.521836	0.544055	0.329902	0.664168	0.562579	0.360082	0.612502	0.7048	0.710585	0.480655
ARHGAP30	0.649275	0.43916	0.341039	0.696654	0.391843	0.288804	0.502189	0.528344	0.658	0.537684	0.518415	0.450298	0.447913	0.481441	0.41254	0.371673	0.611129	0.660938	0.424967	0.503763
ARHGAP31	0.609488	0.419332	0.31706	0.564576	0.350379	0.35546	0.591514	0.575828	0.573946	0.434219	0.591066	0.47584	0.399985	0.513465	0.575335	0.277998	0.562806	0.672746	0.468524	0.502448
ARHGAP32	0.422153	0.479801	0.336482	0.571599	0.473055	0.288286	0.656992	0.460389	0.57822	0.644152	0.525785	0.550885	0.430607	0.53751	0.568943	0.272467	0.683531	0.671513	0.504932	0.50208
ARHGAP33	0.525336	0.445631	0.437156	0.611363	0.331663	0.288204	0.648348	0.572136	0.720009	0.580393	0.682385	0.472997	0.455941	0.639495	0.574611	0.361281	0.606563	0.629836	0.495382	0.54516
ARHGAP35	0.498156	0.413551	0.368627	0.611028	0.337991	0.289385	0.646602	0.520576	0.70444	0.574028	0.411464	0.489341	0.454761	0.519892	0.576536	0.3705	0.609675	0.66474	0.57389	0.529803
ARHGAP36	0.541593	0.349334	0.335484	0.614047	0.382736	0.230175	0.757358	0.603313	0.563459	0.522454	0.520965	0.190776	0.439359	0.403369	0.568814	0.40491	0.610722	0.617138	0.475769	0.566568
ARHGAP39	0.531698	0.521621	0.358939	0.608612	0.424094	0.262955	0.648866	0.606228	0.751602	0.601412	0.476405	0.840951	0.281866	0.469537	0.574857	0.366331	0.56908	0.652877	0.605228	0.504518
ARHGAP4	0.605239	0.390781	0.490852	0.696054	0.400988	0.28934	0.527633	0.619724	0.675502	0.495589	0.614507	0.469044	0.363922	0.528184	0.553413	0.423645	0.608012	0.649163	0.49488	0.480253
ARHGAP40	0.522748	0.270116	0.368738	0.615769	0.596929	0.289967	0.700519	0.376732	0.484954	0.588923	0.531283	0.50487	0.450108	0.523302	0.540495	0.449023	0.5976	0.640573	0.522602	0.560812
ARHGAP42	0.56745	0.430421	0.367312	0.590429	0.368201	0.307265	0.648627	0.528308	0.555482	0.472145	0.599771	0.434162	0.441944	0.5023	0.575212	0.33237	0.648385	0.67413	0.380053	0.579777
ARHGAP44	0.568088	0.392863	0.388252	0.572905	0.433123	0.289511	0.687147	0.503317	0.542849	0.513967	0.543731	0.461106	0.439835	0.537426	0.568367	0.356792	0.618201	0.697894	0.350278	0.606876
ARHGAP5	0.555992	0.4373	0.320778	0.611938	0.378368	0.292327	0.69223	0.558544	0.508588	0.539456	0.524748	0.475396	0.425422	0.604089	0.578288	0.284874	0.609867	0.709002	0.465453	0.596597
ARHGAP6	0.547888	0.407076	0.349567	0.583135	0.437761	0.303626	0.64527	0.574964	0.435337	0.505747	0.533735	0.469636	0.461559	0.497054	0.575726	0.311397	0.57827	0.694612	0.559133	0.462133
ARHGAP8	0.490167	0.450763	0.313815	0.610279	0.60539	0.223541	0.726518	0.544226	0.715173	0.528632	0.519872	0.596859	0.291848	0.66999	0.580968	0.244594	0.630665	0.71087	0.500091	0.491769
ARHGAP9	0.681337	0.391218	0.414617	0.825374	0.400033	0.261382	0.279633	0.571482	0.514145	0.453056	0.546002	0.473794	0.38919	0.429137	0.575851	0.285154	0.603143	0.657498	0.516968	0.560164
ARHGDIA	0.555735	0.411508	0.225396	0.610881	0.436685	0.291088	0.609482	0.642505	0.958254	0.47362	0.578128	0.482922	0.437304	0.457867	0.58069	0.280245	0.603668	0.690831	0.55143	0.573117
ARHGDIB	0.500068	0.434449	0.338831	0.66743	0.40786	0.294668	0.491027	0.394944	0.496087	0.519924	0.574048	0.473926	0.378787	0.492054	0.442554	0.379731	0.611452	0.59525	0.509481	0.499876
ARHGDIG	0.549764	0.440104	0.333692	0.606013	0.36613	0.290175	0.649107	0.5842	0.598727	0.497269	0.560818	0.555115	0.503145	0.350494	0.566885	0.511648	0.555894	0.661182	0.542538	0.57317
ARHGEF1	0.561414	0.407035	0.417422	0.632841	0.382414	0.289813	0.62358	0.589914	0.70901	0.511256	0.487052	0.405916	0.308195	0.578551	0.514966	0.447077	0.577294	0.66044	0.426483	0.513137
ARHGEF10	0.552064	0.43785	0.388296	0.550634	0.247637	0.289938	0.67423	0.560539	0.558648	0.581191	0.549228	0.406978	0.343066	0.490936	0.558588	0.441753	0.709598	0.725116	0.544338	0.494538
ARHGEF10L	0.561396	0.473993	0.398297	0.606775	0.316729	0.288099	0.655688	0.573389	0.511667	0.535496	0.532079	0.476756	0.302699	0.384329	0.666278	0.318829	0.594009	0.655374	0.528093	0.482055
ARHGEF11	0.546474	0.432903	0.228863	0.606086	0.377866	0.289445	0.648199	0.573056	0.754269	0.470223	0.574351	0.476389	0.36648	0.616672	0.26915	0.289598	0.553244	0.655816	0.521968	0.507492
ARHGEF12	0.520677	0.418132	0.264582	0.581373	0.351421	0.28964	0.662124	0.553756	0.523872	0.50829	0.553682	0.482913	0.446655	0.602731	0.587694	0.286519	0.61289	0.715623	0.562706	0.512789
ARHGEF15	0.551559	0.450581	0.430605	0.610525	0.376015	0.321382	0.648516	0.580762	0.608955	0.506387	0.502033	0.471103	0.463408	0.524553	0.590922	0.329719	0.600805	0.475566	0.700255	0.481569
ARHGEF16	0.434758	0.444324	0.345556	0.606251	0.557216	0.184478	0.65428	0.492721	0.708726	0.438059	0.508346	0.191571	0.270835	0.270141	0.591613	0.351656	0.600111	0.769729	0.433946	0.456835
ARHGEF17	0.554954	0.368574	0.415797	0.48803	0.361097	0.292268	0.679391	0.572248	0.580914	0.523119	0.534569	0.472141	0.315779	0.474812	0.700073	0.28896	0.595143	0.663954	0.476074	0.401635
ARHGEF18	0.565363	0.409841	0.300123	0.617295	0.368179	0.277345	0.643447	0.567556	0.577821	0.515715	0.535604	0.4433	0.409785	0.532747	0.578446	0.387242	0.609612	0.675531	0.495355	0.630696
ARHGEF19	0.55018	0.438948	0.323525	0.610793	0.315723	0.241452	0.64741	0.539464	0.696005	0.612018	0.533847	0.454359	0.382072	0.42685	0.574964	0.339344	0.603675	0.673087	0.572102	0.524344
ARHGEF2	0.593845	0.435053	0.288969	0.611257	0.288585	0.289324	0.646617	0.500373	0.700161	0.509853	0.508366	0.472421	0.38912	0.523449	0.312605	0.320219	0.583613	0.695905	0.463599	0.506281
ARHGEF25	0.549922	0.354446	0.353858	0.537217	0.38985	0.288683	0.651753	0.620353	0.570747	0.539385	0.584649	0.480188	0.438467	0.483539	0.562874	0.353226	0.619749	0.576456	0.488158	0.599299
ARHGEF26	0.491246	0.507242	0.220188	0.568934	0.483754	0.296328	0.675233	0.661741	0.662268	0.726498	0.531292	0.479063	0.44427	0.454569	0.575546	0.33762	0.623158	0.647776	0.348933	0.520001
ARHGEF3	0.500229	0.388187	0.313801	0.657696	0.311574	0.289956	0.56096	0.470311	0.447988	0.558703	0.523641	0.477939	0.399883	0.570945	0.549299	0.276872	0.598064	0.679336	0.484814	0.513652
ARHGEF33	0.546356	0.436267	0.355984	0.611677	0.387191	0.289333	0.649442	0.568729	0.594364	0.511952	0.538916	0.480304	0.421082	0.655412	0.576123	0.312205	0.608589	0.716029	0.518689	0.501791
ARHGEF35	0.553641	0.529844	0.574737	0.61507	0.359612	0.287788	0.790544	0.474381	0.535658	0.507314	0.395424	0.462995	0.454876	0.410167	0.571289	0.346687	0.587613	0.682981	0.364085	0.505588
ARHGEF37	0.500463	0.350098	0.280972	0.613274	0.43944	0.288302	0.721528	0.404019	0.518119	0.732648	0.506227	0.608602	0.339668	0.623437	0.716314	0.306506	0.498218	0.670333	0.367942	0.512265
ARHGEF38	0.405567	0.373722	0.407275	0.572211	0.45544	0.230518	0.646889	0.247655	0.43226	0.509134	0.529657	0.453913	0.443802	0.683892	0.548844	0.270797	0.647241	0.648892	0.632991	0.499716
ARHGEF4	0.64022	0.434632	0.374863	0.57216	0.408048	0.306299	0.703686	0.568667	0.498341	0.515481	0.540503	0.427787	0.397549	0.517691	0.572356	0.350088	0.606798	0.689983	0.412895	0.511156
ARHGEF40	0.565457	0.343906	0.41088	0.455124	0.388159	0.397054	0.614021	0.572411	0.31834	0.513945	0.537514	0.467836	0.317296	0.480821	0.535606	0.382762	0.586067	0.644919	0.477725	0.533184
ARHGEF5	0.554125	0.3664	0.19525	0.612006	0.386897	0.278469	0.776569	0.514226	0.614491	0.530206	0.41319	0.427018	0.532811	0.50387	0.574025	0.349024	0.617912	0.663127	0.459513	0.507859
ARHGEF6	0.551418	0.363258	0.263517	0.63065	0.351006	0.338893	0.613736	0.573002	0.579107	0.635369	0.524023	0.710923	0.37303	0.516862	0.804918	0.283162	0.609117	0.667103	0.59663	0.519998
ARHGEF7	0.550977	0.470749	0.329717	0.578368	0.330889	0.343699	0.650852	0.567644	0.581021	0.52672	0.58897	0.467827	0.298349	0.537653	0.579096	0.329764	0.617525	0.669507	0.400178	0.54715
ARHGEF9	0.649148	0.442664	0.301535	0.578867	0.305722	0.287836	0.7271	0.606467	0.569846	0.454571	0.538236	0.59301	0.362111	0.695924	0.530786	0.363294	0.577078	0.684675	0.519513	0.458434
ARID1A	0.513308	0.437712	0.250926	0.611782	0.381863	0.289454	0.639093	0.523339	0.866163	0.628797	0.614912	0.407409	0.311126	0.494325	0.625209	0.163136	0.610017	0.672392	0.550069	0.508936
ARID1B	0.535208	0.467946	0.40738	0.611631	0.382147	0.289231	0.675364	0.571313	0.538293	0.6107	0.537963	0.477882	0.441689	0.423446	0.575937	0.293877	0.608135	0.66122	0.449674	0.497595
ARID2	0.473507	0.432201	0.219822	0.612078	0.397628	0.288808	0.648935	0.595375	0.475466	0.617379	0.538391	0.470222	0.429661	0.661178	0.557309	0.409366	0.628761	0.714666	0.554746	0.47664
ARID3A	0.50513	0.520973	0.368	0.61122	0.464515	0.290786	0.587932	0.690768	0.548746	0.408708	0.690236	0.435069	0.430796	0.518164	0.566555	0.296171	0.616727	0.664041	0.580527	0.499856
ARID3B	0.519013	0.487452	0.343206	0.670361	0.381836	0.287695	0.616559	0.574371	0.508741	0.528677	0.596801	0.347977	0.324001	0.583915	0.676544	0.287346	0.616149	0.72016	0.57582	0.444806
ARID3C	0.55033	0.44047	0.350359	0.61157	0.387438	0.289584	0.648391	0.573603	0.551376	0.510639	0.534917	0.477513	0.452646	0.482468	0.571345	0.567869	0.345281	0.664497	0.530131	0.594656
ARID4A	0.524622	0.464902	0.378442	0.618161	0.38636	0.289975	0.623024	0.566209	0.482753	0.511049	0.47188	0.475773	0.429449	0.740096	0.577972	0.217482	0.613304	0.66329	0.524187	0.482162
ARID4B	0.52335	0.463072	0.286087	0.614316	0.388698	0.284973	0.648998	0.53442	0.558663	0.514215	0.516564	0.47492	0.359067	0.524274	0.358591	0.441528	0.660111	0.658824	0.462712	0.56373
ARID5A	0.584493	0.348638	0.438128	0.656497	0.30561	0.288619	0.647526	0.557615	0.580266	0.510055	0.523288	0.471384	0.433946	0.525281	0.46221	0.358942	0.587052	0.59724	0.611849	0.554169
ARID5B	0.568249	0.383497	0.284307	0.616616	0.396287	0.33361	0.648045	0.471623	0.449856	0.670148	0.53198	0.524472	0.454688	0.488195	0.576152	0.379638	0.647789	0.620373	0.568681	0.515464
ARIH1	0.520654	0.47982	0.395396	0.617918	0.388273	0.288884	0.662171	0.579201	0.495912	0.566216	0.562991	0.384777	0.431136	0.510054	0.577201	0.271844	0.613902	0.732753	0.606807	0.493154
ARIH2	0.527716	0.436951	0.357179	0.617995	0.394311	0.290102	0.684034	0.621243	0.483609	0.506784	0.54229	0.53107	0.29709	0.50911	0.623627	0.434147	0.602533	0.683465	0.5213	0.47536
ARL1	0.462363	0.470939	0.34751	0.610986	0.401738	0.292404	0.656691	0.578313	0.471451	0.488892	0.564463	0.46813	0.446224	0.533227	0.581676	0.371351	0.605937	0.657653	0.450891	0.466251
ARL10	0.587743	0.428886	0.346238	0.58897	0.301264	0.289741	0.64906	0.593646	0.58092	0.552923	0.537948	0.479785	0.402926	0.493036	0.544659	0.359285	0.530759	0.618259	0.288457	0.628864
ARL11	0.551264	0.466777	0.384219	0.624789	0.374267	0.287316	0.623796	0.587029	0.550151	0.467459	0.513574	0.478444	0.41516	0.612759	0.571694	0.389562	0.484682	0.722167	0.387046	0.504935
ARL13A	0.591518	0.463569	0.349628	0.611722	0.350088	0.289157	0.651796	0.574623	0.584345	0.505389	0.54896	0.481469	0.437641	0.527931	0.57278	0.365155	0.584151	0.67644	0.383623	0.436764
ARL13B	0.549628	0.46983	0.268894	0.589811	0.35905	0.291075	0.649168	0.544467	0.515845	0.496262	0.52334	0.475066	0.412413	0.54139	0.588998	0.337027	0.615996	0.565344	0.427461	0.50594
ARL14	0.563045	0.46724	0.35151	0.611578	0.388324	0.28955	0.649898	0.570859	0.579185	0.560386	0.535258	0.453727	0.450182	0.48482	0.57594	0.450543	0.45809	0.670208	0.245102	0.501054
ARL15	0.529115	0.40408	0.375265	0.607581	0.367578	0.291146	0.644175	0.536247	0.462143	0.433193	0.536312	0.291765	0.473097	0.581491	0.579889	0.253965	0.684116	0.528781	0.291043	0.591468
ARL16	0.54963	0.400038	0.269756	0.624768	0.387335	0.291768	0.647955	0.576532	0.616782	0.518849	0.40541	0.567864	0.290217	0.450051	0.63991	0.426967	0.602138	0.617702	0.594496	0.495945
ARL17A	0.52387	0.444808	0.373573	0.627001	0.392031	0.286948	0.646634	0.587175	0.447217	0.500958	0.582219	0.614689	0.279976	0.579774	0.571931	0.335744	0.624173	0.681877	0.531919	0.487901
ARL17B	0.513521	0.470169	0.483366	0.671953	0.34593	0.286624	0.645341	0.575716	0.474853	0.380998	0.40657	0.552062	0.378023	0.492707	0.577231	0.289588	0.586349	0.736877	0.40167	0.499554
ARL2	0.593593	0.343727	0.229457	0.551572	0.390815	0.335554	0.625643	0.572274	0.782691	0.497618	0.535526	0.57151	0.513523	0.420766	0.573898	0.336552	0.66694	0.669194	0.307876	0.470784
ARL2BP	0.550686	0.4835	0.377323	0.565921	0.41654	0.294917	0.64818	0.619779	0.37169	0.41941	0.5948	0.353878	0.454297	0.739296	0.586747	0.372963	0.602484	0.660858	0.536356	0.473227
ARL3	0.448785	0.422491	0.271792	0.591369	0.377833	0.284972	0.655357	0.733601	0.601807	0.701425	0.586362	0.537559	0.347418	0.317789	0.726895	0.307908	0.614163	0.729192	0.443966	0.530527
ARL4A	0.590741	0.409712	0.353095	0.64923	0.522821	0.290555	0.744422	0.55892	0.456829	0.59681	0.541599	0.381774	0.430219	0.432743	0.583952	0.288526	0.613636	0.537277	0.548404	0.552704
ARL4C	0.738932	0.405252	0.382548	0.550239	0.464448	0.202561	0.531099	0.577265	0.31225	0.544545	0.453654	0.474714	0.482833	0.426735	0.536261	0.334083	0.600876	0.664782	0.502059	0.566868
ARL4D	0.521931	0.436585	0.326102	0.57176	0.44132	0.291807	0.651826	0.491297	0.470502	0.524285	0.377068	0.667105	0.454433	0.498891	0.595917	0.314302	0.573713	0.654161	0.505574	0.549052
ARL5A	0.572418	0.440624	0.285399	0.611365	0.394447	0.289464	0.641569	0.579161	0.412832	0.471999	0.540299	0.426142	0.47195	0.644777	0.537228	0.470937	0.61102	0.643275	0.323664	0.495016
ARL5B	0.59917	0.541132	0.271778	0.611515	0.371663	0.289326	0.648799	0.548803	0.565731	0.482499	0.510644	0.473192	0.460312	0.523284	0.567573	0.254744	0.690868	0.62235	0.472618	0.505989
ARL5C	0.547157	0.438546	0.392574	0.615789	0.39627	0.289115	0.647521	0.574339	0.636587	0.509936	0.511042	0.483984	0.454249	0.584367	0.576566	0.504553	0.667111	0.65307	0.594288	0.524068
ARL6	0.536643	0.487545	0.30639	0.592928	0.312344	0.289884	0.648791	0.545302	0.532375	0.512723	0.535005	0.477371	0.451406	0.491282	0.575864	0.228042	0.606619	0.663303	0.396289	0.499077
ARL6IP1	0.508135	0.537047	0.127432	0.611309	0.340661	0.292007	0.644953	0.674421	0.68284	0.511165	0.500119	0.609287	0.547726	0.50884	0.589062	0.488046	0.606403	0.630439	0.538045	0.582047
ARL6IP4	0.54455	0.372757	0.356081	0.611576	0.38912	0.290329	0.646589	0.60562	0.641534	0.517719	0.363062	0.479606	0.534766	0.367793	0.570133	0.458514	0.658867	0.729071	0.549196	0.440582
ARL6IP5	0.543903	0.426855	0.276813	0.616168	0.324862	0.289242	0.610821	0.480194	0.339652	0.483268	0.530854	0.503879	0.51934	0.596766	0.537617	0.497632	0.604475	0.66429	0.564714	0.510988
ARL6IP6	0.573627	0.467003	0.209734	0.612082	0.347701	0.278706	0.649559	0.577514	0.442119	0.518277	0.431478	0.538816	0.363668	0.50838	0.576163	0.546304	0.611	0.656559	0.44161	0.444089
ARL8A	0.533863	0.520307	0.329643	0.5835	0.486234	0.292309	0.651626	0.575312	0.518054	0.511462	0.546781	0.574162	0.427813	0.436308	0.236778	0.320025	0.607693	0.663414	0.593826	0.498504
ARL8B	0.521353	0.478894	0.242267	0.595082	0.385939	0.28902	0.629762	0.574851	0.520716	0.506073	0.518011	0.494264	0.510868	0.504388	0.580719	0.402041	0.611577	0.651664	0.52784	0.491052
ARL9	0.694589	0.541058	0.282545	0.624947	0.394386	0.287052	0.72688	0.709843	0.572473	0.593126	0.652494	0.496212	0.460412	0.585986	0.490301	0.324649	0.603724	0.698753	0.472122	0.465458
ARMC1	0.562547	0.505573	0.312507	0.611411	0.377702	0.288713	0.622938	0.6239	0.515523	0.518307	0.464622	0.702172	0.46528	0.439022	0.580673	0.482887	0.610729	0.654508	0.28378	0.629507
ARMC10	0.53522	0.490615	0.228867	0.60874	0.324871	0.290529	0.657313	0.516436	0.53555	0.587572	0.545931	0.478049	0.522065	0.499358	0.576253	0.370621	0.612323	0.662592	0.527089	0.495365
ARMC2	0.526617	0.450237	0.354262	0.611574	0.415162	0.292569	0.64919	0.504737	0.565432	0.517214	0.546513	0.475985	0.322875	0.487579	0.592257	0.346545	0.598767	0.679798	0.387879	0.525027
ARMC3	0.49386	0.440071	0.351382	0.611778	0.380999	0.288572	0.628162	0.561867	0.545429	0.551219	0.644366	0.566499	0.485431	0.507458	0.54521	0.390372	0.601792	0.659483	0.482979	0.568151
ARMC4	0.515935	0.419226	0.331262	0.614727	0.316474	0.289541	0.647711	0.57708	0.560865	0.47044	0.538587	0.47414	0.43179	0.493512	0.576271	0.431394	0.472896	0.670492	0.433602	0.524559
ARMC5	0.518104	0.404025	0.428049	0.611345	0.379347	0.281053	0.649782	0.574432	0.616395	0.516029	0.589103	0.489604	0.448362	0.43284	0.577247	0.470664	0.658393	0.64128	0.339877	0.389589
ARMC6	0.563866	0.426293	0.375876	0.610064	0.374125	0.289594	0.649726	0.573087	0.807128	0.519246	0.538274	0.476784	0.516335	0.57804	0.620717	0.456303	0.691664	0.658317	0.523178	0.597928
ARMC7	0.526882	0.412496	0.287465	0.610299	0.409044	0.277438	0.640971	0.618078	0.672331	0.464093	0.488151	0.489398	0.444304	0.48777	0.583345	0.369747	0.585384	0.664327	0.436643	0.459678
ARMC8	0.56042	0.488273	0.354069	0.611943	0.34802	0.289771	0.647571	0.573977	0.473445	0.515272	0.472718	0.476182	0.39605	0.591968	0.576419	0.379464	0.599554	0.693092	0.402769	0.551077
ARMC9	0.509867	0.431347	0.349583	0.476488	0.397079	0.178296	0.608922	0.586305	0.477718	0.461356	0.527001	0.469557	0.43592	0.322699	0.612114	0.311576	0.595051	0.653361	0.522798	0.551603
ARMCX1	0.479308	0.367941	0.318412	0.553751	0.263561	0.29131	0.697636	0.563429	0.297728	0.59233	0.5245	0.437785	0.456225	0.505965	0.451346	0.41683	0.645196	0.594379	0.55894	0.520284
ARMCX2	0.471659	0.331979	0.323913	0.574515	0.18126	0.284215	0.652865	0.551803	0.306771	0.621671	0.526596	0.522917	0.456101	0.535295	0.525433	0.393067	0.61087	0.712135	0.546251	0.494231
ARMCX3	0.518505	0.429651	0.21319	0.605442	0.331458	0.28977	0.658046	0.55331	0.456089	0.519975	0.516188	0.332512	0.626269	0.640675	0.484057	0.46307	0.611945	0.44734	0.478832	0.427986
ARMCX4	0.502392	0.355807	0.398366	0.612056	0.245819	0.292318	0.747229	0.548361	0.358076	0.518743	0.620596	0.467921	0.249157	0.489576	0.577336	0.256488	0.619511	0.63797	0.553258	0.515412
ARMCX5	0.48848	0.438698	0.279669	0.611543	0.384524	0.289636	0.672562	0.556073	0.350145	0.508121	0.531396	0.360087	0.450069	0.692646	0.541489	0.365781	0.606383	0.676809	0.560496	0.514451
ARMCX6	0.528762	0.375047	0.194598	0.609772	0.309699	0.289238	0.652608	0.453919	0.582389	0.603623	0.490029	0.474925	0.42038	0.51387	0.447114	0.370577	0.615022	0.646557	0.479202	0.453773
ARMS2	0.550573	0.443916	0.35106	0.612213	0.3857	0.288284	0.649869	0.573917	0.577456	0.508576	0.535817	0.476722	0.455074	0.556021	0.576339	0.3215	0.610482	0.712091	0.543009	0.508247
ARNT	0.512076	0.465367	0.334201	0.611144	0.344207	0.326002	0.647783	0.540265	0.455214	0.459194	0.566417	0.543708	0.385818	0.609467	0.444334	0.269875	0.603564	0.687775	0.622769	0.533483
ARNT2	0.452864	0.416137	0.326575	0.611699	0.169261	0.281077	0.644832	0.581766	0.580587	0.458803	0.556969	0.352496	0.431464	0.484548	0.569147	0.388579	0.617275	0.615792	0.702556	0.505725
ARNTL	0.555664	0.448432	0.315508	0.626145	0.385934	0.288784	0.601109	0.576106	0.517027	0.521758	0.534328	0.423709	0.398689	0.542244	0.580158	0.359074	0.624473	0.685068	0.462125	0.507917
ARNTL2	0.691138	0.496841	0.374943	0.609031	0.273173	0.27241	0.577633	0.545175	0.612821	0.512352	0.512473	0.461073	0.468956	0.489456	0.583421	0.364491	0.629453	0.650869	0.462288	0.545
ARPC1A	0.561591	0.438043	0.198458	0.61197	0.384983	0.295183	0.694007	0.56854	0.661156	0.619526	0.526802	0.466312	0.605422	0.482243	0.579567	0.414545	0.631189	0.688087	0.372241	0.496355
ARPC1B	0.645404	0.352979	0.155049	0.611299	0.465744	0.237257	0.538284	0.559075	0.778429	0.438349	0.426178	0.326344	0.641627	0.333199	0.497381	0.44556	0.610186	0.648075	0.359467	0.466283
ARPC2	0.617425	0.437262	0.31429	0.575739	0.389207	0.24845	0.563178	0.551774	0.523429	0.49484	0.386216	0.363167	0.488755	0.363073	0.640318	0.391728	0.606211	0.668476	0.44022	0.524988
ARPC3	0.519847	0.555125	0.285796	0.611969	0.507085	0.289598	0.602412	0.575144	0.489594	0.412684	0.539903	0.398799	0.397017	0.445472	0.576551	0.465942	0.597403	0.518402	0.474665	0.38988
ARPC4	0.577516	0.389601	0.191699	0.608975	0.386304	0.266974	0.64481	0.578229	0.706006	0.494462	0.476684	0.475348	0.594166	0.558388	0.58175	0.30035	0.591724	0.598323	0.460506	0.461907
ARPC4-TTLL3	0.524569	0.371632	0.456006	0.598855	0.381026	0.286386	0.623232	0.578876	0.671995	0.43821	0.545677	0.484349	0.128066	0.482839	0.47014	0.362027	0.608652	0.698237	0.433863	0.48605
ARPC5	0.596378	0.516633	0.36441	0.614368	0.448928	0.279573	0.646549	0.570958	0.44362	0.439523	0.616746	0.472544	0.455233	0.383725	0.39234	0.360242	0.604237	0.677274	0.518245	0.588328
ARPC5L	0.583729	0.599836	0.325715	0.61839	0.422755	0.289538	0.646196	0.519977	0.646555	0.506695	0.537206	0.384148	0.477231	0.438747	0.588854	0.443123	0.612088	0.738628	0.314603	0.512383
ARPM1	0.574447	0.439049	0.293328	0.587641	0.355778	0.289974	0.648068	0.560617	0.573304	0.465168	0.529404	0.474905	0.491092	0.56399	0.575198	0.423445	0.563217	0.645564	0.317926	0.51276
ARPP19	0.496218	0.413145	0.188953	0.611305	0.366393	0.289872	0.66093	0.623243	0.572751	0.507576	0.509837	0.38751	0.501065	0.526149	0.608168	0.388395	0.609694	0.732842	0.53794	0.502581
ARPP21	0.54329	0.436943	0.350975	0.611681	0.355963	0.289084	0.640716	0.580142	0.587055	0.465498	0.495895	0.486297	0.455252	0.483066	0.573677	0.349107	0.60435	0.662412	0.421938	0.559293
ARR3	0.549834	0.438759	0.370857	0.611402	0.389376	0.289496	0.648351	0.574301	0.591946	0.506203	0.51299	0.474786	0.443079	0.514194	0.574464	0.484135	0.610695	0.686434	0.675484	0.535442
ARRB1	0.476908	0.372799	0.272967	0.654311	0.466103	0.357992	0.648391	0.607678	0.630761	0.512253	0.378652	0.479102	0.466805	0.469346	0.712587	0.260281	0.604339	0.662354	0.42467	0.423399
ARRB2	0.597987	0.436532	0.457431	0.655071	0.386144	0.289675	0.563469	0.618851	0.667862	0.414827	0.568404	0.463087	0.469419	0.417269	0.574805	0.364783	0.618731	0.715401	0.506468	0.54386
ARRDC1	0.497829	0.444563	0.354249	0.60948	0.642459	0.255562	0.594328	0.468859	0.837913	0.50893	0.507952	0.463842	0.294621	0.485583	0.575354	0.307683	0.555334	0.665665	0.440846	0.491706
ARRDC2	0.571179	0.323542	0.329156	0.680991	0.354784	0.301789	0.584714	0.578426	0.651805	0.425261	0.522915	0.326967	0.223542	0.304848	0.432216	0.378372	0.564526	0.720746	0.491644	0.591814
ARRDC3	0.612475	0.393293	0.287011	0.619403	0.505838	0.291482	0.699637	0.573105	0.295673	0.716036	0.529286	0.35678	0.458293	0.688123	0.598543	0.373309	0.591239	0.518259	0.641723	0.53895
ARRDC4	0.545864	0.362781	0.414869	0.611104	0.445323	0.370332	0.646908	0.467795	0.303721	0.512966	0.540737	0.436731	0.391708	0.576279	0.747571	0.424162	0.624035	0.595012	0.552769	0.491206
ARRDC5	0.59121	0.430266	0.320042	0.69625	0.413065	0.288911	0.53313	0.573075	0.597654	0.527368	0.600293	0.474218	0.406808	0.517815	0.576019	0.326062	0.57079	0.656672	0.469916	0.596878
ARSA	0.5319	0.378181	0.363533	0.611869	0.385523	0.286981	0.648946	0.432944	0.530279	0.377649	0.552688	0.496809	0.444455	0.268645	0.61549	0.333078	0.616252	0.684203	0.522127	0.528325
ARSB	0.598453	0.480491	0.414798	0.570756	0.393878	0.257691	0.581451	0.574722	0.580549	0.394982	0.431888	0.447456	0.478458	0.453965	0.574073	0.314889	0.532389	0.66238	0.462706	0.570582
ARSD	0.468986	0.394592	0.316778	0.609734	0.482949	0.288528	0.667975	0.537524	0.59186	0.530038	0.522079	0.459229	0.364465	0.665599	0.519129	0.379732	0.696183	0.657766	0.413144	0.554504
ARSE	0.59552	0.388018	0.349861	0.455022	0.325121	0.21085	0.616056	0.57356	0.556576	0.534875	0.549157	0.475015	0.3576	0.679284	0.573314	0.367975	0.488763	0.682694	0.476781	0.599363
ARSF	0.549694	0.484593	0.402312	0.612128	0.388641	0.305842	0.650988	0.573123	0.640376	0.510979	0.582786	0.520979	0.549727	0.587757	0.605507	0.336092	0.661488	0.72581	0.476151	0.611674
ARSG	0.3803	0.396783	0.315004	0.611898	0.410282	0.290547	0.646649	0.717742	0.572846	0.481391	0.528489	0.540728	0.316786	0.439823	0.562003	0.387329	0.632102	0.671368	0.686977	0.499306
ARSH	0.543708	0.44015	0.347058	0.611844	0.383741	0.289185	0.648526	0.573056	0.583131	0.511135	0.545826	0.475603	0.453137	0.600974	0.575662	0.371184	0.624094	0.731306	0.620623	0.601127
ARSI	0.601514	0.401806	0.321386	0.448828	0.388427	0.20462	0.569943	0.568505	0.564067	0.530191	0.495022	0.46444	0.526883	0.465913	0.572219	0.405863	0.492314	0.661662	0.426192	0.540779
ARSJ	0.550344	0.438534	0.348642	0.610919	0.387768	0.288403	0.663155	0.561818	0.571938	0.482617	0.541434	0.472662	0.456389	0.405279	0.580681	0.302153	0.622112	0.625651	0.541588	0.515988
ARSK	0.560031	0.443635	0.336553	0.619109	0.389652	0.289469	0.648459	0.547662	0.528565	0.511321	0.535062	0.480881	0.451725	0.470687	0.57589	0.345852	0.531916	0.636345	0.453166	0.546006
ART1	0.550258	0.428543	0.373109	0.570059	0.388249	0.289381	0.632672	0.573276	0.54045	0.517139	0.578856	0.463089	0.450118	0.529316	0.604093	0.473078	0.666686	0.756668	0.605115	0.354125
ART3	0.670867	0.484579	0.330814	0.611816	0.303908	0.288842	0.689276	0.578957	0.581189	0.514545	0.588507	0.579413	0.300114	0.547541	0.462163	0.387354	0.611797	0.727647	0.590416	0.450828
ART4	0.553057	0.439725	0.348774	0.619025	0.404685	0.290164	0.648429	0.583372	0.561203	0.507791	0.528578	0.473701	0.425831	0.521032	0.575485	0.398096	0.670938	0.649513	0.50237	0.504549
ART5	0.551064	0.423897	0.351607	0.610899	0.402651	0.294577	0.647936	0.571162	0.554892	0.519827	0.479944	0.476545	0.501352	0.363215	0.573634	0.381898	0.700315	0.669859	0.498182	0.505735
ARTN	0.550807	0.435976	0.372831	0.562283	0.284624	0.238426	0.651177	0.682717	0.744851	0.516196	0.546742	0.591274	0.43178	0.334277	0.584331	0.382594	0.60907	0.649481	0.538375	0.533928
ARV1	0.469729	0.495509	0.243338	0.636135	0.377831	0.294538	0.657181	0.467124	0.430798	0.441531	0.611534	0.527305	0.420793	0.516741	0.126289	0.419378	0.606663	0.754682	0.477775	0.604621
ARVCF	0.55133	0.431841	0.3241	0.604478	0.477807	0.202138	0.723205	0.464455	0.679737	0.511444	0.616682	0.541171	0.366449	0.462652	0.611237	0.361552	0.569587	0.489021	0.547442	0.500091
ARVP6125	0.548961	0.438307	0.339101	0.611708	0.387254	0.289443	0.648384	0.583159	0.57424	0.51075	0.503623	0.474789	0.402947	0.57703	0.575984	0.423037	0.682677	0.623893	0.324934	0.503979
ARX	0.529018	0.451978	0.351083	0.613682	0.529045	0.290854	0.690225	0.577609	0.593311	0.523542	0.55629	0.467659	0.439293	0.610211	0.577017	0.378912	0.606664	0.676229	0.570561	0.385833
AS3MT	0.536125	0.411573	0.322845	0.611515	0.285907	0.29021	0.648022	0.574248	0.573163	0.500541	0.535744	0.480536	0.371064	0.46365	0.512767	0.437625	0.511317	0.660652	0.498358	0.54705
ASAH1	0.384006	0.306694	0.226569	0.642461	0.149881	0.361696	0.579541	0.510281	0.327304	0.361557	0.52277	0.456439	0.625598	0.551838	0.410856	0.392467	0.609419	0.692152	0.630383	0.556489
ASAH2	0.535086	0.49697	0.403246	0.611528	0.389213	0.289216	0.675223	0.540431	0.57699	0.512869	0.443971	0.422993	0.451418	0.41493	0.567405	0.317798	0.48291	0.665446	0.458195	0.458479
ASAP1	0.607165	0.462765	0.305442	0.565611	0.353802	0.289962	0.577989	0.583597	0.57862	0.408901	0.512104	0.610345	0.448844	0.478233	0.667463	0.240516	0.60799	0.660591	0.534765	0.47353
ASAP1-IT1	0.603492	0.483013	0.447063	0.599039	0.372008	0.28801	0.571947	0.573836	0.563877	0.413336	0.476555	0.665385	0.355687	0.380307	0.622898	0.348017	0.608607	0.660277	0.430073	0.55512
ASAP2	0.540414	0.520842	0.200063	0.604541	0.419863	0.391962	0.69212	0.676241	0.548915	0.50586	0.527903	0.277758	0.338307	0.543088	0.570543	0.381518	0.621419	0.686087	0.526636	0.474557
ASAP3	0.553176	0.437381	0.428051	0.545403	0.383623	0.271227	0.6486	0.553018	0.604649	0.5086	0.517247	0.379929	0.441113	0.582935	0.579423	0.324305	0.589153	0.737101	0.371134	0.484887
ASB1	0.573486	0.410392	0.270685	0.607191	0.388525	0.258547	0.648006	0.5746	0.568336	0.510166	0.516773	0.476949	0.398864	0.516749	0.575148	0.28524	0.606116	0.686461	0.386722	0.497458
ASB10	0.551169	0.374737	0.449495	0.562203	0.387049	0.274881	0.580715	0.574471	0.648615	0.516245	0.668053	0.476956	0.642855	0.730575	0.596731	0.51399	0.667768	0.577034	0.39667	0.534743
ASB11	0.550356	0.441004	0.359728	0.611778	0.388045	0.289482	0.648362	0.574352	0.573766	0.511299	0.517642	0.475702	0.449725	0.450662	0.576038	0.35507	0.608102	0.654889	0.544623	0.503808
ASB12	0.546909	0.438904	0.337074	0.612205	0.388591	0.288019	0.660963	0.574154	0.577061	0.482604	0.544124	0.478739	0.446863	0.648113	0.577037	0.376717	0.621069	0.712947	0.530128	0.637639
ASB13	0.490504	0.359811	0.43248	0.611311	0.232248	0.278335	0.648619	0.670639	0.62298	0.564041	0.549881	0.499243	0.594406	0.418441	0.570581	0.472761	0.705959	0.785971	0.681711	0.321843
ASB14	0.548435	0.439553	0.352343	0.611528	0.387654	0.289612	0.648172	0.576777	0.573225	0.528286	0.529914	0.474272	0.453444	0.543121	0.57791	0.375575	0.56067	0.65467	0.290878	0.440702
ASB15	0.548084	0.438751	0.359683	0.611402	0.387975	0.289266	0.648168	0.575895	0.589468	0.510217	0.529876	0.475818	0.451186	0.546669	0.577387	0.369126	0.608318	0.662972	0.514741	0.504479
ASB16	0.530522	0.424455	0.349783	0.613861	0.378298	0.288856	0.612198	0.574967	0.685095	0.353135	0.643392	0.472888	0.625607	0.501321	0.46417	0.443224	0.693106	0.551421	0.363913	0.518614
ASB17	0.550934	0.439073	0.35306	0.611526	0.386731	0.289346	0.648373	0.575199	0.600078	0.513871	0.53126	0.4773	0.451854	0.517565	0.576077	0.352141	0.568608	0.667414	0.323747	0.484017
ASB18	0.548205	0.438022	0.521609	0.614463	0.393223	0.272589	0.648669	0.561224	0.620842	0.604134	0.56256	0.489501	0.731772	0.784815	0.575465	0.448632	0.713459	0.715271	0.407698	0.541955
ASB2	0.650065	0.408524	0.363531	0.770947	0.400516	0.290544	0.446432	0.549711	0.451795	0.596922	0.591819	0.434354	0.377373	0.432234	0.587487	0.31421	0.577977	0.714126	0.458654	0.54981
ASB3	0.550278	0.427207	0.310819	0.642889	0.368528	0.288472	0.648557	0.54878	0.503484	0.540051	0.530081	0.462689	0.259126	0.514097	0.608368	0.325453	0.632039	0.675047	0.468542	0.461299
ASB4	0.550157	0.436031	0.350948	0.616509	0.387739	0.290258	0.649354	0.573934	0.55923	0.512812	0.527777	0.475979	0.452452	0.60706	0.576916	0.386279	0.573669	0.664156	0.442999	0.450373
ASB5	0.55015	0.439303	0.352323	0.612344	0.390152	0.289919	0.668102	0.573987	0.578176	0.505047	0.531581	0.479198	0.449772	0.41871	0.576733	0.364617	0.60754	0.661826	0.196658	0.418807
ASB6	0.561392	0.417461	0.26804	0.601724	0.420001	0.283133	0.649185	0.573149	0.728415	0.521152	0.52393	0.474329	0.336063	0.542685	0.57775	0.457907	0.536713	0.659959	0.509631	0.548262
ASB7	0.549534	0.477983	0.2356	0.611558	0.382132	0.281378	0.650441	0.594035	0.573982	0.516917	0.551847	0.471214	0.372497	0.571836	0.633266	0.409632	0.610576	0.672131	0.534616	0.478691
ASB8	0.513167	0.412154	0.221023	0.612151	0.403795	0.2898	0.653009	0.594546	0.564555	0.512152	0.510894	0.473696	0.500064	0.639678	0.574646	0.357401	0.605823	0.604664	0.504418	0.385606
ASB9	0.593199	0.456112	0.317774	0.646871	0.357233	0.29579	0.653507	0.565738	0.415209	0.442223	0.564627	0.47312	0.463591	0.509748	0.563964	0.339849	0.670391	0.608128	0.482753	0.554422
ASCC1	0.565628	0.439116	0.178554	0.605248	0.344488	0.284926	0.647177	0.573119	0.629728	0.510935	0.50966	0.543194	0.576296	0.515938	0.602186	0.317589	0.606342	0.667852	0.474603	0.400575
ASCC2	0.575508	0.439158	0.250715	0.610356	0.440368	0.290373	0.644189	0.526731	0.794716	0.45718	0.580501	0.559293	0.366865	0.517311	0.587236	0.378798	0.574801	0.665603	0.404018	0.530518
ASCC3	0.585804	0.556424	0.473051	0.628217	0.401344	0.289186	0.650091	0.514958	0.568747	0.567464	0.567461	0.383824	0.349746	0.354649	0.572559	0.356467	0.626163	0.763011	0.552155	0.630702
ASCL1	0.48924	0.464432	0.346351	0.619536	0.364594	0.288355	0.67186	0.76241	0.671817	0.484475	0.50905	0.449933	0.472182	0.454374	0.584976	0.366211	0.624827	0.647037	0.425842	0.538263
ASCL2	0.560948	0.604	0.309456	0.609123	0.62495	0.247523	0.468402	0.401752	0.554855	0.586634	0.430064	0.545943	0.430399	0.527341	0.586105	0.292774	0.605498	0.649875	0.403733	0.487663
ASCL3	0.551464	0.449396	0.352277	0.6119	0.399553	0.28895	0.647219	0.57719	0.576116	0.497793	0.549593	0.480997	0.422697	0.518616	0.577289	0.391335	0.475766	0.803424	0.442463	0.510827
ASCL4	0.533956	0.437679	0.347721	0.600912	0.482909	0.288357	0.647962	0.565625	0.491065	0.563709	0.547006	0.545577	0.435565	0.478416	0.574849	0.394686	0.584667	0.60026	0.332305	0.530153
ASCL5	0.552248	0.478998	0.428956	0.611613	0.383609	0.289523	0.648252	0.574702	0.76912	0.558717	0.737173	0.47993	0.529645	0.661938	0.575268	0.472034	0.673685	0.51535	0.432325	0.509439
ASF1A	0.551616	0.459167	0.287478	0.612208	0.386237	0.289592	0.650833	0.574048	0.572069	0.575561	0.532675	0.470598	0.447434	0.612338	0.572243	0.306284	0.609511	0.649421	0.386164	0.438653
ASF1B	0.591683	0.641411	0.17539	0.616929	0.344068	0.290827	0.603564	0.657556	0.955075	0.513347	0.533912	0.316258	0.469282	0.373534	0.57392	0.430064	0.607703	0.68027	0.688562	0.559488
ASGR1	0.576678	0.443811	0.374834	0.611775	0.417256	0.266907	0.638661	0.607883	0.524865	0.412385	0.508787	0.481482	0.46196	0.445391	0.575259	0.449036	0.683862	0.656117	0.416661	0.561086
ASGR2	0.594682	0.438758	0.386519	0.627816	0.391049	0.289099	0.580405	0.593547	0.494464	0.481635	0.601564	0.47855	0.447372	0.381287	0.575679	0.347547	0.597959	0.67294	0.564827	0.524962
ASH1L	0.49461	0.467081	0.476339	0.611543	0.287806	0.289077	0.678714	0.532408	0.430832	0.509022	0.503891	0.480137	0.449987	0.515094	0.259789	0.366153	0.585671	0.56453	0.524926	0.495365
ASH2L	0.504026	0.397959	0.18501	0.590591	0.385433	0.285508	0.648587	0.72411	0.577938	0.634524	0.45331	0.483064	0.454107	0.469619	0.566639	0.350394	0.61687	0.768975	0.405272	0.509588
ASIP	0.560317	0.438431	0.351676	0.616773	0.38871	0.290632	0.647347	0.574905	0.58011	0.515013	0.53877	0.470306	0.429777	0.463285	0.578851	0.450205	0.694676	0.659852	0.408104	0.516048
ASL	0.504702	0.347118	0.257419	0.611089	0.438907	0.289048	0.649919	0.546056	0.798918	0.511706	0.392923	0.377978	0.453648	0.519316	0.562861	0.302964	0.601417	0.681745	0.473782	0.423595
ASMT	0.453674	0.46297	0.335111	0.6125	0.520128	0.289574	0.646963	0.694116	0.5012	0.508687	0.505223	0.471194	0.349792	0.456123	0.717228	0.274895	0.627035	0.626546	0.443091	0.537281
ASMTL	0.487518	0.368616	0.355666	0.611775	0.403338	0.289947	0.620105	0.574281	0.640689	0.551263	0.567636	0.452972	0.436335	0.554384	0.631755	0.36982	0.603388	0.682839	0.354659	0.500481
ASMTL-AS1	0.525233	0.44037	0.440969	0.611803	0.329216	0.291711	0.648228	0.559599	0.649979	0.509177	0.414753	0.581634	0.312275	0.405005	0.57697	0.381164	0.560169	0.659289	0.41611	0.533851
ASNA1	0.52795	0.337628	0.092444	0.59577	0.38082	0.289209	0.64809	0.573648	0.857829	0.511964	0.484333	0.417281	0.577587	0.502099	0.581979	0.403133	0.611087	0.661062	0.589099	0.513932
ASNS	0.598368	0.485916	0.401052	0.612632	0.269712	0.254924	0.685102	0.5748	0.445437	0.642182	0.559909	0.449286	0.289033	0.562875	0.622055	0.397923	0.59556	0.674662	0.47237	0.483191
ASNSD1	0.581514	0.402149	0.361958	0.611453	0.358891	0.278454	0.64848	0.612541	0.456109	0.511157	0.49665	0.477282	0.517597	0.510503	0.575934	0.389849	0.610218	0.701801	0.324404	0.475295
ASPA	0.520324	0.376831	0.348067	0.593525	0.356167	0.553318	0.646656	0.575405	0.49593	0.491113	0.52634	0.474406	0.413844	0.593234	0.581031	0.291685	0.674133	0.678577	0.413885	0.43724
ASPDH	0.543521	0.450473	0.377282	0.612014	0.401951	0.289505	0.649321	0.573836	0.584281	0.512457	0.530754	0.477613	0.454673	0.637444	0.574791	0.442759	0.534183	0.700473	0.706097	0.443655
ASPG	0.574702	0.430606	0.35154	0.611412	0.378825	0.354994	0.64314	0.562013	0.597152	0.520519	0.518166	0.480277	0.47227	0.468678	0.581768	0.396599	0.69639	0.675585	0.605906	0.470499
ASPH	0.548689	0.365926	0.443967	0.548862	0.370289	0.303771	0.656103	0.403439	0.545355	0.511227	0.494486	0.649749	0.447335	0.300868	0.755505	0.389803	0.635401	0.660915	0.581381	0.649943
ASPHD1	0.555653	0.433043	0.362817	0.602867	0.34228	0.237596	0.803613	0.761267	0.56797	0.317483	0.588362	0.459662	0.478321	0.377176	0.694653	0.29502	0.45929	0.603278	0.481981	0.559121
ASPHD2	0.560802	0.399761	0.268453	0.612321	0.383193	0.233857	0.580857	0.575628	0.657806	0.414591	0.554614	0.431749	0.460838	0.392694	0.575922	0.340006	0.609227	0.661935	0.429078	0.548984
ASPM	0.648998	0.824272	0.20312	0.611912	0.367066	0.288147	0.606524	0.702296	0.727315	0.585661	0.545164	0.34817	0.544244	0.274781	0.300242	0.428955	0.60255	0.651088	0.589145	0.559423
ASPN	0.451198	0.332255	0.329735	0.0338941	0.338331	0.269181	0.287054	0.507731	0.241743	0.566752	0.636239	0.478385	0.449337	0.651569	0.567402	0.469602	0.603474	0.666039	0.292251	0.490489
ASPRV1	0.550376	0.403536	0.349051	0.610908	0.292007	0.293597	0.6565	0.573087	0.393389	0.670854	0.641755	0.388338	0.332105	0.462583	0.617718	0.281234	0.662497	0.666873	0.521553	0.455673
ASPSCR1	0.540883	0.441014	0.325077	0.614391	0.429381	0.289369	0.630174	0.580896	0.735671	0.449131	0.483584	0.545981	0.372782	0.540329	0.577372	0.407467	0.608077	0.678831	0.485727	0.535231
ASRGL1	0.549572	0.422474	0.526235	0.611565	0.385345	0.279785	0.650857	0.547197	0.594589	0.504686	0.500931	0.378325	0.37005	0.511535	0.563414	0.656195	0.703583	0.47294	0.458555	0.46664
ASS1	0.764148	0.437109	0.357758	0.612914	0.395284	0.424304	0.679887	0.415221	0.553287	0.546567	0.549777	0.424523	0.469304	0.434699	0.545885	0.346504	0.596907	0.659779	0.445987	0.532655
ASTE1	0.529375	0.43566	0.237714	0.627985	0.37869	0.289795	0.646084	0.541578	0.57382	0.461275	0.536887	0.470988	0.298624	0.703867	0.56504	0.333943	0.616481	0.651878	0.397951	0.493505
ASTL	0.549473	0.437915	0.353289	0.611664	0.373051	0.289901	0.648582	0.574866	0.651619	0.512293	0.535912	0.475695	0.450261	0.633671	0.576996	0.431867	0.608624	0.704535	0.536456	0.626097
ASTN1	0.55784	0.371821	0.346018	0.612005	0.427058	0.289966	0.694387	0.576727	0.472955	0.590651	0.576333	0.466677	0.449604	0.497084	0.576819	0.357757	0.611636	0.623096	0.375191	0.534576
ASTN2	0.547962	0.426842	0.368881	0.580469	0.438676	0.244715	0.636968	0.564089	0.588905	0.509055	0.638194	0.391506	0.501285	0.585734	0.52865	0.360801	0.528751	0.439606	0.552699	0.519801
ASXL1	0.597689	0.512264	0.399662	0.608408	0.315199	0.30514	0.647227	0.595998	0.510278	0.540908	0.526837	0.543036	0.478959	0.59273	0.518625	0.341001	0.566139	0.675808	0.463716	0.547994
ASXL2	0.559859	0.425775	0.294253	0.625747	0.338946	0.288088	0.648275	0.574426	0.572242	0.509242	0.54546	0.434322	0.448192	0.514118	0.576714	0.377608	0.669766	0.718175	0.434132	0.490645
ASXL3	0.550849	0.427559	0.350454	0.611144	0.381092	0.290043	0.675103	0.598173	0.556639	0.506264	0.566012	0.470279	0.439076	0.517731	0.584143	0.306359	0.632327	0.668061	0.445111	0.58406
ASZ1	0.560241	0.437605	0.370329	0.611775	0.387104	0.290406	0.64814	0.574984	0.600548	0.48908	0.533813	0.475442	0.456234	0.653757	0.578792	0.282718	0.612916	0.692361	0.535009	0.527589
ATAD1	0.51863	0.456386	0.393468	0.613504	0.378257	0.284045	0.648564	0.631297	0.432536	0.54506	0.460966	0.559734	0.405681	0.362608	0.577226	0.359645	0.605389	0.725597	0.50259	0.489548
ATAD2	0.592712	0.69907	0.220218	0.613905	0.306024	0.290089	0.641889	0.693404	0.621738	0.535951	0.541525	0.687503	0.487782	0.298275	0.582578	0.460084	0.549376	0.66871	0.512732	0.522281
ATAD2B	0.541162	0.510419	0.268374	0.612331	0.39262	0.288213	0.642671	0.553876	0.482394	0.568069	0.617545	0.465785	0.363711	0.587293	0.575754	0.336095	0.639659	0.646696	0.537587	0.49454
ATAD3A	0.606602	0.553964	0.410587	0.611572	0.388275	0.266747	0.68381	0.551888	0.70122	0.515507	0.556289	0.478935	0.347709	0.245948	0.712351	0.31745	0.6109	0.79196	0.349803	0.476382
ATAD3B	0.591311	0.529072	0.405306	0.611272	0.38738	0.245455	0.665035	0.522963	0.719854	0.514961	0.530464	0.474669	0.284191	0.296192	0.670723	0.333443	0.604228	0.706643	0.376345	0.486871
ATAD3C	0.580522	0.458373	0.328228	0.587922	0.395731	0.243873	0.671533	0.568319	0.679152	0.503435	0.589557	0.477147	0.402747	0.338905	0.574313	0.420385	0.593121	0.640585	0.526198	0.480175
ATAD5	0.576287	0.635153	0.378821	0.620526	0.340429	0.289797	0.619815	0.61635	0.573509	0.50697	0.417682	0.622865	0.368458	0.416966	0.573483	0.341478	0.610085	0.613326	0.511267	0.619775
ATAT1	0.548127	0.4755	0.272678	0.608486	0.388954	0.239877	0.701405	0.551903	0.580092	0.594154	0.587505	0.477816	0.270907	0.571165	0.576146	0.284627	0.655135	0.656656	0.48714	0.516552
ATCAY	0.550316	0.439564	0.352071	0.611634	0.386554	0.289527	0.648453	0.575163	0.574638	0.510551	0.536282	0.476682	0.449915	0.435854	0.576551	0.460272	0.499646	0.657977	0.42726	0.511691
ATE1	0.507329	0.495425	0.354718	0.611649	0.383841	0.296389	0.646903	0.572259	0.455101	0.513133	0.508116	0.526482	0.45529	0.435159	0.579262	0.349723	0.560547	0.638178	0.456036	0.504104
ATF1	0.507017	0.396404	0.220865	0.627451	0.306966	0.293119	0.648732	0.584377	0.329957	0.635466	0.42902	0.429188	0.563557	0.553717	0.565777	0.379265	0.606797	0.710001	0.521637	0.493409
ATF2	0.550322	0.46554	0.302032	0.609968	0.356238	0.291364	0.648403	0.558946	0.58909	0.503916	0.530384	0.46428	0.416133	0.51286	0.581454	0.260626	0.608337	0.6956	0.378425	0.496824
ATF3	0.616836	0.398447	0.418979	0.535968	0.385696	0.396198	0.665195	0.533968	0.520551	0.558889	0.442485	0.461888	0.478846	0.367085	0.57209	0.424777	0.601115	0.655143	0.378964	0.549048
ATF4	0.586449	0.496156	0.331671	0.599501	0.470542	0.289545	0.689059	0.572544	0.482647	0.445216	0.594462	0.494381	0.340512	0.419072	0.662082	0.362878	0.610437	0.78099	0.525327	0.530983
ATF5	0.556247	0.553039	0.305815	0.626915	0.385324	0.290074	0.634874	0.63775	0.650016	0.572199	0.540311	0.427218	0.519467	0.5261	0.739583	0.304545	0.595189	0.740743	0.505129	0.478099
ATF6	0.532528	0.439562	0.277896	0.610974	0.333144	0.275451	0.648092	0.536308	0.507716	0.452446	0.515243	0.502527	0.606644	0.443392	0.23607	0.336351	0.609688	0.693581	0.519492	0.497395
ATF6B	0.54699	0.480843	0.318434	0.62987	0.389892	0.289754	0.677445	0.557639	0.542092	0.48109	0.545857	0.483605	0.382871	0.576459	0.575863	0.334795	0.609036	0.531436	0.559064	0.480947
ATF7	0.537361	0.47123	0.369496	0.6113	0.385989	0.296609	0.649223	0.545352	0.579369	0.503018	0.557753	0.47549	0.359035	0.568744	0.576475	0.251993	0.61569	0.619108	0.304352	0.4552
ATF7IP	0.573405	0.507664	0.400154	0.636898	0.386238	0.298618	0.615231	0.579593	0.561041	0.630398	0.4862	0.399316	0.356919	0.595924	0.556847	0.293396	0.618551	0.699256	0.377361	0.496397
ATF7IP2	0.545174	0.436416	0.409093	0.6138	0.39928	0.291895	0.555585	0.589564	0.522066	0.528764	0.519399	0.485976	0.35452	0.502408	0.571378	0.494565	0.589301	0.688616	0.467651	0.54666
ATG10	0.534177	0.454581	0.336317	0.613116	0.383951	0.289744	0.679333	0.565522	0.523744	0.512285	0.550531	0.480724	0.389828	0.559165	0.575655	0.304442	0.615385	0.627062	0.439019	0.50985
ATG12	0.523146	0.469678	0.292712	0.6083	0.411542	0.289579	0.638512	0.573129	0.525036	0.502736	0.523468	0.426076	0.453081	0.541622	0.575852	0.355534	0.608297	0.612106	0.49475	0.503664
ATG13	0.551123	0.403242	0.20525	0.611696	0.368876	0.289736	0.648321	0.605806	0.713991	0.512972	0.456729	0.47874	0.429465	0.533784	0.643239	0.264433	0.606177	0.653887	0.526937	0.480794
ATG14	0.523347	0.438165	0.318572	0.610843	0.385225	0.289454	0.648371	0.53909	0.538962	0.515395	0.515139	0.502449	0.44519	0.666567	0.579934	0.271569	0.546863	0.624591	0.509534	0.410064
ATG16L1	0.486969	0.440705	0.344406	0.613899	0.502263	0.287834	0.64038	0.485386	0.646244	0.50961	0.449797	0.36625	0.424464	0.548909	0.580934	0.276304	0.606624	0.629085	0.513487	0.516343
ATG16L2	0.464136	0.440992	0.492461	0.61427	0.373564	0.287682	0.5663	0.575776	0.570664	0.484283	0.532715	0.539651	0.267241	0.168363	0.67157	0.261745	0.603735	0.63182	0.575043	0.465419
ATG2A	0.548184	0.427138	0.306365	0.644958	0.388017	0.289211	0.650289	0.537757	0.718213	0.556926	0.534432	0.534328	0.366573	0.444755	0.65576	0.279717	0.566131	0.668414	0.525105	0.479032
ATG2B	0.487972	0.402978	0.345664	0.617833	0.389293	0.289847	0.647721	0.574346	0.369607	0.531684	0.536804	0.49627	0.317256	0.748756	0.655696	0.39184	0.616135	0.620824	0.746092	0.524991
ATG3	0.580082	0.437998	0.14977	0.625315	0.31259	0.290205	0.643002	0.553611	0.572261	0.508506	0.450443	0.434053	0.571113	0.579189	0.576021	0.493676	0.608733	0.656307	0.389041	0.484078
ATG4A	0.511675	0.477976	0.255525	0.610095	0.428495	0.300549	0.648021	0.512865	0.545928	0.412702	0.533319	0.469616	0.501651	0.532536	0.576327	0.377537	0.66345	0.659259	0.465874	0.53374
ATG4B	0.547719	0.440232	0.406516	0.61158	0.422478	0.255196	0.683287	0.573771	0.581534	0.51128	0.648584	0.477299	0.396807	0.580425	0.665831	0.419717	0.637811	0.587538	0.491639	0.511654
ATG4C	0.565925	0.457162	0.338081	0.613077	0.356186	0.289797	0.646145	0.552001	0.476377	0.504987	0.533056	0.475821	0.450968	0.519	0.588382	0.281926	0.608542	0.634452	0.514523	0.511743
ATG4D	0.528728	0.441317	0.259907	0.611796	0.364048	0.289655	0.648719	0.603858	0.778964	0.50892	0.534839	0.395682	0.35388	0.476051	0.578853	0.27543	0.511271	0.596296	0.612338	0.547447
ATG5	0.578347	0.483296	0.23357	0.609406	0.393317	0.289564	0.650511	0.555631	0.491337	0.670196	0.551989	0.457166	0.469364	0.509854	0.577662	0.412601	0.615672	0.667394	0.571438	0.526012
ATG7	0.550511	0.453181	0.320394	0.612046	0.39174	0.289347	0.596755	0.574075	0.579139	0.486076	0.541515	0.507671	0.344968	0.500703	0.575288	0.334835	0.60329	0.675898	0.461982	0.499054
ATG9A	0.584199	0.37029	0.284256	0.610899	0.378323	0.289546	0.654725	0.576913	0.714878	0.505928	0.467739	0.472542	0.422044	0.445058	0.576748	0.421382	0.609042	0.660365	0.519632	0.47785
ATG9B	0.549598	0.441113	0.354451	0.611918	0.386176	0.288766	0.691147	0.624066	0.623643	0.422874	0.668511	0.475935	0.458258	0.370393	0.576671	0.374798	0.671937	0.701539	0.570595	0.502249
ATHL1	0.472036	0.310741	0.364844	0.585582	0.28688	0.166649	0.646402	0.550592	0.575004	0.52055	0.484174	0.518756	0.385846	0.5118	0.543074	0.371068	0.576284	0.665796	0.470122	0.516829
ATIC	0.538353	0.415098	0.223492	0.612781	0.452168	0.241098	0.646391	0.572455	0.627866	0.516126	0.544958	0.556377	0.56957	0.458064	0.5674	0.460366	0.590722	0.630613	0.462417	0.510112
ATL1	0.581874	0.348398	0.292389	0.541971	0.316652	0.234565	0.700675	0.526193	0.464967	0.493357	0.616747	0.432709	0.437834	0.453425	0.674425	0.283169	0.624305	0.661907	0.312794	0.655929
ATL2	0.667524	0.522486	0.365018	0.649091	0.30299	0.288777	0.752366	0.569591	0.502789	0.524403	0.544667	0.521069	0.351326	0.517097	0.572583	0.262886	0.648942	0.653191	0.36875	0.509155
ATL3	0.591534	0.570631	0.231172	0.563259	0.34726	0.291665	0.605945	0.455826	0.693804	0.498199	0.54181	0.413394	0.575984	0.535669	0.578486	0.303167	0.60992	0.623898	0.582154	0.375504
ATM	0.584682	0.43679	0.41129	0.661537	0.309663	0.289275	0.555917	0.520622	0.452349	0.50265	0.523397	0.48182	0.374692	0.502419	0.575336	0.264408	0.558412	0.661945	0.390069	0.526805
ATMIN	0.556973	0.450788	0.283616	0.611588	0.436717	0.290129	0.68433	0.618119	0.543212	0.523064	0.607285	0.407884	0.446587	0.6458	0.576198	0.392082	0.608792	0.616808	0.399296	0.360712
ATN1	0.52778	0.423767	0.353124	0.605637	0.389764	0.308877	0.667462	0.575629	0.910275	0.620922	0.749711	0.483515	0.301239	0.495985	0.581215	0.194129	0.582019	0.659964	0.566209	0.420564
ATOH1	0.550322	0.438523	0.351479	0.611646	0.38916	0.28962	0.648515	0.574281	0.587982	0.512587	0.53366	0.470972	0.446892	0.493226	0.571783	0.356314	0.608531	0.666969	0.402956	0.459475
ATOH7	0.566571	0.441793	0.326834	0.610822	0.384887	0.289339	0.682455	0.608618	0.571613	0.509609	0.556437	0.477581	0.417278	0.513644	0.576729	0.39065	0.631333	0.621947	0.449205	0.603179
ATOH8	0.56186	0.383774	0.352414	0.62226	0.390247	0.420147	0.648864	0.572165	0.574278	0.523612	0.592749	0.470318	0.449981	0.40566	0.565608	0.388143	0.723863	0.706267	0.395318	0.432095
ATOX1	0.520438	0.434469	0.25833	0.612655	0.543781	0.280973	0.572699	0.573999	0.615128	0.565618	0.476392	0.252716	0.771947	0.650313	0.587747	0.391755	0.608031	0.776367	0.36625	0.593688
ATP10A	0.569721	0.436179	0.377117	0.533349	0.383804	0.262624	0.598172	0.519951	0.458989	0.429102	0.549318	0.472531	0.498031	0.289777	0.577243	0.340711	0.604983	0.684845	0.684996	0.502173
ATP10B	0.568022	0.438334	0.449628	0.611549	0.38209	0.289111	0.665294	0.572778	0.608613	0.513405	0.505216	0.476388	0.519894	0.51768	0.575129	0.300222	0.563467	0.574255	0.683646	0.50075
ATP10D	0.548424	0.437425	0.351986	0.611093	0.389424	0.290611	0.625581	0.574244	0.506726	0.514338	0.530578	0.477463	0.44391	0.486907	0.584	0.278886	0.581378	0.668521	0.320178	0.449544
ATP11A	0.67913	0.48529	0.341135	0.631197	0.294067	0.295865	0.716013	0.580759	0.490514	0.438264	0.656116	0.29504	0.325697	0.521422	0.551171	0.293751	0.567759	0.717642	0.457573	0.545799
ATP11B	0.642309	0.445374	0.307425	0.612533	0.466014	0.292053	0.643897	0.516862	0.543075	0.491957	0.519563	0.433479	0.386553	0.47182	0.732932	0.277685	0.628809	0.647011	0.489669	0.466513
ATP11C	0.633961	0.475295	0.298977	0.612334	0.366952	0.343893	0.647138	0.567245	0.501792	0.512449	0.533094	0.561455	0.44099	0.490821	0.579677	0.302267	0.609663	0.629395	0.484684	0.482354
ATP12A	0.548734	0.454729	0.347744	0.613682	0.40681	0.290105	0.650509	0.60059	0.551324	0.503103	0.561787	0.473149	0.457237	0.442249	0.574355	0.487297	0.607125	0.654451	0.504518	0.515205
ATP13A1	0.550297	0.439065	0.271816	0.613778	0.388383	0.288924	0.608564	0.585843	0.923054	0.519584	0.586734	0.443669	0.283373	0.518163	0.594456	0.347838	0.605138	0.634807	0.561503	0.469998
ATP13A2	0.519544	0.392208	0.291285	0.612263	0.334141	0.289196	0.63694	0.580187	0.839269	0.508208	0.602192	0.319957	0.327393	0.436641	0.650511	0.406829	0.621409	0.678752	0.500871	0.512657
ATP13A3	0.56786	0.509318	0.308034	0.604831	0.311103	0.290576	0.648548	0.574573	0.507742	0.441423	0.517529	0.479403	0.433469	0.501688	0.577301	0.36545	0.642232	0.714966	0.466706	0.491214
ATP13A4	0.588984	0.440189	0.360306	0.654494	0.599181	0.286185	0.747285	0.398817	0.56655	0.411484	0.519553	0.416992	0.459515	0.517945	0.588454	0.272715	0.603001	0.699996	0.523236	0.502116
ATP13A5	0.635858	0.44287	0.357569	0.673633	0.592414	0.272695	0.720706	0.42888	0.550719	0.536269	0.517166	0.432986	0.473193	0.529018	0.595023	0.30398	0.604811	0.634908	0.606809	0.540101
ATP1A1	0.581269	0.402707	0.272515	0.615777	0.387118	0.289012	0.704951	0.479782	0.573099	0.511757	0.515027	0.463872	0.411297	0.474325	0.573655	0.325741	0.606408	0.66999	0.460758	0.537472
ATP1A1OS	0.505585	0.381856	0.294773	0.622154	0.29064	0.288919	0.64994	0.570508	0.565862	0.510895	0.493636	0.59853	0.372161	0.616702	0.566068	0.333423	0.606356	0.696569	0.366484	0.502581
ATP1A2	0.514519	0.323292	0.3478	0.649382	0.424221	0.50454	0.701082	0.580103	0.456466	0.471415	0.512893	0.431852	0.444251	0.476579	0.668883	0.311443	0.594935	0.644513	0.424946	0.473334
ATP1A3	0.548496	0.438363	0.579506	0.624962	0.39743	0.286971	0.648127	0.592827	0.710938	0.584888	0.72146	0.463478	0.742439	0.617041	0.570616	0.317104	0.640887	0.715686	0.300374	0.573163
ATP1A4	0.583599	0.340597	0.202393	0.61939	0.386988	0.236083	0.732097	0.479669	0.661526	0.515661	0.487931	0.460729	0.50694	0.5404	0.565225	0.408233	0.609885	0.647171	0.508859	0.526863
ATP1B1	0.476783	0.357983	0.332975	0.60644	0.318689	0.140359	0.69275	0.391144	0.411102	0.527144	0.541029	0.570946	0.437735	0.531115	0.263358	0.449214	0.596804	0.664465	0.548081	0.554544
ATP1B2	0.560382	0.352857	0.428996	0.611757	0.482842	0.391292	0.743559	0.597309	0.514787	0.430136	0.626031	0.551155	0.390314	0.338443	0.572301	0.367391	0.737428	0.665197	0.371088	0.487287
ATP1B3	0.648634	0.530497	0.342988	0.608252	0.382321	0.316369	0.648691	0.648528	0.534042	0.456785	0.442531	0.442098	0.519061	0.549068	0.610903	0.45779	0.609989	0.680784	0.439689	0.53691
ATP1B4	0.550233	0.43949	0.356323	0.611477	0.383117	0.28926	0.648683	0.575225	0.565277	0.511676	0.533606	0.475289	0.448473	0.508535	0.574918	0.364087	0.570371	0.688438	0.563323	0.53637
ATP2A1	0.550693	0.457567	0.350605	0.611655	0.390848	0.289483	0.64994	0.590994	0.652967	0.511383	0.534531	0.476342	0.41253	0.511969	0.601407	0.382253	0.567469	0.660405	0.365846	0.506821
ATP2A2	0.552935	0.470809	0.318471	0.611245	0.38959	0.299951	0.681929	0.621942	0.57407	0.505206	0.526416	0.449934	0.52534	0.375283	0.574442	0.277418	0.609342	0.602396	0.487097	0.515316
ATP2A3	0.508394	0.433592	0.347251	0.672722	0.581253	0.27929	0.608327	0.643189	0.689308	0.357742	0.598506	0.393773	0.441224	0.541965	0.575688	0.32392	0.621661	0.643567	0.430287	0.463316
ATP2B1	0.550547	0.438354	0.348272	0.612138	0.458594	0.290327	0.641596	0.571717	0.545027	0.518809	0.486041	0.512109	0.445443	0.494657	0.642257	0.358236	0.607803	0.668908	0.353095	0.441425
ATP2B2	0.550727	0.438393	0.376229	0.612405	0.389828	0.289812	0.650849	0.57408	0.584297	0.511525	0.530037	0.475728	0.453414	0.501528	0.575942	0.48574	0.608346	0.702712	0.675714	0.48503
ATP2B3	0.544822	0.439023	0.3663	0.611637	0.387026	0.290897	0.648649	0.576165	0.620646	0.514301	0.562274	0.474662	0.449192	0.485239	0.576813	0.569495	0.614725	0.726378	0.554778	0.555444
ATP2B4	0.579711	0.470144	0.359929	0.558411	0.306248	0.356797	0.645563	0.583876	0.562193	0.571854	0.561822	0.433928	0.460992	0.527706	0.374563	0.358228	0.606795	0.675601	0.489524	0.543392
ATP2C1	0.587752	0.437819	0.187129	0.611145	0.384464	0.289086	0.663006	0.569243	0.635604	0.501453	0.453477	0.465349	0.448982	0.604906	0.598673	0.306207	0.611955	0.654697	0.537015	0.448605
ATP2C2	0.471083	0.523097	0.294275	0.625837	0.815289	0.245774	0.698923	0.625484	0.68265	0.394476	0.530816	0.252654	0.237761	0.699429	0.565732	0.351392	0.62101	0.656496	0.470947	0.467492
ATP4A	0.573491	0.427909	0.372766	0.630557	0.387089	0.289502	0.666094	0.574869	0.571484	0.536203	0.496569	0.470966	0.437689	0.578254	0.581328	0.443175	0.696255	0.687442	0.451573	0.594553
ATP4B	0.5517	0.439935	0.34961	0.61159	0.384049	0.289421	0.648376	0.574394	0.580608	0.512446	0.534097	0.478488	0.437504	0.549068	0.578553	0.377314	0.611774	0.719382	0.666936	0.50173
ATP5A1	0.549021	0.2503	0.0544698	0.641412	0.286158	0.28944	0.712944	0.577127	0.577316	0.516067	0.421924	0.45456	0.616516	0.472346	0.592953	0.416011	0.616471	0.734991	0.667864	0.404383
ATP5B	0.546961	0.322598	0.104485	0.641468	0.410321	0.349404	0.682926	0.63231	0.782928	0.565295	0.337358	0.351872	0.680811	0.543438	0.649062	0.371857	0.615191	0.630923	0.644929	0.43988
ATP5C1	0.581122	0.492368	0.273525	0.614817	0.388772	0.293409	0.655123	0.575166	0.593587	0.506323	0.41137	0.473541	0.580164	0.522558	0.57826	0.320655	0.607391	0.672577	0.530488	0.424741
ATP5D	0.519848	0.378948	0.267779	0.646238	0.389811	0.299429	0.645074	0.572117	0.806019	0.427828	0.795738	0.459368	0.458509	0.401516	0.5875	0.32764	0.608906	0.724674	0.436695	0.640835
ATP5E	0.555953	0.467146	0.2879	0.611098	0.410214	0.291353	0.640581	0.634911	0.55484	0.438912	0.524226	0.469436	0.513827	0.520406	0.610721	0.453762	0.62817	0.676902	0.472557	0.500499
ATP5F1	0.550757	0.4226	0.182954	0.644192	0.297986	0.290597	0.651142	0.568071	0.504053	0.523531	0.519797	0.472297	0.600419	0.503454	0.668147	0.46669	0.616106	0.651243	0.498947	0.493638
ATP5G1	0.562629	0.412288	0.113897	0.654753	0.481472	0.286865	0.650708	0.57768	0.650742	0.419209	0.503751	0.638729	0.601744	0.506869	0.564328	0.446315	0.62675	0.704071	0.447424	0.515003
ATP5G2	0.472741	0.438385	0.25703	0.617987	0.459753	0.293202	0.641069	0.609246	0.581694	0.511914	0.607581	0.485409	0.444985	0.498894	0.518018	0.301993	0.604475	0.767492	0.435417	0.548087
ATP5G3	0.590704	0.445721	0.116261	0.633371	0.383508	0.330806	0.66062	0.573386	0.522524	0.432207	0.446784	0.373469	0.661283	0.522052	0.576399	0.441984	0.60462	0.668261	0.503237	0.494437
ATP5H	0.512434	0.553429	0.262651	0.61266	0.499452	0.293846	0.648918	0.650847	0.466046	0.330462	0.531649	0.500113	0.449315	0.519999	0.56963	0.439937	0.61545	0.744736	0.473275	0.551061
ATP5I	0.497338	0.476869	0.295035	0.609952	0.483849	0.301044	0.648875	0.595481	0.552382	0.399189	0.551815	0.472661	0.524369	0.460554	0.576339	0.392332	0.602853	0.689068	0.437754	0.48027
ATP5J	0.547564	0.437518	0.168128	0.612038	0.400376	0.316715	0.651129	0.5738	0.572891	0.509154	0.525274	0.400901	0.568158	0.617308	0.565885	0.39196	0.603084	0.748941	0.47812	0.513384
ATP5J2	0.551194	0.482318	0.192204	0.620465	0.389126	0.326538	0.649183	0.552429	0.669498	0.518368	0.601613	0.429663	0.630555	0.602298	0.575535	0.339396	0.609708	0.697158	0.479756	0.506011
ATP5L	0.573464	0.46901	0.236307	0.611492	0.384828	0.312057	0.648329	0.479015	0.438524	0.441247	0.537245	0.475812	0.585211	0.428012	0.575569	0.307752	0.599558	0.770641	0.46015	0.513423
ATP5L2	0.561157	0.440352	0.317924	0.614408	0.363487	0.316021	0.649116	0.530808	0.527646	0.511635	0.574356	0.472058	0.550342	0.555737	0.576192	0.407199	0.499053	0.661356	0.532584	0.498548
ATP5O	0.548553	0.475121	0.256403	0.61231	0.418528	0.293965	0.652967	0.542297	0.462806	0.50376	0.534533	0.474222	0.458176	0.425188	0.575755	0.386733	0.607263	0.712117	0.488767	0.495421
ATP5S	0.49195	0.442477	0.253072	0.637157	0.295528	0.331754	0.649811	0.531892	0.513168	0.527979	0.535945	0.454305	0.458484	0.714965	0.583069	0.277144	0.620542	0.706211	0.486593	0.499919
ATP5SL	0.508186	0.447298	0.261637	0.611327	0.370261	0.290543	0.659477	0.573594	0.533576	0.511625	0.547044	0.468899	0.403847	0.448857	0.592833	0.403739	0.6128	0.651361	0.543679	0.515319
ATP6	0.527168	0.496695	0.395325	0.612895	0.534807	0.40391	0.656997	0.570252	0.85478	0.433796	0.533548	0.596506	0.357448	0.47995	0.575971	0.243929	0.607219	0.672026	0.508311	0.520541
ATP6AP1	0.480791	0.436065	0.22458	0.613654	0.503473	0.287835	0.648383	0.680089	0.649317	0.330796	0.514303	0.476072	0.446882	0.477528	0.622804	0.340843	0.607533	0.658458	0.485826	0.511174
ATP6AP1L	0.454064	0.438963	0.41041	0.519988	0.367479	0.265881	0.647041	0.522332	0.473381	0.487001	0.539598	0.604585	0.321027	0.32843	0.573079	0.355685	0.56117	0.697224	0.405169	0.568337
ATP6AP2	0.510883	0.501133	0.353393	0.593274	0.370455	0.289372	0.629882	0.571295	0.433724	0.36601	0.576715	0.474236	0.449442	0.543014	0.580403	0.395511	0.611328	0.720168	0.425984	0.607498
ATP6V0A1	0.548296	0.377232	0.347486	0.611491	0.382911	0.288024	0.654807	0.601627	0.62397	0.332042	0.531658	0.668077	0.393073	0.449305	0.587738	0.252749	0.620389	0.669428	0.421338	0.584252
ATP6V0A4	0.63904	0.476062	0.300529	0.69914	0.675109	0.291396	0.696797	0.561744	0.586515	0.585631	0.474292	0.486158	0.475624	0.53974	0.567639	0.390576	0.633599	0.649932	0.456777	0.499813
ATP6V0B	0.545437	0.44255	0.253109	0.616327	0.459176	0.245568	0.634629	0.620574	0.779355	0.373197	0.633625	0.427384	0.507776	0.488187	0.593951	0.343437	0.629757	0.702617	0.434284	0.57542
ATP6V0C	0.491357	0.488373	0.256454	0.611564	0.534574	0.287193	0.617614	0.584592	0.630014	0.268223	0.551164	0.572204	0.502878	0.324331	0.632776	0.334697	0.611805	0.723094	0.437965	0.590217
ATP6V0D1	0.567758	0.374458	0.295704	0.611613	0.498366	0.289339	0.649429	0.608918	0.68374	0.472659	0.46479	0.353955	0.496449	0.653797	0.592821	0.37954	0.603893	0.660612	0.528275	0.408879
ATP6V0D2	0.553181	0.437997	0.348417	0.580686	0.391139	0.286363	0.640137	0.573557	0.561089	0.384878	0.524272	0.459013	0.457575	0.421123	0.574188	0.316639	0.581655	0.692937	0.610121	0.620248
ATP6V0E1	0.547129	0.350246	0.158993	0.611481	0.417116	0.289488	0.645432	0.596621	0.582138	0.451763	0.413008	0.38423	0.577807	0.637442	0.625402	0.389787	0.606963	0.665108	0.514828	0.492666
ATP6V0E2	0.511018	0.349381	0.125967	0.613021	0.395904	0.289883	0.648299	0.512344	0.764491	0.59776	0.455124	0.626799	0.628058	0.613091	0.598007	0.437905	0.595513	0.572318	0.531173	0.452605
ATP6V1A	0.549145	0.438471	0.24021	0.611908	0.384039	0.288094	0.648738	0.574968	0.578323	0.417516	0.469776	0.484603	0.521161	0.53614	0.624009	0.470372	0.624368	0.667966	0.504228	0.509625
ATP6V1B1	0.578666	0.432409	0.347997	0.613283	0.433136	0.260105	0.757143	0.83993	0.726932	0.521024	0.712368	0.230381	0.262847	0.443833	0.581888	0.344829	0.61092	0.760307	0.398735	0.500532
ATP6V1B2	0.585834	0.346571	0.214123	0.611282	0.284388	0.289859	0.577341	0.575306	0.621513	0.406282	0.401856	0.433225	0.510969	0.501364	0.574436	0.378087	0.611994	0.639433	0.51476	0.535487
ATP6V1C1	0.55143	0.466294	0.311137	0.610266	0.385902	0.289157	0.594926	0.657498	0.495542	0.505369	0.47982	0.838442	0.460545	0.41139	0.618483	0.433155	0.605803	0.707327	0.634586	0.553826
ATP6V1C2	0.619975	0.531681	0.322106	0.611829	0.404865	0.28788	0.670496	0.575201	0.560513	0.448549	0.687821	0.476994	0.532488	0.514642	0.563027	0.222503	0.610785	0.659285	0.559471	0.511253
ATP6V1D	0.486085	0.478721	0.270064	0.584714	0.38524	0.289164	0.648265	0.515727	0.415952	0.48465	0.531203	0.475114	0.543663	0.571051	0.563408	0.354007	0.604789	0.704617	0.523133	0.534312
ATP6V1E1	0.550645	0.355505	0.13304	0.610978	0.396714	0.290951	0.677773	0.59915	0.603524	0.395002	0.410877	0.517871	0.617997	0.505627	0.580149	0.346777	0.616938	0.74198	0.486335	0.494959
ATP6V1E2	0.608701	0.422002	0.234275	0.617199	0.377085	0.289812	0.726582	0.573275	0.509148	0.498978	0.583912	0.554783	0.409762	0.534579	0.575354	0.324819	0.6383	0.660926	0.295019	0.454086
ATP6V1F	0.553793	0.500552	0.283003	0.611875	0.444678	0.292891	0.600294	0.592455	0.661636	0.423836	0.623552	0.476133	0.501537	0.573935	0.575473	0.371674	0.606069	0.701777	0.398734	0.50593
ATP6V1G1	0.489272	0.451946	0.190907	0.614021	0.500906	0.287447	0.648813	0.577004	0.472967	0.504961	0.466363	0.302366	0.451617	0.562299	0.65791	0.404166	0.6058	0.646148	0.437553	0.49705
ATP6V1G2	0.494373	0.442555	0.317063	0.614783	0.324527	0.283915	0.581125	0.585216	0.572233	0.508952	0.558902	0.694989	0.410296	0.433868	0.669334	0.381486	0.666454	0.666652	0.717942	0.54693
ATP6V1G3	0.550274	0.437778	0.346289	0.605438	0.387961	0.310708	0.646619	0.573862	0.564388	0.512448	0.532488	0.473251	0.448636	0.627827	0.576253	0.418152	0.540341	0.665452	0.467612	0.507876
ATP6V1H	0.508259	0.393466	0.17768	0.612272	0.447729	0.289024	0.648755	0.681237	0.653679	0.50005	0.458545	0.680817	0.548912	0.498073	0.668863	0.403775	0.608786	0.498274	0.462938	0.513838
ATP7A	0.506978	0.443987	0.391669	0.611221	0.454911	0.289232	0.649133	0.541713	0.435064	0.491995	0.478185	0.447018	0.447386	0.696594	0.601884	0.367623	0.667039	0.704657	0.332054	0.556309
ATP7B	0.367627	0.381369	0.317215	0.513101	0.591163	0.291107	0.629855	0.494526	0.555289	0.565788	0.538167	0.457057	0.385577	0.567562	0.539693	0.342407	0.621602	0.631442	0.583892	0.549516
ATP8	0.546398	0.55992	0.605938	0.612126	0.490526	0.425387	0.664405	0.571684	0.731955	0.488042	0.524286	0.643565	0.45128	0.444395	0.582901	0.172455	0.621916	0.75652	0.472307	0.548054
ATP8A1	0.596269	0.387575	0.344651	0.839387	0.617329	0.374466	0.509894	0.576258	0.300685	0.479475	0.557853	0.470548	0.347383	0.585907	0.596651	0.33202	0.590561	0.727889	0.492673	0.513414
ATP8A2	0.516315	0.434998	0.353879	0.559932	0.397703	0.28935	0.584355	0.489164	0.518796	0.681982	0.48385	0.592918	0.470375	0.53489	0.685176	0.29693	0.607634	0.664054	0.407842	0.494403
ATP8B1	0.362787	0.438833	0.292026	0.612341	0.381069	0.260172	0.652419	0.568844	0.422458	0.495421	0.537927	0.258642	0.453601	0.371981	0.553778	0.410617	0.606962	0.648552	0.544437	0.539968
ATP8B2	0.555582	0.380495	0.53754	0.61162	0.346832	0.251307	0.617189	0.62851	0.463661	0.503346	0.278668	0.461562	0.549772	0.55292	0.54369	0.11294	0.606703	0.675313	0.584229	0.479921
ATP8B3	0.51077	0.4382	0.321633	0.6102	0.370482	0.28865	0.676178	0.6656	0.567078	0.393237	0.572939	0.345993	0.458916	0.326375	0.577451	0.311415	0.606048	0.66729	0.484342	0.551722
ATP8B4	0.585673	0.427768	0.306151	0.616654	0.31022	0.344786	0.624713	0.574092	0.44231	0.376979	0.543741	0.482144	0.447603	0.612821	0.564574	0.281217	0.609816	0.696644	0.570159	0.511573
ATP8B5P	0.52363	0.471571	0.331945	0.611404	0.351836	0.289309	0.649269	0.547689	0.545577	0.450096	0.60728	0.477143	0.451051	0.535041	0.576278	0.418063	0.513063	0.553319	0.411644	0.454153
ATP9A	0.544202	0.50207	0.332727	0.604199	0.471185	0.356801	0.685599	0.640708	0.561897	0.567121	0.377738	0.495317	0.454825	0.627381	0.572673	0.304346	0.635177	0.65962	0.469704	0.528804
ATP9B	0.532456	0.437022	0.278664	0.61157	0.341933	0.289181	0.65022	0.575379	0.568508	0.515254	0.529419	0.469491	0.365201	0.597892	0.605109	0.296862	0.606547	0.659334	0.545732	0.494073
ATPAF1	0.526456	0.4284	0.283249	0.6123	0.348069	0.291534	0.658807	0.574861	0.568616	0.442813	0.538154	0.477575	0.411209	0.572332	0.605877	0.380915	0.615885	0.662547	0.480801	0.568256
ATPAF1-AS1	0.538898	0.437816	0.326399	0.611638	0.387637	0.284072	0.699793	0.58679	0.574928	0.439612	0.597237	0.501281	0.442676	0.5224	0.592307	0.293779	0.588096	0.669437	0.482746	0.525142
ATPAF2	0.498338	0.392538	0.242551	0.611799	0.376098	0.28733	0.646978	0.579431	0.684166	0.439208	0.594919	0.591875	0.43836	0.470905	0.575006	0.35324	0.60283	0.679166	0.369376	0.614845
ATPBD4	0.523564	0.44412	0.303675	0.611724	0.387028	0.289673	0.649768	0.603227	0.567936	0.497147	0.533256	0.538028	0.423624	0.531172	0.575974	0.298604	0.619889	0.624228	0.43372	0.501098
ATPIF1	0.484217	0.470361	0.268616	0.623578	0.37231	0.271937	0.647558	0.507831	0.519518	0.409137	0.53753	0.457719	0.48193	0.363398	0.72142	0.415291	0.612342	0.723503	0.314634	0.541696
ATR	0.564288	0.521336	0.387199	0.622427	0.312409	0.289151	0.650263	0.527283	0.531977	0.512917	0.506979	0.523396	0.399354	0.473568	0.576861	0.367886	0.594191	0.699321	0.350824	0.53801
ATRIP	0.514525	0.406416	0.301216	0.60723	0.367716	0.287707	0.64967	0.6091	0.702959	0.509571	0.457061	0.575738	0.458967	0.490861	0.576694	0.446979	0.667635	0.63336	0.479566	0.58174
ATRN	0.549898	0.426102	0.237009	0.57859	0.437775	0.289371	0.67033	0.575581	0.526805	0.504217	0.441262	0.482096	0.409422	0.618653	0.506821	0.397422	0.567696	0.626514	0.521103	0.479449
ATRNL1	0.516371	0.428688	0.349173	0.610996	0.359874	0.289238	0.65587	0.575592	0.570595	0.522807	0.506491	0.476636	0.441366	0.537479	0.576353	0.42647	0.612944	0.640219	0.448668	0.351504
ATRX	0.524115	0.450832	0.35086	0.611784	0.334966	0.292032	0.650737	0.573899	0.500108	0.507797	0.52062	0.465922	0.419089	0.600645	0.580176	0.372936	0.612699	0.586753	0.462512	0.48374
ATXN1	0.550373	0.409541	0.280508	0.544898	0.384554	0.28812	0.595411	0.535996	0.52963	0.558044	0.50603	0.47401	0.500429	0.539674	0.575382	0.294141	0.625182	0.679606	0.50181	0.544183
ATXN10	0.522411	0.396796	0.294408	0.610126	0.386633	0.259512	0.688018	0.591623	0.544016	0.514733	0.566867	0.561147	0.574604	0.477609	0.582218	0.381358	0.678232	0.747088	0.573132	0.502998
ATXN1L	0.572175	0.43878	0.281193	0.59109	0.408074	0.32841	0.69316	0.6114	0.487752	0.513178	0.544453	0.407333	0.412552	0.711868	0.577539	0.381783	0.538677	0.654648	0.550115	0.493453
ATXN2	0.494639	0.451678	0.310325	0.597414	0.408622	0.290613	0.654349	0.59636	0.555324	0.512539	0.526601	0.474559	0.235657	0.516757	0.573283	0.388681	0.611464	0.657096	0.433641	0.391793
ATXN2L	0.548586	0.491705	0.403061	0.611386	0.389608	0.287668	0.647925	0.578886	0.651498	0.457011	0.556748	0.553682	0.347955	0.46959	0.573194	0.353061	0.608536	0.622687	0.497744	0.519015
ATXN3	0.537946	0.402836	0.419498	0.611095	0.32389	0.290687	0.649471	0.520392	0.382882	0.60396	0.478686	0.546804	0.28606	0.530069	0.646055	0.387045	0.628051	0.661801	0.519787	0.527196
ATXN3L	0.551828	0.431417	0.518215	0.612713	0.270149	0.289215	0.722201	0.629593	0.578149	0.498713	0.215905	0.46928	0.77838	0.507202	0.583822	0.271108	0.483708	0.592568	0.394225	0.520548
ATXN7	0.549734	0.41099	0.343178	0.613764	0.35986	0.29681	0.647982	0.574263	0.610337	0.508869	0.49393	0.487362	0.460497	0.602443	0.575293	0.335904	0.668565	0.608061	0.757043	0.496037
ATXN7L1	0.554724	0.470931	0.355983	0.635141	0.386023	0.289636	0.648689	0.533848	0.581128	0.510269	0.601371	0.482283	0.420359	0.564557	0.572309	0.251063	0.624095	0.727888	0.588471	0.445415
ATXN7L2	0.56072	0.438969	0.646396	0.61929	0.388123	0.295376	0.683021	0.584751	0.689124	0.524156	0.36579	0.471287	0.642817	0.712465	0.639833	0.514143	0.77012	0.709991	0.353903	0.782731
ATXN7L3	0.547765	0.405902	0.269932	0.609709	0.352832	0.287913	0.644461	0.574999	0.81934	0.487964	0.5812	0.598706	0.369816	0.541118	0.572374	0.389418	0.585083	0.634499	0.29149	0.52535
ATXN7L3B	0.507379	0.433603	0.152772	0.612449	0.477285	0.28901	0.658745	0.638244	0.651964	0.597762	0.525987	0.480318	0.425918	0.602079	0.58308	0.343655	0.534508	0.618291	0.409029	0.473188
ATXN8	0.531079	0.437698	0.417929	0.610766	0.386717	0.289619	0.648282	0.575865	0.654063	0.504707	0.642967	0.479977	0.448438	0.503593	0.576131	0.441404	0.68903	0.563454	0.862001	0.32078
ATXN8OS	0.550154	0.438164	0.35132	0.611554	0.384267	0.290326	0.648314	0.572725	0.576834	0.488061	0.529743	0.476592	0.456987	0.598553	0.575234	0.376465	0.619078	0.708031	0.435242	0.454884
AUH	0.484949	0.395067	0.255293	0.649338	0.37905	0.302797	0.693382	0.515757	0.452056	0.628334	0.609504	0.475786	0.4045	0.533909	0.587082	0.435031	0.603988	0.641831	0.422823	0.606425
AUP1	0.550832	0.423809	0.233205	0.612778	0.372184	0.285984	0.647776	0.56996	0.817684	0.467852	0.524623	0.400262	0.316991	0.400181	0.573506	0.394296	0.614564	0.653351	0.333024	0.445108
AURKA	0.618659	0.716024	0.195311	0.617416	0.460501	0.289742	0.636441	0.700672	0.861752	0.507255	0.437719	0.415288	0.513331	0.490732	0.54067	0.389733	0.598872	0.642267	0.522904	0.507949
AURKAIP1	0.549853	0.449602	0.251197	0.611587	0.434819	0.289326	0.648449	0.568002	0.764332	0.459907	0.582594	0.47078	0.515552	0.378306	0.776062	0.346776	0.606724	0.711658	0.261752	0.516813
AURKAPS1	0.546685	0.554245	0.46374	0.612199	0.38601	0.286752	0.65031	0.503235	0.566751	0.513025	0.432009	0.480327	0.368451	0.452406	0.352379	0.283089	0.603483	0.713985	0.441901	0.574054
AURKB	0.631843	0.609846	0.219504	0.61213	0.304965	0.289627	0.64824	0.647693	0.759192	0.513849	0.529681	0.462794	0.445969	0.450009	0.568907	0.507017	0.479318	0.578441	0.462155	0.523076
AURKC	0.550014	0.43963	0.36994	0.610455	0.393331	0.289437	0.648192	0.575534	0.599141	0.508371	0.51663	0.468175	0.456965	0.493103	0.651882	0.370952	0.60371	0.607758	0.472309	0.460731
AUTS2	0.553092	0.437717	0.361468	0.624068	0.305294	0.289519	0.673481	0.508577	0.466659	0.495509	0.529261	0.452027	0.447805	0.589291	0.585684	0.320296	0.606511	0.686577	0.583832	0.400608
AVEN	0.595087	0.464986	0.251465	0.546707	0.464714	0.290628	0.65004	0.589841	0.562878	0.501336	0.603737	0.385219	0.604716	0.448898	0.577594	0.387226	0.597567	0.669703	0.526578	0.498886
AVIL	0.519518	0.438794	0.383734	0.610834	0.446363	0.233383	0.646277	0.572132	0.62312	0.355404	0.616666	0.499831	0.224615	0.525762	0.717593	0.222334	0.567444	0.691562	0.500845	0.476711
AVL9	0.52518	0.540086	0.325377	0.616312	0.416749	0.289069	0.64791	0.572515	0.627551	0.512737	0.553348	0.425049	0.390326	0.523746	0.576772	0.25992	0.609958	0.672599	0.519801	0.487773
AVP	0.552456	0.44714	0.477919	0.611366	0.411243	0.253166	0.68123	0.57376	0.56689	0.494104	0.741265	0.539351	0.592144	0.578692	0.599705	0.267283	0.622647	0.685245	0.607834	0.257706
AVPI1	0.555315	0.426715	0.253715	0.611014	0.362062	0.373117	0.646377	0.580783	0.613245	0.476939	0.530518	0.511132	0.550114	0.520316	0.598627	0.429664	0.600138	0.712397	0.493646	0.47085
AVPR1A	0.578601	0.438616	0.355044	0.553268	0.386148	0.495146	0.647909	0.578613	0.520297	0.406471	0.487319	0.475168	0.454239	0.418476	0.574857	0.290606	0.681374	0.604701	0.31756	0.518746
AVPR1B	0.549746	0.438372	0.351636	0.612191	0.397746	0.28949	0.649534	0.573424	0.575398	0.511079	0.534395	0.470815	0.454532	0.513482	0.575505	0.475212	0.622487	0.661985	0.512234	0.485624
AVPR2	0.550478	0.402189	0.337281	0.613311	0.387668	0.393775	0.648911	0.575141	0.578391	0.510916	0.557007	0.477257	0.449545	0.552881	0.572586	0.379624	0.608061	0.670391	0.472544	0.529791
AWAT1	0.545198	0.447711	0.354895	0.60989	0.388762	0.288858	0.648745	0.573282	0.571844	0.511947	0.487779	0.452393	0.446671	0.549483	0.574377	0.335005	0.603992	0.66297	0.548484	0.446444
AWAT2	0.565074	0.470367	0.321475	0.61337	0.470202	0.289932	0.67129	0.560156	0.564656	0.491069	0.536849	0.473935	0.451768	0.5347	0.620902	0.379335	0.63416	0.708322	0.439996	0.526854
AXDND1	0.493318	0.456167	0.314125	0.61151	0.309049	0.291239	0.649175	0.52365	0.576297	0.522034	0.535924	0.49285	0.470263	0.512589	0.567285	0.289584	0.608882	0.690823	0.592344	0.598334
AXIN1	0.547464	0.431506	0.284875	0.610599	0.353455	0.255482	0.64787	0.575639	0.778479	0.512818	0.50446	0.613072	0.397456	0.43838	0.519701	0.394719	0.497685	0.636236	0.496645	0.561039
AXIN2	0.519079	0.322258	0.358143	0.615828	0.405939	0.287706	0.646318	0.666701	0.533445	0.525694	0.505846	0.449272	0.4456	0.433893	0.577141	0.344604	0.620849	0.634064	0.410823	0.53498
AXL	0.574341	0.353882	0.393878	0.531991	0.383003	0.289189	0.528193	0.579656	0.573047	0.491958	0.642868	0.452126	0.563146	0.422237	0.579401	0.451798	0.666395	0.805647	0.509747	0.432347
AZFP	0.550715	0.438688	0.361937	0.608453	0.379536	0.295007	0.657333	0.573218	0.573253	0.511533	0.538776	0.477061	0.449632	0.631407	0.587606	0.367649	0.609241	0.765414	0.496394	0.427051
AZGP1	0.35846	0.192706	0.187974	0.695643	0.489763	0.29232	0.765503	0.363244	0.681052	0.400943	0.623503	0.439649	0.461583	0.596352	0.564551	0.35944	0.598596	0.64167	0.530146	0.472201
AZGP1P1	0.449926	0.371248	0.411526	0.676416	0.388917	0.289873	0.735709	0.452823	0.595605	0.499227	0.526748	0.475918	0.446763	0.587299	0.572545	0.373698	0.355255	0.65199	0.636109	0.457651
AZI1	0.590843	0.533184	0.371143	0.629254	0.380407	0.285449	0.686281	0.640327	0.578111	0.505498	0.522134	0.508685	0.220274	0.379295	0.60771	0.401222	0.617386	0.742629	0.300275	0.483362
AZI2	0.549106	0.439761	0.352214	0.606829	0.374016	0.332118	0.62344	0.579889	0.451437	0.502276	0.524322	0.513073	0.463632	0.642834	0.574859	0.406688	0.586329	0.636959	0.510962	0.511031
AZIN1	0.550179	0.431067	0.179627	0.593712	0.391913	0.289597	0.603831	0.669509	0.549669	0.657638	0.537125	0.751451	0.505955	0.419653	0.577243	0.58414	0.609963	0.661707	0.604931	0.591099
AZU1	0.457699	0.426975	0.369417	0.615099	0.376246	0.287991	0.652118	0.703947	0.723655	0.521314	0.563959	0.478148	0.39009	0.298948	0.566462	0.343978	0.60474	0.694768	0.515933	0.644778
B2M	0.625351	0.391448	0.240841	0.704131	0.351597	0.285418	0.405178	0.578523	0.545715	0.262732	0.340395	0.35049	0.452121	0.564444	0.582846	0.462679	0.616503	0.702741	0.540796	0.433421
B3GALNT1	0.549034	0.435746	0.249567	0.606531	0.398496	0.251041	0.652909	0.700468	0.573744	0.435181	0.534392	0.454044	0.52014	0.479184	0.576946	0.410764	0.618156	0.708298	0.419711	0.495875
B3GALNT2	0.568384	0.576614	0.330677	0.585974	0.409835	0.286209	0.705343	0.527823	0.626432	0.504084	0.536039	0.508123	0.383207	0.352617	0.340225	0.312168	0.618737	0.704118	0.354998	0.531545
B3GALT1	0.554525	0.425497	0.353364	0.622174	0.388544	0.289466	0.666472	0.574173	0.571013	0.512235	0.530388	0.476357	0.427085	0.485363	0.57635	0.370325	0.607838	0.692965	0.499823	0.50841
B3GALT2	0.550808	0.438707	0.352117	0.612037	0.39113	0.289479	0.646353	0.581046	0.542833	0.513421	0.589825	0.476377	0.449132	0.56183	0.577766	0.295577	0.531682	0.773475	0.469558	0.515656
B3GALT4	0.536791	0.438331	0.323899	0.612924	0.507415	0.28861	0.615512	0.578735	0.450937	0.325771	0.469251	0.443184	0.504557	0.645487	0.458833	0.351914	0.613328	0.672428	0.462717	0.487529
B3GALT5	0.544997	0.448063	0.349865	0.611807	0.386754	0.289428	0.649348	0.576208	0.572855	0.52498	0.534538	0.477281	0.442201	0.564984	0.470598	0.317278	0.6097	0.653869	0.578847	0.580196
B3GALT6	0.526227	0.447879	0.35527	0.572705	0.339221	0.263038	0.660924	0.594591	0.504927	0.574171	0.545326	0.641956	0.447149	0.2628	0.696747	0.336532	0.597084	0.753779	0.494919	0.506542
B3GALTL	0.550466	0.43901	0.312978	0.538082	0.353502	0.286935	0.605553	0.566407	0.446695	0.510023	0.547034	0.404967	0.511384	0.539874	0.575818	0.261959	0.602963	0.667148	0.562345	0.502561
B3GAT1	0.680259	0.392697	0.2833	0.66405	0.538609	0.286813	0.768061	0.52223	0.509329	0.521727	0.603129	0.406152	0.4198	0.471606	0.587206	0.311888	0.605906	0.652994	0.481885	0.519072
B3GAT2	0.555469	0.500892	0.366768	0.610966	0.38823	0.291036	0.652696	0.584129	0.524999	0.506432	0.579956	0.476703	0.446457	0.424242	0.576909	0.226934	0.619412	0.682864	0.485861	0.50731
B3GAT3	0.549574	0.441391	0.40715	0.612612	0.370569	0.288558	0.647789	0.575206	0.729206	0.499053	0.568207	0.609082	0.387568	0.301107	0.630872	0.256448	0.607508	0.676709	0.46208	0.586289
B3GNT1	0.50329	0.391502	0.241038	0.61467	0.285954	0.334158	0.649674	0.576985	0.512846	0.488885	0.538789	0.582252	0.502187	0.517557	0.589076	0.358566	0.634489	0.559982	0.475627	0.510803
B3GNT2	0.551503	0.440481	0.184989	0.611711	0.386737	0.277874	0.642551	0.5736	0.520166	0.516249	0.430463	0.47613	0.55346	0.618876	0.670744	0.271619	0.608704	0.606551	0.513502	0.450702
B3GNT3	0.833349	0.443641	0.368674	0.614405	0.748137	0.212867	0.745875	0.54365	0.561661	0.506075	0.50688	0.429292	0.541038	0.455579	0.54012	0.393627	0.5882	0.643257	0.518526	0.504165
B3GNT4	0.585059	0.452079	0.319514	0.611107	0.392628	0.289024	0.671232	0.569571	0.64001	0.505543	0.530737	0.478479	0.498321	0.625024	0.574053	0.380777	0.65614	0.636756	0.390036	0.505194
B3GNT5	0.807443	0.51474	0.346477	0.605768	0.223155	0.324345	0.663158	0.499954	0.383269	0.277972	0.507105	0.443393	0.487954	0.527856	0.570528	0.458152	0.611239	0.586887	0.431758	0.56757
B3GNT6	0.550418	0.438925	0.351127	0.611931	0.403104	0.289738	0.6441	0.573915	0.576483	0.488023	0.540427	0.476058	0.441384	0.647075	0.576367	0.573212	0.557022	0.629454	0.574758	0.535472
B3GNT7	0.524478	0.43815	0.444796	0.612123	0.490387	0.285013	0.681416	0.55824	0.574951	0.54887	0.516954	0.479979	0.518962	0.634131	0.583892	0.410943	0.611177	0.710384	0.493802	0.52021
B3GNT8	0.491132	0.437716	0.502146	0.554629	0.492819	0.27588	0.64636	0.667846	0.576588	0.500528	0.462807	0.267188	0.448528	0.348527	0.567571	0.446349	0.541759	0.708727	0.619095	0.568054
B3GNT9	0.569856	0.370396	0.206603	0.517103	0.456087	0.283518	0.648839	0.573573	0.64717	0.507955	0.554322	0.299792	0.451864	0.674045	0.602484	0.384994	0.609786	0.68102	0.410069	0.494414
B3GNTL1	0.546892	0.438044	0.287668	0.61369	0.393834	0.289312	0.64783	0.580031	0.710081	0.497433	0.57688	0.548917	0.387773	0.449496	0.573633	0.355777	0.528748	0.72024	0.457731	0.52098
B4GALNT1	0.627425	0.493501	0.412368	0.440022	0.384305	0.234366	0.643347	0.684324	0.494318	0.333986	0.537802	0.550673	0.511694	0.414267	0.578395	0.238315	0.614972	0.625081	0.453449	0.553614
B4GALNT2	0.551124	0.446921	0.362967	0.611663	0.430391	0.289367	0.648385	0.573926	0.606669	0.491853	0.468923	0.48875	0.44792	0.595586	0.57852	0.360313	0.608743	0.676572	0.464924	0.506254
B4GALNT3	0.551808	0.440849	0.38649	0.613308	0.351036	0.289164	0.661727	0.57395	0.616977	0.501334	0.535201	0.470094	0.398281	0.497612	0.567518	0.456902	0.618233	0.705519	0.655642	0.400247
B4GALNT4	0.448816	0.451442	0.341017	0.540894	0.315228	0.155723	0.65168	0.650753	0.823004	0.581619	0.537916	0.631742	0.323837	0.468589	0.557464	0.334851	0.515754	0.629912	0.483043	0.494655
B4GALT1	0.581216	0.430724	0.309335	0.55269	0.310703	0.232282	0.643378	0.504908	0.634571	0.415962	0.552116	0.350319	0.580979	0.421824	0.57275	0.282531	0.61388	0.659764	0.579645	0.564801
B4GALT2	0.601527	0.477816	0.38186	0.516698	0.347923	0.286825	0.653248	0.574151	0.682961	0.522472	0.717665	0.581881	0.446034	0.538342	0.583678	0.388863	0.65762	0.68309	0.466006	0.568071
B4GALT3	0.54897	0.423572	0.215162	0.61664	0.397586	0.288817	0.647351	0.432976	0.731413	0.600446	0.549268	0.567584	0.470918	0.554439	0.169037	0.418614	0.622253	0.730561	0.370424	0.441076
B4GALT4	0.587674	0.491225	0.200489	0.566118	0.38983	0.280566	0.64709	0.615541	0.571094	0.404108	0.534721	0.476321	0.456765	0.598116	0.574253	0.435704	0.559867	0.553901	0.488071	0.499271
B4GALT5	0.634843	0.500311	0.357299	0.606744	0.511522	0.290172	0.622735	0.499196	0.577735	0.603204	0.49236	0.533815	0.407268	0.358167	0.561065	0.324074	0.602059	0.703559	0.54623	0.601024
B4GALT6	0.550511	0.438497	0.340833	0.61171	0.379998	0.294794	0.648759	0.585077	0.540529	0.488984	0.52739	0.477575	0.437328	0.479246	0.577523	0.338575	0.610766	0.585797	0.694869	0.511683
B4GALT7	0.54546	0.388451	0.314149	0.595891	0.39326	0.286482	0.64777	0.570642	0.76842	0.508263	0.528179	0.47101	0.545874	0.644131	0.578369	0.387151	0.613628	0.651238	0.502242	0.516402
B7H6	0.542364	0.440563	0.266518	0.608152	0.197986	0.277942	0.650619	0.650121	0.56211	0.305934	0.663628	0.513037	0.319762	0.432529	0.732699	0.318786	0.657659	0.684094	0.575465	0.452823
B9D1	0.494934	0.381713	0.217269	0.611909	0.317562	0.28699	0.656758	0.578618	0.610312	0.436957	0.662185	0.525791	0.553106	0.51883	0.576568	0.432975	0.494311	0.669922	0.475336	0.603491
B9D2	0.484867	0.380523	0.240268	0.61125	0.337796	0.286204	0.647218	0.568049	0.573907	0.49988	0.640778	0.306192	0.551803	0.426536	0.575018	0.349011	0.608875	0.676495	0.393802	0.48406
BAALC	0.55211	0.438415	0.383525	0.582404	0.38455	0.290699	0.62929	0.624993	0.578641	0.503482	0.538538	0.45072	0.457313	0.583769	0.577058	0.424855	0.602133	0.554117	0.557359	0.488173
BAAT	0.550821	0.449853	0.356837	0.611632	0.373628	0.289362	0.65658	0.575387	0.575594	0.512032	0.52503	0.477836	0.451588	0.527357	0.576364	0.346079	0.607827	0.671277	0.502545	0.535037
BABAM1	0.573609	0.438944	0.277374	0.610833	0.391784	0.289452	0.631552	0.591234	0.715627	0.516695	0.556466	0.473498	0.447997	0.534568	0.579635	0.389796	0.607796	0.693664	0.485708	0.473617
BACE1	0.577962	0.392083	0.347441	0.511982	0.389129	0.293279	0.651155	0.647525	0.417676	0.491149	0.539167	0.467771	0.37818	0.535691	0.703894	0.366535	0.622877	0.642112	0.486759	0.491448
BACE2	0.676651	0.424738	0.38945	0.60854	0.39868	0.249383	0.655476	0.451062	0.543523	0.562053	0.547241	0.454668	0.446656	0.461033	0.605074	0.323012	0.616643	0.659534	0.450485	0.560882
BACH1	0.610101	0.440277	0.339541	0.588407	0.388362	0.252471	0.612714	0.543134	0.482206	0.517501	0.523833	0.480141	0.447692	0.430138	0.581107	0.252406	0.639092	0.669437	0.482121	0.506832
BACH2	0.606485	0.401596	0.350154	0.611322	0.398213	0.288281	0.609225	0.57295	0.488748	0.64117	0.562497	0.461417	0.374327	0.481021	0.573539	0.247357	0.608003	0.644441	0.4995	0.53162
BAD	0.516907	0.403194	0.277339	0.611726	0.381871	0.290311	0.646815	0.541051	0.711056	0.505323	0.533667	0.475919	0.447868	0.503962	0.598715	0.279965	0.60954	0.687352	0.385137	0.506438
BAG1	0.477429	0.369639	0.237536	0.606847	0.283119	0.287241	0.711923	0.665557	0.572221	0.507652	0.546823	0.24078	0.500647	0.429938	0.6119	0.366529	0.615324	0.651094	0.396312	0.541728
BAG2	0.67182	0.443774	0.225948	0.438427	0.317653	0.285996	0.637733	0.575544	0.469345	0.407773	0.630718	0.56174	0.456476	0.590792	0.571458	0.441536	0.650661	0.643624	0.476383	0.511749
BAG3	0.501092	0.426613	0.241394	0.568202	0.39141	0.310601	0.651691	0.596353	0.767816	0.508607	0.415998	0.483651	0.358321	0.459048	0.731446	0.455794	0.585529	0.649364	0.507306	0.47561
BAG4	0.508995	0.470772	0.293504	0.594322	0.371979	0.287888	0.648385	0.679213	0.498965	0.556588	0.516605	0.490728	0.449812	0.528276	0.57785	0.213959	0.611644	0.665901	0.491836	0.500035
BAG5	0.554743	0.435556	0.193592	0.615037	0.380897	0.291085	0.66874	0.52678	0.625147	0.566777	0.524917	0.465423	0.455868	0.653651	0.55307	0.360065	0.604496	0.662948	0.553266	0.483629
BAG6	0.580531	0.456552	0.269575	0.611984	0.388749	0.290208	0.666143	0.573567	0.725571	0.488961	0.609415	0.438877	0.255881	0.566819	0.564835	0.421356	0.620474	0.690642	0.390205	0.511753
BAGE	0.529032	0.529109	0.393348	0.612723	0.405448	0.288855	0.645987	0.566012	0.579124	0.513313	0.478957	0.56231	0.453574	0.510931	0.575667	0.312428	0.608077	0.633521	0.498648	0.500687
BAGE4	0.523805	0.545791	0.531046	0.611878	0.391141	0.289686	0.648294	0.512761	0.569863	0.508288	0.488239	0.575816	0.45382	0.610363	0.57607	0.258221	0.609027	0.609823	0.507225	0.508365
BAHCC1	0.550953	0.375899	0.419394	0.549256	0.231544	0.289869	0.722916	0.549915	0.591064	0.520479	0.568385	0.480135	0.302726	0.560823	0.534928	0.355905	0.474795	0.717957	0.548465	0.521541
BAHD1	0.51897	0.500235	0.34737	0.610197	0.520131	0.288555	0.648131	0.580396	0.581372	0.509324	0.606198	0.480628	0.366406	0.488083	0.605683	0.435805	0.567849	0.629567	0.456641	0.50917
BAI1	0.52467	0.402354	0.422745	0.612951	0.432011	0.200675	0.674509	0.574951	0.5342	0.567015	0.550212	0.509034	0.313256	0.396839	0.562454	0.288819	0.569815	0.715827	0.465349	0.449297
BAI2	0.307842	0.409634	0.364744	0.539394	0.206843	0.165781	0.643595	0.604911	0.668739	0.308848	0.674399	0.277295	0.440995	0.352909	0.632142	0.328316	0.616899	0.65053	0.373663	0.55222
BAI3	0.549682	0.403967	0.336281	0.610781	0.387859	0.314458	0.665888	0.573559	0.558566	0.506873	0.553034	0.473655	0.443349	0.60534	0.575936	0.37216	0.609477	0.660671	0.380225	0.506484
BAIAP2	0.511771	0.462105	0.353746	0.626564	0.445757	0.289931	0.688397	0.697452	0.694436	0.426692	0.53785	0.527963	0.425628	0.513574	0.580061	0.35372	0.609225	0.688041	0.619996	0.488841
BAIAP2L1	0.575774	0.534508	0.335465	0.605641	0.353096	0.284406	0.7017	0.504654	0.594689	0.507278	0.497119	0.478258	0.439464	0.662566	0.56856	0.278755	0.597618	0.769949	0.626151	0.483743
BAIAP2L2	0.58165	0.478394	0.351387	0.613344	0.311075	0.306767	0.710434	0.589411	0.582757	0.467368	0.62003	0.492246	0.417776	0.441348	0.60805	0.345441	0.633898	0.744962	0.463133	0.361218
BAIAP3	0.403364	0.345673	0.333997	0.643522	0.396765	0.271618	0.644929	0.655688	0.744603	0.528317	0.567982	0.613138	0.400265	0.406121	0.421459	0.326373	0.582713	0.668505	0.376586	0.545291
BAK1	0.610367	0.450778	0.265964	0.611686	0.3886	0.289155	0.595279	0.606391	0.746829	0.505707	0.517885	0.479119	0.418289	0.659772	0.560989	0.37675	0.598555	0.679665	0.494348	0.518209
BAMBI	0.619957	0.394735	0.298549	0.555339	0.645394	0.287899	0.617049	0.306828	0.334533	0.928737	0.3742	0.65137	0.399996	0.68266	0.58925	0.373036	0.624487	0.641862	0.522413	0.541907
BANF1	0.552273	0.474832	0.206691	0.585495	0.469989	0.297605	0.622727	0.570359	0.90061	0.636927	0.648284	0.576874	0.467983	0.545702	0.657576	0.279732	0.601162	0.647801	0.611942	0.502222
BANF2	0.550628	0.440873	0.340251	0.611509	0.387475	0.289484	0.648962	0.574151	0.571508	0.5046	0.536477	0.476661	0.452691	0.498783	0.575062	0.455719	0.571412	0.667363	0.56282	0.552266
BANK1	0.641319	0.412689	0.324376	0.814828	0.575304	0.366775	0.460632	0.570636	0.425792	0.657739	0.609975	0.537371	0.450112	0.565763	0.581471	0.33513	0.640183	0.660369	0.4973	0.491239
BANP	0.565242	0.428606	0.327284	0.611537	0.400533	0.259698	0.671796	0.577828	0.593061	0.508957	0.463769	0.418457	0.408973	0.518104	0.558712	0.431313	0.516197	0.691688	0.503302	0.46595
BAP1	0.549965	0.322107	0.178756	0.611606	0.370692	0.288974	0.663634	0.562686	0.782948	0.508878	0.410137	0.511605	0.344674	0.595092	0.574444	0.54016	0.638146	0.666732	0.485021	0.501413
BARD1	0.571892	0.572373	0.209779	0.612193	0.336838	0.272902	0.623841	0.574767	0.620416	0.613513	0.50722	0.465489	0.36013	0.501535	0.460729	0.388127	0.606398	0.706561	0.595196	0.511505
BARHL1	0.550322	0.453994	0.352116	0.612736	0.380862	0.289285	0.649515	0.574844	0.616682	0.51453	0.533348	0.475806	0.486606	0.514013	0.575714	0.497957	0.748227	0.613516	0.375078	0.69792
BARHL2	0.549158	0.441184	0.362546	0.611473	0.375983	0.291412	0.648511	0.572878	0.578938	0.517736	0.543956	0.474086	0.430952	0.500197	0.574404	0.670711	0.116538	0.669526	0.673187	0.523026
BARX1	0.636709	0.452215	0.352319	0.610875	0.38258	0.287375	0.668093	0.579112	0.565867	0.458499	0.523903	0.540115	0.490967	0.529797	0.542789	0.392538	0.533192	0.636755	0.552531	0.458614
BARX2	0.584186	0.425508	0.286559	0.617697	0.334478	0.289525	0.748807	0.570233	0.614962	0.601583	0.569265	0.50277	0.38115	0.572512	0.556258	0.358849	0.653467	0.662444	0.504346	0.528932
BASE	0.549017	0.455773	0.359002	0.613484	0.459239	0.289053	0.645	0.548809	0.56914	0.47882	0.54487	0.483922	0.459997	0.598825	0.430093	0.37648	0.517992	0.663115	0.579588	0.491778
BASP1	0.548752	0.37182	0.336767	0.603567	0.392634	0.19988	0.49099	0.687541	0.546464	0.487924	0.544857	0.318883	0.486389	0.535372	0.695707	0.403157	0.615627	0.653495	0.51258	0.577794
BASP1P1	0.565018	0.439198	0.477024	0.601085	0.386798	0.259019	0.648759	0.587459	0.675885	0.456104	0.53253	0.45956	0.458236	0.53937	0.5899	0.301884	0.606935	0.664921	0.382892	0.553437
BATF	0.450838	0.435964	0.356083	0.683516	0.502374	0.204508	0.531361	0.543885	0.440861	0.506962	0.548099	0.506705	0.450285	0.506869	0.587747	0.31154	0.571942	0.714214	0.506937	0.533596
BATF2	0.697236	0.54932	0.277995	0.815527	0.376632	0.24905	0.465066	0.646826	0.633624	0.244498	0.50987	0.516929	0.452499	0.553384	0.593518	0.350415	0.618588	0.667943	0.488054	0.476074
BATF3	0.663978	0.374235	0.340302	0.609665	0.390353	0.289129	0.516976	0.577957	0.586129	0.4046	0.567616	0.473018	0.445724	0.341326	0.575653	0.314749	0.60826	0.66325	0.410987	0.542219
BAX	0.583226	0.451078	0.323393	0.611598	0.387271	0.284252	0.620748	0.576541	0.622806	0.502954	0.473435	0.47714	0.45349	0.479824	0.578653	0.447151	0.682447	0.653724	0.581413	0.528455
BAZ1A	0.554095	0.557982	0.324442	0.641493	0.382646	0.289234	0.612342	0.528916	0.479226	0.515525	0.504737	0.411965	0.446899	0.615863	0.429293	0.409082	0.613581	0.656709	0.353338	0.515329
BAZ1B	0.55027	0.529913	0.297441	0.610331	0.359205	0.291625	0.648294	0.574515	0.724494	0.56183	0.636423	0.403956	0.449444	0.556546	0.575403	0.307643	0.599108	0.665592	0.457983	0.50672
BAZ2A	0.470331	0.436673	0.272891	0.640746	0.466452	0.289975	0.642808	0.585956	0.671174	0.581797	0.529361	0.437049	0.357438	0.562504	0.580202	0.431015	0.606964	0.5762	0.581071	0.504675
BAZ2B	0.518558	0.398814	0.238539	0.611159	0.381867	0.289216	0.690007	0.535775	0.414993	0.52176	0.54611	0.367475	0.354474	0.649257	0.583385	0.408392	0.693961	0.590975	0.433566	0.47451
BBC3	0.461623	0.483129	0.349591	0.558144	0.340654	0.210299	0.647155	0.566605	0.460005	0.498078	0.539904	0.469843	0.355362	0.462221	0.508094	0.43278	0.604131	0.644101	0.631642	0.526047
BBIP1	0.524332	0.419752	0.300638	0.611626	0.38872	0.292494	0.647661	0.58099	0.520824	0.421432	0.550677	0.461878	0.449204	0.499071	0.634279	0.324696	0.608886	0.663112	0.448663	0.518912
BBOX1	0.813014	0.297129	0.34788	0.664488	0.48293	0.267323	0.870732	0.544467	0.360687	0.752314	0.533805	0.406696	0.477687	0.366139	0.521128	0.266106	0.515878	0.624361	0.460968	0.540237
BBS1	0.48877	0.437678	0.281216	0.611572	0.386544	0.289462	0.655668	0.572788	0.606016	0.534558	0.559982	0.477622	0.370381	0.527675	0.579941	0.439954	0.522256	0.672396	0.581356	0.509204
BBS10	0.51642	0.412499	0.202457	0.607984	0.31263	0.292187	0.649165	0.642079	0.430074	0.513582	0.494749	0.52866	0.394528	0.632254	0.56573	0.351571	0.605991	0.671501	0.44788	0.51621
BBS12	0.537008	0.398292	0.228032	0.608501	0.297781	0.28927	0.654051	0.587572	0.446742	0.441993	0.537686	0.479743	0.452932	0.55221	0.654395	0.364161	0.508277	0.661423	0.612022	0.515407
BBS2	0.514152	0.413796	0.353986	0.610183	0.480426	0.286735	0.728611	0.601391	0.415636	0.521351	0.481308	0.343009	0.328593	0.621218	0.691615	0.393811	0.58998	0.637337	0.475196	0.508925
BBS4	0.410811	0.384061	0.316676	0.610361	0.391852	0.264593	0.643075	0.57741	0.440215	0.462661	0.522063	0.376741	0.348522	0.546179	0.574864	0.399579	0.647716	0.75812	0.53514	0.489317
BBS5	0.512357	0.439146	0.380795	0.611224	0.322944	0.289715	0.64911	0.533994	0.575902	0.457019	0.504555	0.481634	0.309704	0.526777	0.574708	0.284641	0.550629	0.664048	0.587892	0.50186
BBS7	0.557594	0.471151	0.350195	0.590661	0.381017	0.290322	0.670137	0.573225	0.528409	0.505692	0.500846	0.475323	0.446699	0.565722	0.575953	0.268136	0.608052	0.710741	0.475728	0.525676
BBS9	0.53215	0.438811	0.364387	0.57989	0.333887	0.289898	0.643014	0.572554	0.46605	0.578558	0.530911	0.430685	0.352962	0.503458	0.578907	0.213812	0.610478	0.683619	0.563143	0.538928
BBX	0.553998	0.403994	0.254188	0.615586	0.380706	0.291813	0.648298	0.569391	0.569416	0.580167	0.463208	0.488927	0.431046	0.570185	0.575291	0.469275	0.60071	0.636962	0.467456	0.454897
BCAM	0.406766	0.337151	0.405863	0.601391	0.436923	0.289268	0.654351	0.666177	0.767946	0.504684	0.389253	0.312155	0.384387	0.636169	0.575117	0.256221	0.452211	0.674796	0.501859	0.474845
BCAN	0.550086	0.439546	0.345331	0.611712	0.38366	0.289035	0.648666	0.573979	0.573619	0.509807	0.553044	0.477362	0.454561	0.536882	0.576004	0.392848	0.609201	0.693168	0.461762	0.5031
BCAP29	0.512292	0.491524	0.305199	0.611672	0.384925	0.336468	0.648589	0.561365	0.487792	0.414503	0.551427	0.437444	0.45747	0.464628	0.57219	0.356919	0.619518	0.666852	0.505025	0.49214
BCAP31	0.57561	0.497515	0.316767	0.615689	0.493768	0.31626	0.688677	0.626374	0.652516	0.323916	0.485079	0.481438	0.465385	0.47672	0.666681	0.358782	0.602112	0.71281	0.385151	0.556566
BCAR1	0.550471	0.439163	0.343804	0.563273	0.501824	0.289062	0.696317	0.619336	0.595572	0.398186	0.51837	0.387195	0.358978	0.537155	0.580557	0.387239	0.614601	0.64818	0.37457	0.492471
BCAR3	0.536898	0.341059	0.196203	0.517465	0.432048	0.287415	0.648339	0.561448	0.569781	0.516917	0.505053	0.475447	0.448339	0.583605	0.817421	0.473736	0.614057	0.665871	0.593352	0.48749
BCAR4	0.552229	0.435132	0.303384	0.612207	0.529628	0.290592	0.638086	0.585934	0.795812	0.514566	0.559447	0.759806	0.465121	0.446925	0.557517	0.371772	0.656091	0.67259	0.498859	0.576627
BCAS1	0.25527	0.435221	0.351292	0.610501	0.760185	0.291863	0.593287	0.724404	0.537763	0.345263	0.432705	0.389037	0.393072	0.60123	0.560673	0.343774	0.571703	0.704206	0.590429	0.466508
BCAS2	0.551204	0.468449	0.174276	0.612525	0.311715	0.289352	0.65053	0.545473	0.453748	0.508699	0.443748	0.38703	0.54531	0.464024	0.655485	0.387681	0.60702	0.716042	0.509713	0.438032
BCAS3	0.533012	0.4365	0.289577	0.619628	0.471933	0.290407	0.648737	0.650214	0.674113	0.505399	0.407776	0.44982	0.421166	0.637098	0.575906	0.375536	0.645956	0.668707	0.507719	0.488755
BCAS4	0.406292	0.437435	0.266419	0.614107	0.390897	0.253195	0.573867	0.74424	0.665354	0.424792	0.429131	0.460964	0.455503	0.352959	0.445142	0.370289	0.59845	0.657687	0.457859	0.49724
BCAT1	0.625653	0.501457	0.337507	0.488955	0.343732	0.238052	0.521094	0.572636	0.521067	0.26382	0.53741	0.482336	0.505299	0.508687	0.598718	0.39554	0.608827	0.621739	0.451466	0.504171
BCAT2	0.436451	0.470677	0.26802	0.610864	0.264914	0.289284	0.673689	0.659126	0.693246	0.516172	0.629164	0.430514	0.464853	0.548309	0.606611	0.299034	0.610469	0.644213	0.38904	0.496903
BCCIP	0.525541	0.445146	0.247389	0.61476	0.335552	0.27582	0.647538	0.515761	0.574135	0.524497	0.480604	0.548993	0.452486	0.484749	0.575	0.386878	0.599944	0.584861	0.428314	0.486453
BCDIN3D	0.452873	0.43796	0.262953	0.620772	0.387501	0.288337	0.648111	0.570605	0.462617	0.460801	0.512218	0.649588	0.465108	0.546315	0.457667	0.390398	0.608643	0.676247	0.567274	0.502657
BCHE	0.513703	0.435758	0.334588	0.607332	0.371346	0.362913	0.656821	0.580523	0.524542	0.463029	0.520532	0.471153	0.454334	0.628014	0.485016	0.367792	0.595022	0.684893	0.589405	0.415819
BCKDHA	0.52656	0.413305	0.301246	0.61166	0.362699	0.289718	0.650443	0.581016	0.614112	0.540133	0.530138	0.41107	0.500891	0.51636	0.57767	0.380425	0.446889	0.712706	0.462693	0.48661
BCKDHB	0.538732	0.433686	0.242047	0.611346	0.377324	0.291685	0.722898	0.475626	0.544874	0.624248	0.536778	0.471605	0.37089	0.557557	0.64661	0.308211	0.613459	0.668439	0.516157	0.499311
BCKDK	0.514358	0.352102	0.192976	0.603559	0.366794	0.288317	0.625924	0.569463	0.778072	0.488775	0.536041	0.730063	0.528501	0.327334	0.562865	0.394854	0.60035	0.63005	0.334723	0.522851
BCL10	0.547098	0.449329	0.33873	0.611267	0.361322	0.289616	0.652129	0.566844	0.576282	0.501836	0.541062	0.476297	0.450942	0.614055	0.608363	0.34756	0.637017	0.505699	0.780183	0.502647
BCL11A	0.743811	0.439226	0.379747	0.73138	0.293757	0.280793	0.698008	0.568799	0.488158	0.785143	0.648782	0.4735	0.439705	0.432978	0.567587	0.254603	0.61112	0.651719	0.506388	0.512777
BCL11B	0.659011	0.434482	0.351426	0.739145	0.384379	0.288995	0.521298	0.574817	0.488353	0.675948	0.520066	0.466617	0.447239	0.588976	0.576011	0.26914	0.607495	0.645566	0.644162	0.524367
BCL2	0.355215	0.25284	0.268356	0.662323	0.074135	0.28827	0.613811	0.722298	0.52619	0.638396	0.524844	0.472557	0.282718	0.426048	0.668003	0.364944	0.625491	0.726475	0.450121	0.533606
BCL2A1	0.651734	0.510303	0.303832	0.681267	0.385963	0.230685	0.529246	0.578029	0.52267	0.480252	0.498717	0.472939	0.460124	0.535188	0.591086	0.303364	0.613027	0.661469	0.500035	0.487685
BCL2L1	0.523145	0.394229	0.18364	0.611529	0.453781	0.2895	0.649502	0.595823	0.769352	0.510678	0.402275	0.49009	0.458185	0.664071	0.603431	0.338118	0.546673	0.657862	0.578667	0.500943
BCL2L10	0.579376	0.437727	0.312408	0.615112	0.377319	0.289586	0.708501	0.555708	0.570195	0.50467	0.535394	0.384627	0.427339	0.568045	0.570917	0.474664	0.485618	0.694509	0.58705	0.495627
BCL2L11	0.528518	0.446908	0.416778	0.651626	0.387916	0.238279	0.632341	0.545933	0.604131	0.642129	0.544623	0.461848	0.498095	0.519938	0.57859	0.33228	0.648782	0.659559	0.472574	0.535848
BCL2L12	0.589355	0.500736	0.371814	0.611409	0.375715	0.260414	0.647041	0.573869	0.659236	0.666204	0.436214	0.476242	0.486081	0.491801	0.654398	0.478257	0.64501	0.685973	0.475328	0.368196
BCL2L13	0.551177	0.439171	0.354616	0.611581	0.397668	0.290278	0.659375	0.57295	0.590618	0.446031	0.504464	0.558246	0.440373	0.488864	0.581281	0.329861	0.669849	0.689934	0.548093	0.604288
BCL2L14	0.572468	0.443945	0.349643	0.640608	0.374792	0.28925	0.629291	0.570777	0.571502	0.510543	0.534367	0.499372	0.448843	0.521672	0.575745	0.350248	0.541947	0.64084	0.573486	0.46655
BCL2L15	0.550012	0.439578	0.386097	0.630577	0.387946	0.289548	0.648378	0.574502	0.630186	0.502078	0.614075	0.476085	0.471099	0.578102	0.577155	0.301139	0.689724	0.651865	0.558534	0.480751
BCL2L2	0.514598	0.415223	0.354989	0.585614	0.34036	0.339097	0.651899	0.550839	0.529152	0.505089	0.520204	0.480521	0.388498	0.517397	0.575831	0.365726	0.605938	0.707379	0.504572	0.605212
BCL3	0.484029	0.457719	0.328502	0.591603	0.430363	0.274631	0.575633	0.485809	0.588693	0.502676	0.528785	0.476462	0.36125	0.532204	0.563631	0.345501	0.600337	0.68821	0.599152	0.505925
BCL6	0.550171	0.347418	0.333228	0.653018	0.366457	0.295197	0.664146	0.512582	0.463303	0.342465	0.530858	0.524833	0.336196	0.435701	0.584887	0.407038	0.554991	0.689799	0.512304	0.527224
BCL6B	0.551733	0.391721	0.334525	0.472977	0.386261	0.501544	0.563882	0.608152	0.571061	0.389978	0.603769	0.474738	0.385031	0.42107	0.574465	0.410173	0.497876	0.644993	0.431712	0.489205
BCL7A	0.542666	0.502392	0.271847	0.611176	0.359566	0.289652	0.68148	0.5789	0.554629	0.581618	0.521858	0.644254	0.367763	0.564408	0.57573	0.28428	0.632985	0.661709	0.459214	0.41873
BCL7B	0.503465	0.542527	0.317853	0.608256	0.351509	0.364131	0.648338	0.545807	0.680425	0.506169	0.652907	0.404821	0.45088	0.581499	0.634814	0.23524	0.599101	0.511592	0.747458	0.478928
BCL7C	0.558851	0.376583	0.334945	0.595812	0.385693	0.286572	0.644506	0.57494	0.720137	0.51765	0.528016	0.558954	0.549736	0.460716	0.509373	0.499454	0.497516	0.699408	0.50839	0.435815
BCL9	0.467015	0.517368	0.430616	0.59283	0.344678	0.288518	0.647279	0.477028	0.471577	0.501656	0.537603	0.599301	0.447455	0.474547	0.238409	0.219008	0.610638	0.701435	0.620489	0.480243
BCL9L	0.564013	0.429586	0.36318	0.562745	0.394451	0.290812	0.6494	0.479473	0.722934	0.540558	0.525047	0.520669	0.466088	0.532203	0.574041	0.267747	0.603707	0.697135	0.375985	0.480514
BCLAF1	0.533003	0.466288	0.38269	0.628701	0.385188	0.289084	0.678368	0.566493	0.449622	0.624329	0.53394	0.406173	0.413587	0.404105	0.575338	0.35927	0.617035	0.741921	0.414685	0.541727
BCMO1	0.550299	0.438405	0.349482	0.588896	0.388118	0.287731	0.644759	0.574413	0.586935	0.511839	0.534678	0.47584	0.468731	0.566322	0.575728	0.449979	0.712387	0.618104	0.305881	0.532047
BCO2	0.556266	0.445801	0.375937	0.613855	0.344979	0.292409	0.647361	0.504809	0.504178	0.569946	0.589177	0.469506	0.401059	0.337174	0.676963	0.455189	0.442858	0.570466	0.412824	0.502923
BCOR	0.491238	0.487221	0.324121	0.612252	0.377702	0.286202	0.648778	0.553585	0.535762	0.485698	0.602039	0.461679	0.407614	0.501139	0.47594	0.356386	0.609849	0.668674	0.521002	0.495267
BCORL1	0.541876	0.419381	0.349697	0.611323	0.377032	0.291783	0.730474	0.638514	0.648511	0.51181	0.583642	0.48007	0.329012	0.675252	0.579492	0.171647	0.644564	0.706416	0.441765	0.505544
BCORP1	0.550568	0.438894	0.447791	0.611907	0.379966	0.289462	0.649339	0.579733	0.627003	0.515783	0.66564	0.475656	0.576366	0.529426	0.575871	0.385623	0.673359	0.742173	0.628419	0.248445
BCR	0.589813	0.38923	0.49188	0.629281	0.391772	0.290012	0.759498	0.577688	0.716046	0.520036	0.246377	0.492447	0.649748	0.426687	0.685336	0.233572	0.57596	0.674905	0.488811	0.576302
BCRP2	0.57273	0.381753	0.226882	0.615322	0.398042	0.290306	0.6538	0.51705	0.774855	0.541999	0.536331	0.507602	0.454259	0.403845	0.576723	0.537821	0.473403	0.700002	0.478518	0.533095
BCS1L	0.542743	0.440702	0.354555	0.611389	0.336368	0.289171	0.663154	0.526532	0.597305	0.512135	0.640625	0.496213	0.337553	0.419476	0.573851	0.331966	0.620301	0.65893	0.474117	0.495128
BDH1	0.480139	0.518009	0.314523	0.71241	0.38255	0.286966	0.789572	0.523117	0.479526	0.413273	0.617569	0.423758	0.358636	0.309092	0.566429	0.259963	0.608729	0.696972	0.349437	0.558513
BDH2	0.52402	0.361234	0.265231	0.610394	0.381523	0.288707	0.678275	0.553913	0.445611	0.617649	0.539182	0.498171	0.40322	0.574533	0.572999	0.370218	0.62309	0.669109	0.537572	0.497573
BDKRB1	0.530627	0.537521	0.353337	0.606715	0.611045	0.288607	0.582145	0.692707	0.649344	0.503474	0.589065	0.544775	0.473306	0.457755	0.583682	0.272889	0.593922	0.723404	0.571616	0.497743
BDKRB2	0.544335	0.44722	0.418525	0.518402	0.587257	0.287967	0.615516	0.704608	0.589846	0.488978	0.541899	0.543594	0.513654	0.413402	0.564676	0.309945	0.582794	0.731884	0.571703	0.517621
BDNF	0.531608	0.448333	0.338573	0.611524	0.386586	0.288147	0.649801	0.63066	0.540614	0.582167	0.502679	0.554529	0.434419	0.50154	0.636383	0.385241	0.596442	0.641539	0.464749	0.484669
BDNF-AS1	0.484654	0.423053	0.35345	0.611053	0.318844	0.289883	0.703707	0.573548	0.351709	0.576702	0.675586	0.579119	0.37033	0.479211	0.577648	0.495121	0.330431	0.709646	0.338173	0.526664
BDP1	0.486363	0.475982	0.264468	0.612154	0.353791	0.289364	0.647426	0.600108	0.482851	0.516737	0.536381	0.391013	0.356682	0.537725	0.535404	0.372468	0.612381	0.653057	0.487859	0.535309
BEAN1	0.560073	0.421822	0.366931	0.56813	0.40019	0.287712	0.638131	0.573935	0.582202	0.510751	0.55483	0.475261	0.470746	0.636581	0.581958	0.553651	0.449158	0.717536	0.510345	0.471413
BECN1	0.487358	0.439348	0.307865	0.61176	0.351524	0.288957	0.647687	0.584811	0.565698	0.304973	0.528781	0.632385	0.336526	0.490426	0.582392	0.378741	0.607818	0.666649	0.30772	0.492043
BEGAIN	0.553671	0.353443	0.367035	0.615809	0.321185	0.283174	0.784179	0.597027	0.505592	0.507144	0.60523	0.322781	0.424686	0.38838	0.57222	0.211751	0.551482	0.641158	0.468031	0.518277
BEND2	0.548385	0.439501	0.371124	0.612673	0.366195	0.28953	0.648401	0.574187	0.595821	0.513464	0.535235	0.475941	0.448222	0.598978	0.57713	0.399811	0.573667	0.700074	0.524496	0.613052
BEND3	0.60016	0.528958	0.344775	0.616957	0.395054	0.289728	0.682969	0.574905	0.612702	0.641551	0.581937	0.475215	0.460174	0.520511	0.492511	0.452108	0.606096	0.67022	0.54182	0.436409
BEND4	0.572646	0.438299	0.353271	0.651387	0.417007	0.289465	0.617001	0.573455	0.545384	0.532504	0.53701	0.465236	0.450144	0.535301	0.576184	0.384718	0.60828	0.62346	0.521384	0.493063
BEND5	0.490457	0.316408	0.272717	0.651258	0.359105	0.288324	0.711727	0.515686	0.440929	0.513634	0.578459	0.280439	0.33019	0.522989	0.59195	0.235443	0.612709	0.663106	0.503081	0.576426
BEND6	0.579354	0.432775	0.353186	0.532339	0.388504	0.258946	0.595544	0.568094	0.518659	0.512424	0.538617	0.474873	0.44902	0.552902	0.600944	0.340053	0.542311	0.668866	0.221588	0.481416
BEND7	0.636889	0.374548	0.311692	0.611649	0.382149	0.295142	0.751418	0.57549	0.490094	0.69839	0.581405	0.502744	0.274041	0.660226	0.593576	0.422754	0.485133	0.667573	0.396467	0.452842
BEST1	0.559231	0.436794	0.363869	0.611629	0.389057	0.319085	0.631001	0.573925	0.564662	0.41655	0.53603	0.530821	0.449421	0.488188	0.571053	0.224131	0.577587	0.681829	0.550978	0.496448
BEST2	0.557457	0.471004	0.5436	0.611735	0.305514	0.291773	0.651185	0.579795	0.653441	0.515054	0.527134	0.472364	0.600298	0.226052	0.574891	0.437585	0.773522	0.838373	0.914931	0.175826
BEST3	0.549523	0.420519	0.476615	0.611703	0.368499	0.291079	0.654825	0.575303	0.576062	0.510014	0.530279	0.465483	0.554939	0.44777	0.581128	0.45751	0.711749	0.815171	0.630098	0.326925
BEST4	0.538589	0.421838	0.356241	0.617853	0.39689	0.163432	0.731754	0.65623	0.56832	0.278793	0.617108	0.464179	0.308863	0.529022	0.756856	0.308076	0.594725	0.694292	0.497899	0.541807
BET1	0.550842	0.473913	0.287469	0.61206	0.389181	0.291458	0.650072	0.570869	0.540537	0.514595	0.565615	0.473668	0.47046	0.619357	0.571035	0.352881	0.641277	0.679915	0.527824	0.447447
BET1L	0.537082	0.41237	0.334264	0.611349	0.387267	0.289694	0.648253	0.573227	0.646689	0.512301	0.526503	0.497928	0.517859	0.691883	0.574532	0.391778	0.63448	0.709746	0.554729	0.553022
BET3L	0.547522	0.397455	0.436402	0.611291	0.384012	0.289385	0.648682	0.57901	0.578182	0.510697	0.487916	0.458863	0.284189	0.538134	0.575027	0.566028	0.609183	0.474424	0.46413	0.451974
BEX1	0.445573	0.399647	0.278139	0.580577	0.35057	0.28049	0.663182	0.702225	0.469064	0.567536	0.576811	0.486312	0.415437	0.429067	0.660103	0.323355	0.599794	0.620327	0.449068	0.546304
BEX2	0.574165	0.357923	0.268315	0.761975	0.268111	0.286956	0.791587	0.65663	0.520195	0.458843	0.49681	0.297682	0.439556	0.490551	0.543246	0.466408	0.607477	0.594749	0.539794	0.512462
BEX4	0.501738	0.414214	0.311248	0.631736	0.387754	0.292995	0.68245	0.527682	0.5691	0.407055	0.51868	0.470352	0.444018	0.487093	0.578502	0.398994	0.619635	0.538508	0.476084	0.480825
BEX5	0.541962	0.401386	0.277353	0.619738	0.395514	0.287182	0.684197	0.529492	0.473042	0.516031	0.526162	0.343337	0.434998	0.456181	0.518589	0.338742	0.638823	0.633043	0.652429	0.528316
BFAR	0.550911	0.381293	0.218303	0.587011	0.376439	0.286069	0.647745	0.62252	0.612084	0.511733	0.447831	0.568403	0.43047	0.444709	0.575854	0.401367	0.608763	0.638402	0.447722	0.51847
BFSP1	0.576648	0.532154	0.317191	0.55052	0.626848	0.299583	0.70976	0.568691	0.550777	0.552431	0.536698	0.566292	0.427114	0.520463	0.528434	0.255113	0.579611	0.678623	0.602275	0.518425
BFSP2	0.5504	0.446637	0.316207	0.699107	0.401554	0.287101	0.547571	0.568285	0.584425	0.679814	0.561545	0.480459	0.460551	0.528527	0.715999	0.356273	0.617931	0.716792	0.351532	0.544026
BGLAP	0.510103	0.431655	0.400683	0.607056	0.246541	0.288793	0.648405	0.496564	0.58054	0.580348	0.61031	0.443449	0.362505	0.424348	0.438468	0.236651	0.60821	0.769264	0.515554	0.439423
BGN	0.598655	0.321211	0.397776	0.337086	0.398905	0.239515	0.495844	0.578452	0.698323	0.513721	0.48626	0.45239	0.478771	0.584524	0.528449	0.29623	0.516156	0.665057	0.468207	0.484337
BHLHA15	0.550296	0.442868	0.416433	0.611822	0.385142	0.289562	0.648409	0.574242	0.610281	0.508846	0.544162	0.473547	0.484963	0.344413	0.575734	0.519474	0.599062	0.67618	0.707608	0.370752
BHLHA9	0.548524	0.438881	0.371447	0.61165	0.387177	0.289487	0.649806	0.578095	0.577802	0.509741	0.509705	0.476423	0.469394	0.533579	0.576281	0.399166	0.642746	0.724027	0.556229	0.558157
BHLHB9	0.531276	0.437547	0.255845	0.610754	0.286484	0.293396	0.700198	0.606933	0.509792	0.441971	0.545141	0.477927	0.399531	0.639909	0.499118	0.228466	0.612304	0.693324	0.589715	0.477269
BHLHE22	0.614947	0.340144	0.371456	0.608404	0.479826	0.376518	0.499259	0.574146	0.205026	0.738397	0.662863	0.45458	0.460952	0.550352	0.584851	0.328209	0.606269	0.703146	0.497413	0.547525
BHLHE23	0.55132	0.427684	0.4428	0.60874	0.398505	0.232825	0.653766	0.545236	0.57892	0.527611	0.909449	0.499997	0.628725	0.738337	0.617211	0.709787	0.71913	0.382025	0.285874	0.488072
BHLHE40	0.406543	0.376812	0.280834	0.538147	0.379604	0.290259	0.616861	0.568945	0.694636	0.605563	0.524509	0.46076	0.414407	0.449691	0.683142	0.352751	0.583368	0.631721	0.601452	0.54013
BHLHE41	0.604311	0.202755	0.321779	0.589351	0.38672	0.19378	0.57637	0.484565	0.262526	0.706906	0.532789	0.329162	0.433349	0.411872	0.573364	0.383378	0.594249	0.656551	0.460712	0.538603
BHMT	0.550173	0.437023	0.36462	0.59562	0.386088	0.309183	0.648031	0.574098	0.567591	0.5232	0.518785	0.479882	0.447859	0.481202	0.576008	0.355344	0.53101	0.631014	0.285485	0.501017
BHMT2	0.578806	0.374821	0.358299	0.492635	0.411097	0.455269	0.575251	0.572964	0.474014	0.520026	0.453571	0.524013	0.378508	0.552484	0.528576	0.302271	0.594103	0.684225	0.517776	0.474197
BICC1	0.592217	0.386874	0.67708	0.610873	0.224908	0.287334	0.73731	0.639016	0.505774	0.517528	0.100197	0.448357	0.902406	0.532086	0.60466	0.262138	0.563679	0.562771	0.518653	0.565473
BICD1	0.598296	0.449156	0.327946	0.565802	0.387375	0.243806	0.64873	0.605597	0.491732	0.532292	0.547616	0.426672	0.350114	0.433463	0.57917	0.319242	0.671257	0.601681	0.320683	0.567564
BICD2	0.622025	0.473521	0.285821	0.564573	0.328632	0.29118	0.632197	0.558812	0.510492	0.5128	0.537551	0.481586	0.387797	0.495083	0.578962	0.426926	0.611972	0.723504	0.390494	0.595924
BID	0.660288	0.44229	0.215302	0.62223	0.415827	0.281682	0.64066	0.574819	0.56933	0.493255	0.471239	0.366677	0.642762	0.510504	0.517901	0.387333	0.599137	0.668631	0.4206	0.512273
BIK	0.387811	0.433984	0.267607	0.610918	0.644107	0.208557	0.649542	0.45376	0.642443	0.607413	0.506815	0.458853	0.467283	0.606769	0.566011	0.3675	0.64374	0.695001	0.61292	0.5203
BIN1	0.653949	0.347517	0.359548	0.699917	0.46301	0.413269	0.583229	0.509372	0.579037	0.390124	0.587608	0.443612	0.534718	0.469802	0.585064	0.367202	0.47159	0.585617	0.448865	0.515127
BIN2	0.629822	0.440848	0.304962	0.74137	0.389465	0.287521	0.448826	0.573274	0.571317	0.431151	0.638416	0.473975	0.442394	0.551328	0.585862	0.267139	0.608397	0.584442	0.425	0.479346
BIN3	0.527623	0.387476	0.35387	0.611366	0.269059	0.310547	0.651299	0.554424	0.681762	0.579243	0.555911	0.375715	0.407066	0.539801	0.557369	0.32143	0.610534	0.633479	0.380763	0.519588
BIRC2	0.588261	0.43815	0.389581	0.610342	0.284719	0.286587	0.613926	0.527133	0.45452	0.514139	0.400542	0.488162	0.450902	0.517287	0.576363	0.307762	0.604935	0.704488	0.472246	0.505928
BIRC3	0.682287	0.410259	0.363474	0.870692	0.291955	0.238528	0.332145	0.469887	0.369742	0.606081	0.539879	0.374472	0.531525	0.435126	0.548535	0.363345	0.584395	0.658243	0.550664	0.569821
BIRC5	0.680571	0.875421	0.213181	0.623945	0.493564	0.195798	0.580877	0.8514	0.788298	0.497372	0.477605	0.449908	0.653902	0.271979	0.578802	0.472267	0.618236	0.677995	0.460761	0.572338
BIRC6	0.520574	0.481463	0.351864	0.611751	0.387389	0.289335	0.647515	0.574569	0.398309	0.549266	0.535697	0.473996	0.451486	0.551114	0.681106	0.344238	0.616266	0.689098	0.522212	0.500272
BIRC7	0.552835	0.425774	0.492605	0.611145	0.383644	0.288465	0.650514	0.575266	0.605949	0.446384	0.376103	0.469009	0.582235	0.541598	0.555363	0.508665	0.636258	0.742856	0.540093	0.509648
BIRC8	0.54993	0.440354	0.344942	0.611645	0.390042	0.289332	0.649959	0.573999	0.59605	0.513437	0.533824	0.474597	0.456198	0.442017	0.573765	0.371397	0.603661	0.652078	0.481035	0.624531
BIVM	0.607893	0.32669	0.247171	0.546404	0.355384	0.291029	0.661055	0.609786	0.423635	0.535036	0.535327	0.481237	0.229268	0.552463	0.518301	0.486755	0.61399	0.668534	0.529988	0.588896
BK250D10.8	0.580897	0.486192	0.351447	0.612182	0.387119	0.289328	0.6685	0.574304	0.59843	0.496048	0.537295	0.508627	0.450284	0.599223	0.575586	0.46694	0.620807	0.688453	0.557145	0.55872
BLACE	0.550736	0.444917	0.369549	0.611619	0.386376	0.28881	0.648021	0.574087	0.574245	0.512939	0.523133	0.484743	0.45085	0.557592	0.576549	0.41849	0.467974	0.769356	0.561224	0.50601
BLCAP	0.548472	0.399671	0.289495	0.612575	0.400351	0.338676	0.653457	0.532185	0.648265	0.538772	0.470192	0.479983	0.538848	0.646183	0.584157	0.347756	0.608352	0.715122	0.538952	0.508367
BLID	0.580193	0.409623	0.359555	0.582366	0.392704	0.287486	0.649099	0.575482	0.508847	0.517282	0.537198	0.477038	0.367594	0.608558	0.578983	0.328364	0.609	0.663124	0.498261	0.495297
BLK	0.665699	0.370439	0.347457	0.879819	0.517262	0.292809	0.408043	0.573886	0.557954	0.789378	0.626267	0.473372	0.406413	0.476737	0.561976	0.318874	0.490944	0.673069	0.535443	0.521609
BLM	0.643799	0.757136	0.249041	0.619659	0.403045	0.284776	0.618693	0.70792	0.653703	0.596328	0.614454	0.432093	0.434066	0.402486	0.572306	0.462612	0.611452	0.653971	0.540072	0.524555
BLMH	0.547342	0.341625	0.165518	0.609992	0.33396	0.290481	0.574111	0.557619	0.571575	0.577195	0.472154	0.627908	0.43641	0.415736	0.554928	0.398638	0.636975	0.626721	0.544411	0.501756
BLNK	0.512232	0.454893	0.351355	0.633645	0.390712	0.191191	0.500896	0.48526	0.482022	0.598924	0.510642	0.495679	0.321392	0.515823	0.580873	0.351679	0.659575	0.660148	0.520205	0.438122
BLOC1S1	0.493782	0.471315	0.340745	0.614185	0.466322	0.368752	0.575841	0.628605	0.727944	0.44317	0.722472	0.485961	0.495494	0.538862	0.487537	0.234276	0.597736	0.834163	0.299104	0.513911
BLOC1S2	0.528532	0.435269	0.270485	0.6116	0.385273	0.287246	0.638681	0.568938	0.457662	0.517081	0.471876	0.46813	0.552843	0.428584	0.590159	0.372956	0.626051	0.680998	0.526435	0.481896
BLOC1S3	0.549252	0.485577	0.412906	0.611658	0.416419	0.289523	0.622073	0.57526	0.590726	0.507846	0.554139	0.544947	0.447086	0.502024	0.579861	0.361624	0.536534	0.694817	0.567539	0.461207
BLVRA	0.42986	0.452287	0.268334	0.63389	0.544876	0.289768	0.563558	0.651165	0.456849	0.322347	0.531127	0.237357	0.521954	0.473234	0.526228	0.317671	0.656977	0.659841	0.560791	0.562324
BLVRB	0.436667	0.485656	0.286161	0.637026	0.603855	0.368158	0.631162	0.619593	0.501022	0.245564	0.410945	0.487404	0.476304	0.53923	0.580582	0.35881	0.572484	0.668376	0.496734	0.498717
BLZF1	0.507283	0.494327	0.351155	0.61082	0.323991	0.28978	0.658761	0.536248	0.49547	0.449919	0.532625	0.475147	0.37158	0.535246	0.323568	0.384873	0.612262	0.656808	0.380812	0.517672
BMF	0.553088	0.457352	0.345091	0.599598	0.454148	0.277611	0.588083	0.577056	0.61938	0.609281	0.520347	0.456144	0.400945	0.654131	0.573763	0.411305	0.519123	0.654164	0.403462	0.51995
BMI1	0.446067	0.440032	0.212312	0.609235	0.370403	0.287562	0.582968	0.521127	0.531683	0.490926	0.509589	0.466992	0.502369	0.591609	0.320132	0.475901	0.629915	0.610724	0.3679	0.413605
BMP1	0.578116	0.43638	0.353723	0.508231	0.388434	0.288539	0.607759	0.573492	0.683988	0.506553	0.533629	0.428976	0.497625	0.606393	0.610493	0.371214	0.620499	0.64881	0.296777	0.502934
BMP10	0.550891	0.431287	0.422741	0.611006	0.380168	0.288224	0.648821	0.574519	0.589466	0.518353	0.530134	0.47731	0.495517	0.491095	0.577291	0.517094	0.597099	0.623211	0.85088	0.34008
BMP15	0.546001	0.442954	0.360074	0.611706	0.387797	0.289487	0.648452	0.574482	0.575295	0.511441	0.534151	0.475947	0.450817	0.501226	0.575931	0.378245	0.59405	0.679929	0.548317	0.504036
BMP2	0.647921	0.413306	0.320052	0.600732	0.321289	0.427527	0.648052	0.571581	0.421562	0.453139	0.540844	0.480071	0.44004	0.623039	0.581759	0.302261	0.653197	0.691899	0.424931	0.526933
BMP2K	0.540894	0.4429	0.292237	0.61055	0.368767	0.289966	0.593342	0.445402	0.417715	0.49913	0.524882	0.473023	0.4077	0.554126	0.72884	0.333067	0.605351	0.647952	0.480754	0.51773
BMP3	0.551941	0.438294	0.353787	0.611876	0.395853	0.295315	0.648139	0.57267	0.567892	0.514062	0.530454	0.472892	0.450131	0.507965	0.578362	0.349736	0.606275	0.678371	0.408714	0.462001
BMP4	0.493949	0.370984	0.238504	0.558557	0.489141	0.292082	0.634219	0.425628	0.565547	0.487641	0.511849	0.360272	0.462388	0.545183	0.562658	0.418779	0.457866	0.637186	0.431561	0.484688
BMP5	0.590349	0.446429	0.36127	0.617361	0.380752	0.303187	0.736194	0.634842	0.556097	0.596858	0.521776	0.475578	0.499135	0.491423	0.587162	0.357931	0.64896	0.726905	0.645867	0.510079
BMP6	0.661142	0.390444	0.347876	0.615036	0.381184	0.471946	0.648113	0.563856	0.548929	0.514061	0.604377	0.471614	0.437508	0.573328	0.57043	0.358199	0.617855	0.744464	0.481884	0.485817
BMP7	0.618306	0.433127	0.322549	0.516444	0.519138	0.236605	0.614817	0.572909	0.573194	0.596599	0.519807	0.569554	0.504295	0.477627	0.585191	0.340628	0.585406	0.651351	0.435868	0.506873
BMP8A	0.556874	0.485441	0.287989	0.452219	0.391471	0.284797	0.587698	0.652225	0.691784	0.371521	0.541102	0.437337	0.399218	0.403776	0.5964	0.248	0.603588	0.690329	0.657966	0.523656
BMP8B	0.547135	0.437995	0.450636	0.611444	0.343232	0.28075	0.651326	0.590025	0.612129	0.504349	0.457659	0.432448	0.365281	0.573763	0.566121	0.415051	0.614621	0.496806	0.521282	0.506124
BMPER	0.550412	0.417588	0.353491	0.606614	0.404045	0.372676	0.648771	0.590016	0.516768	0.521325	0.536325	0.462567	0.452191	0.572601	0.577152	0.361068	0.625331	0.663315	0.46484	0.504233
BMPR1A	0.548457	0.457723	0.335001	0.603681	0.394188	0.290241	0.660618	0.57433	0.507488	0.599293	0.537345	0.516852	0.442197	0.516877	0.576203	0.331833	0.613705	0.613435	0.459613	0.503198
BMPR1B	0.302404	0.430151	0.291185	0.636666	0.11807	0.285862	0.611274	0.706758	0.638039	0.160554	0.529298	0.390313	0.542225	0.470612	0.562607	0.38306	0.613038	0.645679	0.428454	0.525454
BMPR2	0.538579	0.42668	0.347479	0.554529	0.382886	0.289693	0.645745	0.575906	0.398317	0.512695	0.533347	0.343866	0.453659	0.578209	0.578745	0.289407	0.620882	0.611349	0.556885	0.490368
BMS1	0.595785	0.445577	0.347663	0.611145	0.391236	0.289689	0.70131	0.525107	0.574904	0.510807	0.475382	0.482237	0.417086	0.516821	0.650884	0.358398	0.60701	0.664956	0.511541	0.497851
BMS1P1	0.526545	0.471426	0.355108	0.612126	0.352709	0.282967	0.664457	0.517763	0.518022	0.53948	0.540939	0.485298	0.273133	0.459424	0.579699	0.245153	0.611025	0.623206	0.574514	0.385203
BMS1P4	0.509318	0.489387	0.330087	0.611971	0.386702	0.277805	0.656457	0.567864	0.606992	0.475085	0.543133	0.518316	0.390617	0.544212	0.687549	0.172715	0.640472	0.600003	0.479704	0.29467
BMX	0.550399	0.398744	0.353088	0.61194	0.443094	0.425782	0.648365	0.572338	0.453806	0.503846	0.485624	0.47143	0.44778	0.415809	0.569826	0.329428	0.623632	0.667911	0.63396	0.498406
BNC1	0.628911	0.436976	0.315957	0.608926	0.373116	0.288605	0.746486	0.575119	0.568726	0.54539	0.521744	0.448757	0.43642	0.567924	0.575893	0.366877	0.603838	0.634261	0.353128	0.533836
BNC2	0.547362	0.398304	0.352637	0.417066	0.394833	0.290185	0.528335	0.545336	0.428392	0.515909	0.589964	0.474616	0.450535	0.532192	0.57561	0.301306	0.6045	0.667428	0.488219	0.524483
BNIP1	0.524873	0.416087	0.202069	0.610641	0.395785	0.289403	0.64201	0.546944	0.657678	0.516094	0.504675	0.392802	0.473118	0.58768	0.576639	0.371186	0.614902	0.68614	0.488796	0.525361
BNIP2	0.550413	0.395279	0.301032	0.612681	0.3873	0.295911	0.648993	0.59488	0.367965	0.578521	0.464984	0.337824	0.443141	0.524186	0.580901	0.403028	0.608078	0.69985	0.522255	0.461134
BNIP3	0.551788	0.540455	0.220455	0.610618	0.39281	0.384311	0.722159	0.533823	0.59966	0.499246	0.521585	0.521052	0.472703	0.524337	0.764581	0.303587	0.606163	0.681632	0.415305	0.475851
BNIP3L	0.486921	0.43382	0.337559	0.565397	0.26658	0.35446	0.653256	0.512903	0.459585	0.518067	0.486237	0.282724	0.461425	0.649564	0.578051	0.362344	0.603161	0.68273	0.478456	0.506531
BNIPL	0.349555	0.314036	0.349416	0.606546	0.308693	0.197592	0.670699	0.516972	0.541034	0.764699	0.550077	0.503264	0.321369	0.585849	0.382334	0.325631	0.628032	0.695664	0.464589	0.48931
BOC	0.662016	0.313607	0.336241	0.609787	0.386136	0.341725	0.703079	0.571925	0.514406	0.618668	0.608825	0.475224	0.375688	0.515134	0.567484	0.344971	0.561618	0.718258	0.371505	0.54755
BOD1	0.494805	0.427911	0.248795	0.604575	0.278906	0.291583	0.654036	0.641696	0.526004	0.648165	0.429336	0.473695	0.468249	0.64714	0.721551	0.437425	0.596303	0.584594	0.501338	0.573642
BOD1L	0.522598	0.438063	0.351764	0.620415	0.391481	0.289729	0.648076	0.577477	0.456792	0.511638	0.526629	0.476585	0.355658	0.59436	0.577018	0.442877	0.610652	0.625145	0.394902	0.475605
BOD1P	0.550509	0.439693	0.401874	0.612332	0.392732	0.289549	0.64817	0.574188	0.59615	0.489687	0.539856	0.478365	0.497893	0.567982	0.577864	0.423656	0.609099	0.672731	0.562272	0.496363
BOK	0.550011	0.308387	0.230302	0.532597	0.345939	0.435787	0.690527	0.466656	0.708984	0.530867	0.512197	0.311091	0.468595	0.396687	0.578119	0.38094	0.599498	0.699712	0.612823	0.556504
BOLA1	0.546515	0.431263	0.336544	0.61167	0.362862	0.289813	0.648982	0.570797	0.678197	0.481675	0.539881	0.675982	0.45289	0.740142	0.18648	0.50705	0.618178	0.66712	0.400168	0.504413
BOLA2B	0.550512	0.533668	0.300147	0.611936	0.518295	0.289204	0.613851	0.653094	0.644718	0.410568	0.569128	0.657126	0.573857	0.381261	0.551006	0.413449	0.597884	0.669004	0.193526	0.581684
BOLA3	0.553519	0.552959	0.234172	0.61163	0.390708	0.290619	0.648477	0.585297	0.561619	0.436014	0.594835	0.470125	0.606585	0.410052	0.665035	0.37026	0.61636	0.661617	0.45692	0.46906
BOLL	0.551426	0.438658	0.357804	0.611651	0.387716	0.289483	0.648256	0.574143	0.58945	0.511515	0.528503	0.476176	0.450243	0.515904	0.57599	0.363079	0.582353	0.660704	0.411673	0.486864
BOP1	0.677667	0.489475	0.287326	0.611107	0.33764	0.284482	0.645246	0.654436	0.93996	0.625953	0.597752	0.904479	0.451976	0.296492	0.603625	0.341063	0.607718	0.722466	0.510783	0.648166
BPESC1	0.550415	0.444489	0.354003	0.611649	0.388167	0.289087	0.648398	0.581703	0.554808	0.513641	0.532081	0.47657	0.451125	0.46741	0.577471	0.410478	0.552474	0.628744	0.755688	0.501063
BPGM	0.55046	0.49091	0.293746	0.538723	0.388197	0.28916	0.59557	0.540862	0.502618	0.516106	0.543912	0.54656	0.541137	0.583744	0.576504	0.380342	0.607447	0.715203	0.528665	0.579903
BPHL	0.548463	0.430167	0.265594	0.602772	0.387386	0.327914	0.701938	0.575116	0.603839	0.514357	0.521211	0.542715	0.320016	0.613487	0.432885	0.372629	0.675538	0.681919	0.501848	0.492679
BPI	0.607563	0.440508	0.348487	0.611884	0.370567	0.289651	0.68242	0.575206	0.56918	0.508998	0.558178	0.496842	0.420523	0.558867	0.483627	0.369677	0.60394	0.685477	0.486685	0.55455
BPIL1	0.54411	0.415139	0.331287	0.615026	0.395654	0.29556	0.6519	0.561063	0.793011	0.338963	0.723005	0.478292	0.585239	0.687991	0.575067	0.305613	0.624512	0.481773	0.535839	0.51326
BPIL2	0.550259	0.438248	0.367153	0.611561	0.386443	0.289648	0.648738	0.574763	0.571478	0.512227	0.534707	0.485412	0.447605	0.579387	0.576018	0.345467	0.549833	0.739684	0.586311	0.560741
BPIL3	0.549958	0.439248	0.351424	0.611688	0.392005	0.289298	0.648641	0.573025	0.573206	0.460485	0.568288	0.477575	0.456404	0.469841	0.573457	0.44226	0.548451	0.651298	0.512687	0.541948
BPNT1	0.51453	0.465167	0.226168	0.611541	0.389726	0.289779	0.658817	0.540098	0.566583	0.503282	0.465416	0.473762	0.45497	0.595109	0.263123	0.381998	0.614631	0.531896	0.613101	0.505896
BPTF	0.521141	0.475427	0.277535	0.6388	0.4952	0.289307	0.653066	0.685113	0.51724	0.512698	0.476546	0.473822	0.353341	0.613529	0.572607	0.356729	0.609158	0.663355	0.592148	0.512762
BPY2B	0.550354	0.443057	0.382482	0.611665	0.384891	0.289575	0.648537	0.57367	0.570576	0.510812	0.496265	0.480486	0.499071	0.541349	0.58106	0.339013	0.502674	0.813977	0.523644	0.492512
BRAF	0.526116	0.521827	0.486523	0.612871	0.375662	0.287668	0.710864	0.638445	0.549921	0.654097	0.503815	0.523266	0.433341	0.51591	0.614088	0.293301	0.630706	0.667718	0.471053	0.53122
BRAP	0.526107	0.53474	0.364442	0.6117	0.350281	0.311312	0.647418	0.576395	0.572531	0.494814	0.531085	0.474446	0.436771	0.492699	0.581534	0.286811	0.613811	0.665685	0.235106	0.412542
BRAT1	0.498571	0.485014	0.368943	0.642589	0.40493	0.287027	0.651612	0.572988	0.580779	0.505766	0.538916	0.467181	0.332488	0.473883	0.576008	0.363335	0.598963	0.611158	0.434603	0.434362
BRCA1	0.49615	0.572554	0.263035	0.611867	0.31515	0.289265	0.646508	0.687622	0.58788	0.44472	0.545995	0.535463	0.428291	0.375914	0.500066	0.370768	0.660852	0.688766	0.336723	0.62024
BRCA2	0.582322	0.599841	0.301796	0.620939	0.384243	0.288985	0.620498	0.578226	0.614102	0.51312	0.56672	0.464498	0.445816	0.509438	0.582454	0.365517	0.620089	0.590577	0.342955	0.514426
BRCC3	0.550128	0.53074	0.34305	0.627705	0.376867	0.289163	0.678248	0.573257	0.533892	0.452316	0.535435	0.480399	0.450532	0.521389	0.574261	0.357717	0.609037	0.634789	0.419313	0.526566
BRD1	0.554088	0.440868	0.383577	0.613312	0.44447	0.234303	0.708925	0.570663	0.411606	0.557495	0.539555	0.511981	0.445996	0.458499	0.581458	0.355818	0.615696	0.658318	0.468627	0.514272
BRD2	0.536664	0.493206	0.379049	0.611534	0.388771	0.286936	0.647797	0.574156	0.46845	0.515316	0.515669	0.464582	0.340592	0.526101	0.55986	0.365196	0.635072	0.671731	0.444691	0.507105
BRD3	0.532055	0.482951	0.434952	0.608605	0.439316	0.289019	0.648942	0.533324	0.588552	0.58746	0.452287	0.445758	0.369778	0.520509	0.574698	0.473136	0.607664	0.645395	0.43714	0.523299
BRD4	0.573994	0.445748	0.35253	0.610644	0.383682	0.288681	0.647848	0.573736	0.608985	0.51262	0.457836	0.535797	0.452156	0.495354	0.59024	0.260023	0.59929	0.687141	0.510285	0.518284
BRD7	0.557082	0.456715	0.396069	0.59564	0.39759	0.288205	0.679215	0.639256	0.568055	0.513006	0.525201	0.359	0.423331	0.616371	0.578154	0.359421	0.605673	0.644105	0.465983	0.510218
BRD7P3	0.570671	0.47704	0.487838	0.612339	0.390817	0.287703	0.649098	0.578167	0.532734	0.508696	0.574616	0.47221	0.473823	0.667637	0.512644	0.354348	0.605042	0.488655	0.676209	0.429782
BRD8	0.499209	0.470294	0.350299	0.614507	0.387505	0.285436	0.648544	0.60449	0.580309	0.563227	0.534931	0.422363	0.300247	0.544389	0.577452	0.372949	0.615471	0.668952	0.346726	0.515355
BRD9	0.587483	0.439785	0.352217	0.611677	0.385372	0.28927	0.648401	0.568619	0.747739	0.592487	0.483123	0.476712	0.342286	0.402795	0.574799	0.437772	0.653632	0.677148	0.461838	0.506348
BRDT	0.538573	0.402303	0.327137	0.612386	0.396599	0.297507	0.641724	0.58664	0.56472	0.518679	0.490019	0.655431	0.441938	0.64673	0.601144	0.347818	0.591138	0.671891	0.479574	0.442713
BRE	0.535116	0.425208	0.425602	0.60438	0.336138	0.288342	0.648695	0.53888	0.59613	0.499892	0.454428	0.522238	0.506573	0.387942	0.59207	0.223671	0.607994	0.662151	0.444573	0.43133
BREA2	0.545167	0.466146	0.412032	0.611765	0.448729	0.164336	0.632308	0.653444	0.573075	0.469035	0.534319	0.659302	0.231933	0.50762	0.564112	0.266717	0.607516	0.643417	0.541616	0.524748
BRF1	0.515216	0.452469	0.421223	0.619411	0.393162	0.289437	0.647381	0.560658	0.644636	0.549364	0.458343	0.478988	0.41409	0.638989	0.579953	0.439747	0.630233	0.578538	0.513407	0.59294
BRF2	0.538322	0.381246	0.114216	0.575716	0.435778	0.283734	0.648552	0.780324	0.623672	0.664035	0.466625	0.544349	0.458743	0.477993	0.574613	0.28971	0.624716	0.694968	0.345619	0.476644
BRI3	0.640343	0.417769	0.278081	0.569624	0.368521	0.300184	0.609398	0.591278	0.490677	0.372523	0.526782	0.477872	0.510221	0.573792	0.567993	0.470145	0.633686	0.719904	0.46746	0.476646
BRI3BP	0.520306	0.569136	0.292854	0.650147	0.390613	0.285527	0.64744	0.613798	0.72392	0.392105	0.482524	0.4704	0.408074	0.34545	0.577932	0.316628	0.59034	0.68253	0.446017	0.506722
BRIP1	0.5991	0.671917	0.343685	0.646017	0.402151	0.286335	0.639976	0.663951	0.6115	0.447311	0.518946	0.387634	0.435601	0.542974	0.573401	0.347698	0.56521	0.583696	0.505176	0.51326
BRIX1	0.577147	0.604392	0.350559	0.611326	0.387363	0.289798	0.664021	0.58376	0.572505	0.547063	0.52799	0.55311	0.500615	0.384277	0.563927	0.347034	0.602206	0.722776	0.419256	0.504674
BRK1	0.551357	0.39098	0.221503	0.606633	0.354127	0.289075	0.64845	0.574622	0.574425	0.532961	0.497356	0.479522	0.567421	0.574244	0.58231	0.382409	0.549743	0.668746	0.495179	0.417076
BRMS1	0.552432	0.437612	0.234798	0.612151	0.406192	0.288879	0.624224	0.581505	0.789137	0.541125	0.448393	0.463835	0.491059	0.481609	0.630733	0.361627	0.642275	0.652921	0.435197	0.51267
BRMS1L	0.577487	0.397451	0.155173	0.611032	0.35799	0.290557	0.687578	0.588108	0.567039	0.548573	0.414717	0.476378	0.477733	0.711872	0.575306	0.294014	0.617133	0.590965	0.459598	0.495108
BROX	0.509563	0.575988	0.499111	0.610743	0.368836	0.288917	0.671571	0.545988	0.470928	0.444375	0.449816	0.478945	0.50676	0.486973	0.2011	0.248916	0.538016	0.786208	0.530345	0.589203
BRP44	0.50792	0.446668	0.127979	0.634316	0.470129	0.340353	0.66912	0.590014	0.540434	0.51543	0.456673	0.521282	0.644064	0.60045	0.242532	0.451635	0.594015	0.674941	0.503457	0.491686
BRP44L	0.558241	0.481605	0.248115	0.633404	0.406155	0.368094	0.652621	0.504687	0.474732	0.49226	0.67613	0.473214	0.49068	0.509653	0.563573	0.407802	0.615285	0.658272	0.580433	0.526765
BRPF1	0.574938	0.43856	0.197474	0.611485	0.386318	0.289699	0.648665	0.57642	0.708022	0.524498	0.540563	0.527133	0.328953	0.511957	0.576148	0.363834	0.593328	0.654287	0.335887	0.427804
BRPF3	0.534671	0.443901	0.287971	0.61163	0.393035	0.281209	0.663828	0.572129	0.584808	0.508739	0.534287	0.484887	0.369498	0.740192	0.495692	0.36078	0.493013	0.674577	0.308541	0.46307
BRS3	0.550428	0.439276	0.340608	0.611633	0.387661	0.289469	0.64837	0.574355	0.573301	0.503947	0.542288	0.475102	0.44736	0.483824	0.57616	0.520704	0.661923	0.6611	0.524775	0.458133
BRSK1	0.536196	0.440096	0.356196	0.610408	0.38631	0.269149	0.650777	0.586398	0.64064	0.513928	0.527796	0.515764	0.441388	0.507954	0.578422	0.219771	0.604884	0.589078	0.734501	0.518125
BRSK2	0.548962	0.441966	0.404727	0.608733	0.392798	0.289194	0.652298	0.652951	0.636581	0.475858	0.632338	0.470307	0.452282	0.47807	0.555862	0.407378	0.738993	0.623088	0.429157	0.610924
BRWD1	0.484527	0.482849	0.390722	0.613388	0.420547	0.259637	0.647652	0.574134	0.523297	0.570907	0.431446	0.465151	0.382016	0.643261	0.59983	0.312833	0.616181	0.66285	0.508673	0.513416
BRWD3	0.536058	0.491645	0.326555	0.611687	0.387267	0.297	0.648219	0.573985	0.515264	0.508023	0.514278	0.482121	0.420734	0.628247	0.567631	0.18403	0.657886	0.722143	0.51581	0.508937
BSCL2	0.503823	0.357294	0.10632	0.615032	0.382617	0.283787	0.66418	0.571731	0.846954	0.497092	0.519387	0.470948	0.492706	0.352103	0.661043	0.304725	0.64395	0.666811	0.473273	0.494801
BSDC1	0.524741	0.427698	0.325847	0.62577	0.337302	0.285647	0.677811	0.568835	0.585856	0.489216	0.535815	0.410273	0.272594	0.423507	0.576867	0.377664	0.633999	0.683338	0.348704	0.515167
BSG	0.547195	0.438403	0.23718	0.611481	0.442344	0.348947	0.654677	0.631535	0.972114	0.484263	0.664438	0.255513	0.365607	0.397044	0.697345	0.192824	0.566072	0.675741	0.659157	0.540039
BSN	0.49528	0.42257	0.341265	0.612634	0.324101	0.289326	0.664243	0.735526	0.564854	0.478173	0.566008	0.61314	0.426311	0.439736	0.609685	0.253542	0.598417	0.596183	0.527916	0.616867
BSND	0.58084	0.440033	0.340968	0.608523	0.369874	0.289364	0.6489	0.536011	0.573181	0.508772	0.541724	0.482676	0.445513	0.539556	0.578719	0.604084	0.392512	0.661014	0.554305	0.483254
BSPH1	0.550544	0.438557	0.392119	0.611406	0.391329	0.289685	0.649104	0.576244	0.574608	0.480077	0.524789	0.47681	0.457475	0.393586	0.584677	0.333473	0.51087	0.668934	0.85272	0.484504
BSPRY	0.533051	0.391726	0.273135	0.606191	0.339761	0.13243	0.679285	0.414095	0.627991	0.739755	0.51317	0.476798	0.422612	0.375828	0.564301	0.338769	0.617727	0.70191	0.487569	0.627288
BST1	0.576687	0.402666	0.251396	0.559282	0.385949	0.349919	0.58141	0.567741	0.508614	0.424603	0.533296	0.486117	0.470085	0.511536	0.476521	0.483171	0.428331	0.687239	0.264327	0.512684
BST2	0.534566	0.453182	0.28391	0.6871	0.300728	0.224267	0.441331	0.579463	0.637226	0.318559	0.426612	0.44471	0.544592	0.425518	0.80348	0.412077	0.612457	0.664818	0.492122	0.466298
BSX	0.54975	0.4319	0.401713	0.619117	0.386768	0.289922	0.648018	0.574424	0.609638	0.50869	0.540272	0.482009	0.42312	0.509809	0.575477	0.358846	0.407031	0.69553	0.637105	0.487317
BTAF1	0.552539	0.383818	0.229986	0.644567	0.371543	0.280362	0.648782	0.544914	0.479691	0.654793	0.511235	0.478879	0.315515	0.533878	0.691207	0.352669	0.621416	0.755044	0.579451	0.509556
BTBD1	0.529997	0.397963	0.217635	0.609643	0.316919	0.289044	0.647431	0.646012	0.449943	0.453658	0.551239	0.337279	0.535225	0.521558	0.582177	0.386857	0.563321	0.717475	0.554197	0.469645
BTBD10	0.545896	0.432048	0.187766	0.592406	0.387399	0.29012	0.647685	0.579043	0.542698	0.514469	0.418319	0.506809	0.509781	0.589947	0.577298	0.351803	0.606529	0.630094	0.50844	0.494257
BTBD11	0.579027	0.368203	0.293871	0.615506	0.53389	0.298957	0.64897	0.482899	0.556697	0.678905	0.529418	0.39994	0.419688	0.516441	0.625859	0.236667	0.596995	0.6047	0.193527	0.500077
BTBD16	0.555583	0.440705	0.341931	0.618253	0.374743	0.271741	0.710879	0.574493	0.532624	0.479618	0.655664	0.371531	0.352021	0.527377	0.664788	0.330398	0.631454	0.722413	0.367102	0.450388
BTBD17	0.570082	0.439931	0.345561	0.611865	0.438576	0.287781	0.692163	0.609833	0.562921	0.473245	0.614139	0.481423	0.44684	0.4978	0.572291	0.368585	0.601623	0.767178	0.418527	0.495383
BTBD18	0.546596	0.43803	0.352578	0.611776	0.390545	0.289213	0.654119	0.575493	0.557283	0.510979	0.539231	0.487133	0.438527	0.591047	0.576416	0.377996	0.464898	0.76714	0.528829	0.526405
BTBD19	0.566003	0.439018	0.366954	0.559887	0.389338	0.287469	0.626746	0.576779	0.598873	0.471502	0.526048	0.469994	0.450952	0.513828	0.575882	0.36796	0.566193	0.69315	0.459281	0.487127
BTBD2	0.545323	0.318475	0.230651	0.612221	0.381309	0.290049	0.648639	0.575191	0.883226	0.519131	0.573732	0.440407	0.351841	0.480142	0.604112	0.25127	0.608098	0.660685	0.506906	0.497698
BTBD3	0.628343	0.376384	0.169225	0.608614	0.388701	0.288566	0.762068	0.623613	0.552125	0.521188	0.418602	0.481668	0.338459	0.645146	0.413051	0.443723	0.608557	0.655742	0.475317	0.361883
BTBD6	0.506977	0.469509	0.262917	0.611114	0.352989	0.361306	0.645355	0.486683	0.53598	0.533089	0.526233	0.404325	0.297951	0.623432	0.572545	0.427489	0.626947	0.729132	0.479459	0.487865
BTBD7	0.519474	0.455827	0.35169	0.609704	0.389548	0.291326	0.650956	0.519194	0.506332	0.524432	0.484593	0.472466	0.366216	0.702048	0.57843	0.277311	0.607899	0.663874	0.576315	0.503666
BTBD8	0.529204	0.447026	0.326203	0.61132	0.32406	0.289984	0.658682	0.603417	0.556624	0.518227	0.490222	0.627912	0.374701	0.51982	0.578847	0.318904	0.624745	0.576752	0.365802	0.504763
BTBD9	0.536344	0.438446	0.38051	0.611567	0.353556	0.289256	0.654798	0.590258	0.521488	0.515289	0.445321	0.477309	0.389969	0.511208	0.565229	0.259485	0.608909	0.707883	0.338032	0.498444
BTC	0.618287	0.437896	0.519257	0.642325	0.255893	0.286621	0.792626	0.692814	0.538702	0.330084	0.317065	0.440742	0.772545	0.462342	0.538457	0.323032	0.532141	0.630034	0.479619	0.513115
BTD	0.507583	0.350687	0.191912	0.60976	0.271134	0.303119	0.665337	0.532502	0.622713	0.502852	0.517998	0.454293	0.518923	0.660501	0.576758	0.360475	0.623601	0.650139	0.486933	0.501875
BTF3	0.449463	0.340175	0.303403	0.633309	0.341832	0.289711	0.695375	0.645066	0.580577	0.645105	0.562002	0.333539	0.495613	0.541324	0.576764	0.370006	0.63078	0.66453	0.563232	0.515168
BTF3L4	0.57682	0.508334	0.232046	0.612021	0.313737	0.28967	0.665251	0.617678	0.466467	0.574003	0.535098	0.371696	0.508201	0.507214	0.580679	0.431901	0.606893	0.666487	0.516635	0.520151
BTF3P11	0.456351	0.284423	0.11858	0.64552	0.342424	0.289494	0.69176	0.62858	0.536848	0.673984	0.536987	0.338922	0.520311	0.505746	0.576634	0.452374	0.629335	0.710794	0.564147	0.515123
BTG1	0.592961	0.388942	0.328869	0.714896	0.478591	0.295847	0.556701	0.552934	0.392198	0.663924	0.433056	0.616117	0.507756	0.465886	0.576492	0.390485	0.604047	0.681104	0.67742	0.508249
BTG2	0.350389	0.271303	0.357065	0.61496	0.264253	0.424568	0.550129	0.569936	0.45481	0.756543	0.559863	0.470586	0.399811	0.538032	0.294476	0.385519	0.605588	0.686391	0.574308	0.518256
BTG3	0.742721	0.468991	0.319642	0.574046	0.370545	0.288476	0.699828	0.570552	0.456606	0.474763	0.520641	0.46526	0.46376	0.444982	0.419876	0.387227	0.579648	0.678652	0.519345	0.615102
BTG4	0.550355	0.439466	0.352613	0.612348	0.388867	0.28952	0.648318	0.573913	0.571701	0.510298	0.533354	0.474786	0.452924	0.453726	0.575394	0.391857	0.57815	0.605708	0.691468	0.541301
BTK	0.611691	0.438324	0.377449	0.706996	0.395867	0.248867	0.442628	0.573628	0.45553	0.342012	0.551055	0.48355	0.517851	0.499758	0.593373	0.306842	0.583684	0.562381	0.535303	0.510361
BTLA	0.625596	0.4379	0.344476	0.792559	0.445317	0.289323	0.459346	0.575047	0.461617	0.668537	0.577756	0.474239	0.445593	0.467771	0.58134	0.265667	0.620422	0.647875	0.504476	0.514582
BTN1A1	0.551212	0.438188	0.358397	0.613461	0.393871	0.289433	0.651413	0.573991	0.574675	0.510645	0.532839	0.478098	0.448766	0.552109	0.575867	0.448008	0.714861	0.705266	0.485147	0.512044
BTN2A1	0.600695	0.490774	0.465558	0.65149	0.340767	0.282877	0.619353	0.575546	0.483019	0.5115	0.476319	0.472766	0.440386	0.60872	0.575057	0.380662	0.607483	0.455833	0.511552	0.489626
BTN2A2	0.620203	0.504585	0.31106	0.723997	0.375274	0.257975	0.52009	0.578441	0.455583	0.426049	0.550219	0.494102	0.383802	0.484847	0.64525	0.315144	0.595501	0.595843	0.60757	0.494716
BTN2A3	0.605934	0.481331	0.52458	0.613005	0.382912	0.290764	0.618583	0.57427	0.569464	0.447465	0.463496	0.445953	0.448457	0.394699	0.576618	0.329014	0.679979	0.77963	0.41954	0.419083
BTN3A1	0.625104	0.430314	0.536234	0.711728	0.242815	0.288679	0.547992	0.576402	0.585312	0.508675	0.256897	0.454763	0.688376	0.531713	0.587532	0.222545	0.550868	0.63062	0.41797	0.530446
BTN3A2	0.645168	0.439952	0.34973	0.711565	0.344011	0.2723	0.449415	0.568555	0.566423	0.507228	0.634584	0.457291	0.378765	0.463423	0.610224	0.345311	0.666495	0.677145	0.415272	0.414825
BTNL2	0.54859	0.493553	0.387164	0.590696	0.386078	0.26478	0.649701	0.531966	0.590957	0.510862	0.557171	0.478632	0.396247	0.423409	0.570001	0.426945	0.509125	0.671966	0.557235	0.456837
BTNL3	0.550846	0.439599	0.339179	0.611451	0.386282	0.291684	0.646675	0.588569	0.569609	0.514285	0.532981	0.451245	0.452256	0.5344	0.565839	0.384619	0.607593	0.668911	0.494768	0.509502
BTNL8	0.550551	0.448686	0.375721	0.630244	0.440817	0.306103	0.647896	0.549837	0.628818	0.509389	0.525823	0.500887	0.45612	0.535766	0.57479	0.438865	0.651854	0.637154	0.407635	0.564809
BTNL9	0.517029	0.340742	0.428643	0.61243	0.430738	0.693651	0.653826	0.576656	0.440231	0.526409	0.51389	0.378562	0.290448	0.478157	0.574183	0.385487	0.558881	0.666221	0.357246	0.512444
BTRC	0.418765	0.342593	0.281975	0.612275	0.246928	0.287539	0.648538	0.515207	0.630629	0.528459	0.553736	0.642331	0.341965	0.493948	0.580077	0.383844	0.688549	0.65406	0.510614	0.432481
BUB1	0.658528	0.811248	0.200328	0.612507	0.379344	0.282795	0.586029	0.687611	0.726097	0.516118	0.541223	0.31908	0.547234	0.361185	0.549929	0.380914	0.596792	0.653251	0.489372	0.516684
BUB1B	0.616651	0.760252	0.192768	0.611758	0.388985	0.282689	0.611237	0.701576	0.846785	0.583567	0.513794	0.304919	0.494787	0.27757	0.569076	0.474351	0.601094	0.659942	0.508883	0.576701
BUB3	0.482535	0.519606	0.296042	0.611761	0.38581	0.286542	0.646325	0.634611	0.580493	0.662836	0.564163	0.453393	0.380929	0.31315	0.605928	0.439937	0.613018	0.655769	0.523256	0.471797
BUD13	0.583278	0.456584	0.347366	0.609709	0.317371	0.289857	0.652229	0.50158	0.423526	0.514876	0.480189	0.536756	0.460155	0.520534	0.581903	0.342433	0.601436	0.653969	0.441813	0.498629
BUD31	0.551909	0.475207	0.225442	0.611239	0.387714	0.291664	0.648191	0.573014	0.645759	0.573768	0.519853	0.433175	0.575973	0.496985	0.592337	0.359307	0.610663	0.677125	0.437282	0.429165
BUTR1	0.549987	0.450745	0.350817	0.612034	0.391342	0.290875	0.648257	0.585031	0.549809	0.510813	0.536991	0.480493	0.483545	0.392913	0.576342	0.456201	0.513293	0.62717	0.494846	0.518524
BVES	0.578508	0.402558	0.308174	0.607513	0.380859	0.297023	0.686347	0.582516	0.593926	0.472058	0.542769	0.466138	0.422467	0.514766	0.580559	0.311661	0.677851	0.65142	0.291835	0.509312
BYSL	0.641782	0.498622	0.264556	0.593595	0.387422	0.288524	0.712616	0.642222	0.718821	0.544216	0.565701	0.618675	0.542136	0.5334	0.529183	0.325173	0.612573	0.736784	0.402007	0.514224
BZRAP1	0.491836	0.271472	0.381055	0.685201	0.258337	0.195023	0.65089	0.719821	0.478512	0.551715	0.552326	0.739947	0.122494	0.59847	0.529036	0.371212	0.530316	0.685056	0.503867	0.470334
BZW1	0.493479	0.490842	0.276239	0.609642	0.416092	0.283424	0.656691	0.615637	0.563582	0.496651	0.536024	0.241939	0.567632	0.526612	0.663223	0.367578	0.613957	0.664589	0.547963	0.503619
BZW2	0.521463	0.587006	0.374393	0.585958	0.482502	0.285567	0.644838	0.466596	0.558947	0.763752	0.500142	0.49755	0.527521	0.427505	0.500016	0.308962	0.609413	0.656847	0.507478	0.573881
C10orf10	0.704628	0.306654	0.449434	0.614793	0.444823	0.557069	0.642812	0.563918	0.320625	0.571716	0.496958	0.461778	0.454404	0.479924	0.563365	0.391094	0.604318	0.507894	0.629172	0.538463
C10orf105	0.558274	0.435825	0.356265	0.640654	0.418355	0.326536	0.637561	0.575456	0.524302	0.514998	0.51311	0.478856	0.443963	0.424514	0.570364	0.299182	0.610751	0.637941	0.734078	0.477459
C10orf107	0.499488	0.391977	0.307052	0.583728	0.271015	0.287968	0.650194	0.56244	0.548867	0.507705	0.542919	0.480421	0.46466	0.466771	0.588291	0.278486	0.58565	0.602069	0.340278	0.488742
C10orf108	0.573625	0.43861	0.36505	0.611285	0.343256	0.327928	0.659794	0.574102	0.574986	0.502991	0.535479	0.480807	0.449901	0.618831	0.573885	0.358199	0.580738	0.718394	0.528966	0.62028
C10orf11	0.566376	0.372741	0.266617	0.616106	0.366206	0.334236	0.623016	0.570833	0.555097	0.374804	0.54642	0.437927	0.491973	0.594596	0.386721	0.412783	0.418648	0.661316	0.491851	0.455239
C10orf111	0.555871	0.438011	0.338869	0.612261	0.378512	0.289842	0.654291	0.573204	0.572671	0.534922	0.536619	0.479169	0.43927	0.565425	0.576031	0.390205	0.52514	0.633363	0.39712	0.494679
C10orf112	0.490387	0.446522	0.41365	0.609843	0.396706	0.284724	0.663837	0.607084	0.52815	0.323522	0.429301	0.338868	0.41146	0.529179	0.551648	0.451809	0.58868	0.632506	0.536801	0.582635
C10orf113	0.507751	0.468968	0.34669	0.611441	0.391389	0.284792	0.655505	0.57363	0.572033	0.508604	0.464252	0.48176	0.404877	0.534616	0.65522	0.236823	0.606441	0.588094	0.45813	0.427987
C10orf114	0.603366	0.483658	0.346643	0.516741	0.294992	0.297788	0.648622	0.588747	0.541882	0.502469	0.546583	0.602643	0.45627	0.503103	0.573209	0.276397	0.539188	0.67326	0.491359	0.49494
C10orf116	0.317794	0.256216	0.35128	0.578176	0.59351	0.478683	0.62436	0.590015	0.6254	0.509299	0.477029	0.629245	0.415982	0.488908	0.599465	0.371049	0.616182	0.648369	0.543737	0.506344
C10orf118	0.544878	0.437746	0.275738	0.611643	0.384139	0.288558	0.649155	0.532262	0.587433	0.549484	0.489513	0.440776	0.460898	0.479184	0.622207	0.319208	0.608128	0.642691	0.350302	0.465964
C10orf12	0.549105	0.484315	0.398305	0.612138	0.385829	0.256124	0.648247	0.573173	0.611272	0.530616	0.387728	0.471739	0.491024	0.558826	0.574555	0.196883	0.609133	0.648279	0.423224	0.450684
C10orf120	0.550106	0.438905	0.367289	0.613581	0.37876	0.289464	0.648416	0.573352	0.574621	0.511312	0.529447	0.476044	0.47355	0.504382	0.576062	0.391853	0.575508	0.69212	0.438755	0.426978
C10orf122	0.551522	0.436825	0.366052	0.611597	0.386715	0.289491	0.647662	0.572125	0.599241	0.516578	0.492155	0.476131	0.441421	0.513607	0.574994	0.311446	0.593033	0.717037	0.55578	0.50755
C10orf125	0.668833	0.393003	0.258247	0.618145	0.397752	0.295215	0.534557	0.574536	0.675035	0.529974	0.452596	0.470471	0.547452	0.592886	0.570097	0.360824	0.520577	0.641348	0.482088	0.51615
C10orf128	0.572642	0.404304	0.351211	0.634567	0.410153	0.348245	0.594052	0.574249	0.540186	0.511837	0.51729	0.479473	0.448977	0.479491	0.574286	0.356088	0.572691	0.66238	0.353234	0.502614
C10orf129	0.54139	0.439477	0.363628	0.640332	0.437118	0.293943	0.650568	0.54767	0.53255	0.49804	0.537347	0.464967	0.401967	0.483122	0.57674	0.303252	0.610197	0.703361	0.536366	0.502206
C10orf131	0.550701	0.438354	0.366225	0.609088	0.40977	0.289413	0.644589	0.574643	0.544817	0.507226	0.561367	0.480933	0.446138	0.507252	0.586937	0.299587	0.575672	0.646028	0.301579	0.440072
C10orf136	0.550063	0.438117	0.355424	0.611535	0.390408	0.292137	0.64875	0.573246	0.566307	0.509636	0.53546	0.476131	0.460963	0.440617	0.579987	0.318403	0.602967	0.657388	0.461547	0.507126
C10orf137	0.527655	0.477656	0.323088	0.611548	0.300422	0.281616	0.641699	0.521054	0.567423	0.589763	0.531338	0.476282	0.369941	0.422988	0.579881	0.288645	0.603987	0.697491	0.319258	0.499319
C10orf140	0.54242	0.43511	0.338168	0.611728	0.31887	0.289962	0.658006	0.57575	0.551231	0.504173	0.537307	0.477844	0.436681	0.454546	0.572816	0.325923	0.608914	0.644728	0.482713	0.519691
C10orf18	0.556825	0.521946	0.255204	0.609161	0.238069	0.28727	0.650817	0.610588	0.505405	0.521854	0.620257	0.603216	0.487991	0.58386	0.566077	0.503893	0.583061	0.585836	0.552265	0.426062
C10orf2	0.56151	0.46524	0.254199	0.611683	0.318491	0.288163	0.675664	0.614633	0.670232	0.632621	0.568167	0.679723	0.449651	0.43949	0.577182	0.285199	0.655552	0.67795	0.338641	0.513895
C10orf25	0.562085	0.420295	0.305727	0.611155	0.359604	0.290011	0.648283	0.572974	0.570699	0.504699	0.52638	0.483357	0.397004	0.575281	0.576046	0.476301	0.686723	0.693484	0.408399	0.391291
C10orf26	0.485259	0.329957	0.314656	0.559601	0.307989	0.289435	0.593445	0.506438	0.56724	0.513455	0.455028	0.480624	0.36572	0.497237	0.576985	0.373859	0.607249	0.650571	0.522631	0.412337
C10orf27	0.542731	0.433976	0.430399	0.611549	0.38609	0.29799	0.64846	0.573963	0.628458	0.533085	0.527259	0.478274	0.49333	0.563592	0.576496	0.449325	0.521141	0.718722	0.663276	0.453694
C10orf28	0.550364	0.455325	0.316751	0.612815	0.386127	0.256637	0.639706	0.574733	0.576927	0.51301	0.530224	0.478971	0.373358	0.534886	0.575918	0.299733	0.65902	0.73372	0.414562	0.497861
C10orf32	0.44025	0.304944	0.231038	0.605576	0.277543	0.289791	0.605159	0.538782	0.37591	0.593353	0.466159	0.472855	0.537194	0.413149	0.576841	0.382884	0.607883	0.729231	0.549832	0.456282
C10orf35	0.548089	0.504391	0.314707	0.612454	0.358348	0.221785	0.710844	0.591067	0.553423	0.524729	0.489169	0.650746	0.446069	0.285004	0.541281	0.406499	0.508883	0.658048	0.344694	0.470865
C10orf40	0.550383	0.437723	0.377179	0.611727	0.387521	0.289533	0.648734	0.569357	0.579484	0.513397	0.486482	0.494023	0.45354	0.600236	0.575234	0.270276	0.604336	0.733495	0.529652	0.491301
C10orf44	0.549779	0.440387	0.343355	0.611542	0.391172	0.283673	0.648366	0.572437	0.599378	0.499815	0.532156	0.477633	0.447866	0.500121	0.575282	0.458133	0.745203	0.682606	0.178035	0.493008
C10orf46	0.522159	0.435532	0.18949	0.611719	0.338279	0.279549	0.647816	0.495621	0.666394	0.602635	0.471113	0.538094	0.449186	0.466717	0.575336	0.413923	0.617638	0.595121	0.464912	0.479031
C10orf47	0.561927	0.432732	0.300102	0.611767	0.38669	0.289812	0.652167	0.576798	0.654469	0.509688	0.541178	0.473322	0.450705	0.518853	0.574595	0.468153	0.469081	0.648054	0.528137	0.516174
C10orf53	0.550203	0.442354	0.3815	0.611613	0.390074	0.28951	0.642597	0.574704	0.605017	0.511165	0.536073	0.475688	0.482081	0.481489	0.575779	0.355928	0.606326	0.691621	0.540829	0.438458
C10orf54	0.659828	0.278756	0.368751	0.722276	0.389069	0.410411	0.5288	0.568248	0.644912	0.468178	0.577636	0.442622	0.489656	0.425514	0.561375	0.34448	0.613218	0.629695	0.410089	0.552302
C10orf55	0.583622	0.439674	0.316735	0.574008	0.442624	0.285933	0.646736	0.53854	0.560577	0.42821	0.532146	0.471617	0.436956	0.404268	0.577422	0.335325	0.606511	0.649737	0.360745	0.508217
C10orf57	0.467178	0.438438	0.235179	0.61182	0.440421	0.289084	0.672173	0.551135	0.582414	0.527773	0.51973	0.583655	0.45707	0.508023	0.573799	0.411963	0.674333	0.594976	0.478868	0.387247
C10orf58	0.542864	0.446419	0.336017	0.611903	0.432827	0.455856	0.700426	0.597815	0.693728	0.520378	0.52783	0.65664	0.405373	0.28772	0.572498	0.408111	0.664541	0.727261	0.526396	0.492763
C10orf62	0.551047	0.441044	0.357372	0.611608	0.368831	0.289631	0.648723	0.574159	0.61581	0.512739	0.536111	0.476679	0.43512	0.589692	0.577655	0.373749	0.611167	0.730636	0.604162	0.61654
C10orf67	0.550634	0.43874	0.344579	0.611624	0.341112	0.285103	0.649443	0.586035	0.58461	0.510912	0.581278	0.445455	0.462343	0.415593	0.575638	0.336264	0.602807	0.711439	0.44475	0.516229
C10orf68	0.479288	0.435375	0.349492	0.610581	0.346492	0.277498	0.647581	0.547645	0.533363	0.503128	0.539172	0.474331	0.322785	0.555685	0.53844	0.266475	0.606328	0.691416	0.343185	0.436712
C10orf71	0.547797	0.444197	0.352653	0.611673	0.388241	0.289428	0.648335	0.574295	0.575602	0.51135	0.536462	0.474396	0.451853	0.501163	0.575831	0.384326	0.52314	0.680915	0.423915	0.430947
C10orf76	0.534643	0.444546	0.336316	0.612055	0.368108	0.284874	0.612017	0.57519	0.564964	0.476921	0.534734	0.547824	0.436061	0.461906	0.576672	0.366234	0.607726	0.707329	0.451461	0.470873
C10orf81	0.590068	0.458377	0.346601	0.610903	0.580287	0.192133	0.653712	0.445128	0.568504	0.602928	0.505999	0.481795	0.551615	0.514312	0.545192	0.396723	0.579329	0.613825	0.459811	0.478824
C10orf82	0.440105	0.438697	0.404851	0.596407	0.41928	0.282807	0.585325	0.731569	0.629841	0.792304	0.481437	0.592308	0.450157	0.474445	0.625679	0.431092	0.60302	0.66831	0.445123	0.473352
C10orf88	0.53511	0.438374	0.297326	0.613231	0.368758	0.289219	0.648448	0.577418	0.462639	0.555676	0.464356	0.508721	0.411937	0.464613	0.581134	0.38322	0.604651	0.674284	0.493319	0.494313
C10orf90	0.5962	0.405499	0.356566	0.636891	0.383664	0.288962	0.725583	0.571346	0.547575	0.517713	0.57191	0.482203	0.418343	0.505295	0.568469	0.414407	0.464114	0.66087	0.595362	0.594561
C10orf91	0.549999	0.437617	0.390542	0.611288	0.388615	0.297999	0.648329	0.574399	0.571453	0.485676	0.551123	0.476524	0.421771	0.453443	0.576706	0.605207	0.514579	0.739421	0.368565	0.316565
C10orf92	0.548393	0.432975	0.352582	0.61167	0.387811	0.289371	0.650451	0.580814	0.573823	0.51253	0.53657	0.465594	0.451855	0.514615	0.57801	0.459828	0.419975	0.675031	0.655594	0.518318
C10orf93	0.513621	0.436254	0.335803	0.612027	0.34716	0.289311	0.648274	0.563993	0.58287	0.549958	0.549513	0.477223	0.429345	0.617538	0.575572	0.401554	0.653676	0.645199	0.523848	0.50473
C10orf95	0.532881	0.42126	0.310043	0.616877	0.383247	0.289537	0.670756	0.616882	0.712324	0.535038	0.646804	0.493818	0.358425	0.591256	0.577123	0.387072	0.558932	0.749193	0.534101	0.445178
C10orf96	0.550091	0.419074	0.361251	0.611456	0.361873	0.289752	0.674285	0.576154	0.660709	0.583407	0.630472	0.471968	0.565449	0.668225	0.577343	0.5907	0.820232	0.63346	0.461763	0.707343
C10orf99	0.573267	0.443994	0.361343	0.612393	0.387841	0.289705	0.65186	0.568679	0.628103	0.508413	0.481855	0.453856	0.472571	0.404373	0.574496	0.310698	0.577694	0.74542	0.524232	0.527806
C11orf1	0.527786	0.409396	0.289343	0.612119	0.379895	0.289474	0.68492	0.523301	0.563353	0.488837	0.552959	0.577514	0.479301	0.538976	0.598213	0.289959	0.59873	0.693144	0.446137	0.51722
C11orf10	0.57382	0.424665	0.207618	0.610166	0.391904	0.288521	0.646987	0.560802	0.539673	0.575068	0.632573	0.472169	0.640017	0.478021	0.57586	0.375154	0.627519	0.751949	0.433835	0.519682
C11orf16	0.550179	0.441488	0.349052	0.611447	0.388991	0.289098	0.646229	0.574109	0.578028	0.51003	0.532698	0.478196	0.450948	0.570813	0.573356	0.382952	0.511224	0.670205	0.727325	0.508341
C11orf2	0.573869	0.311218	0.295015	0.614269	0.382009	0.289976	0.648779	0.540125	0.697311	0.654704	0.523821	0.529212	0.457333	0.387406	0.601052	0.234216	0.60936	0.726073	0.458061	0.498874
C11orf20	0.605091	0.448097	0.453163	0.611737	0.484252	0.286437	0.649401	0.574311	0.587911	0.461164	0.60107	0.469904	0.471582	0.577901	0.675835	0.464429	0.574171	0.652486	0.423121	0.330719
C11orf21	0.581203	0.397015	0.425163	0.687691	0.401853	0.290964	0.566804	0.579596	0.586966	0.589589	0.555936	0.474037	0.386312	0.445858	0.577584	0.506621	0.477498	0.736124	0.517707	0.55495
C11orf24	0.591946	0.497934	0.33041	0.511615	0.444472	0.289507	0.599336	0.530084	0.571873	0.402106	0.576323	0.476626	0.462783	0.47907	0.665963	0.316116	0.611725	0.643208	0.567167	0.498247
C11orf30	0.545315	0.502942	0.309716	0.611829	0.328281	0.289224	0.645506	0.566309	0.55502	0.51813	0.513951	0.470529	0.35362	0.437145	0.638363	0.343583	0.590085	0.667337	0.617899	0.482534
C11orf31	0.543893	0.385262	0.172412	0.612517	0.378695	0.262779	0.645717	0.546906	0.517828	0.575182	0.369418	0.497941	0.610464	0.501349	0.575338	0.396903	0.604711	0.664904	0.552621	0.465495
C11orf34	0.5529	0.438354	0.36456	0.611716	0.38786	0.28962	0.648456	0.574508	0.579196	0.513582	0.536818	0.475584	0.440977	0.60131	0.577667	0.523868	0.495593	0.789029	0.629109	0.436853
C11orf35	0.345464	0.428972	0.403088	0.625253	0.401111	0.195123	0.649283	0.573706	0.580699	0.396782	0.541039	0.554691	0.280022	0.454465	0.582591	0.333947	0.598764	0.566569	0.488271	0.498446
C11orf36	0.548514	0.437444	0.363355	0.611989	0.3882	0.289582	0.648718	0.574657	0.634799	0.492768	0.531437	0.476335	0.448732	0.521023	0.570187	0.478941	0.475511	0.664738	0.508437	0.514842
C11orf39	0.55104	0.440303	0.360584	0.605426	0.39061	0.288598	0.64807	0.571447	0.575927	0.505097	0.531666	0.484567	0.466397	0.417282	0.583501	0.410359	0.667976	0.659473	0.814317	0.408506
C11orf40	0.549469	0.439434	0.350054	0.612565	0.383237	0.289335	0.662381	0.574029	0.592971	0.491175	0.534984	0.476741	0.451456	0.592365	0.576451	0.45025	0.607081	0.70238	0.527088	0.663554
C11orf41	0.618609	0.454474	0.349624	0.543196	0.308143	0.27608	0.649316	0.590499	0.571409	0.497299	0.479922	0.478942	0.448665	0.480741	0.574353	0.365588	0.562856	0.655478	0.604613	0.501502
C11orf42	0.532559	0.446083	0.403796	0.623833	0.406171	0.289595	0.657488	0.574518	0.694147	0.511453	0.537012	0.540621	0.516197	0.684391	0.594264	0.564548	0.827019	0.602466	0.27986	0.722946
C11orf44	0.546099	0.439724	0.352696	0.610879	0.388116	0.289579	0.648427	0.573888	0.578903	0.508553	0.529708	0.480021	0.45328	0.57898	0.576343	0.303515	0.614923	0.769934	0.577928	0.504066
C11orf45	0.571277	0.447656	0.303995	0.612107	0.366868	0.285543	0.652216	0.581473	0.573639	0.453252	0.537704	0.485872	0.454832	0.527314	0.551845	0.349908	0.605981	0.654141	0.475995	0.578687
C11orf46	0.527655	0.428885	0.353637	0.641666	0.265372	0.289401	0.630236	0.618279	0.36758	0.594149	0.534056	0.514338	0.471783	0.705652	0.576328	0.476616	0.614168	0.642902	0.486046	0.517677
C11orf48	0.543138	0.459476	0.226628	0.642626	0.389234	0.287882	0.640021	0.58391	0.711997	0.517491	0.587859	0.578166	0.557423	0.401915	0.607418	0.346622	0.609267	0.610567	0.401439	0.440564
C11orf49	0.474442	0.438331	0.309088	0.606551	0.323413	0.246317	0.652098	0.582659	0.619559	0.524946	0.560645	0.466586	0.381476	0.388212	0.641999	0.258554	0.608996	0.660175	0.392593	0.54299
C11orf51	0.550327	0.404814	0.188971	0.611414	0.380565	0.289465	0.648398	0.560117	0.693983	0.611228	0.564824	0.458829	0.658623	0.415374	0.631045	0.300245	0.566135	0.643817	0.393094	0.515387
C11orf52	0.495654	0.298199	0.145179	0.612666	0.401412	0.207034	0.761176	0.561331	0.561623	0.418302	0.532851	0.690481	0.481705	0.591963	0.572467	0.376204	0.600108	0.674142	0.383464	0.507742
C11orf53	0.550061	0.410024	0.335086	0.520784	0.38212	0.29714	0.615995	0.574208	0.504469	0.520975	0.546207	0.479312	0.465997	0.610856	0.576316	0.412635	0.647186	0.655387	0.477274	0.50631
C11orf54	0.522264	0.406635	0.353923	0.626199	0.323046	0.288857	0.672685	0.477509	0.423256	0.526885	0.552824	0.618476	0.439939	0.645115	0.573808	0.303207	0.602026	0.713435	0.420648	0.503123
C11orf57	0.553884	0.435365	0.213759	0.606073	0.313624	0.289127	0.649156	0.516706	0.46558	0.54327	0.590374	0.57618	0.49554	0.55346	0.57458	0.310724	0.608103	0.650285	0.36172	0.502534
C11orf58	0.50283	0.430842	0.230189	0.613313	0.311543	0.317566	0.648609	0.580216	0.416715	0.529006	0.465622	0.472933	0.491566	0.597939	0.577707	0.472856	0.606429	0.62231	0.645773	0.512963
C11orf61	0.550296	0.452051	0.319621	0.59191	0.388934	0.287561	0.664604	0.515209	0.554444	0.511276	0.579046	0.560538	0.34629	0.505743	0.577475	0.281187	0.608216	0.590674	0.398063	0.391194
C11orf63	0.535853	0.379567	0.332495	0.60757	0.386811	0.289831	0.650386	0.574937	0.436276	0.475721	0.538232	0.474744	0.434598	0.465816	0.533877	0.294251	0.614081	0.619125	0.433125	0.513394
C11orf65	0.510298	0.445997	0.350505	0.611673	0.397069	0.289281	0.682101	0.552185	0.542184	0.48172	0.516651	0.631035	0.44792	0.542323	0.638547	0.257284	0.566071	0.653111	0.248572	0.456522
C11orf66	0.513891	0.396089	0.306234	0.608881	0.388553	0.289334	0.64746	0.548669	0.706491	0.531926	0.638067	0.490654	0.338187	0.456577	0.577287	0.310695	0.503979	0.617098	0.234251	0.546541
C11orf67	0.476789	0.449366	0.267543	0.618507	0.385809	0.349456	0.649319	0.581875	0.598978	0.524871	0.525734	0.470978	0.443153	0.597052	0.590728	0.396915	0.549715	0.713682	0.503392	0.485075
C11orf68	0.57491	0.339797	0.353973	0.595373	0.354738	0.288557	0.648102	0.574947	0.751764	0.515925	0.406993	0.572388	0.544557	0.548526	0.618283	0.273117	0.604327	0.661642	0.374177	0.497963
C11orf70	0.521201	0.399953	0.310435	0.611057	0.272491	0.289024	0.646037	0.57061	0.488799	0.492893	0.547209	0.464554	0.489848	0.482332	0.584329	0.28651	0.569216	0.647029	0.388281	0.552792
C11orf71	0.553351	0.442222	0.290881	0.617863	0.396392	0.308918	0.648828	0.493277	0.560922	0.466373	0.54123	0.705695	0.552385	0.527256	0.581311	0.281343	0.606382	0.721272	0.335173	0.558954
C11orf72	0.610667	0.400013	0.359932	0.6114	0.291012	0.234371	0.67034	0.537098	0.653019	0.561308	0.604072	0.582779	0.260623	0.610858	0.431752	0.34868	0.614945	0.714773	0.453188	0.532417
C11orf73	0.61032	0.367965	0.135499	0.605122	0.248859	0.296479	0.651819	0.531559	0.493277	0.526282	0.411909	0.472898	0.684584	0.540176	0.574241	0.456605	0.607427	0.685593	0.406716	0.519437
C11orf74	0.55776	0.440231	0.223663	0.570764	0.317511	0.290082	0.649661	0.578413	0.409962	0.490173	0.52873	0.49728	0.463914	0.627763	0.575254	0.429106	0.604361	0.651909	0.471368	0.499558
C11orf75	0.745811	0.401708	0.312298	0.607271	0.461122	0.26479	0.589717	0.45442	0.421131	0.420376	0.527026	0.470562	0.510711	0.571439	0.585839	0.28545	0.607085	0.651014	0.540184	0.526884
C11orf80	0.565123	0.52097	0.31406	0.611351	0.450173	0.283629	0.648734	0.572895	0.690307	0.603456	0.446007	0.409213	0.415718	0.570795	0.571935	0.211199	0.611642	0.673915	0.504353	0.521048
C11orf82	0.608322	0.639262	0.181323	0.612782	0.214964	0.290472	0.631385	0.575945	0.665522	0.566257	0.516801	0.48112	0.584504	0.325841	0.583542	0.32678	0.562587	0.604249	0.425963	0.501295
C11orf83	0.525323	0.549001	0.335167	0.62596	0.388122	0.293807	0.648387	0.553589	0.588574	0.506162	0.539326	0.609182	0.535131	0.469684	0.657819	0.24692	0.615486	0.673925	0.480759	0.494415
C11orf84	0.575394	0.51032	0.29885	0.611783	0.464489	0.296731	0.647079	0.573559	0.827433	0.513463	0.631222	0.477294	0.432523	0.493607	0.582205	0.28329	0.472266	0.611371	0.512649	0.510767
C11orf85	0.550829	0.437834	0.381894	0.612639	0.390862	0.289618	0.652198	0.576026	0.631672	0.478926	0.512535	0.512207	0.521461	0.554402	0.534329	0.606849	0.671679	0.663177	0.32257	0.664043
C11orf86	0.607442	0.457755	0.342124	0.610808	0.339814	0.289694	0.653792	0.57389	0.579338	0.515545	0.539754	0.513301	0.448004	0.50626	0.581189	0.51457	0.410164	0.753526	0.489968	0.506256
C11orf87	0.515159	0.433871	0.37448	0.611556	0.385778	0.289796	0.648323	0.544395	0.571367	0.53197	0.533584	0.470334	0.449178	0.632646	0.576512	0.526277	0.798312	0.636493	0.502926	0.799185
C11orf88	0.52549	0.438713	0.352684	0.611925	0.390288	0.295007	0.645992	0.581821	0.55599	0.465537	0.531055	0.476325	0.459555	0.481558	0.571342	0.42705	0.408103	0.711732	0.712257	0.503583
C11orf9	0.575546	0.439509	0.514465	0.614831	0.318623	0.282977	0.649145	0.566625	0.615765	0.570569	0.581581	0.472046	0.704631	0.807396	0.576382	0.41081	0.601558	0.812506	0.296526	0.525402
C11orf91	0.586992	0.438965	0.368579	0.611558	0.386033	0.289513	0.679508	0.57744	0.596762	0.502373	0.520097	0.476985	0.451391	0.519503	0.575214	0.388466	0.575157	0.633761	0.440527	0.585101
C11orf92	0.61385	0.395268	0.346268	0.66526	0.411154	0.287616	0.657401	0.575063	0.406631	0.664241	0.491375	0.476744	0.428214	0.32893	0.578062	0.298201	0.614138	0.645628	0.545348	0.516501
C11orf93	0.602577	0.416244	0.305142	0.610898	0.433414	0.292261	0.648778	0.583038	0.449944	0.602859	0.537592	0.477827	0.415127	0.583572	0.576432	0.259594	0.627835	0.632967	0.444756	0.561399
C11orf94	0.550425	0.441839	0.340457	0.611783	0.386584	0.289612	0.656052	0.575178	0.598339	0.466859	0.584962	0.498305	0.449851	0.385577	0.576991	0.393655	0.607983	0.641097	0.364036	0.516327
C11orf95	0.568818	0.434387	0.422408	0.563327	0.376142	0.289213	0.68306	0.551026	0.575257	0.511682	0.538644	0.513859	0.477442	0.476499	0.574721	0.440398	0.548978	0.588224	0.706563	0.467438
C11orf96	0.592166	0.363349	0.413555	0.439738	0.446583	0.555753	0.546288	0.653799	0.437564	0.463562	0.550283	0.427441	0.451482	0.334709	0.55814	0.385651	0.606255	0.686049	0.518082	0.535198
C12orf10	0.491368	0.392098	0.355061	0.611159	0.392284	0.292011	0.646828	0.626799	0.753248	0.512826	0.652786	0.458326	0.455102	0.488324	0.575237	0.331742	0.609451	0.745052	0.458703	0.502408
C12orf11	0.599042	0.552198	0.35214	0.611652	0.259	0.287195	0.651131	0.587727	0.509048	0.531881	0.55601	0.52582	0.451162	0.431995	0.583648	0.34821	0.607173	0.678572	0.409981	0.499593
C12orf12	0.550517	0.441505	0.351734	0.611686	0.387913	0.289525	0.648503	0.574015	0.573449	0.510904	0.533152	0.476099	0.449356	0.509535	0.555174	0.362844	0.60687	0.64971	0.571269	0.459539
C12orf23	0.515662	0.424536	0.249118	0.548698	0.4779	0.287204	0.616631	0.572496	0.411047	0.517055	0.393359	0.393031	0.631868	0.547219	0.570105	0.390506	0.608155	0.682339	0.448659	0.491498
C12orf24	0.591802	0.449016	0.28492	0.610435	0.221195	0.288505	0.650158	0.755982	0.445326	0.534776	0.597353	0.741923	0.440197	0.288591	0.638413	0.384405	0.507547	0.686113	0.542095	0.607843
C12orf26	0.466375	0.427728	0.281735	0.613237	0.411786	0.293213	0.647668	0.520076	0.403705	0.51779	0.519646	0.488053	0.511742	0.637054	0.561728	0.346197	0.595106	0.619897	0.601678	0.474565
C12orf28	0.505826	0.550857	0.391576	0.584124	0.630119	0.286552	0.647498	0.484924	0.578781	0.5319	0.466752	0.467229	0.591303	0.555662	0.584599	0.342222	0.65339	0.649282	0.467653	0.55933
C12orf29	0.482155	0.440032	0.299007	0.616178	0.388	0.290936	0.650606	0.656344	0.423451	0.606095	0.521448	0.479025	0.525005	0.417826	0.577253	0.389133	0.609277	0.779381	0.486861	0.463363
C12orf32	0.54995	0.607646	0.30671	0.620596	0.375831	0.289073	0.651196	0.57542	0.556635	0.518002	0.547199	0.482655	0.458898	0.456661	0.536037	0.400563	0.620701	0.574064	0.508841	0.57282
C12orf33	0.549896	0.416659	0.335454	0.611683	0.383955	0.289028	0.660116	0.574556	0.536414	0.50648	0.535734	0.517788	0.434078	0.553855	0.576004	0.368825	0.608568	0.634939	0.655186	0.511724
C12orf34	0.474797	0.48725	0.274789	0.653575	0.489595	0.2882	0.728997	0.586684	0.721481	0.296004	0.589207	0.492274	0.519722	0.439649	0.57147	0.418772	0.558121	0.655626	0.497336	0.476715
C12orf35	0.553272	0.431407	0.346488	0.707867	0.29623	0.286079	0.471577	0.56961	0.298988	0.592971	0.507094	0.530592	0.281885	0.494458	0.580575	0.374205	0.603212	0.621227	0.363659	0.520611
C12orf36	0.541391	0.439347	0.352955	0.621098	0.413151	0.289549	0.650208	0.573192	0.591652	0.511405	0.533633	0.517707	0.475778	0.712224	0.576575	0.535154	0.763924	0.627525	0.537884	0.567794
C12orf37	0.549967	0.438918	0.358167	0.611535	0.388812	0.289477	0.648832	0.573855	0.575314	0.511341	0.490403	0.47656	0.457847	0.565952	0.57588	0.297055	0.600268	0.674981	0.547235	0.400668
C12orf39	0.549789	0.43956	0.351876	0.611272	0.385909	0.453922	0.648551	0.571407	0.570134	0.484261	0.534456	0.478645	0.453757	0.582801	0.577432	0.309085	0.583237	0.768913	0.463689	0.477561
C12orf4	0.577262	0.564035	0.362521	0.607638	0.376651	0.289391	0.635488	0.52619	0.429285	0.511122	0.541483	0.49843	0.443323	0.416249	0.575222	0.363151	0.603764	0.724305	0.382904	0.517971
C12orf40	0.550693	0.438874	0.351123	0.611524	0.387727	0.289523	0.648258	0.574313	0.573354	0.51085	0.533115	0.475727	0.454409	0.553994	0.575609	0.414125	0.59288	0.706804	0.513809	0.564586
C12orf41	0.534575	0.453022	0.291744	0.637297	0.390395	0.290248	0.645953	0.575404	0.521549	0.584316	0.502941	0.474393	0.381603	0.546475	0.576965	0.403174	0.608184	0.610528	0.54622	0.502288
C12orf42	0.554046	0.438976	0.35129	0.641423	0.410763	0.289491	0.631618	0.585291	0.571587	0.514924	0.536022	0.469399	0.449397	0.511678	0.574401	0.403563	0.510302	0.663208	0.292452	0.506571
C12orf43	0.521619	0.455647	0.248735	0.611409	0.388995	0.321206	0.648489	0.580571	0.664711	0.512892	0.529551	0.527465	0.448388	0.526104	0.628621	0.337706	0.600641	0.494929	0.391282	0.418344
C12orf44	0.558216	0.339788	0.173158	0.610276	0.440563	0.286634	0.649503	0.591362	0.751596	0.562112	0.306576	0.48488	0.679443	0.516001	0.581014	0.361057	0.568228	0.655587	0.430056	0.410031
C12orf45	0.590811	0.487313	0.280504	0.642605	0.387187	0.292177	0.659977	0.526861	0.562011	0.576236	0.56535	0.463484	0.498752	0.444061	0.519771	0.363124	0.608476	0.62553	0.531661	0.42454
C12orf47	0.52439	0.467932	0.208755	0.613566	0.397306	0.286675	0.645366	0.614266	0.570665	0.583915	0.536084	0.545862	0.373371	0.578926	0.521549	0.369781	0.550583	0.579954	0.454687	0.423319
C12orf48	0.569374	0.568343	0.308059	0.611446	0.38201	0.289661	0.621017	0.626719	0.574309	0.511838	0.509885	0.472045	0.473971	0.450643	0.536612	0.329348	0.608334	0.64698	0.644607	0.473156
C12orf49	0.582654	0.478151	0.18621	0.613093	0.462054	0.273066	0.649381	0.569342	0.587865	0.484616	0.53059	0.5322	0.57001	0.540302	0.575834	0.286846	0.647863	0.591594	0.471416	0.444514
C12orf5	0.571957	0.483915	0.267346	0.611186	0.481007	0.281024	0.64661	0.517322	0.398849	0.390323	0.557953	0.421447	0.461413	0.424547	0.615075	0.366443	0.609209	0.611659	0.504627	0.612775
C12orf50	0.549047	0.44114	0.355782	0.611573	0.398172	0.289522	0.647832	0.574581	0.566914	0.510972	0.531383	0.503207	0.444776	0.398658	0.578061	0.340023	0.573931	0.662191	0.754004	0.458786
C12orf51	0.485672	0.493969	0.399177	0.624972	0.4197	0.289938	0.647967	0.572914	0.583693	0.511322	0.470693	0.488422	0.34477	0.538328	0.577105	0.26583	0.609952	0.715714	0.382795	0.398279
C12orf52	0.516081	0.436266	0.295936	0.612877	0.390706	0.290326	0.651937	0.617217	0.744325	0.52435	0.506518	0.551725	0.554721	0.501133	0.575451	0.376802	0.598168	0.60857	0.42538	0.432243
C12orf53	0.550336	0.388099	0.345331	0.577828	0.415706	0.239472	0.653635	0.573409	0.510892	0.544895	0.57815	0.479771	0.444422	0.368715	0.616718	0.400639	0.679395	0.601014	0.775713	0.557872
C12orf54	0.568688	0.438537	0.371659	0.61109	0.387198	0.28934	0.677672	0.572903	0.551526	0.582142	0.508145	0.44627	0.450666	0.511813	0.577105	0.335176	0.523713	0.67992	0.480396	0.50721
C12orf56	0.554796	0.479595	0.348143	0.611929	0.385039	0.290142	0.645064	0.586171	0.612107	0.513448	0.521784	0.49212	0.466586	0.516692	0.582935	0.443731	0.632046	0.618891	0.48328	0.600536
C12orf57	0.48545	0.379585	0.308353	0.605912	0.411169	0.27993	0.647917	0.575868	0.466876	0.519545	0.703853	0.450538	0.47232	0.423677	0.567179	0.374363	0.626109	0.755085	0.421252	0.46491
C12orf59	0.549422	0.447252	0.37067	0.612319	0.390038	0.288255	0.647159	0.573912	0.564158	0.508965	0.535103	0.477872	0.458028	0.338537	0.567359	0.331666	0.619926	0.712998	0.717492	0.508424
C12orf60	0.50013	0.485518	0.278622	0.611063	0.390865	0.289115	0.651414	0.806299	0.536618	0.508093	0.539128	0.548557	0.455772	0.537837	0.618411	0.330878	0.605137	0.713453	0.408721	0.514391
C12orf61	0.555247	0.441551	0.353037	0.610941	0.390021	0.29013	0.648112	0.574596	0.576694	0.491734	0.533346	0.470879	0.452508	0.582376	0.578691	0.37154	0.540562	0.730784	0.456877	0.516665
C12orf62	0.507192	0.399859	0.222362	0.653155	0.448362	0.404036	0.647511	0.573271	0.435391	0.423423	0.354038	0.509271	0.620549	0.568886	0.571539	0.380756	0.599043	0.672694	0.406269	0.446738
C12orf65	0.550338	0.54232	0.352658	0.678991	0.388585	0.338214	0.644537	0.572858	0.53608	0.5136	0.527726	0.492292	0.354175	0.456032	0.740979	0.35752	0.612045	0.650223	0.376172	0.529291
C12orf66	0.528675	0.452714	0.288863	0.611997	0.391783	0.289437	0.652428	0.627061	0.596258	0.46654	0.532047	0.545891	0.448474	0.580572	0.574321	0.309071	0.657783	0.677559	0.616706	0.539095
C12orf67	0.549778	0.440114	0.353068	0.613086	0.385711	0.290259	0.648757	0.573512	0.587583	0.503131	0.54541	0.480292	0.440238	0.524967	0.567122	0.306439	0.613256	0.656033	0.532227	0.471403
C12orf68	0.550393	0.433962	0.353233	0.611658	0.387876	0.289502	0.648769	0.574775	0.617235	0.534702	0.532818	0.475345	0.454533	0.487701	0.575659	0.343316	0.579013	0.626025	0.459138	0.576406
C12orf69	0.530048	0.441068	0.341555	0.612645	0.391268	0.288675	0.65374	0.646292	0.576199	0.514808	0.507304	0.475295	0.443751	0.648136	0.575721	0.434431	0.664125	0.644071	0.333891	0.48261
C12orf70	0.617874	0.501204	0.420743	0.446742	0.367084	0.180712	0.538382	0.576995	0.538644	0.519988	0.511231	0.455669	0.431507	0.491849	0.580974	0.311879	0.616077	0.662095	0.502583	0.517703
C12orf71	0.550091	0.43844	0.370357	0.611621	0.398141	0.290117	0.650596	0.574336	0.576803	0.512158	0.533434	0.476865	0.482778	0.575707	0.575812	0.332521	0.62713	0.687966	0.54295	0.431788
C12orf73	0.531812	0.531566	0.185354	0.611477	0.377253	0.289459	0.649263	0.677529	0.580084	0.512964	0.536967	0.624244	0.495195	0.56833	0.547908	0.390312	0.608513	0.675756	0.381328	0.442993
C12orf74	0.539742	0.444806	0.350064	0.612119	0.390644	0.29254	0.648475	0.52279	0.59187	0.592931	0.548518	0.481294	0.490823	0.507478	0.572783	0.325507	0.55316	0.635903	0.497989	0.537904
C12orf75	0.611229	0.442453	0.418795	0.490246	0.444842	0.176968	0.631162	0.552529	0.5008	0.580721	0.436595	0.482214	0.491252	0.293372	0.907105	0.269386	0.530338	0.681573	0.509527	0.540211
C12orf76	0.514259	0.438981	0.323547	0.611694	0.327938	0.254555	0.646783	0.602177	0.471897	0.510483	0.519641	0.543151	0.383657	0.610969	0.581821	0.390317	0.625558	0.705037	0.549983	0.446735
C12orf77	0.550322	0.437537	0.368353	0.611655	0.391081	0.289648	0.647945	0.573658	0.574284	0.509538	0.531679	0.479037	0.443644	0.491562	0.576028	0.333771	0.608672	0.645095	0.569448	0.49387
C13orf15	0.635939	0.336013	0.343331	0.504832	0.378276	0.464686	0.554808	0.576549	0.479772	0.370897	0.556599	0.478102	0.346071	0.565923	0.715816	0.421471	0.617851	0.564146	0.490657	0.459689
C13orf16	0.57131	0.439553	0.351592	0.552126	0.350219	0.289117	0.646813	0.570246	0.581317	0.444838	0.5357	0.475916	0.35702	0.523513	0.628479	0.402455	0.48722	0.674811	0.261576	0.61355
C13orf18	0.667107	0.36775	0.340606	0.666349	0.388763	0.204468	0.567207	0.586873	0.5133	0.475304	0.519861	0.455144	0.418294	0.367977	0.597822	0.280955	0.611014	0.593172	0.530711	0.594447
C13orf23	0.551265	0.483861	0.311399	0.629548	0.380379	0.288695	0.647789	0.544776	0.519873	0.561668	0.535943	0.454615	0.405093	0.471456	0.622916	0.388915	0.612015	0.676323	0.539371	0.469434
C13orf26	0.550024	0.439011	0.363575	0.611558	0.384958	0.289493	0.648051	0.582661	0.573779	0.503305	0.53469	0.476708	0.450926	0.50281	0.576461	0.326427	0.609002	0.684199	0.600944	0.516242
C13orf27	0.625353	0.578128	0.241095	0.599381	0.371314	0.297937	0.657236	0.572917	0.536911	0.570539	0.515107	0.467715	0.442195	0.418651	0.569921	0.343344	0.527924	0.679523	0.517555	0.586908
C13orf29	0.587315	0.438648	0.309471	0.611277	0.408121	0.28912	0.679671	0.592418	0.619894	0.432134	0.533764	0.409691	0.462257	0.468565	0.576348	0.498234	0.664688	0.67904	0.552399	0.600623
C13orf30	0.556134	0.418839	0.644364	0.616001	0.192451	0.289596	0.741022	0.641139	0.531657	0.480494	0.0925854	0.453897	0.904082	0.487626	0.58114	0.312329	0.425863	0.554589	0.491681	0.547971
C13orf31	0.563471	0.492866	0.363827	0.610909	0.384206	0.281865	0.595187	0.538321	0.492798	0.41591	0.558085	0.45784	0.48345	0.479885	0.573998	0.276586	0.608684	0.687333	0.525632	0.521846
C13orf33	0.642489	0.347357	0.392897	0.439441	0.517977	0.483939	0.520045	0.574305	0.381501	0.496133	0.547817	0.46888	0.468448	0.405545	0.568716	0.408929	0.609281	0.64817	0.510042	0.535883
C13orf34	0.606973	0.639771	0.347987	0.612301	0.345897	0.252184	0.641676	0.542428	0.581985	0.517106	0.527544	0.391072	0.446487	0.436753	0.575104	0.321011	0.55759	0.671344	0.30653	0.533594
C13orf35	0.546837	0.440026	0.387576	0.611818	0.394202	0.289047	0.649168	0.573599	0.580916	0.496648	0.492583	0.48072	0.451308	0.543645	0.576851	0.466096	0.716278	0.660558	0.621806	0.515392
C13orf36	0.551006	0.43841	0.369977	0.611719	0.376148	0.289658	0.653233	0.579432	0.572923	0.504163	0.540557	0.480887	0.457496	0.453577	0.599229	0.469672	0.421099	0.617701	0.742186	0.52172
C13orf38	0.548389	0.441933	0.345784	0.615508	0.424295	0.291238	0.712415	0.513695	0.568914	0.499161	0.581777	0.406841	0.436934	0.365126	0.484199	0.320444	0.581623	0.662607	0.370323	0.493302
C13orf40	0.564076	0.465169	0.350946	0.611239	0.387342	0.28855	0.649793	0.573797	0.573383	0.515936	0.521479	0.459289	0.444816	0.522355	0.566135	0.459682	0.691888	0.618321	0.161097	0.503797
C13orf43	0.566559	0.438801	0.347734	0.611555	0.384935	0.286776	0.673996	0.573354	0.551759	0.526785	0.552233	0.444112	0.383031	0.558802	0.575436	0.377245	0.680733	0.646889	0.246808	0.447614
C14orf1	0.547768	0.436904	0.231362	0.611577	0.432691	0.264882	0.654087	0.530401	0.638625	0.513789	0.531017	0.478098	0.440739	0.555441	0.575949	0.392234	0.6354	0.662478	0.570694	0.509716
C14orf101	0.512653	0.462955	0.358993	0.611839	0.389195	0.289421	0.64829	0.552642	0.35656	0.576328	0.540449	0.492624	0.361227	0.613264	0.576671	0.360728	0.550983	0.670767	0.548186	0.473219
C14orf102	0.529138	0.397779	0.277938	0.611277	0.364411	0.28928	0.64835	0.52886	0.630981	0.512932	0.463777	0.488846	0.405946	0.583498	0.574803	0.260229	0.607557	0.666165	0.51106	0.42706
C14orf105	0.549918	0.438011	0.36794	0.612055	0.379581	0.28964	0.648961	0.576593	0.604111	0.523392	0.516388	0.474558	0.450959	0.491086	0.575702	0.278742	0.607899	0.666307	0.477573	0.501956
C14orf109	0.502831	0.398362	0.189731	0.613243	0.388871	0.288933	0.646197	0.531077	0.566635	0.487649	0.40912	0.506423	0.543	0.735918	0.573178	0.375428	0.608384	0.627009	0.644316	0.50019
C14orf118	0.54018	0.45863	0.338161	0.611188	0.387678	0.289203	0.641223	0.562163	0.569955	0.512711	0.482792	0.475051	0.362305	0.654525	0.577968	0.251038	0.612413	0.674839	0.514017	0.514001
C14orf119	0.541563	0.438408	0.337101	0.611661	0.381588	0.289286	0.64973	0.573961	0.576729	0.503893	0.538832	0.478726	0.425127	0.57229	0.588304	0.343241	0.562227	0.721428	0.562806	0.514093
C14orf126	0.545571	0.449468	0.286523	0.611773	0.383801	0.299114	0.653052	0.614126	0.564868	0.521986	0.519249	0.501578	0.509639	0.569146	0.590529	0.306507	0.597714	0.705185	0.513053	0.518802
C14orf128	0.59352	0.423055	0.332187	0.611705	0.398924	0.289864	0.721218	0.553031	0.56205	0.515327	0.50304	0.517961	0.466856	0.460432	0.606303	0.355375	0.605289	0.679259	0.613978	0.501219
C14orf129	0.508874	0.43812	0.183639	0.611829	0.392365	0.264503	0.624529	0.532123	0.452903	0.518053	0.426326	0.369544	0.65817	0.582525	0.493014	0.381595	0.593945	0.653173	0.613447	0.497872
C14orf132	0.463877	0.295013	0.320258	0.507588	0.401995	0.259274	0.637132	0.586261	0.550835	0.715135	0.633665	0.532941	0.445121	0.426475	0.608821	0.254108	0.634865	0.69311	0.587665	0.573871
C14orf135	0.517468	0.465648	0.422977	0.599357	0.354889	0.259363	0.648073	0.569563	0.513448	0.51125	0.458836	0.478848	0.376228	0.531121	0.576812	0.348443	0.608782	0.582587	0.573453	0.494797
C14orf139	0.596138	0.340788	0.442702	0.614392	0.427912	0.559195	0.532685	0.575454	0.424881	0.609446	0.608876	0.480549	0.398866	0.48933	0.58234	0.381934	0.611717	0.676056	0.586096	0.471328
C14orf142	0.510685	0.516811	0.237608	0.612544	0.389505	0.288258	0.645427	0.516169	0.554907	0.445985	0.574724	0.477254	0.486799	0.566529	0.581741	0.263816	0.635454	0.637355	0.593583	0.511717
C14orf147	0.525926	0.505176	0.306833	0.60896	0.516272	0.247174	0.712455	0.508205	0.425088	0.48877	0.510981	0.479848	0.572322	0.467614	0.565042	0.344967	0.601876	0.686589	0.549856	0.586039
C14orf148	0.544832	0.442063	0.351172	0.611609	0.38758	0.289428	0.648905	0.573923	0.595503	0.502499	0.526377	0.476863	0.447587	0.505538	0.57309	0.302056	0.606465	0.657617	0.244195	0.444673
C14orf149	0.549914	0.4776	0.38959	0.607653	0.351604	0.308139	0.642276	0.557695	0.477435	0.431553	0.558674	0.514276	0.432734	0.668455	0.583008	0.197627	0.642062	0.675838	0.55239	0.486466
C14orf153	0.550769	0.477802	0.316535	0.600971	0.384224	0.324343	0.648531	0.533491	0.598396	0.524863	0.464397	0.483022	0.450676	0.543418	0.578124	0.373323	0.613393	0.663467	0.521338	0.475613
C14orf159	0.502572	0.452281	0.397065	0.660615	0.439655	0.289814	0.585866	0.504553	0.66541	0.421685	0.539121	0.474877	0.414973	0.543552	0.711663	0.299178	0.625773	0.668992	0.626776	0.51681
C14orf162	0.558284	0.360903	0.749611	0.609724	0.361163	0.288723	0.65754	0.550549	0.72041	0.557478	0.564918	0.486945	0.640267	0.731889	0.594403	0.347871	0.585319	0.551149	0.380559	0.542345
C14orf165	0.550068	0.452659	0.390621	0.61394	0.430891	0.288132	0.647225	0.570868	0.575128	0.489699	0.526237	0.534469	0.45552	0.576273	0.612932	0.370693	0.686057	0.674794	0.532789	0.512133
C14orf166	0.541877	0.486365	0.335114	0.56794	0.38918	0.289882	0.642863	0.546007	0.412096	0.501591	0.509918	0.47011	0.434794	0.501487	0.578279	0.330385	0.607575	0.676392	0.612203	0.547931
C14orf166B	0.536195	0.43975	0.350212	0.612185	0.386977	0.289689	0.659853	0.592458	0.57308	0.507505	0.537337	0.453273	0.448411	0.46767	0.574814	0.348008	0.612621	0.728173	0.485075	0.631086
C14orf167	0.482778	0.384229	0.357003	0.610101	0.382389	0.289987	0.683349	0.576779	0.558629	0.51503	0.504815	0.631715	0.445923	0.731462	0.602218	0.402974	0.610003	0.555342	0.597046	0.481308
C14orf169	0.505647	0.540042	0.368148	0.611087	0.394866	0.285862	0.644698	0.535877	0.48497	0.47782	0.650327	0.474476	0.444935	0.587943	0.526541	0.310172	0.608503	0.670104	0.604594	0.649557
C14orf176	0.522966	0.438997	0.382058	0.612479	0.385294	0.289492	0.653216	0.574477	0.627791	0.507914	0.553093	0.472649	0.372505	0.42218	0.574676	0.347381	0.671725	0.692205	0.643522	0.440616
C14orf177	0.54991	0.439531	0.352487	0.611566	0.387016	0.289236	0.648873	0.578472	0.57415	0.509797	0.533886	0.477777	0.446294	0.570244	0.576154	0.336829	0.563958	0.736345	0.499208	0.536832
C14orf178	0.549044	0.425795	0.343448	0.611945	0.38642	0.291345	0.658936	0.573296	0.57783	0.512143	0.535803	0.475164	0.417399	0.506996	0.57581	0.278347	0.615199	0.654808	0.521203	0.552567
C14orf180	0.549982	0.37029	0.342942	0.605635	0.35119	0.842517	0.606778	0.55842	0.669924	0.5151	0.510795	0.463002	0.46271	0.427465	0.55445	0.476573	0.614957	0.653763	0.471308	0.455435
C14orf182	0.584025	0.500313	0.346619	0.642349	0.386472	0.282734	0.647772	0.570758	0.580696	0.55222	0.517234	0.500478	0.370226	0.608615	0.572826	0.362699	0.607147	0.656564	0.566152	0.546205
C14orf183	0.55024	0.441343	0.351149	0.612259	0.369558	0.289776	0.648403	0.574442	0.573691	0.48061	0.533866	0.468801	0.457033	0.4855	0.573493	0.377138	0.608451	0.661451	0.525869	0.591827
C14orf184	0.525185	0.479823	0.352623	0.611501	0.399499	0.335741	0.648905	0.525525	0.572689	0.510313	0.529691	0.466289	0.453444	0.552225	0.575822	0.439278	0.38867	0.578873	0.74032	0.522849
C14orf2	0.551541	0.504046	0.304884	0.63027	0.394923	0.302983	0.649483	0.560437	0.522865	0.58096	0.555481	0.489459	0.474055	0.641406	0.572389	0.269092	0.60132	0.703208	0.648719	0.509954
C14orf21	0.547324	0.469369	0.301042	0.609904	0.388899	0.289487	0.648203	0.565819	0.701573	0.492524	0.529181	0.47539	0.461101	0.625379	0.563801	0.291483	0.616799	0.71704	0.414343	0.50358
C14orf23	0.55036	0.438623	0.362181	0.611672	0.387256	0.289468	0.648793	0.574612	0.572859	0.512842	0.522969	0.476268	0.446857	0.510974	0.576866	0.32454	0.606523	0.7069	0.674933	0.532944
C14orf26	0.545347	0.435496	0.352856	0.611113	0.385556	0.289785	0.648396	0.574638	0.525263	0.510076	0.567885	0.471677	0.476354	0.489937	0.571482	0.364697	0.570643	0.680316	0.562895	0.523272
C14orf28	0.516906	0.399515	0.32536	0.61163	0.467292	0.290332	0.647893	0.574167	0.385385	0.509037	0.54826	0.522351	0.411383	0.688038	0.576995	0.28937	0.602401	0.581656	0.484971	0.441803
C14orf33	0.51574	0.423336	0.263394	0.587544	0.289649	0.287688	0.652824	0.508676	0.560529	0.422142	0.533502	0.591333	0.507568	0.528954	0.688013	0.281973	0.609052	0.656319	0.658541	0.527051
C14orf34	0.560762	0.466139	0.355425	0.598387	0.385207	0.289396	0.649863	0.57297	0.589119	0.498892	0.520977	0.424647	0.456983	0.534682	0.576815	0.349623	0.618659	0.660066	0.480765	0.504536
C14orf37	0.574104	0.404233	0.33217	0.393681	0.409738	0.288454	0.57655	0.573629	0.400894	0.511036	0.565642	0.473102	0.464229	0.543063	0.576331	0.301748	0.661869	0.632695	0.43794	0.515815
C14orf38	0.549442	0.438211	0.349506	0.612135	0.386041	0.289596	0.648536	0.573062	0.57579	0.493098	0.53275	0.4763	0.416545	0.359128	0.57602	0.424429	0.66654	0.642889	0.476055	0.444942
C14orf39	0.552231	0.439025	0.366614	0.611806	0.387567	0.289479	0.64737	0.573624	0.579017	0.511715	0.523059	0.476494	0.457794	0.454311	0.576156	0.280085	0.604366	0.658566	0.631213	0.517333
C14orf41	0.524181	0.469143	0.419461	0.610799	0.400731	0.288873	0.63053	0.571302	0.567209	0.504536	0.532963	0.474127	0.427837	0.508072	0.569829	0.370209	0.658215	0.677387	0.640647	0.477957
C14orf43	0.463679	0.441799	0.286436	0.611716	0.380418	0.327129	0.617843	0.543156	0.51821	0.59825	0.530313	0.473215	0.327198	0.671539	0.656359	0.364527	0.61711	0.671276	0.701213	0.498662
C14orf45	0.398068	0.397908	0.33643	0.607591	0.358127	0.289434	0.653067	0.469607	0.481165	0.49856	0.577226	0.472309	0.382553	0.596103	0.576953	0.321568	0.627727	0.604002	0.418849	0.504703
C14orf48	0.550306	0.438572	0.383281	0.609242	0.347554	0.289407	0.648532	0.574172	0.578991	0.494724	0.515303	0.475613	0.489176	0.557187	0.576899	0.383189	0.504058	0.644734	0.476456	0.504906
C14orf49	0.568735	0.438138	0.358366	0.611677	0.380657	0.412826	0.600188	0.562037	0.537104	0.512938	0.526739	0.480143	0.425391	0.445282	0.587746	0.203454	0.618478	0.660672	0.704504	0.511263
C14orf50	0.488269	0.422271	0.30954	0.60987	0.373689	0.290468	0.651256	0.588831	0.587899	0.434065	0.497963	0.481047	0.438109	0.542809	0.5702	0.404093	0.626055	0.590402	0.714241	0.492062
C14orf64	0.550943	0.438406	0.353424	0.629864	0.410631	0.289106	0.647837	0.571274	0.537913	0.580381	0.534532	0.476074	0.447408	0.510122	0.599729	0.59128	0.301042	0.614214	0.689897	0.509435
C14orf70	0.549631	0.433235	0.515854	0.61192	0.387478	0.290399	0.650134	0.568148	0.703876	0.514766	0.616151	0.47511	0.614994	0.749891	0.571911	0.542877	0.704447	0.7027	0.182772	0.602654
C14orf79	0.437668	0.396932	0.25273	0.610996	0.38793	0.247234	0.648021	0.483197	0.708282	0.518476	0.546706	0.542478	0.308681	0.548973	0.555423	0.314472	0.611935	0.613048	0.446782	0.63303
C14orf80	0.522898	0.554783	0.364849	0.609321	0.447487	0.289025	0.583529	0.535611	0.798158	0.534929	0.482285	0.47744	0.421622	0.41985	0.5747	0.325849	0.606961	0.703828	0.472993	0.514858
C14orf81	0.550856	0.431637	0.350756	0.610787	0.386266	0.289739	0.670261	0.573503	0.572521	0.506016	0.533913	0.470318	0.425735	0.519885	0.545918	0.329757	0.549392	0.717112	0.63935	0.623139
C14orf82	0.461899	0.464283	0.357702	0.53188	0.30892	0.241866	0.648354	0.571804	0.437811	0.519858	0.505758	0.498343	0.350305	0.62336	0.57892	0.2363	0.607172	0.59239	0.527214	0.543766
C14orf86	0.550447	0.438927	0.35199	0.611695	0.385833	0.289523	0.648241	0.57379	0.573823	0.507977	0.52687	0.476933	0.452693	0.436083	0.582775	0.384281	0.5078	0.65104	0.393335	0.481474
C14orf91	0.575287	0.439137	0.349058	0.611252	0.364444	0.332832	0.650838	0.57126	0.575767	0.506487	0.541612	0.475717	0.449236	0.612146	0.545364	0.377478	0.537273	0.658612	0.382416	0.446144
C14orf93	0.505626	0.452711	0.369861	0.611311	0.38948	0.28877	0.656896	0.571109	0.539876	0.523927	0.538168	0.538828	0.365727	0.543182	0.509721	0.264346	0.636739	0.735273	0.5221	0.512484
C14orf99	0.528991	0.431055	0.349993	0.612142	0.389486	0.290113	0.680301	0.575997	0.597682	0.45702	0.532871	0.479439	0.450011	0.515889	0.5957	0.438044	0.720936	0.674568	0.411825	0.66934
C15orf17	0.537002	0.359502	0.160985	0.611156	0.387568	0.289407	0.660557	0.575968	0.656175	0.516644	0.534867	0.392196	0.339149	0.505095	0.672344	0.361348	0.650275	0.665317	0.537412	0.501267
C15orf2	0.362294	0.489492	0.283579	0.611458	0.384795	0.278887	0.648848	0.697349	0.62114	0.514311	0.680369	0.314146	0.428408	0.577327	0.531054	0.437341	0.609833	0.434906	0.492166	0.470573
C15orf23	0.583975	0.663278	0.20764	0.617645	0.420329	0.289873	0.680742	0.625765	0.638642	0.511252	0.616871	0.473141	0.527036	0.382747	0.590051	0.52266	0.586341	0.662564	0.433719	0.554013
C15orf24	0.503775	0.438164	0.201203	0.611912	0.464751	0.292931	0.647983	0.614927	0.501315	0.346571	0.633679	0.400307	0.519226	0.557381	0.589116	0.479893	0.610949	0.693377	0.516409	0.540435
C15orf26	0.535518	0.459586	0.34975	0.611555	0.384048	0.289835	0.647866	0.576418	0.577929	0.510543	0.538153	0.476088	0.457207	0.593847	0.578708	0.351609	0.610789	0.663196	0.280487	0.408984
C15orf27	0.577866	0.462461	0.305504	0.650676	0.405746	0.214737	0.534831	0.572551	0.479402	0.512674	0.51832	0.419044	0.437752	0.51138	0.579702	0.290003	0.627049	0.646846	0.508415	0.539305
C15orf29	0.528724	0.418288	0.259559	0.61119	0.384445	0.289023	0.658315	0.608871	0.571747	0.524198	0.524213	0.479468	0.447759	0.596005	0.575709	0.327817	0.636823	0.574849	0.51879	0.53579
C15orf32	0.552961	0.435961	0.413846	0.611747	0.381012	0.295262	0.652089	0.574057	0.575781	0.511143	0.526625	0.475517	0.522658	0.51636	0.575236	0.430418	0.701488	0.786853	0.507056	0.273005
C15orf33	0.523756	0.437756	0.348768	0.611613	0.352778	0.288338	0.651867	0.571914	0.548175	0.552085	0.541015	0.477443	0.438014	0.509921	0.576626	0.334559	0.557358	0.680086	0.303723	0.499144
C15orf34	0.54517	0.436515	0.340539	0.612589	0.372681	0.286968	0.651477	0.573333	0.572197	0.489951	0.53588	0.473889	0.44905	0.662208	0.581127	0.434644	0.453896	0.730414	0.504166	0.548166
C15orf37	0.550572	0.429649	0.308498	0.611736	0.382849	0.289773	0.672465	0.573956	0.583395	0.503327	0.531256	0.475997	0.491847	0.635049	0.577124	0.341018	0.521495	0.666636	0.469107	0.460817
C15orf38	0.553203	0.483134	0.358459	0.609506	0.388994	0.288902	0.643485	0.491338	0.589147	0.380559	0.628469	0.488258	0.626361	0.481	0.534456	0.25248	0.610269	0.754317	0.583173	0.516166
C15orf39	0.653036	0.498607	0.406585	0.600653	0.664966	0.210789	0.65031	0.596467	0.472129	0.508942	0.530251	0.48183	0.473319	0.348323	0.572033	0.368526	0.604852	0.688114	0.494829	0.492613
C15orf40	0.523323	0.379244	0.223844	0.613393	0.38925	0.292365	0.657494	0.574492	0.550342	0.48754	0.532921	0.418381	0.48074	0.611846	0.555249	0.388576	0.568939	0.679497	0.431347	0.5026
C15orf41	0.609832	0.462048	0.272341	0.606677	0.386898	0.289693	0.659062	0.601211	0.562311	0.548316	0.529094	0.564703	0.372454	0.422853	0.578309	0.380284	0.607747	0.668089	0.601311	0.558333
C15orf42	0.646327	0.648472	0.242211	0.6113	0.385522	0.289433	0.648814	0.64357	0.774611	0.527557	0.536267	0.404669	0.43911	0.483188	0.572191	0.418111	0.561462	0.583244	0.589438	0.502449
C15orf43	0.550535	0.454823	0.374948	0.612031	0.408521	0.288505	0.647171	0.568615	0.567027	0.505321	0.533998	0.465816	0.460918	0.578244	0.581848	0.269178	0.594608	0.755409	0.599618	0.530997
C15orf44	0.521867	0.425643	0.188895	0.61189	0.388087	0.281052	0.652184	0.617238	0.568495	0.550551	0.524662	0.486991	0.448701	0.534447	0.576963	0.413634	0.606499	0.668395	0.462333	0.390527
C15orf48	0.462275	0.446643	0.219262	0.657943	0.344252	0.282763	0.542747	0.584695	0.511325	0.521109	0.488113	0.369167	0.528945	0.485993	0.599316	0.454136	0.633944	0.681744	0.460198	0.499408
C15orf5	0.594718	0.447228	0.436154	0.552331	0.37737	0.292999	0.648039	0.596116	0.366759	0.435233	0.599431	0.523511	0.399251	0.487931	0.568875	0.333643	0.570472	0.627624	0.412933	0.506506
C15orf50	0.546359	0.439772	0.353353	0.611417	0.388293	0.288786	0.648198	0.574282	0.577359	0.510854	0.531411	0.474155	0.404985	0.374975	0.575601	0.407215	0.699018	0.68145	0.878282	0.402511
C15orf52	0.710059	0.447422	0.380551	0.624427	0.574073	0.169376	0.788917	0.412498	0.475248	0.528067	0.587769	0.46468	0.44533	0.44493	0.589266	0.356967	0.48442	0.679595	0.436227	0.516891
C15orf53	0.562077	0.439209	0.351173	0.630356	0.385993	0.289399	0.617776	0.574142	0.580774	0.511241	0.525778	0.476295	0.449788	0.476657	0.576219	0.310013	0.607127	0.647334	0.204099	0.408173
C15orf54	0.551663	0.438933	0.365227	0.596603	0.405754	0.289041	0.649768	0.591468	0.580503	0.502795	0.568886	0.476823	0.450249	0.568228	0.575601	0.360677	0.614179	0.67092	0.343645	0.385329
C15orf55	0.552998	0.436861	0.351406	0.611595	0.387726	0.289535	0.648534	0.574577	0.571963	0.51234	0.524997	0.475059	0.449384	0.505375	0.575919	0.499514	0.49949	0.643006	0.596879	0.510479
C15orf56	0.549413	0.438775	0.347299	0.611638	0.373135	0.289777	0.651924	0.574817	0.583461	0.512106	0.498752	0.489059	0.450177	0.66959	0.575216	0.324015	0.632108	0.749722	0.63326	0.508606
C15orf57	0.492505	0.405789	0.275401	0.610706	0.438711	0.286977	0.618529	0.571011	0.558596	0.492961	0.490949	0.377517	0.512521	0.419932	0.652471	0.363696	0.586648	0.653066	0.454188	0.49271
C15orf58	0.482163	0.440055	0.339283	0.611802	0.390017	0.279421	0.646824	0.531051	0.57402	0.497986	0.558274	0.433899	0.513872	0.491517	0.574546	0.398394	0.573099	0.697395	0.325847	0.527784
C15orf59	0.486928	0.438455	0.490294	0.590485	0.396202	0.289463	0.589574	0.585474	0.5567	0.500283	0.477973	0.488123	0.516106	0.406564	0.560987	0.448321	0.649856	0.790417	0.496167	0.547783
C15orf60	0.549212	0.431201	0.350893	0.615169	0.388292	0.289939	0.646414	0.573636	0.585962	0.520467	0.532096	0.474887	0.442942	0.453233	0.58562	0.487173	0.442089	0.676463	0.460018	0.489205
C15orf61	0.537056	0.43017	0.183961	0.611591	0.334188	0.289408	0.697983	0.638088	0.448194	0.509778	0.625969	0.505196	0.551362	0.598226	0.574912	0.417465	0.61172	0.608441	0.640324	0.48018
C15orf62	0.560838	0.452084	0.350958	0.61152	0.420861	0.289587	0.649457	0.556414	0.660763	0.511383	0.599487	0.474623	0.442316	0.613821	0.55935	0.393621	0.655127	0.60819	0.334166	0.550753
C15orf63	0.512367	0.467687	0.298172	0.616605	0.497242	0.289123	0.64853	0.635005	0.544292	0.435849	0.548613	0.477012	0.502508	0.489405	0.576298	0.506997	0.553669	0.721968	0.420807	0.496647
C16orf11	0.550162	0.441417	0.355736	0.612571	0.38783	0.289366	0.648492	0.578819	0.572507	0.495937	0.540283	0.482567	0.459085	0.506394	0.581234	0.36856	0.568574	0.694658	0.411898	0.488543
C16orf13	0.510269	0.4864	0.391965	0.612479	0.38301	0.289238	0.647547	0.631716	0.788985	0.449946	0.635716	0.640091	0.446469	0.351854	0.574029	0.21036	0.559605	0.672872	0.464387	0.595638
C16orf3	0.550389	0.434948	0.425882	0.611558	0.390094	0.289712	0.662677	0.574464	0.650687	0.518033	0.527036	0.496285	0.45151	0.496184	0.575599	0.348522	0.643109	0.615946	0.84694	0.326481
C16orf42	0.547849	0.337551	0.215795	0.602835	0.389527	0.285192	0.647488	0.617832	0.759816	0.46582	0.427301	0.626262	0.588146	0.340534	0.555674	0.365041	0.600511	0.637576	0.472201	0.526754
C16orf45	0.35223	0.259186	0.303983	0.488549	0.384739	0.291272	0.573406	0.526056	0.587579	0.512251	0.535936	0.59283	0.454611	0.320615	0.555637	0.339091	0.569025	0.673876	0.653602	0.601661
C16orf46	0.534556	0.439237	0.360002	0.611259	0.380819	0.280527	0.652054	0.575114	0.572928	0.515501	0.53709	0.477061	0.442599	0.628096	0.604454	0.323859	0.63559	0.658359	0.387742	0.510283
C16orf47	0.551834	0.442535	0.362193	0.610459	0.39012	0.289437	0.621849	0.573891	0.573296	0.509922	0.518934	0.477167	0.452512	0.567411	0.576768	0.332642	0.565245	0.665658	0.276251	0.416408
C16orf48	0.549789	0.374102	0.386489	0.595845	0.470134	0.234484	0.734323	0.653867	0.599198	0.498329	0.585967	0.463383	0.254665	0.549985	0.564894	0.351749	0.536449	0.688223	0.458147	0.504868
C16orf5	0.583261	0.361915	0.437995	0.609986	0.384498	0.328199	0.666815	0.614386	0.497897	0.505315	0.652753	0.473267	0.44835	0.413237	0.578228	0.391663	0.623088	0.65709	0.618141	0.415058
C16orf53	0.422108	0.514851	0.344739	0.611405	0.390491	0.25875	0.647966	0.636002	0.570313	0.358022	0.632436	0.765357	0.435552	0.290676	0.53653	0.369625	0.580768	0.596851	0.543503	0.598679
C16orf54	0.680657	0.37976	0.349403	0.879427	0.544687	0.291638	0.301007	0.578605	0.324785	0.63734	0.602066	0.468592	0.450471	0.559223	0.569979	0.292382	0.619268	0.643862	0.671302	0.51954
C16orf55	0.571972	0.482961	0.34461	0.591695	0.479192	0.25387	0.696498	0.665284	0.70657	0.510833	0.541192	0.420577	0.276906	0.556232	0.5701	0.335663	0.589518	0.68244	0.621059	0.483369
C16orf57	0.678082	0.511604	0.351905	0.583203	0.526636	0.25234	0.686307	0.567923	0.390795	0.36627	0.52924	0.343417	0.429987	0.617415	0.63718	0.350422	0.571695	0.665865	0.545046	0.467222
C16orf58	0.501639	0.398798	0.286588	0.61144	0.399164	0.289586	0.647292	0.586558	0.816764	0.441622	0.684706	0.638312	0.377506	0.581256	0.553126	0.253619	0.602272	0.576458	0.470373	0.541462
C16orf59	0.550499	0.701355	0.285066	0.61222	0.451032	0.22122	0.608098	0.619513	0.874343	0.507614	0.566457	0.556059	0.511314	0.377924	0.487471	0.472197	0.624096	0.660846	0.389704	0.626037
C16orf61	0.635146	0.535191	0.224552	0.611057	0.500695	0.292256	0.651502	0.685133	0.552156	0.509225	0.524611	0.408838	0.553777	0.741021	0.566973	0.371973	0.602417	0.662903	0.485448	0.508235
C16orf62	0.487932	0.400457	0.348123	0.606265	0.361877	0.279382	0.648013	0.548883	0.438606	0.438507	0.529652	0.563015	0.518072	0.392773	0.580551	0.308536	0.598302	0.662012	0.575159	0.610504
C16orf7	0.570737	0.440035	0.452441	0.611386	0.476454	0.26891	0.644952	0.576638	0.691658	0.428192	0.709265	0.394029	0.449043	0.746559	0.574738	0.386134	0.623134	0.656486	0.256302	0.54503
C16orf70	0.550619	0.462271	0.394853	0.611718	0.530984	0.277247	0.690821	0.640653	0.576114	0.390586	0.438248	0.292831	0.376768	0.604432	0.613137	0.366886	0.595485	0.664142	0.504456	0.439347
C16orf71	0.458886	0.435198	0.341406	0.611266	0.361154	0.288359	0.651395	0.5164	0.588476	0.371708	0.664087	0.554964	0.46082	0.507483	0.575022	0.317684	0.609704	0.64664	0.506517	0.677
C16orf72	0.518598	0.439601	0.348243	0.610655	0.398243	0.269449	0.645283	0.574816	0.528804	0.479972	0.532603	0.478462	0.468677	0.48365	0.574896	0.328867	0.603698	0.703107	0.571939	0.504267
C16orf73	0.549597	0.435855	0.353305	0.615241	0.336426	0.288907	0.648886	0.62578	0.600964	0.499332	0.53745	0.393393	0.432557	0.436863	0.575899	0.490186	0.714275	0.687337	0.550246	0.359585
C16orf74	0.422714	0.444788	0.338194	0.608102	0.437812	0.282164	0.693416	0.616735	0.581098	0.50177	0.59814	0.319554	0.501061	0.379561	0.671136	0.381354	0.630912	0.744297	0.465225	0.539107
C16orf78	0.550276	0.439813	0.405174	0.612058	0.393337	0.29255	0.647771	0.573564	0.608543	0.509788	0.558169	0.476869	0.461467	0.647153	0.578147	0.512263	0.368275	0.674471	0.626691	0.503282
C16orf79	0.499882	0.491914	0.417875	0.611626	0.424757	0.28911	0.618537	0.653569	0.819943	0.395449	0.666414	0.4758	0.313489	0.532813	0.616672	0.317712	0.607273	0.662734	0.480641	0.519259
C16orf80	0.64086	0.439787	0.24985	0.581705	0.455399	0.292227	0.726999	0.694798	0.573583	0.512153	0.527431	0.387196	0.443408	0.715674	0.570996	0.459093	0.594731	0.65962	0.382572	0.40817
C16orf82	0.539445	0.438812	0.351036	0.614489	0.385703	0.289517	0.6485	0.576265	0.575486	0.511381	0.529813	0.476049	0.448116	0.500842	0.57595	0.591677	0.27617	0.725187	0.59178	0.65533
C16orf86	0.550117	0.376806	0.352229	0.611323	0.372351	0.289421	0.64926	0.610004	0.584583	0.466648	0.565258	0.49839	0.475838	0.487041	0.577745	0.420664	0.610721	0.702035	0.361069	0.514793
C16orf87	0.63965	0.523661	0.269577	0.590154	0.500615	0.280084	0.648193	0.664291	0.549556	0.444636	0.463713	0.477101	0.429528	0.664842	0.591211	0.391085	0.659272	0.664184	0.510665	0.494738
C16orf88	0.483053	0.513109	0.264214	0.589604	0.394287	0.207278	0.65201	0.524183	0.503899	0.515473	0.633967	0.742512	0.459388	0.382615	0.573447	0.380548	0.603394	0.634196	0.508786	0.595147
C16orf89	0.47934	0.189951	0.349533	0.626587	0.548016	0.303854	0.69985	0.58857	0.522259	0.857271	0.583224	0.678698	0.487421	0.46355	0.881776	0.375372	0.617601	0.6782	0.457555	0.540153
C16orf90	0.570262	0.437711	0.416048	0.611573	0.368079	0.289513	0.648922	0.586643	0.601748	0.508282	0.528914	0.473028	0.449151	0.515992	0.56882	0.380343	0.714586	0.751447	0.516291	0.240677
C16orf91	0.52752	0.438711	0.156453	0.611553	0.397365	0.278103	0.646892	0.580881	0.57443	0.516187	0.433362	0.653947	0.620727	0.432159	0.581471	0.350248	0.597927	0.67572	0.414251	0.50496
C16orf92	0.550442	0.440372	0.369438	0.611397	0.387533	0.28873	0.648515	0.572266	0.589711	0.505244	0.497716	0.477181	0.457517	0.549847	0.575859	0.452426	0.64497	0.612253	0.258267	0.427087
C16orf93	0.416033	0.411901	0.382121	0.609757	0.311644	0.216075	0.647599	0.528862	0.725369	0.414893	0.625578	0.678653	0.295056	0.24623	0.582825	0.312614	0.600857	0.615799	0.32332	0.689584
C16orf95	0.63909	0.49114	0.296108	0.611419	0.280389	0.288477	0.73579	0.701322	0.494181	0.376488	0.557168	0.467453	0.495694	0.51682	0.574204	0.3772	0.614328	0.631376	0.464515	0.410616
C17orf100	0.579925	0.439433	0.263795	0.614207	0.335672	0.283129	0.713009	0.644591	0.516154	0.502288	0.608841	0.490407	0.394786	0.535497	0.558972	0.377976	0.511915	0.606787	0.50893	0.563763
C17orf101	0.548131	0.363854	0.180585	0.630312	0.386624	0.291889	0.65027	0.624556	0.713671	0.490917	0.417333	0.529947	0.457292	0.528534	0.609523	0.287578	0.616207	0.661787	0.55126	0.485929
C17orf102	0.555004	0.441258	0.349665	0.611416	0.383698	0.285876	0.649058	0.571493	0.567037	0.502548	0.527063	0.476134	0.447622	0.454722	0.577723	0.380736	0.622352	0.644826	0.746126	0.464722
C17orf103	0.541072	0.438205	0.35216	0.611612	0.388483	0.292495	0.64832	0.573553	0.580217	0.510796	0.580112	0.475349	0.440045	0.456559	0.576004	0.407553	0.584555	0.718377	0.360696	0.37516
C17orf104	0.550697	0.46421	0.34967	0.611668	0.387585	0.289579	0.666094	0.575186	0.571594	0.500102	0.534317	0.476413	0.448141	0.507637	0.579871	0.355953	0.578025	0.660937	0.447917	0.474251
C17orf105	0.556012	0.409477	0.652279	0.611485	0.333818	0.289842	0.666658	0.576903	0.624771	0.536048	0.264203	0.474836	0.736252	0.696515	0.580309	0.665882	0.869904	0.756282	0.309385	0.851585
C17orf107	0.551563	0.360403	0.272984	0.611	0.319209	0.215552	0.748208	0.565663	0.512304	0.441398	0.575173	0.42748	0.548885	0.47607	0.505315	0.266562	0.628419	0.662515	0.580576	0.540363
C17orf108	0.437026	0.3349	0.338189	0.65671	0.47203	0.291778	0.649064	0.612368	0.382106	0.504385	0.538393	0.64484	0.347525	0.684653	0.552033	0.324568	0.612249	0.622101	0.533957	0.508701
C17orf109	0.545396	0.398912	0.391465	0.647549	0.468889	0.223474	0.645906	0.592522	0.569172	0.310768	0.476866	0.465569	0.319428	0.595932	0.55413	0.38457	0.604752	0.667208	0.66847	0.421878
[truncated: 19,863 more rows]

## Sheet: Loading Metabolite
	Factor1	Factor2	Factor3	Factor4	Factor5	Factor6	Factor7	Factor8	Factor9	Factor10	Factor11	Factor12	Factor13	Factor14	Factor15	Factor16	Factor17	Factor18	Factor19	Factor20
[truncated: 18 more rows]
