# Supplementary material for: Comprehensive multi-omics analysis of breast cancer reveals distinct long-term prognostic subtypes
Source: Oncogenesis. 2024 Jun 13;13(1):22. doi: 10.1038/s41389-024-00521-6 (PMC11176181; doi:10.1038/s41389-024-00521-6)
Supplement: Supplementary file 5 — Supplementary Data 3 [file 41389_2024_521_MOESM5_ESM.xlsx]

## Sheet: Kruskal Wallis test between MOC
Kruskal Wallis test between MOCs
metabolite	metabolite1	pvalue			protein	ID	Pvalue		gene	pvalue
C00221	β-glucose	5.840597e-07			alpha Catenin	P35221	1.180496e-01		A1BG	0.0231814876032729
C00072	Ascorbate	5.276401e-05			Beclin	Q14457	1.000000e+00		A1BG-AS1	1
C00186	Lactate	8.063749e-06			C Raf pS338	P04049	1.000000e+00		A1CF	1
C00082	Tyrosine	1.108036e-02			Caspase 3 active	P42574	1.000000e+00		A2LD1	1
C00037	Glycine	3.745333e-02			Chk2 pT68	O96017	8.473047e-03		A2M	1.36823370733018e-16
C00137	Myoinositol	2.037538e-07			Collagen VI	P12109	8.941863e-07		A2ML1	9.18241754803662e-06
C00245	Taurine	4.831245e-03			EGFR	P00533	2.995851e-03		A4GALT	1
C06153	Scylloinositol	7.822443e-03			ER alpha pS118	P03372	4.286954e-17		A4GNT	1
C00670	GlyPcho_phosphocholine	6.618966e-02			Fibronectin	P02751	8.015789e-01		AAA1	1
C00588	Phosphocholine	2.253065e-05			MAPK pT202 Y204	P27361	1.367553e-04		AAAS	4.31275205496798e-07
C00114	Choline	7.822443e-03			MIG 6	Q9UJM3	9.068946e-03		AACS	1
C00300	Creatine	3.153389e-02			Mre11	P49959	8.509993e-03		AACSP1	1
C00051	Glutathione	2.792363e-03			Rab25	P57735	1.000000e+00		AADAC	1
C00064	Glutamine	2.781884e-06			Smad3	P84022	2.425954e-01		AADACL2	1
C00025	Succinate	3.438492e-02			YAP	P46937	6.610893e-03		AADACL3	1
C00042	Glutamate	1.674095e-09			14 3 3 epsilon	P62258	4.796736e-03		AADACL4	1
C00033	Acetate	4.608236e-04			4E BP1	Q13541	2.425954e-01		AADAT	7.38076982883238e-05
C00041	Alanine	4.831245e-03			4E BP1 pS65	Q13541	8.473047e-03		AAGAB	1.37891696881558e-13
					53BP1	Q12888	1.225980e-08		AAK1	1
					A Raf pS299	P10398	1.000000e+00		AAMP	1
					ACC pS79	Q13085	2.390396e-06		AANAT	1
					ACC1	Q13085	2.419843e-10		AARS	0.158384438958976
					AIB1	Q9Y6Q9	3.718589e-01		AARS2	0.000101123206232392
					Akt	P31749	2.417769e-01		AARSD1	1
					Akt pS473	P31749	2.273780e-01		AASDH	1
					Akt pT308	P31749	7.904553e-01		AASDHPPT	1
					AMPK alpha	Q13131	1.000000e+00		AASS	0.000495803174279474
					AMPK pT172	Q13131	1.000000e+00		AATF	1
					Annexin I	P04083	1.236809e-12		AATK	1
					AR	P10275	7.864341e-20		AATK-AS1	1
					B Raf	P15056	5.757066e-09		ABAT	6.7065331126654e-17
					Bak	Q16611	2.312753e-06		ABCA1	1
					Bax	Q07812	4.870815e-02		ABCA10	0.105146352826444
					Bcl 2	P10415	7.705125e-11		ABCA11P	0.000261598786836497
					Bcl X	Q07817	1.000000e+00		ABCA12	0.00245289897813241
					Bcl xL	Q07817	1.000000e+00		ABCA13	0.000747245067942309
					beta Catenin	P35222	1.000000e+00		ABCA17P	1
					Bid	P55957	2.440497e-01		ABCA2	1
					Bim	O43521	2.196235e-02		ABCA3	7.06557605791084e-07
					c Jun pS73	P05412	1.518207e-02		ABCA4	1
					c Kit	P10721	6.396666e-13		ABCA5	1
					c Met	P08581	1.146729e-02		ABCA6	2.58867921678154e-14
					c Met pY1235	P08581	1.000000e+00		ABCA7	1
					c Myc	Q99417	1.076763e-01		ABCA8	1.2873856046022e-13
					C Raf	P04049	4.448703e-06		ABCA9	0.00868629374956826
					Caspase 7 cleavedD198	P55210	8.237134e-11		ABCB1	4.65456823094928e-07
					Caspase 8	Q14790	1.000000e+00		ABCB10	1
					Caspase 9 cleavedD330	P55211	2.429096e-03		ABCB11	1
					Caveolin 1	Q03135	1.730326e-09		ABCB4	1
					CD31	P16284	6.038566e-02		ABCB5	0.00372391795193421
					CDK1	P06493	2.504710e-06		ABCB6	1
					Chk1	O14757	4.226024e-03		ABCB7	1
					Chk1 pS345	O14757	1.694695e-09		ABCB8	8.30283641618416e-12
					Chk2	O96017	2.603382e-10		ABCB9	1
					cIAP	Q19T08	7.843264e-05		ABCC1	1.02281185822662e-06
					Claudin 7	O95471	1.299060e-02		ABCC10	0.000211010033135223
					COX 2	P00403	4.796736e-03		ABCC11	3.04625160864504e-10
					Cyclin B1	P14635	5.264351e-22		ABCC12	3.00480496931262e-07
					Cyclin D1	O95273	9.181763e-09		ABCC13	0.00262115635166944
					Cyclin E1	P24864	1.143171e-14		ABCC2	1
					DJ 1	Q99497	1.726325e-10		ABCC3	1
					Dvl3	Q92997	3.718589e-01		ABCC4	0.282231426768052
					E Cadherin	P12830	1.316103e-02		ABCC5	0.00123534097689889
					eEF2	P13639	2.832724e-09		ABCC6	0.00214193284141689
					eEF2K	O00418	2.495919e-01		ABCC6P1	1
					EGFR pY1068	P00533	1.000000e+00		ABCC8	5.75587261929778e-17
					EGFR pY1173	P00533	9.806896e-08		ABCC9	1
					EGFR pY992	P00533	5.831522e-01		ABCD1	1.45639826060649e-09
					eIF4E	P06730	1.000000e+00		ABCD2	1
					ER alpha	P03372	1.016371e-21		ABCD3	0.000353182622347174
					ERCC1	P07992	1.000000e+00		ABCD4	1
					FAK	Q05397	2.583939e-01		ABCE1	0.0506591043356536
					FOXO3a	O43524	1.168325e-03		ABCF1	0.0001586452436017
					FOXO3a pS318 S321	O43524	4.369844e-03		ABCF2	1
					GAB2	Q9UQC2	7.803431e-05		ABCF3	1
					GATA3	P23771	8.659603e-24		ABCG1	7.84686250998801e-06
					GSK3 alpha beta	P49840	2.333285e-05		ABCG2	3.17215117239157e-09
					GSK3 alpha beta pS21 S9	P49840	3.995273e-08		ABCG4	1
					GSK3 pS9	P49840	2.995851e-03		ABCG5	1
					HER2	P04626	2.995851e-03		ABCG8	1
					HER3	P21860	3.005317e-05		ABHD1	3.35233900599184e-08
					HER3 pY1298	P21860	2.006511e-03		ABHD10	1
					IGF 1R beta	P08069	5.491191e-04		ABHD11	1
					IGFBP2	P18065	1.568215e-04		ABHD11-AS1	1
					INPP4B	O15327	3.694296e-20		ABHD12	1
					IRS1	P35568	1.000000e+00		ABHD12B	1
					JNK2	P45984	1.324766e-02		ABHD13	1
					K Ras	P01116	1.618189e-05		ABHD14A	1.22570467689878e-07
					MEK1	Q02750	1.000000e+00		ABHD14B	0.00038893210164492
					MEK1 pS217 S221	Q02750	6.044792e-02		ABHD15	0.0528250634159418
					MSH2	P43246	3.034137e-09		ABHD16A	1
					MSH6	P52701	2.087516e-16		ABHD16B	1
					N Cadherin	P19022	9.021384e-01		ABHD2	1
					NF kB p65 pS536	P78359	1.047887e-05		ABHD3	1
					NF2	P35240	7.856477e-03		ABHD4	1
					Notch1	P46531	3.829057e-09		ABHD5	0.000933394579246854
					Notch3	Q9UM47	1.047887e-05		ABHD6	1
					P Cadherin	P22223-1	1.202705e-15		ABHD8	1
					p27	P68763	8.978271e-04		ABI1	1
					p27 pT157	P46527	3.056600e-01		ABI2	0.00848347389182544
					p27 pT198	P46527	6.999442e-05		ABI3	1
					p38 MAPK	Q16539	1.000000e+00		ABI3BP	2.45689642386285e-07
					p38 pT180 Y182	Q16539	5.810334e-05		ABL1	1
					p53	P04637	2.450760e-01		ABL2	1
					p70S6K	P23443	4.272697e-06		ABLIM1	0.0900092375545167
					p70S6K pT389	P23443	4.900504e-01		ABLIM2	1
					p90RSK pT359 S363	Q15418	1.000000e+00		ABLIM3	4.19718338951259e-12
					PARP cleaved	P09874	1.000000e+00		ABO	1
					Paxillin	P49023	4.832055e-03		ABP1	1
					PCNA	P12004	4.062182e-08		ABR	1
					PDK1 pS241	Q15118	5.089097e-12		ABRA	1
					PI3K p110 alpha	P42336	2.425954e-01		ABT1	1
					PI3K p85	P42336	1.000000e+00		ABTB1	5.28521170725406e-05
					PKC alpha	P17252	6.705740e-12		ABTB2	5.47988912245262e-12
					PKC alpha pS657	P17252	3.529044e-07		ACAA1	1
					PR	Q8NG43	5.908731e-15		ACAA2	1
					PRAS40 pT246	Q96B36	1.345513e-02		ACACA	0.0106574199132322
					PTCH	Q13635	1.184141e-01		ACACB	3.65242369520613e-05
					PTEN	P60484	1.000000e+00		ACAD10	1
					Rad50	Q92878	9.705133e-03		ACAD11	1
					Rad51	Q06609	2.056015e-03		ACAD8	1
					Rb	P06400	1.876609e-03		ACAD9	0.690977454826963
					Rb pS807 S811	P06400	1.196983e-02		ACADL	0.0624481813562015
					S6 pS235 S236	P62753	1.571179e-04		ACADM	1
					S6 pS240 S244	P62753	1.149072e-01		ACADS	0.0756131875514613
					Shc pY317	P29353	5.600013e-01		ACADSB	3.82172219621088e-16
					Smac	Q9NR28	6.958804e-06		ACADVL	1
					Smad1	Q15797	1.184089e-03		ACAN	1.21476174013803e-05
					Smad4	Q13485	1.000000e+00		ACAP1	4.76588184883128e-05
					Snail	O95863	9.021384e-01		ACAP2	1
					Src	P12931	5.181443e-04		ACAP3	1
					Src pY416	P12931	8.274485e-03		ACAT1	1
					Src pY527	P12931	1.259924e-07		ACAT2	3.13406433755427e-09
					STAT3 pY705	P40763	1.420296e-05		ACBD3	1
					STAT5 alpha	P42229	7.364869e-01		ACBD4	0.100043267257254
					Stathmin	P16949	2.166562e-05		ACBD5	5.79160740206973e-08
					Syk	P43405	6.613961e-14		ACBD6	0.949802106883376
					Tau	P10636	2.521627e-01		ACBD7	1
					TAZ pS89	Q16635	1.642325e-10		ACCN1	1
					Tuberin	P49815	1.633227e-05		ACCN2	1
					VASP	P50552	3.895937e-04		ACCN3	0.000351957170134262
					VEGFR2	P35968	1.184141e-01		ACCN4	1
					XIAP	P98170	1.476987e-05		ACCN5	1
					XRCC1	P18887	3.056600e-01		ACCS	1
					YAP pS127	P46937	1.661261e-01		ACCSL	1
					YB 1	Q15905	3.935888e-07		ACD	1
					YB 1 pS102	Q15905	1.150835e-02		ACE	1
					HER2 pY1248	P04626	9.021384e-01		ACE2	9.21855161851001e-14
									ACER1	1
									ACER2	0.203749688367005
									ACER3	1
									ACHE	1
									ACIN1	1
									ACLY	1
									ACMSD	0.363173135733102
									ACN9	0.292579276485206
									ACO1	1
									ACO2	1
									ACOT1	1.35398708998896e-08
									ACOT11	1
									ACOT12	1
									ACOT13	2.54487175576118e-08
									ACOT4	1.41680222369838e-11
									ACOT6	0.484732221663768
									ACOT7	1
									ACOT8	1
									ACOT9	1.74322753513014e-10
									ACOX1	1
									ACOX2	3.49788115637835e-10
									ACOX3	0.00012378382133279
									ACOXL	0.00938544614640138
									ACP1	0.0555574358206794
									ACP2	1
									ACP5	1
									ACP6	1
									ACPL2	1
									ACPP	1
									ACPT	1
									ACR	1
									ACRBP	1
									ACRC	1
									ACRV1	1
									ACSBG1	1
									ACSBG2	1
									ACSF2	1.46483467961031e-06
									ACSF3	1
									ACSL1	0.0337757275477325
									ACSL3	0.10283115540703
									ACSL4	4.75470920123505e-10
									ACSL5	2.25669653576525e-05
									ACSL6	0.0660927624238031
									ACSM1	2.71025322410895e-12
									ACSM2A	1
									ACSM2B	1
									ACSM3	1
									ACSM4	1
									ACSM5	1
									ACSS1	1
									ACSS2	1
									ACSS3	0.487568785948579
									ACTA1	1
									ACTA2	4.78150069235885e-14
									ACTB	0.25321689138377
									ACTBL2	3.54933776318104e-06
									ACTC1	1
									ACTG1	1
									ACTG2	1.13593806319181e-05
									ACTL6A	1.6301002340303e-20
									ACTL6B	1
									ACTL7A	1
									ACTL7B	1
									ACTL8	1
									ACTL9	1
									ACTN1	0.00386378937412809
									ACTN2	1
									ACTN3	0.151483849485336
									ACTN4	1
									ACTR10	1
									ACTR1A	1
									ACTR1B	1
									ACTR2	1.28585727025264e-07
									ACTR3	9.38192896725215e-09
									ACTR3B	7.196596507086e-05
									ACTR3BP2	1
									ACTR3C	0.340309256099468
									ACTR5	0.00163994715515119
									ACTR6	1
									ACTR8	1
									ACTRT1	1
									ACTRT2	1
									ACVR1	0.0576255469393942
									ACVR1B	0.0472074705521047
									ACVR1C	0.0101061788947812
									ACVR2A	1.44321973012669e-06
									ACVR2B	1
									ACVRL1	0.859484491148465
									ACY1	0.0670866824278078
									ACY3	1
									ACYP1	1
									ACYP2	1
									ADA	6.43429660809323e-06
									ADAD1	1
									ADAD2	1
									ADAL	0.000465678508929149
									ADAM10	1
									ADAM11	1
									ADAM12	0.00305043720700525
									ADAM15	0.664168606976019
									ADAM17	7.52331589644026e-08
									ADAM18	1
									ADAM19	0.000221429411495709
									ADAM2	1
									ADAM20	0.0458812155267556
									ADAM21	1
									ADAM22	1
									ADAM23	0.000916382384337117
									ADAM28	0.164948089695869
									ADAM29	1
									ADAM30	1
									ADAM32	1
									ADAM33	1.06690566438283e-10
									ADAM3A	1
									ADAM5P	1
									ADAM6	1
									ADAM7	1
									ADAM8	0.883512465471197
									ADAM9	1
									ADAMDEC1	0.000752556670474067
									ADAMTS1	8.40448369682976e-08
									ADAMTS10	1
									ADAMTS12	1
									ADAMTS13	1
									ADAMTS14	1
									ADAMTS15	7.52872430485106e-05
									ADAMTS16	0.0337859815845439
									ADAMTS17	1
									ADAMTS18	8.9539367905852e-07
									ADAMTS19	1
									ADAMTS2	1
									ADAMTS20	1
									ADAMTS3	5.43070033873223e-13
									ADAMTS4	1
									ADAMTS5	7.07068418026132e-14
									ADAMTS6	1
									ADAMTS7	1
									ADAMTS8	0.000104346326507289
									ADAMTS9	5.90347094509987e-12
									ADAMTSL1	1
									ADAMTSL2	1
									ADAMTSL3	1
									ADAMTSL4	2.52934563078e-05
									ADAMTSL5	1
									ADAP1	1
									ADAP2	1
									ADAR	1
									ADARB1	0.0220806660139621
									ADARB2	1
									ADAT1	1
									ADAT2	1
									ADAT3	1
									ADC	0.00013057400430005
									ADCK1	1
									ADCK2	1
									ADCK3	1
									ADCK4	1
									ADCK5	0.127676389074634
									ADCY1	1.08846385372026e-08
									ADCY10	1
									ADCY2	1
									ADCY3	3.94230956535404e-07
									ADCY4	0.00627585974795909
									ADCY5	4.3318051264742e-06
									ADCY6	1.42684343772097e-08
									ADCY7	2.7745569005123e-06
									ADCY8	1
									ADCY9	1.26149391048379e-13
									ADCYAP1	0.0031605276701142
									ADCYAP1R1	1
									ADD1	0.00010811971542348
									ADD2	0.000148944732992276
									ADD3	4.40350147465453e-13
									ADH1A	0.000875134969667652
									ADH1B	0.00219785256104138
									ADH1C	0.000327068949847942
									ADH4	1
									ADH5	0.0101881330704459
									ADH6	1
									ADH7	1
									ADHFE1	5.44711483584033e-05
									ADI1	1
									ADIG	1
									ADIPOQ	1
									ADIPOR1	8.59105913152938e-11
									ADIPOR2	1
									ADK	1
									ADM	5.24338454724933e-07
									ADM2	0.00924200459809968
									ADNP	1
									ADNP2	0.0334782065043022
									ADO	1
									ADORA1	1
									ADORA2A	1
									ADORA2B	1.63025933145018e-10
									ADORA3	1
									ADPGK	1
									ADPRH	0.000358896677025819
									ADPRHL1	1
									ADPRHL2	1
									ADRA1A	1
									ADRA1B	1
									ADRA1D	1
									ADRA2A	3.08333388958638e-12
									ADRA2B	1
									ADRA2C	1
									ADRB1	1
									ADRB2	1.50168424169486e-09
									ADRB3	1
									ADRBK1	1
									ADRBK2	2.2903401677934e-05
									ADRM1	0.000175668965301095
									ADSL	0.0310119666334813
									ADSS	1
									ADSSL1	0.000162720721260721
									AEBP1	1
									AEBP2	1
									AEN	1
									AES	1
									AFAP1	1
									AFAP1-AS1	1
									AFAP1L1	1
									AFAP1L2	0.00633593272667943
									AFF1	5.10548192826618e-05
									AFF2	1
									AFF3	3.77913478548232e-17
									AFF4	1.96419184872065e-08
									AFG3L1P	1
									AFG3L2	0.229178778466478
									AFM	1
									AFMID	0.00350689316351515
									AFP	2.88178358009131e-05
									AFTPH	0.813277564540348
									AGA	1
									AGAP1	0.501168874120935
									AGAP11	1
									AGAP2	1
									AGAP3	1
									AGAP7	1
									AGBL1	1
									AGBL2	1.0213535692915e-08
									AGBL3	1
									AGBL4	0.211134735638708
									AGBL5	1
									AGER	1
									AGFG1	0.00218439460652622
									AGFG2	1
									AGGF1	1.9602830712467e-08
									AGK	1.03623440452395e-08
									AGL	0.0203599236344365
									AGMAT	0.00592833653171391
									AGMO	0.173459736342019
									AGPAT1	0.734124150131045
									AGPAT2	1
									AGPAT3	0.000248030145741083
									AGPAT4	5.21155070819738e-07
									AGPAT5	1
									AGPAT6	1
									AGPAT9	3.67255923252814e-05
									AGPHD1	1
									AGPS	1
									AGR2	6.26687147804457e-17
									AGR3	4.00847268699365e-20
									AGRN	1
									AGRP	1
									AGSK1	1
									AGT	1
									AGTPBP1	3.4300593959473e-14
									AGTR1	1.02714653594842e-08
									AGTR2	1
									AGTRAP	1
									AGXT	1
									AGXT2	1
									AGXT2L1	1
									AGXT2L2	0.309085908388505
									AHCTF1	8.49010494297263e-05
									AHCY	1
									AHCYL1	0.0368070198932452
									AHCYL2	0.113730083329553
									AHDC1	1
									AHI1	1
									AHNAK	9.29278657498519e-12
									AHNAK2	1
									AHR	1
									AHRR	1
									AHSA1	1
									AHSA2	1
									AHSG	1
									AHSP	1
									AICDA	1
									AIDA	1
									AIF1	1
									AIF1L	5.92836531812116e-09
									AIFM1	4.28730047925971e-05
									AIFM2	1
									AIFM3	0.00110325701383441
									AIG1	1
									AIM1	0.487691990421365
									AIM1L	1
									AIM2	1.1297926872686e-06
									AIMP1	1
									AIMP2	1
									AIP	1
									AIPL1	1
									AIRE	1
									AJAP1	1
									AK1	1
									AK2	0.0182551721784733
									AK3	1
									AK4	1
									AK5	0.0017458471853133
									AK7	0.00579725110193811
									AK8	4.47698615517479e-13
									AKAP1	1
									AKAP10	1
									AKAP11	0.0632922146111682
									AKAP12	3.14882223619323e-11
									AKAP13	3.32682012381706e-05
									AKAP14	1
									AKAP17A	1
									AKAP2	1.44970012051587e-05
									AKAP3	1
									AKAP4	1
									AKAP5	0.0045463159257345
									AKAP6	1
									AKAP7	0.0259445481339851
									AKAP8	0.000424632512464306
									AKAP8L	0.000229264835539248
									AKAP9	1
									AKD1	1
									AKIP1	1
									AKIRIN1	0.000676506578397704
									AKIRIN2	1.46096869468004e-07
									AKIRIN2-AS1	4.9052834991974e-11
									AKNA	0.0790984007931894
									AKNAD1	1
									AKR1A1	1
									AKR1B1	1.69410041846357e-11
									AKR1B10	1
									AKR1B15	1
									AKR1C1	8.94507192370194e-05
									AKR1C3	0.0019092442306806
									AKR1C4	1
									AKR1CL1	1
									AKR1D1	1
									AKR1E2	0.000172420451581786
									AKR7A2	0.000106510262896875
									AKR7A2P1	3.20707103054514e-07
									AKR7A3	1.78614780994794e-11
									AKR7L	4.40208811548983e-14
									AKT1	0.000715022839564424
									AKT1S1	1
									AKT2	1
									AKT3	4.26506914733569e-10
									AKTIP	1
									ALAD	0.00137933939240704
									ALAS1	1
									ALAS2	1
									ALB	1
									ALCAM	3.07215440789749e-08
									ALDH16A1	1
									ALDH18A1	1
									ALDH1A1	1.89425122131702e-09
									ALDH1A2	2.91461036940703e-06
									ALDH1A3	1.22921538325692e-11
									ALDH1B1	1
									ALDH1L1	5.33643045085604e-05
									ALDH1L2	0.590808865376271
									ALDH2	1
									ALDH3A1	1
									ALDH3A2	0.186182388866156
									ALDH3B1	1
									ALDH3B2	0.00674681503176227
									ALDH4A1	0.00971133884188407
									ALDH5A1	1
									ALDH6A1	1.39421827530855e-05
									ALDH7A1	1
									ALDH8A1	1
									ALDH9A1	1
									ALDOA	1
									ALDOAP2	1
									ALDOB	1
									ALDOC	0.469682085890238
									ALG1	0.00261420955459361
									ALG10	1
									ALG10B	1
									ALG11	1
									ALG12	0.12350610791077
									ALG13	8.4387879617267e-06
									ALG14	1
									ALG1L	1
									ALG1L2	1
									ALG2	1
									ALG3	2.57658280634548e-13
									ALG5	1
									ALG6	0.0231433301704973
									ALG8	0.0192237812040595
									ALG9	1
									ALK	0.524219545973372
									ALKBH1	0.62961770095868
									ALKBH2	1
									ALKBH3	1
									ALKBH4	1
									ALKBH5	1
									ALKBH6	0.731576102662768
									ALKBH7	6.99172427058414e-09
									ALKBH8	1
									ALLC	1
									ALMS1	0.34455773599358
									ALMS1P	1
									ALOX12	1
									ALOX12B	1
									ALOX12P2	1
									ALOX15	1
									ALOX15B	1
									ALOX5	1
									ALOX5AP	1
									ALOXE3	1
									ALPI	1
									ALPK1	1
									ALPK2	1
									ALPK3	1
									ALPL	0.0391032943212416
									ALPP	1
									ALPPL2	1
									ALS2	0.179260798672598
									ALS2CL	1
									ALS2CR11	1
									ALS2CR12	1
									ALS2CR8	0.0308870361208749
									ALX1	1
									ALX3	1
									ALX4	4.06230194873172e-13
									AMAC1	1
									AMAC1L2	1
									AMACR	0.000225353714363312
									AMBN	1
									AMBP	0.000324996109906695
									AMBRA1	1
									AMD1	1.08666734222075e-14
									AMDHD1	0.863305907694012
									AMDHD2	0.328952368592895
									AMELX	1
									AMELY	1
									AMFR	0.000492735730083797
									AMH	1
									AMHR2	1
									AMICA1	0.00306614019439541
									AMIGO1	1
									AMIGO2	0.0145710378422361
									AMIGO3	1
									AMMECR1	1
									AMMECR1L	1
									AMN	1
									AMN1	0.139717069371482
									AMOT	1
									AMOTL1	2.50020603456926e-05
									AMOTL2	0.261529403680149
									AMPD1	4.02853262848804e-08
									AMPD2	0.0003412187053165
									AMPD3	0.0463651687908183
									AMPH	2.28170794952363e-05
									AMT	7.85738596295442e-05
									AMTN	0.35730662129589
									AMY1C	1
									AMZ1	1
									AMZ2	1
									AMZ2P1	0.198281821093384
									ANAPC1	0.0001711271881285
									ANAPC10	1
									ANAPC11	0.0309606711814239
									ANAPC13	1
									ANAPC16	1
									ANAPC2	0.258192303767993
									ANAPC4	0.0688353373235772
									ANAPC5	1
									ANAPC7	0.000284938641758507
									ANG	8.98129081707669e-08
									ANGEL1	1
									ANGEL2	0.0152764176602378
									ANGPT1	4.00290298883418e-09
									ANGPT2	1
									ANGPT4	1
									ANGPTL1	2.9836638312619e-08
									ANGPTL2	0.254188281640702
									ANGPTL3	1
									ANGPTL4	0.455011931454177
									ANGPTL5	1
									ANGPTL6	1
									ANGPTL7	7.32393391406433e-06
									ANK1	1
									ANK2	0.00278751308480804
									ANK3	1
									ANKAR	0.00666946380549747
									ANKDD1A	3.13749372879037e-08
									ANKDD1B	1
									ANKFN1	1
									ANKFY1	4.10666494610544e-08
									ANKH	0.000788466819330849
									ANKHD1	1
									ANKHD1-EIF4EBP3	3.77020820423209e-07
									ANKIB1	1
									ANKK1	0.00043180741758899
									ANKLE1	1
									ANKLE2	0.000259988492075362
									ANKMY1	0.0022139670128977
									ANKMY2	0.400976644742656
									ANKRA2	4.49260668536813e-13
									ANKRD1	1
									ANKRD10	1
									ANKRD11	8.31878968259043e-07
									ANKRD12	1
									ANKRD13A	1
									ANKRD13B	1
									ANKRD13C	0.46761775596222
									ANKRD13D	1
									ANKRD16	1
									ANKRD17	1
									ANKRD18A	1
									ANKRD19P	1
									ANKRD2	1
									ANKRD20A1	0.00393869128268674
									ANKRD20A2	0.0202000870451208
									ANKRD20A5P	2.66849233880926e-07
									ANKRD20A8P	0.287641918060887
									ANKRD20A9P	1
									ANKRD22	1
									ANKRD23	2.55674861042813e-05
									ANKRD24	2.35161409555343e-05
									ANKRD26	0.0119702616461823
									ANKRD26P1	1
									ANKRD26P3	1
									ANKRD27	7.22126805398673e-07
									ANKRD28	1
									ANKRD29	3.63425980895662e-10
									ANKRD30A	1.3516693168615e-14
									ANKRD30B	1.69472533372304e-16
									ANKRD30BL	1
									ANKRD30BP2	1
									ANKRD31	1
									ANKRD32	2.04230644358869e-06
									ANKRD33	1
									ANKRD33B	1
									ANKRD34A	1
									ANKRD34B	1
									ANKRD34C	1
									ANKRD35	6.07166377966048e-17
									ANKRD36	1
									ANKRD36B	1
									ANKRD36BP1	7.63351359087181e-08
									ANKRD36BP2	1
									ANKRD37	1
									ANKRD39	0.0836561815701972
									ANKRD40	1
									ANKRD42	2.81014419373868e-13
									ANKRD43	5.85651283479752e-11
									ANKRD44	1
									ANKRD45	0.308474309807289
									ANKRD46	1
									ANKRD49	1
									ANKRD5	7.4516545345961e-07
									ANKRD50	0.00522134238643024
									ANKRD52	0.0132557117953837
									ANKRD53	1
									ANKRD54	0.00338391135838031
									ANKRD55	1
									ANKRD56	1
									ANKRD57	1
									ANKRD58	1
									ANKRD6	1
									ANKRD60	1
									ANKRD62	1
									ANKRD62P1-PARP4P3	1
									ANKRD63	1
									ANKRD7	0.00656909349348198
									ANKRD9	0.0661173164921428
									ANKS1A	0.652358407754046
									ANKS1B	3.3412708421674e-05
									ANKS3	0.00279028682912156
									ANKS4B	1
									ANKS6	1.03513586005452e-14
									ANKUB1	1
									ANKZF1	1
									ANLN	9.03523783266333e-27
									ANO1	0.000342708310481639
									ANO10	9.16539257380452e-05
									ANO2	0.00665121501949681
									ANO3	1
									ANO4	1
									ANO5	1
									ANO6	0.102254774633185
									ANO7	1
									ANO8	1
									ANO9	1
									ANP32A	1
									ANP32B	1.87381841069289e-07
									ANP32BP1	5.46713344658693e-09
									ANP32C	0.477112561033873
									ANP32D	8.07465503735484e-06
									ANP32E	3.49387974269697e-17
									ANPEP	0.547599437412586
									ANTXR1	1
									ANTXR2	1.08140624074032e-05
									ANTXRL	1
									ANUBL1	0.235020652096101
									ANXA1	6.83653309251659e-23
									ANXA10	1
									ANXA11	0.43905489117699
									ANXA13	0.0003328918088377
									ANXA2	1
									ANXA2P1	1
									ANXA2P3	1
									ANXA3	4.52506953173729e-08
									ANXA4	1
									ANXA5	1
									ANXA6	0.0249108266296318
									ANXA7	1
									ANXA8L2	1.4275481833543e-08
									ANXA9	8.35863528731189e-22
									AOAH	0.111838610450203
									AOC2	1
									AOC3	0.000230469996250394
									AOC4	1
									AOX1	7.42082612633547e-09
									AOX2P	8.86659485856689e-08
									AP1AR	6.89930653508506e-05
									AP1B1	1
									AP1G1	1
									AP1G2	1.75531360828233e-09
									AP1M1	1
									AP1M2	0.291064006305406
									AP1S1	1
									AP1S2	1
									AP1S3	0.0973386073006862
									AP2A1	1
									AP2A2	0.134605679295536
									AP2B1	0.000503611573512871
									AP2M1	0.16338192516163
									AP2S1	0.026351732236616
									AP3B1	0.753484444054405
									AP3B2	1
									AP3D1	1
									AP3M1	1
									AP3M2	1
									AP3S1	1
									AP3S2	0.904399819528007
									AP4B1	1
									AP4E1	0.144591068820272
									AP4M1	1
									AP4S1	1
									APAF1	0.272487755415431
									APBA1	0.00112873034856271
									APBA2	4.79957240101238e-07
									APBA3	1
									APBB1	1.0837697133925e-10
									APBB1IP	1
									APBB2	9.65511434628721e-17
									APBB3	1.04848103094986e-06
									APC	0.995997536016601
									APC2	1
									APCDD1	7.10988873910109e-11
									APCDD1L	0.00052886980069651
									APCS	1
									APEH	1
									APEX1	1
									APEX2	9.36405917614794e-06
									APH1A	1
									APH1B	2.75768938174685e-11
									API5	0.487218285541208
									APIP	1
									APITD1	0.000217690409969695
									APLF	1
									APLN	0.35706690258622
									APLNR	1
									APLP1	1
									APLP2	1
									APOA1	1
									APOA1BP	1
									APOA2	1
									APOA4	1
									APOA5	1
									APOB	1
									APOBEC1	1
									APOBEC2	1
									APOBEC3A	0.000739851711881004
									APOBEC3B	4.61701361716926e-11
									APOBEC3C	3.93517646181773e-07
									APOBEC3D	1
									APOBEC3F	0.1319284818676
									APOBEC3G	0.15676107129157
									APOBEC3H	1
									APOBEC4	1
									APOBR	1
									APOC1	1
									APOC2	1
									APOC3	1
									APOC4	1
									APOD	4.77568582046803e-07
									APOE	1
									APOF	0.689576203580728
									APOH	1
									APOL1	1
									APOL2	1
									APOL3	0.598127190530786
									APOL4	0.141783521822903
									APOL5	1
									APOL6	6.16457680005554e-05
									APOLD1	1
									APOM	1
									APOO	1.72719108703875e-09
									APOOL	5.98901109923638e-10
									APP	1.33835432608173e-05
									APPBP2	5.54243434282098e-06
									APPL1	1
									APPL2	2.84768739472435e-10
									APRT	1
									APTX	0.0234055961377347
									AQP1	7.5752248408354e-15
									AQP10	1
									AQP11	0.14955233497854
									AQP12A	1
									AQP2	1
									AQP3	1
									AQP4	1
									AQP5	0.00332325890859343
									AQP6	0.0821121804386337
									AQP7	1
									AQP7P1	0.801950166999576
									AQP7P3	1
									AQP8	1
									AQP9	3.39113867408808e-09
									AQPEP	1
									AQR	2.36289993172873e-07
									AR	4.22607501437002e-17
									ARAF	1
									ARAF2P	1
									ARAP1	1
									ARAP2	1.21143089689391e-05
									ARAP3	2.2399527478445e-05
									ARC	1
									ARCN1	1
									AREG	1.58299996577714e-05
									ARF1	1
									ARF3	4.92673461279248e-06
									ARF4	1
									ARF5	1.26625672780543e-07
									ARF6	1
									ARFGAP1	1
									ARFGAP2	1
									ARFGAP3	0.0216758488864811
									ARFGEF1	0.0831056102576025
									ARFGEF2	8.71662583966393e-05
									ARFIP1	3.78888469250928e-08
									ARFIP2	3.84963543326778e-11
									ARFRP1	1
									ARG1	1
									ARG2	1
									ARGFX	1
									ARGFXP2	1
									ARGLU1	1
									ARHGAP1	0.0535523213673719
									ARHGAP10	0.613728902681983
									ARHGAP11A	3.20168792709213e-14
									ARHGAP11B	5.22920259088227e-23
									ARHGAP12	1
									ARHGAP15	1
									ARHGAP17	1
									ARHGAP18	1
									ARHGAP19	1
									ARHGAP20	1.55749321479966e-09
									ARHGAP21	0.00824763276710844
									ARHGAP22	2.97156714586049e-05
									ARHGAP23	1
									ARHGAP24	1.4537057983844e-05
									ARHGAP25	0.0302072329712207
									ARHGAP26	1
									ARHGAP27	0.00232734457671355
									ARHGAP28	0.0273941497690033
									ARHGAP29	1
									ARHGAP30	4.87086861974716e-07
									ARHGAP31	2.53098187467063e-07
									ARHGAP32	4.55849590353731e-10
									ARHGAP33	0.451917502709191
									ARHGAP35	4.35352019999135e-06
									ARHGAP36	1
									ARHGAP39	0.0010084009394572
									ARHGAP4	1
									ARHGAP40	0.00156671404665015
									ARHGAP42	1
									ARHGAP44	1
									ARHGAP5	1
									ARHGAP6	7.60561618773742e-08
									ARHGAP8	0.183855808695878
									ARHGAP9	0.0360734400402095
									ARHGDIA	1
									ARHGDIB	1
									ARHGDIG	1
									ARHGEF1	1
									ARHGEF10	1
									ARHGEF10L	1
									ARHGEF11	1
									ARHGEF12	1
									ARHGEF15	1
									ARHGEF16	0.00331705668936161
									ARHGEF17	0.116174154460913
									ARHGEF18	1
									ARHGEF19	1
									ARHGEF2	0.26048904531088
									ARHGEF25	1.01332446271361e-05
									ARHGEF26	0.918713203153289
									ARHGEF3	0.981389376788213
									ARHGEF33	1
									ARHGEF35	1
									ARHGEF37	1
									ARHGEF38	3.45347275810317e-11
									ARHGEF4	1.23200842000684e-14
									ARHGEF40	3.57531527558004e-07
									ARHGEF5	1
									ARHGEF6	0.930926705555197
									ARHGEF7	1
									ARHGEF9	1.36338858260409e-05
									ARID1A	1
									ARID1B	1
									ARID2	1.04243007900773e-05
									ARID3A	0.0426186179381257
									ARID3B	1
									ARID3C	1
									ARID4A	1
									ARID4B	1
									ARID5A	0.00193708017424161
									ARID5B	5.0418426475665e-06
									ARIH1	1
									ARIH2	1
									ARL1	3.73976602459143e-09
									ARL10	0.0141538926539575
									ARL11	1
									ARL13A	0.000144305522605137
									ARL13B	1
									ARL14	1
									ARL15	0.00240320102342882
									ARL16	1
									ARL17A	1
									ARL17B	1
									ARL2	1
									ARL2BP	1
									ARL3	0.000477326692929911
									ARL4A	1
									ARL4C	1.52880903892711e-11
									ARL4D	1
									ARL5A	1
									ARL5B	1.1563619084837e-12
									ARL5C	1
									ARL6	1
									ARL6IP1	0.000503588784889974
									ARL6IP4	0.140717079518486
									ARL6IP5	1
									ARL6IP6	1
									ARL8A	0.032933819870666
									ARL8B	1
									ARL9	1.86716087229193e-09
									ARMC1	1
									ARMC10	1
									ARMC2	1
									ARMC3	0.454325363986594
									ARMC4	0.147135421482034
									ARMC5	0.230588584872483
									ARMC6	1
									ARMC7	1
									ARMC8	0.730044800157601
									ARMC9	0.013741522047378
									ARMCX1	0.0318816995481857
									ARMCX2	0.438026345179414
									ARMCX3	1
									ARMCX4	0.205267305271185
									ARMCX5	0.050487066640314
									ARMCX6	1
									ARMS2	1
									ARNT	1
									ARNT2	0.084642634783098
									ARNTL	1
									ARNTL2	1.87157086311219e-10
									ARPC1A	1
									ARPC1B	0.239764325888548
									ARPC2	0.00534235795513633
									ARPC3	1.64669383540778e-05
									ARPC4	1
									ARPC4-TTLL3	1
									ARPC5	0.00083815924396262
									ARPC5L	1.80237937256976e-12
									ARPM1	1
									ARPP19	0.185687942714238
									ARPP21	1
									ARR3	1
									ARRB1	1.61934704364814e-08
									ARRB2	1
									ARRDC1	0.000117492408100474
									ARRDC2	0.0255758990242423
									ARRDC3	2.10689413647615e-06
									ARRDC4	0.0332843512227589
									ARRDC5	1
									ARSA	1
									ARSB	0.0144532564133301
									ARSD	4.04274140254677e-06
									ARSE	1
									ARSF	0.131258226472222
									ARSG	1.85706226520931e-17
									ARSH	1
									ARSI	1
									ARSJ	1
									ARSK	1
									ART1	1
									ART3	8.26272208661943e-10
									ART4	1
									ART5	1
									ARTN	1
									ARV1	0.00280048139237088
									ARVCF	1
									ARVP6125	1
									ARX	1
									AS3MT	1
									ASAH1	8.45550113101874e-11
									ASAH2	1
									ASAP1	0.0594911849577112
									ASAP1-IT1	0.912475625272872
									ASAP2	1
									ASAP3	1
									ASB1	1
									ASB10	1
									ASB11	1
									ASB12	1
									ASB13	0.0115526597845877
									ASB14	1
									ASB15	1
									ASB16	1
									ASB17	1
									ASB18	1
									ASB2	1.53641552041678e-05
									ASB3	1
									ASB4	1
									ASB5	1
									ASB6	1
									ASB7	1
									ASB8	0.113043671383938
									ASB9	1
									ASCC1	1
									ASCC2	1
									ASCC3	0.0145826204415336
									ASCL1	1
									ASCL2	1
									ASCL3	1
									ASCL4	0.0129264818196717
									ASCL5	0.937089621723756
									ASF1A	1
									ASF1B	5.37489398628648e-16
									ASGR1	1
									ASGR2	0.272010763017521
									ASH1L	1
									ASH2L	1
									ASIP	1
									ASL	0.000165944696994434
									ASMT	2.90340405868847e-07
									ASMTL	2.04492897732663e-08
									ASMTL-AS1	1
									ASNA1	1
									ASNS	0.275782999780603
									ASNSD1	0.174521515859542
									ASPA	0.00185042975009351
									ASPDH	1
									ASPG	1
									ASPH	1
									ASPHD1	1
									ASPHD2	1
									ASPM	1.74346457215133e-25
									ASPN	1.78702730350299e-05
									ASPRV1	1
									ASPSCR1	0.289089259642961
									ASRGL1	1
									ASS1	5.3363823554765e-10
									ASTE1	1
									ASTL	1
									ASTN1	2.94944756025712e-06
									ASTN2	1
									ASXL1	4.17329038501971e-06
									ASXL2	1
									ASXL3	1
									ASZ1	1
									ATAD1	1
									ATAD2	1.04105115715011e-17
									ATAD2B	1
									ATAD3A	6.23878726718074e-07
									ATAD3B	0.000319452698379017
									ATAD3C	1
									ATAD5	3.42503686259825e-23
									ATAT1	1
									ATCAY	1
									ATE1	7.90368866070531e-05
									ATF1	0.0105623181342927
									ATF2	1
									ATF3	0.223236055230587
									ATF4	0.00146520593370604
									ATF5	0.114146016362667
									ATF6	1
									ATF6B	1
									ATF7	1
									ATF7IP	1
									ATF7IP2	1
									ATG10	1
									ATG12	0.232981456268219
									ATG13	1
									ATG14	1
									ATG16L1	3.11129755573667e-06
									ATG16L2	0.000147683664730338
									ATG2A	1
									ATG2B	1.8613616745165e-05
									ATG3	1
									ATG4A	0.109917628507546
									ATG4B	1
									ATG4C	1
									ATG4D	1
									ATG5	1
									ATG7	1
									ATG9A	0.000259104823723154
									ATG9B	1
									ATHL1	1
									ATIC	1
									ATL1	1
									ATL2	1.10533861972728e-14
									ATL3	7.20794092242882e-07
									ATM	0.631978777133717
									ATMIN	1
									ATN1	1
									ATOH1	1
									ATOH7	1
									ATOH8	0.000100297064260903
									ATOX1	1
									ATP10A	1
									ATP10B	1
									ATP10D	1
									ATP11A	7.49197241885557e-12
									ATP11B	2.52258055564444e-06
									ATP11C	2.27391131505956e-13
									ATP12A	1
									ATP13A1	1
									ATP13A2	1
									ATP13A3	2.06127477171991e-05
									ATP13A4	1
									ATP13A5	0.00303841459141854
									ATP1A1	0.18236139518355
									ATP1A1OS	0.0112154458954403
									ATP1A2	4.08447887044978e-13
									ATP1A3	1
									ATP1A4	1
									ATP1B1	1
									ATP1B2	1.66463263499483e-05
									ATP1B3	1.20834288818219e-07
									ATP1B4	1
									ATP2A1	0.00334106752419002
									ATP2A2	1
									ATP2A3	1
									ATP2B1	1
									ATP2B2	1
									ATP2B3	1
									ATP2B4	1
									ATP2C1	1
									ATP2C2	1
									ATP4A	1
									ATP4B	1
									ATP5A1	0.95774756123522
									ATP5B	1
									ATP5C1	0.0011736991383486
									ATP5D	1
									ATP5E	1
									ATP5F1	1
									ATP5G1	1
									ATP5G2	3.07255184029618e-11
									ATP5G3	1
									ATP5H	1.38750012756954e-05
									ATP5I	5.40590085885473e-06
									ATP5J	1
									ATP5J2	1
									ATP5L	1
									ATP5L2	1
									ATP5O	1
									ATP5S	1
									ATP5SL	0.772860989347336
									ATP6	0.295300627900401
									ATP6AP1	8.82451033963156e-06
									ATP6AP1L	9.84462627642927e-08
									ATP6AP2	1
									ATP6V0A1	1
									ATP6V0A4	1
									ATP6V0B	1
									ATP6V0C	2.65094865290918e-06
									ATP6V0D1	0.194066353803068
									ATP6V0D2	1
									ATP6V0E1	1
									ATP6V0E2	1
									ATP6V1A	1
									ATP6V1B1	1
									ATP6V1B2	0.0696525404596014
									ATP6V1C1	1
									ATP6V1C2	2.54248580055535e-14
									ATP6V1D	0.0498896301406684
									ATP6V1E1	1
									ATP6V1E2	1
									ATP6V1F	0.0192460303746187
									ATP6V1G1	0.1236392237447
									ATP6V1G2	0.242923946234913
									ATP6V1G3	1
									ATP6V1H	1
									ATP7A	0.0184926886113572
									ATP7B	2.4185813425844e-14
									ATP8	1
									ATP8A1	1
									ATP8A2	0.00256372839190194
									ATP8B1	3.70005161535996e-13
									ATP8B2	1
									ATP8B3	1
									ATP8B4	1
									ATP8B5P	0.00674033645327703
									ATP9A	1
									ATP9B	1
									ATPAF1	1
									ATPAF1-AS1	1
									ATPAF2	0.124552245944868
									ATPBD4	0.00336498419635399
									ATPIF1	0.206632723381244
									ATR	1.57989112652433e-07
									ATRIP	0.231854925573844
									ATRN	1
									ATRNL1	1
									ATRX	1
									ATXN1	1
									ATXN10	1
									ATXN1L	1
									ATXN2	1.90042101402363e-05
									ATXN2L	3.99635980943461e-07
									ATXN3	0.296826374449594
									ATXN3L	1
									ATXN7	1
									ATXN7L1	1
									ATXN7L2	1
									ATXN7L3	1
									ATXN7L3B	1
									ATXN8	1
									ATXN8OS	1
									AUH	0.00206065759390621
									AUP1	1
									AURKA	1.12525500172183e-20
									AURKAIP1	1
									AURKAPS1	0.0147195263114461
									AURKB	1.76447802071194e-20
									AURKC	1
									AUTS2	1
									AVEN	1
									AVIL	1
									AVL9	4.10557240338946e-09
									AVP	1
									AVPI1	1
									AVPR1A	1
									AVPR1B	1
									AVPR2	0.000292609473478944
									AWAT1	1
									AWAT2	1
									AXDND1	1
									AXIN1	1
									AXIN2	1.10199722479448e-08
									AXL	6.79313924813718e-05
									AZFP	1
									AZGP1	0.000145031729161351
									AZGP1P1	0.000501214065601219
									AZI1	0.000862267121998468
									AZI2	1
									AZIN1	1
									AZU1	8.1156679102838e-09
									B2M	1
									B3GALNT1	1
									B3GALNT2	8.83211665329864e-13
									B3GALT1	1
									B3GALT2	1
									B3GALT4	1
									B3GALT5	1
									B3GALT6	1
									B3GALTL	1
									B3GAT1	1.38615001751677e-08
									B3GAT2	0.00639851398012791
									B3GAT3	1
									B3GNT1	0.892077105953462
									B3GNT2	1
									B3GNT3	3.97942021446428e-07
									B3GNT4	0.00661453883692162
									B3GNT5	5.06052962719363e-20
									B3GNT6	1
									B3GNT7	1
									B3GNT8	0.000952643931899598
									B3GNT9	1
									B3GNTL1	1
									B4GALNT1	1
									B4GALNT2	1
									B4GALNT3	1
									B4GALNT4	0.00843014540606138
									B4GALT1	1
									B4GALT2	0.0126421918496074
									B4GALT3	1
									B4GALT4	0.554102640822314
									B4GALT5	0.0197824783890009
									B4GALT6	1
									B4GALT7	1
									B7H6	1
									B9D1	1
									B9D2	1.39945432241037e-05
									BAALC	1
									BAAT	1
									BABAM1	1
									BACE1	0.0103545729020917
									BACE2	3.20282422836112e-05
									BACH1	1.01739827694985e-09
									BACH2	9.12207176481661e-14
									BAD	1
									BAG1	0.596252127778794
									BAG2	0.000291856738939308
									BAG3	1
									BAG4	1
									BAG5	1
									BAG6	0.0083472784441566
									BAGE	0.0459965795351686
									BAGE4	1
									BAHCC1	1
									BAHD1	1
									BAI1	1
									BAI2	5.41222173322688e-13
									BAI3	0.000842248134588078
									BAIAP2	0.00489621409631916
									BAIAP2L1	1.2519304877461e-09
									BAIAP2L2	1
									BAIAP3	7.0610385807312e-07
									BAK1	3.59671155859812e-08
									BAMBI	1
									BANF1	1
									BANF2	1
									BANK1	0.256271631055377
									BANP	1
									BAP1	1
									BARD1	1.41971164417546e-09
									BARHL1	1
									BARHL2	1
									BARX1	0.569845497520782
									BARX2	1
									BASE	1
									BASP1	1
									BASP1P1	1
									BATF	1
									BATF2	0.000153383552942312
									BATF3	4.34444966286305e-10
									BAX	0.0154706951294662
									BAZ1A	4.51214309141594e-08
									BAZ1B	1.00964799913684e-06
									BAZ2A	3.62463670300873e-08
									BAZ2B	1
									BBC3	9.02356689911692e-08
									BBIP1	0.819153337345841
									BBOX1	2.86871325902163e-17
									BBS1	1.54287037906728e-09
									BBS10	1
									BBS12	1
									BBS2	0.00249950555153172
									BBS4	4.12690077194375e-17
									BBS5	0.0593595830874417
									BBS7	1
									BBS9	1
									BBX	1
									BCAM	3.16948599321445e-18
									BCAN	1
									BCAP29	0.925807549845663
									BCAP31	0.00174964254977115
									BCAR1	1
									BCAR3	0.0721163807609175
									BCAR4	1
									BCAS1	1.09079561661108e-14
									BCAS2	1
									BCAS3	1
									BCAS4	9.0526318012944e-16
									BCAT1	0.0473364329245435
									BCAT2	1.61540323129839e-10
									BCCIP	1
									BCDIN3D	1.61639944165234e-09
									BCHE	1
									BCKDHA	0.396718717227076
									BCKDHB	1
									BCKDK	1
									BCL10	1
									BCL11A	6.14800511354358e-22
									BCL11B	6.16944229005508e-08
									BCL2	5.16924781000733e-12
									BCL2A1	7.91541514541728e-07
									BCL2L1	1
									BCL2L10	1
									BCL2L11	1
									BCL2L12	1.21182957329243e-05
									BCL2L13	1
									BCL2L14	0.00554515002518818
									BCL2L15	1
									BCL2L2	0.044051492340718
									BCL3	0.0710593139386538
									BCL6	1
									BCL6B	1
									BCL7A	0.0178400628780302
									BCL7B	0.0175440455706262
									BCL7C	1
									BCL9	0.00227145460449614
									BCL9L	1
									BCLAF1	1
									BCMO1	1
									BCO2	1
									BCOR	8.82249954120204e-05
									BCORL1	1
									BCORP1	1
									BCR	1
									BCRP2	1
									BCS1L	1
									BDH1	1
									BDH2	8.95536209872028e-07
									BDKRB1	1
									BDKRB2	1
									BDNF	1
									BDNF-AS1	1
									BDP1	0.000742738097540484
									BEAN1	1
									BECN1	3.38928867538872e-05
									BEGAIN	0.375286802810733
									BEND2	1
									BEND3	1.53140301489253e-13
									BEND4	0.108235574473273
									BEND5	5.26740486114211e-07
									BEND6	1
									BEND7	0.000936814412457306
									BEST1	1
									BEST2	1
									BEST3	1
									BEST4	1
									BET1	1
									BET1L	1
									BET3L	1
									BEX1	0.604609028841971
									BEX2	1
									BEX4	1
									BEX5	1
									BFAR	1
									BFSP1	1
									BFSP2	1
									BGLAP	1
									BGN	0.0294531775366489
									BHLHA15	1
									BHLHA9	1
									BHLHB9	1
									BHLHE22	8.12634940077336e-12
									BHLHE23	1
									BHLHE40	6.39445860677387e-10
									BHLHE41	6.78316501352541e-12
									BHMT	1
									BHMT2	1.32232101686623e-06
									BICC1	1
									BICD1	1
									BICD2	7.8760514177271e-08
									BID	5.92136765471605e-07
									BIK	6.09055388398145e-06
									BIN1	1.98555037610983e-09
									BIN2	0.00546218514491443
									BIN3	1
									BIRC2	0.0783812098654136
									BIRC3	0.0036718955333397
									BIRC5	1.28202769725028e-22
									BIRC6	1
									BIRC7	1
									BIRC8	1
									BIVM	1
									BK250D10.8	1.56916346611429e-17
									BLACE	1
									BLCAP	1
									BLID	0.0116831638545286
									BLK	1.7120679197058e-05
									BLM	3.40323692507034e-25
									BLMH	1
									BLNK	1
									BLOC1S1	0.0123036045081373
									BLOC1S2	1
									BLOC1S3	1
									BLVRA	2.88971307163903e-06
									BLVRB	6.97971914068356e-09
									BLZF1	0.0077362306791033
									BMF	1
									BMI1	1.08901759807647e-05
									BMP1	1
									BMP10	1
									BMP15	1
									BMP2	4.83891159364758e-13
									BMP2K	1
									BMP3	1
									BMP4	0.000894064917163986
									BMP5	1
									BMP6	8.14483143575822e-13
									BMP7	1
									BMP8A	1
									BMP8B	1
									BMPER	0.000390107938017981
									BMPR1A	1
									BMPR1B	0.00220629134771007
									BMPR2	1
									BMS1	0.000155916807984534
									BMS1P1	1
									BMS1P4	1
									BMX	3.68927320803565e-05
									BNC1	1
									BNC2	0.00302147492927684
									BNIP1	1
									BNIP2	3.66690401628984e-05
									BNIP3	1
									BNIP3L	0.00314288962581915
									BNIPL	1.91777029434053e-06
									BOC	1.37327070848356e-20
									BOD1	1
									BOD1L	0.593041273735623
									BOD1P	1
									BOK	0.0535365350051638
									BOLA1	1
									BOLA2B	4.32977554215529e-06
									BOLA3	3.37448106483129e-05
									BOLL	1
									BOP1	8.62598462189854e-09
									BPESC1	1
									BPGM	1
									BPHL	1
									BPI	8.01107581395804e-07
									BPIL1	1
									BPIL2	1
									BPIL3	1
									BPNT1	1
									BPTF	1
									BPY2B	1
									BRAF	1
									BRAP	1.41201967082832e-05
									BRAT1	0.110711025595253
									BRCA1	9.59681669308738e-09
									BRCA2	1.64365424689307e-20
									BRCC3	3.2564233763552e-16
									BRD1	1
									BRD2	1
									BRD3	1
									BRD4	0.210488007607384
									BRD7	1
									BRD7P3	1
									BRD8	9.36535167281694e-06
									BRD9	1
									BRDT	1
									BRE	1
									BREA2	1
									BRF1	0.00221461027598605
									BRF2	1
									BRI3	1.79209846371625e-08
									BRI3BP	2.70788244083907e-09
									BRIP1	8.82100617583439e-21
									BRIX1	8.91146029473261e-17
									BRK1	1
									BRMS1	1
									BRMS1L	1
									BROX	2.22541280148112e-06
									BRP44	1
									BRP44L	1
									BRPF1	1
									BRPF3	1
									BRS3	1
									BRSK1	1
									BRSK2	1
									BRWD1	2.18654946924476e-06
									BRWD3	0.455080349514786
									BSCL2	1
									BSDC1	1
									BSG	1
									BSN	0.0674029292265396
									BSND	1
									BSPH1	1
									BSPRY	1
									BST1	1
									BST2	1
									BSX	1
									BTAF1	1
									BTBD1	1
									BTBD10	1
									BTBD11	1.22281643385094e-06
									BTBD16	1
									BTBD17	1
									BTBD18	1
									BTBD19	1
									BTBD2	1
									BTBD3	1
									BTBD6	1
									BTBD7	1
									BTBD8	1
									BTBD9	1
									BTC	1
									BTD	0.130412182839209
									BTF3	1.44613584870584e-14
									BTF3L4	0.197798667297193
									BTF3P11	3.70929255605635e-09
									BTG1	1
									BTG2	2.52582389982037e-13
									BTG3	4.154231989143e-15
									BTG4	1
									BTK	1
									BTLA	0.00294447281483969
									BTN1A1	1
									BTN2A1	0.0103872475583838
									BTN2A2	0.000463596560757431
									BTN2A3	0.290946610520778
									BTN3A1	1
									BTN3A2	0.0188021557002458
									BTNL2	1
									BTNL3	1
									BTNL8	1
									BTNL9	1.06530732434573e-08
									BTRC	4.55913760083878e-14
									BUB1	1.55070460360714e-27
									BUB1B	4.88607814023383e-22
									BUB3	4.76645128863241e-06
									BUD13	0.263177366783509
									BUD31	1
									BUTR1	1
									BVES	0.302383925452366
									BYSL	2.45181801679659e-11
									BZRAP1	1
									BZW1	0.226383051819726
									BZW2	1
									C10orf10	1.92721685233049e-09
									C10orf105	1
									C10orf107	0.00590144531321042
									C10orf108	1
									C10orf11	1
									C10orf111	1
									C10orf112	0.0428115891772082
									C10orf113	0.0655655718331696
									C10orf114	1
									C10orf116	2.36289937160821e-13
									C10orf118	1
									C10orf12	1
									C10orf120	1
									C10orf122	1
									C10orf125	2.51827901001904e-09
									C10orf128	6.53215394484111e-07
									C10orf129	1
									C10orf131	1
									C10orf136	1
									C10orf137	1
									C10orf140	1
									C10orf18	0.262294369766159
									C10orf2	1
									C10orf25	1
									C10orf26	5.825264636533e-16
									C10orf27	1
									C10orf28	1
									C10orf32	1.11519586837419e-13
									C10orf35	0.0723197126364306
									C10orf40	1
									C10orf44	1
									C10orf46	1
									C10orf47	1
									C10orf53	1
									C10orf54	3.3283143235665e-17
									C10orf55	1
									C10orf57	5.03954588687658e-09
									C10orf58	1
									C10orf62	1
									C10orf67	1
									C10orf68	3.64119077808544e-06
									C10orf71	1
									C10orf76	1
									C10orf81	1
									C10orf82	0.00101028232109983
									C10orf88	1
									C10orf90	0.419932405064056
									C10orf91	1
									C10orf92	1
									C10orf93	0.0363166795952132
									C10orf95	1
									C10orf96	1
									C10orf99	1
									C11orf1	1
									C11orf10	1
									C11orf16	1
									C11orf2	1.19154257969976e-09
									C11orf20	1
									C11orf21	1
									C11orf24	1
									C11orf30	1
									C11orf31	1
									C11orf34	1
									C11orf35	1.93292061221601e-16
									C11orf36	1
									C11orf39	1
									C11orf40	1
									C11orf41	0.0648923979240273
									C11orf42	1
									C11orf44	1
									C11orf45	1
									C11orf46	1
									C11orf48	1
									C11orf49	2.54062786128232e-08
									C11orf51	1
									C11orf52	1
									C11orf53	1
									C11orf54	1
									C11orf57	1
									C11orf58	1
									C11orf61	1
									C11orf63	0.841329786446969
									C11orf65	0.659367803890952
									C11orf66	1
									C11orf67	1
									C11orf68	0.438046192641205
									C11orf70	0.262294369766159
									C11orf71	1
									C11orf72	0.000515752647877611
									C11orf73	0.0870736694552501
									C11orf74	1
									C11orf75	3.19196676249033e-17
									C11orf80	0.59680380632097
									C11orf82	1.31601993555105e-15
									C11orf83	0.0001714604733033
									C11orf84	1.60038552719122e-09
									C11orf85	1
									C11orf86	3.44628459685467e-05
									C11orf87	0.327670623840888
									C11orf88	1
									C11orf9	1
									C11orf91	7.62087811086441e-05
									C11orf92	0.00500154364139085
									C11orf93	0.000260590835616787
									C11orf94	1
									C11orf95	1
									C11orf96	0.079070242359008
									C12orf10	9.9504027280109e-10
									C12orf11	1.98712679781078e-13
									C12orf12	1
									C12orf23	1
									C12orf24	1
									C12orf26	1.84596116092279e-05
									C12orf28	1
									C12orf29	0.000431703844569895
									C12orf32	1.20541542357636e-11
									C12orf33	1
									C12orf34	0.000141911490336365
									C12orf35	1
									C12orf36	1
									C12orf37	1
									C12orf39	1
									C12orf4	1.4760332715896e-07
									C12orf40	1
									C12orf41	1
									C12orf42	1
									C12orf43	1
									C12orf44	1
									C12orf45	0.00377592013855266
									C12orf47	1
									C12orf48	1.18929319252562e-16
									C12orf49	1
									C12orf5	1
									C12orf50	1
									C12orf51	2.78916168941332e-10
									C12orf52	0.648882915785576
									C12orf53	1
									C12orf54	1
									C12orf56	0.671884840379857
									C12orf57	0.000104245611571503
									C12orf59	1
									C12orf60	1
									C12orf61	1
									C12orf62	0.0415521753106156
									C12orf65	0.509618304922253
									C12orf66	0.00334067514897203
									C12orf67	1
									C12orf68	1
									C12orf69	1
									C12orf70	1
									C12orf71	1
									C12orf73	0.000392775753025326
									C12orf74	1
									C12orf75	1
									C12orf76	0.154459642681047
									C12orf77	1
									C13orf15	5.57118480180684e-07
									C13orf16	1
									C13orf18	9.77227363078019e-08
									C13orf23	1
									C13orf26	1
									C13orf27	5.68318385866434e-09
									C13orf29	1
									C13orf30	1
									C13orf31	1
									C13orf33	0.00209492856742564
									C13orf34	8.4121741984675e-20
									C13orf35	1
									C13orf36	1
									C13orf38	1
									C13orf40	1
									C13orf43	1
									C14orf1	1
									C14orf101	1
									C14orf102	1
									C14orf105	1
									C14orf109	0.345983837783343
									C14orf118	1
									C14orf119	1
									C14orf126	1
									C14orf128	0.138011689083074
									C14orf129	1
									C14orf132	4.36235631513758e-13
									C14orf135	0.00408696527921073
									C14orf139	3.66162370173381e-10
									C14orf142	0.036622340221934
									C14orf147	1
									C14orf148	1
									C14orf149	1
									C14orf153	1
									C14orf159	1
									C14orf162	1
									C14orf165	1
									C14orf166	1
									C14orf166B	1
									C14orf167	4.89763489300803e-08
									C14orf169	0.000764563798908977
									C14orf176	1
									C14orf177	1
									C14orf178	1
									C14orf180	1
									C14orf182	9.26539852579172e-06
									C14orf183	1
									C14orf184	1
									C14orf2	1
									C14orf21	0.569718652461495
									C14orf23	1
									C14orf26	1
									C14orf28	0.00134406127553533
									C14orf33	1
									C14orf34	1
									C14orf37	1
									C14orf38	1
									C14orf39	1
									C14orf41	1
									C14orf43	7.54568753250041e-07
									C14orf45	1.03243800689251e-15
									C14orf48	1
									C14orf49	1
									C14orf50	0.000118180236594161
									C14orf64	1
									C14orf70	1
									C14orf79	8.90187137304629e-12
									C14orf80	1.45238365918844e-06
									C14orf81	1
									C14orf82	2.49512336434461e-06
									C14orf86	1
									C14orf91	0.0694446090683079
									C14orf93	0.0467284334662003
									C14orf99	1
									C15orf17	1
									C15orf2	9.22612402440297e-16
									C15orf23	1.43562791350662e-16
									C15orf24	0.156759260896636
									C15orf26	1
									C15orf27	1
									C15orf29	1
									C15orf32	1
									C15orf33	1
									C15orf34	1
									C15orf37	1
									C15orf38	1
									C15orf39	0.0296974053893879
									C15orf40	1
									C15orf41	0.000114848441568349
									C15orf42	3.43971212185752e-26
									C15orf43	1
									C15orf44	1
									C15orf48	1
									C15orf5	1
									C15orf50	1
									C15orf52	4.35766839025603e-05
									C15orf53	1
									C15orf54	1
									C15orf55	1
									C15orf56	1
									C15orf57	0.000135542415784171
									C15orf58	9.86335594297597e-08
									C15orf59	0.0100861605505144
									C15orf60	1
									C15orf61	1
									C15orf62	1
									C15orf63	7.96680766781189e-06
									C16orf11	1
									C16orf13	5.49589461619919e-05
									C16orf3	1
									C16orf42	1
									C16orf45	7.00663155595794e-16
									C16orf46	1
									C16orf47	1
									C16orf48	1
									C16orf5	2.32111254920505e-06
									C16orf53	2.51309844582145e-12
									C16orf54	0.0107038403794948
									C16orf55	0.872247193191187
									C16orf57	8.30876125419047e-14
									C16orf58	0.00783310264207484
									C16orf59	2.66179145328143e-20
									C16orf61	3.9541064364357e-10
									C16orf62	6.98833469105547e-05
									C16orf7	1
									C16orf70	1
									C16orf71	6.4019682497224e-10
									C16orf72	0.00183969016145871
									C16orf73	1
									C16orf74	1.97332096093142e-06
									C16orf78	1
									C16orf79	0.22749829748131
									C16orf80	2.44222662046677e-06
									C16orf82	1
									C16orf86	0.710043340289438
									C16orf87	2.02819707337196e-11
									C16orf88	3.35123455150295e-05
									C16orf89	2.11257116376966e-07
									C16orf90	1
									C16orf91	1
									C16orf92	1
									C16orf93	2.60548409642054e-08
									C16orf95	1.69958936099524e-05
									C17orf100	1
									C17orf101	1
									C17orf102	1
									C17orf103	1
									C17orf104	0.353270444332217
									C17orf105	1
									C17orf107	1
									C17orf108	1.55830431048009e-08
									C17orf109	1
									C17orf110	1
									C17orf13	1
									C17orf28	7.63370056027119e-21
									C17orf37	0.000362278318096329
									C17orf39	1
									C17orf42	1
									C17orf46	1
									C17orf47	1
									C17orf48	1.37916104453004e-05
									C17orf49	0.941274972762236
[truncated: 19,853 more rows]
