# Supplementary material for: Comprehensive multi-omics analysis of breast cancer reveals distinct long-term prognostic subtypes
Source: Oncogenesis. 2024 Jun 13;13(1):22. doi: 10.1038/s41389-024-00521-6 (PMC11176181; doi:10.1038/s41389-024-00521-6)
Supplement: Supplementary file 6 — Supplementary Data 4 [file 41389_2024_521_MOESM6_ESM.xlsx]

## Sheet: Common features TCGA
Proteins	Transcripts
BECN1|Beclin	37135
CHEK2|Chk2_pT68	37316
EGFR|EGFR	37865
FN1|Fibronectin	38231
ERRFI1|MIG-6	38961
RAB25|Rab25	39692
YAP1|YAP	40057
EIF4EBP1|4E-BP1	40422
ARAF|A-Raf_pS299	40787
ACACA|ACC1	41153
AKT1 AKT2 AKT3|Akt_pS473	42248
PRKAA1|AMPK_alpha	A1BG
AR|AR	A1CF
BAK1|Bak	A2M
BCL2|Bcl-2	A2ML1
CTNNB1|beta-Catenin	AAAS
BCL2L11|Bim	AADAC
KIT|c-Kit	AADAT
MYC|c-Myc	AAGAB
CASP7|Caspase-7_cleavedD198	AAK1
PECAM1|CD31	AAMP
CHEK1|Chk1	AARS
CHEK2|Chk2	AARS2
CLDN7|Claudin-7	AASDH
CCND1|Cyclin_D1	AASS
PARK7|DJ-1	AATK
CDH1|E-Cadherin	ABAT
EEF2K|eEF2K	ABCA10
EGFR|EGFR_pY1173	ABCA11P
ESR1|ER-alpha	ABCA12
FOXO3|FOXO3a	ABCA13
GAB2|GAB2	ABCA17P
GSK3A GSK3B|GSK3-alpha-beta	ABCA2
GSK3A GSK3B|GSK3_pS9	ABCA3
ERBB3|HER3	ABCA6
IGFBP2|IGFBP2	ABCA8
IRS1|IRS1	ABCA9
MAP2K1|MEK1	ABCB1
MSH2|MSH2	ABCB10
CDH2|N-Cadherin	ABCB5
NF2|NF2	ABCB6
CDH3|P-Cadherin	ABCB7
CDKN1B|p27_pT157	ABCB8
MAPK14|p38_MAPK	ABCB9
TP53|p53	ABCC1
RPS6KB1|p70S6K_pT389	ABCC10
PXN|Paxillin	ABCC11
PDK1|PDK1_pS241	ABCC12
PIK3R1 PIK3R2|PI3K-p85	ABCC13
PRKCA |PKC-alpha_pS657	ABCC2
AKT1S1|PRAS40_pT246	ABCC3
RAD50|Rad50	ABCC4
RB1|Rb_pS807_S811	ABCC5
RPS6|S6_pS240_S244	ABCC6
DIABLO|Smac	ABCC6P1
SMAD4|Smad4	ABCC8
SRC|Src_pY416	ABCC9
STAT3|STAT3_pY705	ABCD1
STMN1|Stathmin	ABCD2
TSC2|Tuberin	ABCD3
XRCC1|XRCC1	ABCE1
YBX1|YB-1	ABCF1
ERBB2|HER2_pY1248	ABCF3
RAF1|C-Raf_pS338	ABCG1
COL6A1|Collagen_VI	ABCG2
ESR1|ER-alpha_pS118	ABHD1
MAPK1 MAPK3|MAPK_pT202_Y204	ABHD11
MRE11A|Mre11	ABHD14A
SMAD3|Smad3	ABHD14B
YWHAE|14-3-3_epsilon	ABHD15
EIF4EBP1|4E-BP1_pS65	ABHD2
ACACA ACACB|ACC_pS79	ABHD4
AKT1 AKT2 AKT3|Akt	ABHD5
AKT1 AKT2 AKT3|Akt_pT308	ABI1
PRKAA1|AMPK_pT172	ABI2
BRAF|B-Raf	ABI3BP
BAX|Bax	ABL2
BCL2L1|Bcl-xL	ABLIM1
BID|Bid	ABLIM3
JUN|c-Jun_pS73	ABT1
MET|c-Met_pY1235	ABTB1
RAF1|C-Raf	ABTB2
CAV1|Caveolin-1	ACAA1
CDK1|CDK1	ACAA2
CHEK1|Chk1_pS345	ACACA
BIRC2 |cIAP	ACACB
CCNB1|Cyclin_B1	ACAD9
CCNE1|Cyclin_E1	ACADS
DVL3|Dvl3	ACADSB
EEF2|eEF2	ACADVL
EGFR|EGFR_pY1068	ACAN
EIF4E|eIF4E	ACAP1
ERCC1|ERCC1	ACAT2
FOXO3|FOXO3a_pS318_S321	ACBD3
GATA3|GATA3	ACBD4
GSK3A GSK3B|GSK3-alpha-beta_pS21_S9	ACBD5
ERBB2|HER2	ACBD6
ERBB3|HER3_pY1298	ACCN1
INPP4B|INPP4B	ACCN3
MAPK9|JNK2	ACCN4
MAP2K1|MEK1_pS217_S221	ACE
MSH6|MSH6	ACE2
NFKB1|NF-kB-p65_pS536	ACER2
NOTCH1|Notch1	ACER3
CDKN1B|p27	ACLY
CDKN1B|p27_pT198	ACMSD
MAPK14|p38_pT180_Y182	ACN9
RPS6KB1|p70S6K	ACO2
RPS6KA1|p90RSK_pT359_S363	ACOT1
PCNA|PCNA	ACOT11
PIK3CA |PI3K-p110-alpha	ACOT13
PRKCA |PKC-alpha	ACOT4
PGR|PR	ACOT7
PTEN|PTEN	ACOT8
RAD51|Rad51	ACOT9
RPS6|S6_pS235_S236	ACOX2
SHC1|Shc_pY317	ACOX3
SMAD1|Smad1	ACOXL
SRC|Src	ACP1
SRC|Src_pY527	ACP6
STAT5A|STAT5-alpha	ACPL2
SYK|Syk	ACSF2
KDR|VEGFR2	ACSL1
YAP1|YAP_pS127	ACSL3
YBX1|YB-1_pS102	ACSL4
	ACSL5
	ACSL6
	ACSM1
	ACSM3
	ACSM5
	ACSS1
	ACSS3
	ACTA2
	ACTB
	ACTBL2
	ACTG2
	ACTL6A
	ACTL8
	ACTN1
	ACTN3
	ACTN4
	ACTR1B
	ACTR2
	ACTR3
	ACTR3B
	ACTR3C
	ACTR5
	ACVR1
	ACVR1B
	ACVR1C
	ACVR2A
	ACVRL1
	ACY1
	ACYP1
	ADA
	ADAD1
	ADAL
	ADAM12
	ADAM15
	ADAM17
	ADAM19
	ADAM20
	ADAM21
	ADAM22
	ADAM23
	ADAM28
	ADAM33
	ADAM8
	ADAMDEC1
	ADAMTS1
	ADAMTS10
	ADAMTS13
	ADAMTS15
	ADAMTS16
	ADAMTS18
	ADAMTS19
	ADAMTS3
	ADAMTS5
	ADAMTS8
	ADAMTS9
	ADAMTSL2
	ADAMTSL3
	ADAMTSL4
	ADAP1
	ADARB1
	ADAT2
	ADAT3
	ADC
	ADCK5
	ADCY1
	ADCY3
	ADCY4
	ADCY5
	ADCY6
	ADCY7
	ADCY9
	ADCYAP1
	ADCYAP1R1
	ADD1
	ADD2
	ADD3
	ADH1A
	ADH1B
	ADH1C
	ADH4
	ADH5
	ADHFE1
	ADI1
	ADIPOQ
	ADIPOR1
	ADIPOR2
	ADM
	ADM2
	ADNP
	ADNP2
	ADORA2B
	ADPRH
	ADPRHL1
	ADPRHL2
	ADRA2A
	ADRA2B
	ADRA2C
	ADRB1
	ADRB2
	ADRBK2
	ADRM1
	ADSL
	ADSSL1
	AEBP1
	AEN
	AES
	AFAP1-AS1
	AFAP1L2
	AFF1
	AFF2
	AFF3
	AFF4
	AFG3L2
	AFMID
	AFP
	AFTPH
	AGAP1
	AGAP2
	AGAP3
	AGAP7
	AGBL1
	AGBL2
	AGBL4
	AGBL5
	AGFG1
	AGGF1
	AGK
	AGL
	AGMAT
	AGPAT1
	AGPAT3
	AGPAT4
	AGPAT9
	AGR2
	AGR3
	AGTPBP1
	AGTR1
	AGTRAP
	AGXT2L1
	AGXT2L2
	AHCTF1
	AHCYL1
	AHCYL2
	AHI1
	AHNAK
	AHNAK2
	AHR
	AIF1
	AIF1L
	AIFM1
	AIFM3
	AIG1
	AIM1
	AIM1L
	AIM2
	AIMP1
	AIP
	AK2
	AK5
	AK7
	AKAP10
	AKAP11
	AKAP12
	AKAP13
	AKAP3
	AKAP5
	AKAP7
	AKAP8
	AKAP8L
	AKAP9
	AKIRIN1
	AKIRIN2
	AKNA
	AKR1B1
	AKR1C1
	AKR1C3
	AKR1E2
	AKR7A2
	AKR7A3
	AKR7L
	AKT1
	AKT1S1
	AKT3
	ALAD
	ALB
	ALCAM
	ALDH18A1
	ALDH1A1
	ALDH1A2
	ALDH1A3
	ALDH1B1
	ALDH1L1
	ALDH1L2
	ALDH2
	ALDH3A1
	ALDH3A2
	ALDH3B2
	ALDH4A1
	ALDH5A1
	ALDH6A1
	ALDOA
	ALDOC
	ALG1
	ALG10
	ALG11
	ALG12
	ALG13
	ALG14
	ALG1L2
	ALG3
	ALG6
	ALG8
	ALK
	ALKBH1
	ALKBH2
	ALKBH6
	ALKBH7
	ALMS1
	ALMS1P
	ALOX12
	ALOX12P2
	ALOX5
	ALOX5AP
	ALPL
	ALPP
	ALS2
	ALS2CR8
	ALX3
	ALX4
	AMACR
	AMBP
	AMD1
	AMDHD1
	AMDHD2
	AMFR
	AMH
	AMICA1
	AMIGO2
	AMIGO3
	AMMECR1
	AMN1
	AMOTL1
	AMOTL2
	AMPD1
	AMPD2
	AMPD3
	AMPH
	AMT
	AMTN
	AMZ1
	AMZ2
	AMZ2P1
	ANAPC1
	ANAPC11
	ANAPC13
	ANAPC16
	ANAPC2
	ANAPC4
	ANAPC5
	ANAPC7
	ANG
	ANGEL2
	ANGPT1
	ANGPTL1
	ANGPTL2
	ANGPTL4
	ANGPTL7
	ANK2
	ANKAR
	ANKDD1A
	ANKFN1
	ANKFY1
	ANKH
	ANKHD1-EIF4EBP3
	ANKK1
	ANKLE1
	ANKLE2
	ANKMY1
	ANKMY2
	ANKRA2
	ANKRD1
	ANKRD11
	ANKRD13A
	ANKRD13C
	ANKRD16
	ANKRD20A9P
	ANKRD22
	ANKRD23
	ANKRD24
	ANKRD26
	ANKRD27
	ANKRD29
	ANKRD30A
	ANKRD30B
	ANKRD31
	ANKRD32
	ANKRD34B
	ANKRD35
	ANKRD36
	ANKRD36BP1
	ANKRD36BP2
	ANKRD39
	ANKRD40
	ANKRD42
	ANKRD43
	ANKRD44
	ANKRD45
	ANKRD5
	ANKRD50
	ANKRD52
	ANKRD54
	ANKRD57
	ANKRD58
	ANKRD7
	ANKRD9
	ANKS1A
	ANKS1B
	ANKS3
	ANKS6
	ANLN
	ANO1
	ANO10
	ANO2
	ANO6
	ANO8
	ANP32B
	ANP32C
	ANP32D
	ANP32E
	ANPEP
	ANTXR1
	ANTXR2
	ANTXRL
	ANUBL1
	ANXA1
	ANXA11
	ANXA13
	ANXA2P1
	ANXA3
	ANXA5
	ANXA6
	ANXA7
	ANXA8L2
	ANXA9
	AOAH
	AOC3
	AOX1
	AOX2P
	AP1AR
	AP1G1
	AP1G2
	AP1M1
	AP1M2
	AP1S3
	AP2A2
	AP2B1
	AP2M1
	AP2S1
	AP3B1
	AP3M1
	AP3M2
	AP3S2
	AP4B1
	AP4E1
	AP4S1
	APAF1
	APBA1
	APBA2
	APBA3
	APBB1
	APBB1IP
	APBB2
	APBB3
	APC
	APC2
	APCDD1
	APCDD1L
	APEH
	APEX2
	APH1B
	API5
	APITD1
	APLN
	APOA1BP
	APOA2
	APOBEC3A
	APOBEC3B
	APOBEC3C
	APOBEC3D
	APOBEC3F
	APOBEC3G
	APOBEC3H
	APOD
	APOF
	APOL1
	APOL2
	APOL3
	APOL4
	APOL6
	APOLD1
	APOM
	APOO
	APOOL
	APP
	APPBP2
	APPL2
	APRT
	APTX
	AQP1
	AQP11
	AQP2
	AQP4
	AQP5
	AQP6
	AQP7
	AQP7P1
	AQP7P3
	AQP9
	AQPEP
	AQR
	AR
	ARAP1
	ARAP2
	ARAP3
	AREG
	ARF3
	ARF5
	ARFGAP2
	ARFGAP3
	ARFGEF1
	ARFGEF2
	ARFIP1
	ARFIP2
	ARFRP1
	ARG2
	ARGFX
	ARHGAP1
	ARHGAP10
	ARHGAP11A
	ARHGAP11B
	ARHGAP12
	ARHGAP15
	ARHGAP17
	ARHGAP18
	ARHGAP20
	ARHGAP21
	ARHGAP22
	ARHGAP23
	ARHGAP24
	ARHGAP25
	ARHGAP26
	ARHGAP27
	ARHGAP28
	ARHGAP30
	ARHGAP31
	ARHGAP32
	ARHGAP33
	ARHGAP36
	ARHGAP39
	ARHGAP4
	ARHGAP6
	ARHGAP8
	ARHGAP9
	ARHGDIB
	ARHGEF10L
	ARHGEF12
	ARHGEF16
	ARHGEF17
	ARHGEF18
	ARHGEF2
	ARHGEF3
	ARHGEF35
	ARHGEF37
	ARHGEF38
	ARHGEF4
	ARHGEF6
	ARHGEF9
	ARID2
	ARID3A
	ARID4A
	ARID4B
	ARID5A
	ARID5B
	ARL1
	ARL10
	ARL13A
	ARL14
	ARL15
	ARL17B
	ARL2
	ARL3
	ARL4A
	ARL4C
	ARL5A
	ARL5B
	ARL6
	ARL6IP1
	ARL6IP4
	ARL6IP6
	ARL8A
	ARL8B
	ARL9
	ARMC1
	ARMC10
	ARMC3
	ARMC4
	ARMC5
	ARMC7
	ARMC8
	ARMC9
	ARMCX1
	ARMCX2
	ARMCX5
	ARNT
	ARNT2
	ARNTL2
	ARPC1B
	ARPC2
	ARPC3
	ARPC5
	ARPC5L
	ARPM1
	ARPP19
	ARRB1
	ARRB2
	ARRDC1
	ARRDC2
	ARRDC3
	ARRDC4
	ARRDC5
	ARSB
	ARSD
	ARSE
	ARSF
	ARSG
	ARSI
	ART3
	ART5
	ARV1
	ARX
	ASAH1
	ASAH2
	ASAP1
	ASAP1-IT1
	ASB1
	ASB10
	ASB13
	ASB2
	ASB7
	ASB8
	ASB9
	ASCC2
	ASCC3
	ASCL1
	ASCL4
	ASF1B
	ASGR1
	ASGR2
	ASH1L
	ASH2L
	ASL
	ASMT
	ASMTL
	ASNS
	ASNSD1
	ASPA
	ASPH
	ASPM
	ASPN
	ASPRV1
	ASPSCR1
	ASS1
	ASTN1
	ASXL1
	ASXL2
	ATAD1
	ATAD2
	ATAD2B
	ATAD3A
	ATAD3B
	ATAD3C
	ATAD5
	ATE1
	ATF1
	ATF2
	ATF3
	ATF4
	ATF5
	ATF7
	ATF7IP
	ATG12
	ATG16L1
	ATG16L2
	ATG2B
	ATG3
	ATG4A
	ATG4C
	ATG5
	ATG9A
	ATHL1
	ATL1
	ATL2
	ATL3
	ATM
	ATOH7
	ATOH8
	ATP11A
	ATP11B
	ATP11C
	ATP13A3
	ATP13A5
	ATP1A1
	ATP1A2
	ATP1A4
	ATP1B2
	ATP1B3
	ATP2A1
	ATP2A3
	ATP2B4
	ATP2C1
	ATP2C2
	ATP4A
	ATP5A1
	ATP5B
	ATP5C1
	ATP5D
	ATP5G2
	ATP5G3
	ATP5H
	ATP5I
	ATP5J2
	ATP5L
	ATP5S
	ATP5SL
	ATP6AP1
	ATP6AP1L
	ATP6AP2
	ATP6V0A4
	ATP6V0C
	ATP6V0D1
	ATP6V0E1
	ATP6V1B2
	ATP6V1C2
	ATP6V1D
	ATP6V1E2
	ATP6V1F
	ATP6V1G1
	ATP6V1G2
	ATP6V1H
	ATP7A
	ATP7B
	ATP8A1
	ATP8A2
	ATP8B1
	ATP8B3
	ATP8B4
	ATP8B5P
	ATPAF2
	ATPBD4
	ATPIF1
	ATR
	ATRIP
	ATRX
	ATXN1
	ATXN10
	ATXN1L
	ATXN2
	ATXN2L
	ATXN3
	ATXN7
	ATXN7L1
	AUH
	AURKA
	AURKAPS1
	AURKB
	AVEN
	AVIL
	AVL9
	AVPR1A
	AVPR2
	AWAT2
	AXIN2
	AXL
	AZGP1
	AZI1
	AZU1
	B2M
	B3GALNT2
	B3GAT1
	B3GAT2
	B3GNT1
	B3GNT3
	B3GNT4
	B3GNT5
	B3GNT7
	B3GNT8
	B3GNT9
	B3GNTL1
	B4GALNT1
	B4GALNT4
	B4GALT2
	B4GALT4
	B4GALT5
	B9D1
	B9D2
	BAAT
	BACE1
	BACE2
	BACH1
	BACH2
	BAD
	BAG1
	BAG2
	BAG3
	BAG4
	BAGE
	BAHD1
	BAI2
	BAI3
	BAIAP2
	BAIAP2L1
	BAIAP2L2
	BAIAP3
	BAK1
	BAMBI
	BANK1
	BAP1
	BARD1
	BARHL1
	BARX1
	BARX2
	BATF
	BATF2
	BATF3
	BAX
	BAZ1A
	BAZ1B
	BAZ2A
	BAZ2B
	BBC3
	BBOX1
	BBS1
	BBS2
	BBS4
	BBS5
	BBS7
	BBS9
	BCAM
	BCAP29
	BCAP31
	BCAR3
	BCAS1
	BCAS4
	BCAT1
	BCAT2
	BCDIN3D
	BCKDHA
	BCKDK
	BCL11A
	BCL11B
	BCL2
	BCL2A1
	BCL2L10
	BCL2L12
	BCL2L14
	BCL2L2
	BCL3
	BCL6
	BCL6B
	BCL7A
	BCL7B
	BCL9
	BCOR
	BDH1
	BDH2
	BDP1
	BECN1
	BEGAIN
	BEND3
	BEND4
	BEND5
	BEND6
	BEND7
	BET1
	BET3L
	BEX1
	BEX2
	BEX4
	BGN
	BHLHE22
	BHLHE40
	BHLHE41
	BHMT2
	BICD1
	BICD2
	BID
	BIK
	BIN1
	BIN2
	BIN3
	BIRC2
	BIRC3
	BIRC5
	BIRC6
	BIVM
	BLCAP
	BLID
	BLK
	BLM
	BLMH
	BLOC1S1
	BLOC1S3
	BLVRA
	BLVRB
	BLZF1
	BMI1
	BMP1
	BMP2
	BMP4
	BMP5
	BMP6
	BMP7
	BMPER
	BMPR1B
	BMPR2
	BMS1
	BMS1P4
	BMX
	BNC1
	BNC2
	BNIP2
	BNIP3
	BNIP3L
	BNIPL
	BOC
	BOD1
	BOD1L
	BOK
	BOLA3
	BOP1
	BPI
	BPNT1
	BPTF
	BRAF
	BRAP
	BRCA1
	BRCA2
	BRCC3
	BRD4
	BRD8
	BRD9
	BRF1
	BRI3
	BRI3BP
	BRIP1
	BRIX1
	BRP44L
	BRPF1
	BRWD1
	BRWD3
	BSN
	BSND
	BTAF1
	BTBD11
	BTBD2
	BTBD3
	BTBD7
	BTC
	BTD
	BTF3
	BTF3L4
	BTG1
	BTG2
	BTG3
	BTK
	BTLA
	BTN2A1
	BTN2A2
	BTN2A3
	BTN3A1
	BTN3A2
	BTNL2
	BTNL9
	BTRC
	BUB1
	BUB1B
	BUB3
	BUD13
	BUD31
	BVES
	BYSL
	BZRAP1
	BZW1
	BZW2
	C10orf10
	C10orf107
	C10orf108
	C10orf113
	C10orf114
	C10orf116
	C10orf12
	C10orf125
	C10orf128
	C10orf18
	C10orf2
	C10orf25
	C10orf26
	C10orf32
	C10orf35
	C10orf54
	C10orf55
	C10orf57
	C10orf68
	C10orf76
	C10orf82
	C10orf90
	C10orf93
	C10orf99
	C11orf1
	C11orf2
	C11orf20
	C11orf21
	C11orf24
	C11orf35
	C11orf41
	C11orf45
	C11orf48
	C11orf49
	C11orf52
	C11orf53
	C11orf58
	C11orf63
	C11orf65
	C11orf66
	C11orf67
	C11orf68
	C11orf70
	C11orf73
	C11orf75
	C11orf80
	C11orf82
	C11orf83
	C11orf84
	C11orf86
	C11orf87
	C11orf92
	C11orf93
	C11orf96
	C12orf10
	C12orf11
	C12orf23
	C12orf26
	C12orf29
	C12orf32
	C12orf34
	C12orf4
	C12orf43
	C12orf44
	C12orf45
	C12orf47
	C12orf48
	C12orf49
	C12orf51
	C12orf52
	C12orf53
	C12orf54
	C12orf56
	C12orf57
	C12orf60
	C12orf61
	C12orf62
	C12orf65
	C12orf66
	C12orf69
	C12orf70
	C12orf73
	C12orf76
	C13orf15
	C13orf18
	C13orf23
	C13orf27
	C13orf29
	C13orf31
	C13orf33
	C13orf34
	C14orf101
	C14orf102
	C14orf109
	C14orf128
	C14orf132
	C14orf135
	C14orf139
	C14orf142
	C14orf147
	C14orf159
	C14orf167
	C14orf169
	C14orf176
	C14orf180
	C14orf182
	C14orf184
	C14orf2
	C14orf21
	C14orf28
	C14orf34
	C14orf37
	C14orf43
	C14orf45
	C14orf49
	C14orf50
	C14orf79
	C14orf80
	C14orf93
	C15orf17
	C15orf2
	C15orf23
	C15orf24
	C15orf29
	C15orf33
	C15orf39
	C15orf40
	C15orf41
	C15orf42
	C15orf5
	C15orf52
	C15orf53
	C15orf57
	C15orf58
	C15orf59
	C15orf62
	C15orf63
	C16orf13
	C16orf45
	C16orf5
	C16orf53
	C16orf54
	C16orf55
	C16orf57
	C16orf58
	C16orf59
	C16orf61
	C16orf62
	C16orf71
	C16orf72
	C16orf74
	C16orf79
	C16orf80
	C16orf86
	C16orf87
	C16orf88
	C16orf89
	C16orf90
	C16orf93
	C17orf100
	C17orf104
	C17orf108
	C17orf28
	C17orf37
	C17orf48
	C17orf49
	C17orf50
	C17orf51
	C17orf53
	C17orf55
	C17orf58
	C17orf59
	C17orf63
	C17orf66
	C17orf67
	C17orf72
	C17orf75
	C17orf80
	C17orf82
	C17orf85
	C17orf87
	C17orf89
	C17orf90
	C17orf96
	C17orf97
	C17orf99
	C18orf1
	C18orf10
	C18orf19
	C18orf21
	C18orf32
	C18orf34
	C18orf45
	C18orf54
	C18orf56
	C18orf8
	C19orf12
	C19orf18
	C19orf2
	C19orf20
	C19orf21
	C19orf23
	C19orf25
	C19orf28
	C19orf33
	C19orf39
	C19orf42
	C19orf45
	C19orf46
	C19orf47
	C19orf48
	C19orf50
	C19orf51
	C19orf52
	C19orf55
	C19orf56
	C19orf57
	C19orf59
	C19orf6
	C19orf60
	C19orf70
	C19orf73
	C1GALT1
	C1orf101
	C1orf106
	C1orf109
	C1orf112
	C1orf115
	C1orf116
	C1orf123
	C1orf124
	C1orf130
	C1orf131
	C1orf133
	C1orf135
	C1orf151
	C1orf152
	C1orf159
	C1orf162
	C1orf168
	C1orf170
	C1orf173
	C1orf182
	C1orf186
	C1orf198
	C1orf200
	C1orf21
	C1orf210
	C1orf212
	C1orf220
	C1orf226
	C1orf27
	C1orf31
	C1orf35
	C1orf38
	C1orf50
	C1orf53
	C1orf54
	C1orf55
	C1orf56
	C1orf63
	C1orf64
	C1orf70
	C1orf74
	C1orf88
	C1orf9
	C1orf93
	C1orf94
	C1orf96
	C1orf97
	C1QA
	C1QB
	C1QBP
	C1QC
	C1QL2
	C1QL4
	C1QTNF1
	C1QTNF3
	C1QTNF4
	C1QTNF6
	C1QTNF7
	C1R
	C1S
	C2
	C20orf103
	C20orf108
	C20orf114
	C20orf12
	C20orf132
	C20orf134
	C20orf141
	C20orf151
	C20orf194
	C20orf195
	C20orf20
	C20orf201
	C20orf24
	C20orf26
	C20orf27
	C20orf29
	C20orf3
	C20orf30
	C20orf4
	C20orf54
	C20orf7
	C20orf72
	C20orf94
	C20orf96
	C21orf15
	C21orf2
	C21orf33
	C21orf34
	C21orf49
	C21orf58
	C21orf59
	C21orf63
	C21orf67
	C21orf70
	C21orf91
	C21orf96
	C22orf28
	C22orf41
	C22orf43
	C2CD2
	C2CD2L
	C2CD4D
	C2orf14
	C2orf15
	C2orf27A
	C2orf29
	C2orf3
	C2orf40
	C2orf47
	C2orf48
	C2orf52
	C2orf55
	C2orf56
	C2orf62
	C2orf63
	C2orf65
	C2orf67
	C2orf69
	C2orf70
	C2orf71
	C2orf73
	C2orf76
	C2orf77
	C2orf80
	C2orf81
	C2orf82
	C2orf88
	C2orf89
	C3
	C3orf14
	C3orf15
	C3orf17
	C3orf18
	C3orf21
	C3orf26
	C3orf33
	C3orf35
	C3orf37
	C3orf38
	C3orf52
	C3orf55
	C3orf58
	C3orf63
	C3orf64
	C3orf67
	C3orf75
	C4BPA
	C4orf10
	C4orf11
	C4orf21
	C4orf26
	C4orf29
	C4orf3
	C4orf32
	C4orf33
	C4orf34
	C4orf36
	C4orf37
	C4orf38
	C4orf39
	C4orf40
	C4orf42
	C4orf46
	C4orf48
	C4orf49
	C4orf52
	C4orf7
	C5
	C5AR1
	C5orf13
	C5orf15
	C5orf20
	C5orf22
	C5orf24
	C5orf25
	C5orf27
	C5orf28
	C5orf30
	C5orf32
	C5orf34
	C5orf35
	C5orf38
	C5orf39
	C5orf4
	C5orf41
	C5orf42
	C5orf44
	C5orf45
	C5orf46
	C5orf49
	C5orf51
	C5orf53
	C5orf58
	C5orf62
	C6
	C6orf1
	C6orf103
	C6orf105
	C6orf106
	C6orf108
	C6orf115
	C6orf120
	C6orf123
	C6orf124
	C6orf125
	C6orf126
	C6orf136
	C6orf145
	C6orf147
	C6orf15
	C6orf154
	C6orf155
	C6orf162
	C6orf163
	C6orf164
	C6orf165
	C6orf168
	C6orf174
	C6orf191
	C6orf192
	C6orf195
	C6orf203
	C6orf204
	C6orf211
	C6orf218
	C6orf225
	C6orf25
	C6orf26
	C6orf47
	C6orf48
	C6orf52
	C6orf57
	C6orf62
	C6orf64
	C6orf70
	C6orf72
	C6orf89
	C6orf97
	C7
	C7orf11
	C7orf13
	C7orf26
	C7orf29
	C7orf40
	C7orf41
	C7orf42
	C7orf43
	C7orf47
	C7orf49
	C7orf53
	C7orf54
	C7orf58
	C7orf59
	C7orf60
	C7orf63
	C7orf68
	C8G
	C8orf37
	C8orf38
	C8orf39
	C8orf4
	C8orf40
	C8orf46
	C8orf47
	C8orf51
	C8orf55
	C8orf59
	C8orf75
	C8orf76
	C8orf83
	C8orf84
	C8orf85
	C8orf86
	C9orf100
	C9orf103
	C9orf106
	C9orf11
	C9orf116
	C9orf117
	C9orf119
	C9orf123
	C9orf125
	C9orf128
	C9orf130
	C9orf140
	C9orf142
	C9orf150
	C9orf152
	C9orf156
	C9orf167
	C9orf169
	C9orf170
	C9orf171
	C9orf21
	C9orf24
	C9orf25
	C9orf3
	C9orf30
	C9orf37
	C9orf40
	C9orf44
	C9orf46
	C9orf47
	C9orf5
	C9orf50
	C9orf6
	C9orf64
	C9orf68
	C9orf7
	C9orf78
	C9orf82
	C9orf85
	C9orf89
	C9orf91
	C9orf96
	CA11
	CA12
	CA13
	CA14
	CA2
	CA3
	CA4
	CA6
	CA8
	CA9
	CAB39
	CAB39L
	CABLES1
	CABLES2
	CABP1
	CABP4
	CACHD1
	CACNA1A
	CACNA1C
	CACNA1D
	CACNA1E
	CACNA1F
	CACNA1G
	CACNA1H
	CACNA1I
	CACNA2D1
	CACNA2D2
	CACNA2D4
	CACNB3
	CACNG1
	CACNG4
	CACYBP
	CAD
	CADM2
	CADM3
	CADM4
	CAGE1
	CALB2
	CALCOCO1
	CALCOCO2
	CALCRL
	CALD1
	CALHM2
	CALM1
	CALML4
	CALML5
	CALML6
	CALR
	CALR3
	CALU
	CAMK1D
	CAMK2B
	CAMK2N1
	CAMK2N2
	CAMK4
	CAMKV
	CAMLG
	CAMSAP1
	CAMSAP1L1
	CAMTA2
	CAND1
	CAND2
	CANT1
	CANX
	CAP1
	CAP2
	CAPN10
	CAPN11
	CAPN13
	CAPN14
	CAPN2
	CAPN3
	CAPN5
	CAPN6
	CAPN7
	CAPN8
	CAPN9
	CAPRIN1
	CAPRIN2
	CAPS2
	CAPSL
	CARD10
	CARD11
	CARD14
	CARD16
	CARD17
	CARD6
	CARD9
	CARHSP1
	CARKD
	CARM1
	CASC1
	CASC2
	CASC3
	CASC4
	CASC5
	CASD1
	CASKIN1
	CASP1
	CASP10
	CASP12
	CASP14
	CASP2
	CASP3
	CASP4
	CASP5
	CASP6
	CASP7
	CASP8AP2
	CASP9
	CASQ1
	CASQ2
	CAST
	CASZ1
	CATSPER1
	CATSPER2
	CATSPER3
	CATSPERB
	CAV1
	CAV2
	CAV3
	CBFA2T2
	CBFA2T3
	CBFB
	CBL
	CBLB
	CBLL1
	CBLN2
	CBLN4
	CBR1
	CBR3
	CBR4
	CBS
	CBWD5
	CBX1
	CBX2
	CBX3
	CBX4
	CBX5
	CBX6
	CBX7
	CBX8
	CC2D1B
	CC2D2A
	CCAR1
	CCBL1
	CCDC101
	CCDC102A
	CCDC103
	CCDC104
	CCDC106
	CCDC107
	CCDC108
	CCDC109B
	CCDC11
	CCDC110
	CCDC111
	CCDC112
	CCDC113
	CCDC114
	CCDC115
	CCDC120
	CCDC124
	CCDC125
	CCDC126
	CCDC127
	CCDC129
	CCDC13
	CCDC134
	CCDC137
	CCDC138
	CCDC14
	CCDC140
	CCDC144NL
	CCDC146
	CCDC147
	CCDC148
	CCDC149
	CCDC15
	CCDC150
	CCDC151
	CCDC152
	CCDC153
	CCDC154
	CCDC157
	CCDC158
	CCDC159
	CCDC160
	CCDC18
	CCDC19
	CCDC22
	CCDC23
	CCDC24
	CCDC25
	CCDC28A
	CCDC3
	CCDC30
	CCDC36
	CCDC39
	CCDC40
	CCDC41
	CCDC42B
	CCDC43
	CCDC47
	CCDC48
	CCDC50
	CCDC53
	CCDC54
	CCDC56
	CCDC57
	CCDC58
	CCDC59
	CCDC64
	CCDC64B
	CCDC65
	CCDC67
	CCDC69
	CCDC7
	CCDC72
	CCDC74B
	CCDC75
	CCDC77
	CCDC8
	CCDC80
	CCDC82
	CCDC83
	CCDC85A
	CCDC85B
	CCDC85C
	CCDC86
	CCDC87
	CCDC88A
	CCDC88B
	CCDC88C
	CCDC89
	CCDC90A
	CCDC90B
	CCDC91
	CCDC96
	CCDC97
	CCDC99
	CCHCR1
	CCK
	CCKBR
	CCL13
	CCL14
	CCL17
	CCL18
	CCL19
	CCL2
	CCL20
	CCL21
	CCL23
	CCL26
	CCL28
	CCL3L3
	CCL4
	CCL5
	CCL7
	CCL8
	CCNA1
	CCNA2
	CCNB1
	CCNB1IP1
	CCNB2
	CCNB3
	CCNC
	CCND1
	CCND2
	CCND3
	CCNDBP1
	CCNE1
	CCNE2
	CCNF
	CCNG1
	CCNG2
	CCNH
	CCNI
	CCNJ
	CCNJL
	CCNK
	CCNL1
	CCNL2
	CCNO
	CCNT1
	CCNY
	CCNYL1
	CCPG1
	CCR1
	CCR10
	CCR2
	CCR4
	CCR5
	CCR6
	CCR7
	CCR8
	CCRN4L
	CCT2
	CCT3
	CCT4
	CCT6A
	CCT6B
	CCT8
	CD101
	CD109
	CD14
	CD151
	CD163
	CD164
	CD164L2
	CD180
	CD19
	CD1A
	CD1B
	CD1C
	CD1E
	CD2
	CD200
	CD200R1
	CD209
	CD226
	CD24
	CD244
	CD247
	CD248
	CD27
	CD274
	CD28
	CD2AP
	CD300E
	CD300LB
	CD300LG
	CD302
	CD34
	CD36
	CD37
	CD38
	CD3D
	CD3EAP
	CD3G
	CD40
	CD40LG
	CD46
	CD47
	CD48
	CD5
	CD52
	CD53
	CD58
	CD59
	CD6
	CD63
	CD68
	CD69
	CD7
	CD70
	CD72
	CD74
	CD79A
	CD79B
	CD80
	CD81
	CD82
	CD83
	CD84
	CD8A
	CD8B
	CD9
	CD93
	CD96
	CD97
	CD99
	CD99L2
	CDAN1
	CDC123
	CDC14B
	CDC14C
	CDC20
	CDC23
	CDC25A
	CDC25B
	CDC25C
	CDC26
	CDC27
	CDC37
	CDC42
	CDC42BPB
	CDC42BPG
	CDC42EP1
	CDC42EP2
	CDC42EP3
	CDC42SE2
	CDC45
	CDC5L
	CDC6
	CDC7
	CDC73
	CDCA2
	CDCA3
	CDCA4
	CDCA5
	CDCA7
	CDCA7L
	CDCA8
	CDCP1
	CDH1
	CDH11
	CDH16
	CDH19
	CDH2
	CDH23
	CDH26
	CDH3
	CDH4
	CDH5
	CDH6
	CDHR1
	CDHR3
	CDHR4
	CDIPT
	CDK1
	CDK12
	CDK13
	CDK15
	CDK16
	CDK17
	CDK18
	CDK19
	CDK2
	CDK20
	CDK2AP1
	CDK2AP2
	CDK5
	CDK5R1
	CDK5RAP1
	CDK5RAP3
	CDK6
	CDK7
	CDK8
	CDK9
	CDKAL1
[truncated: 9,543 more rows]

## Sheet: Common features METABRIC
Transcripts
X37135
X37316
X37865
X38231
X38961
X39692
X40057
X40422
X40787
X41153
A1BG
A1CF
A2M
AAAS
AADAC
AADAT
AAK1
AAMP
AARS
AARS2
AASDH
AASS
AATK
ABAT
ABCA10
ABCA11P
ABCA12
ABCA13
ABCA17P
ABCA2
ABCA3
ABCA6
ABCA8
ABCA9
ABCB1
ABCB10
ABCB5
ABCB6
ABCB7
ABCB8
ABCB9
ABCC1
ABCC10
ABCC11
ABCC12
ABCC13
ABCC2
ABCC3
ABCC4
ABCC5
ABCC6
ABCC8
ABCC9
ABCD1
ABCD2
ABCD3
ABCE1
ABCF1
ABCF3
ABCG1
ABCG2
ABHD1
ABHD11
ABHD14A
ABHD14B
ABHD15
ABHD2
ABHD4
ABHD5
ABI1
ABI2
ABI3BP
ABL2
ABLIM1
ABLIM3
ABT1
ABTB1
ABTB2
ACAA1
ACAA2
ACACA
ACACB
ACAD9
ACADSB
ACADVL
ACAN
ACAP1
ACAT2
ACBD3
ACBD4
ACBD5
ACBD6
ACCN1
ACCN3
ACCN4
ACE
ACE2
ACER2
ACER3
ACLY
ACMSD
ACN9
ACO2
ACOT1
ACOT11
ACOT13
ACOT4
ACOT7
ACOT8
ACOT9
ACOX2
ACOX3
ACOXL
ACP1
ACP6
ACSL1
ACSL3
ACSL4
ACSL5
ACSL6
ACSM1
ACSM3
ACSM5
ACSS1
ACSS3
ACTA2
ACTB
ACTBL2
ACTG2
ACTL6A
ACTL8
ACTN1
ACTN3
ACTN4
ACTR1B
ACTR2
ACTR3
ACTR3B
ACTR5
ACVR1
ACVR1B
ACVR1C
ACVR2A
ACVRL1
ACY1
ACYP1
ADA
ADAD1
ADAL
ADAM12
ADAM15
ADAM17
ADAM19
ADAM20
ADAM21
ADAM22
ADAM23
ADAM28
ADAM33
ADAM8
ADAMDEC1
ADAMTS1
ADAMTS10
ADAMTS13
ADAMTS15
ADAMTS16
ADAMTS18
ADAMTS3
ADAMTS5
ADAMTS8
ADAMTS9
ADAMTSL2
ADAMTSL3
ADAMTSL4
ADAP1
ADARB1
ADAT2
ADC
ADCK5
ADCY1
ADCY3
ADCY4
ADCY5
ADCY6
ADCY7
ADCY9
ADCYAP1
ADCYAP1R1
ADD1
ADD2
ADD3
ADH1A
ADH1C
ADH4
ADH5
ADHFE1
ADI1
ADIPOR1
ADIPOR2
ADM
ADNP
ADNP2
ADORA2B
ADPRH
ADPRHL1
ADPRHL2
ADRA2A
ADRA2B
ADRA2C
ADRB1
ADRB2
ADRBK2
ADRM1
ADSL
ADSSL1
AEBP1
AEN
AES
AFAP1L2
AFF1
AFF2
AFF3
AFF4
AFG3L1P
AFG3L2
AFMID
AFP
AFTPH
AGAP1
AGAP2
AGAP3
AGAP7
AGBL1
AGBL2
AGBL4
AGBL5
AGFG1
AGGF1
AGL
AGMAT
AGMO
AGPAT1
AGPAT3
AGPAT4
AGPAT9
AGR2
AGR3
AGTPBP1
AGTR1
AGTRAP
AGXT2L1
AGXT2L2
AHCTF1
AHCYL1
AHCYL2
AHI1
AHNAK
AHNAK2
AHR
AIF1
AIF1L
AIFM1
AIFM3
AIG1
AIM1
AIM1L
AIM2
AIMP1
AIP
AK2
AK4
AK5
AK7
AK8
AKAP10
AKAP11
AKAP12
AKAP13
AKAP3
AKAP5
AKAP7
AKAP8
AKAP8L
AKAP9
AKIRIN1
AKIRIN2
AKNA
AKR1B1
AKR1C1
AKR1C3
AKR1E2
AKR7A2
AKR7A3
AKT1
AKT1S1
AKT3
ALAD
ALB
ALCAM
ALDH18A1
ALDH1A1
ALDH1A2
ALDH1A3
ALDH1L1
ALDH1L2
ALDH2
ALDH3A1
ALDH3A2
ALDH3B2
ALDH4A1
ALDH5A1
ALDH6A1
ALDOA
ALDOC
ALG1
ALG11
ALG12
ALG13
ALG14
ALG1L2
ALG3
ALG6
ALG8
ALK
ALKBH1
ALKBH2
ALKBH6
ALKBH7
ALMS1
ALOX12
ALOX12P2
ALOX5
ALOX5AP
ALPL
ALS2
ALS2CR8
ALX3
ALX4
AMACR
AMBP
AMD1
AMDHD1
AMDHD2
AMFR
AMH
AMICA1
AMIGO3
AMMECR1
AMN1
AMOTL1
AMOTL2
AMPD1
AMPD2
AMPD3
AMPH
AMT
AMTN
AMZ2
ANAPC1
ANAPC11
ANAPC13
ANAPC16
ANAPC2
ANAPC4
ANAPC5
ANAPC7
ANG
ANGEL2
ANGPT1
ANGPTL1
ANGPTL2
ANGPTL4
ANGPTL7
ANK2
ANKAR
ANKFN1
ANKFY1
ANKH
ANKK1
ANKLE1
ANKLE2
ANKMY1
ANKMY2
ANKRA2
ANKRD1
ANKRD11
ANKRD13A
ANKRD13C
ANKRD16
ANKRD22
ANKRD23
ANKRD24
ANKRD26
ANKRD27
ANKRD29
ANKRD30A
ANKRD30B
ANKRD30BP2
ANKRD31
ANKRD32
ANKRD34B
ANKRD35
ANKRD36
ANKRD36BP2
ANKRD39
ANKRD40
ANKRD42
ANKRD43
ANKRD44
ANKRD50
ANKRD57
ANKRD58
ANKRD7
ANKRD9
ANKS1A
ANKS1B
ANKS3
ANKS6
ANLN
ANO1
ANO10
ANO2
ANO6
ANO8
ANP32B
ANP32C
ANP32D
ANP32E
ANPEP
ANTXR1
ANTXR2
ANTXRL
ANUBL1
ANXA1
ANXA11
ANXA13
ANXA2P1
ANXA3
ANXA5
ANXA7
ANXA8L2
ANXA9
AOC3
AOX1
AP1AR
AP1G1
AP1G2
AP1M1
AP1M2
AP1S3
AP2A2
AP2B1
AP2M1
AP2S1
AP3B1
AP3M1
AP3M2
AP4B1
AP4E1
AP4S1
APAF1
APBA1
APBA2
APBA3
APBB1
APBB1IP
APBB3
APC
APC2
APCDD1
APCDD1L
APEH
APEX2
APH1B
API5
APLN
APOA1BP
APOA2
APOBEC3A
APOBEC3C
APOBEC3D
APOBEC3F
APOBEC3G
APOBEC3H
APOD
APOL1
APOL2
APOL3
APOL4
APOLD1
APOM
APOOL
APP
APPBP2
APPL2
APRT
APTX
AQP1
AQP11
AQP4
AQP5
AQP6
AQP7
AQP7P1
AQP9
AQPEP
AQR
AR
ARAP1
ARAP2
ARAP3
ARF3
ARF5
ARFGAP2
ARFGAP3
ARFGEF1
ARFGEF2
ARFIP1
ARFRP1
ARG2
ARHGAP1
ARHGAP10
ARHGAP11A
ARHGAP11B
ARHGAP12
ARHGAP15
ARHGAP17
ARHGAP18
ARHGAP20
ARHGAP21
ARHGAP22
ARHGAP23
ARHGAP24
ARHGAP25
ARHGAP26
ARHGAP27
ARHGAP28
ARHGAP30
ARHGAP31
ARHGAP32
ARHGAP33
ARHGAP36
ARHGAP39
ARHGAP4
ARHGAP6
ARHGAP9
ARHGDIB
ARHGEF10L
ARHGEF12
ARHGEF16
ARHGEF17
ARHGEF18
ARHGEF2
ARHGEF25
ARHGEF3
ARHGEF35
ARHGEF37
ARHGEF38
ARHGEF4
ARHGEF40
ARHGEF6
ARHGEF9
ARID2
ARID3A
ARID4A
ARID4B
ARID5A
ARID5B
ARL1
ARL13A
ARL14
ARL15
ARL17B
ARL17B.1
ARL2
ARL3
ARL4A
ARL4C
ARL5A
ARL5B
ARL6
ARL6IP1
ARL6IP4
ARL6IP6
ARL8A
ARL8B
ARL9
ARMC1
ARMC10
ARMC4
ARMC5
ARMC7
ARMC8
ARMC9
ARMCX1
ARMCX5
ARNT
ARNT2
ARNTL2
ARPC1B
ARPC2
ARPC3
ARPC5
ARPC5L
ARPM1
ARPP19
ARRB1
ARRB2
ARRDC1
ARRDC2
ARRDC3
ARRDC4
ARRDC5
ARSB
ARSD
ARSE
ARSF
ARSG
ARSI
ART3
ART5
ARV1
ARX
ASAH1
ASAH2
ASAP1
ASB1
ASB10
ASB13
ASB2
ASB7
ASB8
ASB9
ASCC2
ASCC3
ASCL1
ASCL4
ASF1B
ASGR1
ASGR2
ASH1L
ASH2L
ASL
ASMTL
ASNS
ASNSD1
ASPA
ASPH
ASPM
ASPN
ASPRV1
ASPSCR1
ASS1
ASTN1
ASXL1
ASXL2
ATAD1
ATAD2
ATAD3A
ATAD3B
ATAD3C
ATAD5
ATAT1
ATE1
ATF1
ATF2
ATF3
ATF4
ATF5
ATF7IP
ATG14
ATG16L1
ATG16L2
ATG2B
ATG3
ATG4A
ATG4C
ATG5
ATG9A
ATHL1
ATL1
ATL2
ATL3
ATM
ATOH7
ATOH8
ATP11A
ATP11B
ATP11C
ATP13A3
ATP13A5
ATP1A1
ATP1A2
ATP1A4
ATP1B2
ATP1B3
ATP2A1
ATP2A3
ATP2B4
ATP2C1
ATP2C2
ATP4A
ATP5A1
ATP5B
ATP5C1
ATP5D
ATP5G2
ATP5G3
ATP5H
ATP5I
ATP5J2
ATP5L
ATP5S
ATP6AP1
ATP6AP1L
ATP6AP1L.1
ATP6AP2
ATP6V0A4
ATP6V0C
ATP6V0D1
ATP6V0E1
ATP6V1B2
ATP6V1C2
ATP6V1D
ATP6V1E2
ATP6V1F
ATP6V1G1
ATP6V1G2
ATP6V1H
ATP7A
ATP7B
ATP8A1
ATP8A2
ATP8B1
ATP8B3
ATP8B5P
ATPAF2
ATPIF1
ATR
ATRIP
ATRX
ATXN1
ATXN10
ATXN1L
ATXN2
ATXN2L
ATXN3
ATXN7
AUH
AURKA
AURKB
AVEN
AVIL
AVL9
AVPR1A
AXDND1
AXIN2
AXL
AZGP1
AZI1
AZU1
B2M
B3GALNT2
B3GAT1
B3GAT2
B3GNT3
B3GNT4
B3GNT5
B3GNT7
B3GNT8
B3GNT9
B3GNTL1
B4GALNT1
B4GALNT4
B4GALT2
B4GALT4
B4GALT5
B9D1
BAAT
BABAM1
BACE1
BACE2
BACH1
BACH2
BAD
BAG3
BAG4
BAG6
BAGE
BAHD1
BAI2
BAI3
BAIAP2
BAIAP2L1
BAIAP2L2
BAIAP3
BAK1
BANK1
BAP1
BARD1
BARHL1
BARX1
BARX2
BATF
BATF2
BATF3
BAX
BAZ1A
BAZ1B
BAZ2A
BAZ2B
BBC3
BBOX1
BBS1
BBS2
BBS4
BBS5
BBS7
BBS9
BCAM
BCAP29
BCAP31
BCAR3
BCAS1
BCAS4
BCAT1
BCAT2
BCDIN3D
BCKDHA
BCKDK
BCL11A
BCL11B
BCL2
BCL2A1
BCL2L10
BCL2L12
BCL2L14
BCL2L2
BCL3
BCL6
BCL6B
BCL7A
BCL7B
BCL9
BCOR
BDH1
BDP1
BECN1
BEGAIN
BEND3
BEND4
BEND5
BEND6
BEND7
BET1
BEX1
BEX2
BEX4
BGN
BHLHE22
BHLHE40
BHLHE41
BICD1
BICD2
BID
BIK
BIN1
BIN2
BIN3
BIRC2
BIRC3
BIRC5
BIRC5.1
BIRC6
BIVM
BLCAP
BLID
BLK
BLM
BLMH
BLOC1S3
BLVRA
BLVRB
BMI1
BMP1
BMP2
BMP4
BMP5
BMP6
BMP7
BMPER
BMPR1B
BMPR2
BMS1
BMS1.1
BMS1P4
BMS1P4.1
BMX
BNC1
BNC2
BNIP2
BNIP3
BNIP3L
BNIPL
BOC
BOD1
BOD1L
BOK
BOLA2B
BOLA3
BOP1
BPI
BPNT1
BPTF
BRAF
BRAT1
BRCA1
BRCA2
BRD4
BRD8
BRD9
BRF1
BRI3
BRI3BP
BRIX1
BROX
BRP44L
BRPF1
BRWD1
BRWD3
BSN
BSND
BTAF1
BTBD11
BTBD3
BTBD7
BTC
BTD
BTF3
BTF3L4
BTG1
BTG2
BTG3
BTK
BTLA
BTN2A1
BTN2A2
BTN2A3
BTN3A1
BTN3A2
BTNL2
BTRC
BUB1
BUB3
BUD13
BUD31
BVES
BYSL
BZRAP1
BZW1
BZW2
C10orf10
C10orf108
C10orf113
C10orf114
C10orf116
C10orf12
C10orf125
C10orf128
C10orf2
C10orf26
C10orf32
C10orf57
C10orf76
C10orf82
C10orf90
C10orf93
C10orf99
C11orf1
C11orf2
C11orf24
C11orf35
C11orf40
C11orf41
C11orf45
C11orf48
C11orf49
C11orf52
C11orf53
C11orf58
C11orf63
C11orf65
C11orf66
C11orf67
C11orf68
C11orf70
C11orf73
C11orf75
C11orf80
C11orf82
C11orf84
C11orf87
C11orf92
C11orf93
C11orf96
C12orf10
C12orf11
C12orf23
C12orf26
C12orf28
C12orf29
C12orf34
C12orf4
C12orf43
C12orf44
C12orf45
C12orf48
C12orf49
C12orf52
C12orf54
C12orf56
C12orf57
C12orf60
C12orf61
C12orf62
C12orf69
C12orf70
C12orf76
C13orf15
C13orf18
C13orf23
C13orf27
C13orf29
C13orf33
C13orf34
C13orf40
C14orf101
C14orf102
C14orf132
C14orf135
C14orf139
C14orf142
C14orf147
C14orf169
C14orf176
C14orf180
C14orf182
C14orf184
C14orf2
C14orf21
C14orf28
C14orf37
C14orf43
C14orf45
C14orf49
C14orf50
C14orf79
C14orf80
C14orf93
C15orf17
C15orf2
C15orf23
C15orf24
C15orf29
C15orf33
C15orf41
C15orf42
C15orf5
C15orf53
C15orf57
C15orf58
C15orf59
C15orf62
C16orf13
C16orf45
C16orf5
C16orf53
C16orf54
C16orf55
C16orf57
C16orf59
C16orf61
C16orf62
C16orf71
C16orf72
C16orf74
C16orf79
C16orf80
C16orf86
C16orf87
C16orf88
C16orf89
C16orf90
C16orf93
C17orf100
C17orf108
C17orf28
C17orf37
C17orf48
C17orf49
C17orf50
C17orf51
C17orf53
C17orf58
C17orf59
C17orf63
C17orf66
C17orf67
C17orf75
C17orf80
C17orf82
C17orf85
C17orf87
C17orf90
C17orf97
C18orf1
C18orf10
C18orf19
C18orf21
C18orf32
C18orf34
C18orf45
C18orf54
C18orf56
C18orf8
C19orf12
C19orf18
C19orf2
C19orf20
C19orf21
C19orf23
C19orf25
C19orf28
C19orf33
C19orf39
C19orf42
C19orf45
C19orf46
C19orf47
C19orf48
C19orf50
C19orf51
C19orf52
C19orf56
C19orf57
C19orf59
C19orf6
C19orf60
C19orf70
C19orf73
C1GALT1
C1orf101
C1orf106
C1orf109
C1orf112
C1orf115
C1orf116
C1orf123
C1orf124
C1orf131
C1orf135
C1orf151
C1orf159
C1orf162
C1orf168
C1orf170
C1orf173
C1orf182
C1orf198
C1orf200
C1orf21
C1orf212
C1orf226
C1orf31
C1orf35
C1orf50
C1orf53
C1orf54
C1orf56
C1orf63
C1orf64
C1orf70
C1orf74
C1orf81
C1orf88
C1orf9
C1orf94
C1orf96
C1orf97
C1QA
C1QB
C1QBP
C1QC
C1QL2
C1QL4
C1QTNF1
C1QTNF3
C1QTNF4
C1QTNF5
C1QTNF6
C1QTNF7
C1R
C1S
C2
C20orf103
C20orf108
C20orf114
C20orf12
C20orf132
C20orf134
C20orf141
C20orf151
C20orf194
C20orf195
C20orf20
C20orf201
C20orf24
C20orf26
C20orf27
C20orf29
C20orf3
C20orf30
C20orf4
C20orf54
C20orf7
C20orf72
C20orf94
C20orf96
C21orf2
C21orf33
C21orf34
C21orf37
C21orf58
C21orf59
C21orf63
C21orf67
C21orf70
C21orf91
C22orf28
C22orf43
C2CD2
C2CD2L
C2orf15
C2orf27A
C2orf29
C2orf40
C2orf47
C2orf52
C2orf55
C2orf56
C2orf62
C2orf63
C2orf67
C2orf69
C2orf71
C2orf76
C2orf77
C2orf81
C2orf82
C2orf88
C3
C3orf14
C3orf17
C3orf18
C3orf21
C3orf25
C3orf26
C3orf37
C3orf38
C3orf52
C3orf55
C3orf58
C3orf63
C3orf64
C3orf67
C3orf75
C3orf78
C4B
C4BPA
C4orf21
C4orf26
C4orf29
C4orf32
C4orf34
C4orf36
C4orf37
C4orf38
C4orf39
C4orf40
C4orf48
C4orf49
C4orf52
C4orf7
C5
C5orf13
C5orf15
C5orf20
C5orf22
C5orf24
C5orf25
C5orf28
C5orf30
C5orf32
C5orf34
C5orf35
C5orf38
C5orf39
C5orf4
C5orf41
C5orf42
C5orf44
C5orf45
C5orf46
C5orf51
C5orf53
C5orf58
C5orf62
C6
C6orf1
C6orf103
C6orf105
C6orf106
C6orf108
C6orf115
C6orf120
C6orf125
C6orf126
C6orf145
C6orf15
C6orf154
C6orf155
C6orf162
C6orf163
C6orf165
C6orf168
C6orf174
C6orf191
C6orf192
C6orf203
C6orf204
C6orf211
C6orf218
C6orf25
C6orf26
C6orf47
C6orf48
C6orf52
C6orf57
C6orf62
C6orf64
C6orf70
C6orf72
C6orf89
C6orf97
C7
C7orf11
C7orf13
C7orf26
C7orf29
C7orf40
C7orf41
C7orf42
C7orf43
C7orf47
C7orf49
C7orf53
C7orf58
C7orf59
C7orf63
C7orf68
C8G
C8orf37
C8orf38
C8orf4
C8orf40
C8orf46
C8orf47
C8orf51
C8orf55
C8orf59
C8orf84
C8orf86
C9orf100
C9orf103
C9orf106
C9orf11
C9orf116
C9orf117
C9orf119
C9orf125
C9orf128
C9orf130
C9orf142
C9orf150
C9orf152
C9orf156
C9orf167
C9orf169
C9orf171
C9orf21
C9orf24
C9orf25
C9orf3
C9orf30
C9orf37
C9orf46
C9orf47
C9orf5
C9orf50
C9orf6
C9orf68
C9orf7
C9orf78
C9orf82
C9orf85
C9orf89
C9orf96
CA11
CA12
CA13
CA14
CA2
CA3
CA4
CA6
CA8
CA9
CAB39
CAB39L
CABLES1
CABLES2
CABP1
CABP4
CACHD1
CACNA1A
CACNA1C
CACNA1D
CACNA1E
CACNA1F
CACNA1G
CACNA1H
CACNA1I
CACNA2D1
CACNA2D2
CACNA2D4
CACNB3
CACNG1
CACNG4
CACYBP
CAD
CADM2
CADM3
CADM4
CAGE1
CALB2
CALCOCO1
CALCOCO2
CALCRL
CALD1
CALHM2
CALM1
CALML4
CALML5
CALML6
CALR
CALR3
CALU
CAMK1D
CAMK2B
CAMK2N1
CAMK2N2
CAMK4
CAMKMT
CAMKV
CAMLG
CAMSAP1
CAMSAP1L1
CAMTA2
CAND1
CAND2
CANT1
CANX
CAP1
CAP2
CAPN10
CAPN11
CAPN13
CAPN14
CAPN2
CAPN3
CAPN5
CAPN7
CAPN8
CAPN9
CAPRIN1
CAPRIN2
CAPS2
CAPSL
CARD10
CARD11
CARD14
CARD16
CARD17
CARD9
CARHSP1
CARKD
CARM1
CASC1
CASC2
CASC3
CASC4
CASC5
CASD1
CASKIN1
CASP1
CASP10
CASP12
CASP14
CASP2
CASP3
CASP4
CASP4.1
CASP5
CASP6
CASP7
CASP9
CASQ1
CASQ2
CAST
CASZ1
CATSPER1
CATSPER2
CATSPER3
CATSPERB
CAV1
CAV2
CAV3
CBFA2T2
CBFA2T3
CBFB
CBL
CBLB
CBLL1
CBLN2
CBLN4
CBR1
CBR3
CBR4
CBWD5
CBX1
CBX2
CBX3
CBX4
CBX5
CBX6
CBX7
CBX8
CBY3
CC2D1B
CC2D2A
CCAR1
CCBL1
CCDC101
CCDC102A
CCDC103
CCDC104
CCDC106
CCDC107
CCDC108
CCDC109B
CCDC11
CCDC110
CCDC111
CCDC112
CCDC113
CCDC114
CCDC120
CCDC124
CCDC125
CCDC126
CCDC127
CCDC13
CCDC134
CCDC137
CCDC138
CCDC14
CCDC140
CCDC146
CCDC147
CCDC148
CCDC149
CCDC15
CCDC150
CCDC151
CCDC153
CCDC154
CCDC157
CCDC158
CCDC160
CCDC18
CCDC22
CCDC23
CCDC24
CCDC25
CCDC28A
CCDC3
CCDC36
CCDC41
CCDC42B
CCDC47
CCDC48
CCDC50
CCDC53
CCDC54
CCDC56
CCDC57
CCDC57.1
CCDC58
CCDC59
CCDC64
CCDC64B
CCDC65
CCDC67
CCDC69
CCDC7
CCDC72
CCDC74B
CCDC77
CCDC8
CCDC80
CCDC82
CCDC83
CCDC85A
CCDC85A.1
CCDC85C
CCDC86
CCDC87
CCDC88A
CCDC88B
CCDC89
CCDC90A
CCDC90B
CCDC91
CCDC96
CCDC97
CCDC99
CCHCR1
CCK
CCKBR
CCL13
CCL14
CCL17
CCL18
CCL19
CCL2
CCL20
CCL21
CCL23
CCL26
CCL28
CCL3L3
CCL4
CCL5
CCL7
CCL8
CCNA1
CCNA2
CCNB1
CCNB1IP1
CCNB2
CCNB3
CCNC
CCND1
CCND2
CCND3
CCNDBP1
CCNE1
CCNE2
CCNG1
CCNG2
CCNH
CCNI
CCNJ
CCNJL
CCNK
CCNL1
CCNL2
CCNO
CCNT1
CCNY
CCNYL1
CCPG1
CCR1
CCR2
CCR4
CCR5
CCR6
CCR7
CCRN4L
CCT2
CCT3
CCT6A
CCT6A.1
CCT6B
CCT8
CCZ1
CD101
CD109
CD14
CD151
CD163
CD164
CD164L2
CD180
CD19
CD1B
CD1C
CD1E
CD2
CD200
CD200R1
CD226
CD24
CD24.1
CD244
CD247
CD248
CD27
CD274
CD28
CD2AP
CD300E
CD300LB
CD302
CD34
CD36
CD37
CD38
CD3D
CD3G
CD40
CD40LG
CD46
CD47
CD48
CD5
CD52
CD53
CD58
CD59
CD6
CD63
CD68
CD69
CD7
CD70
CD72
CD74
CD79A
CD79B
CD80
CD81
CD82
CD83
CD84
CD8A
CD8B
CD9
CD93
CD97
CD99
CD99L2
CDAN1
CDC123
CDC14B
CDC20
CDC23
CDC25A
CDC25B
CDC25C
CDC26
CDC27
CDC37
CDC42
CDC42BPB
CDC42BPG
CDC42EP1
CDC42EP2
CDC42EP3
CDC42SE2
CDC45
CDC5L
CDC6
CDC7
CDC73
CDCA2
CDCA3
CDCA4
CDCA5
CDCA7
CDCA7L
CDCA8
CDCP1
CDH1
CDH11
CDH16
CDH19
CDH2
CDH23
CDH26
CDH3
CDH4
CDH5
CDH6
CDHR1
CDHR4
CDIPT
CDK1
CDK12
CDK13
CDK15
CDK16
CDK17
CDK18
CDK19
CDK2
CDK20
CDK2AP2
CDK5
CDK5R1
CDK5RAP1
CDK5RAP3
CDK6
CDK7
CDK8
CDK9
CDKAL1
CDKL1
CDKL3
CDKL5
CDKN1B
CDKN1C
CDKN2A
CDKN2AIP
CDKN2B
CDKN2C
CDKN2D
CDKN3
CDO1
CDON
CDRT1
CDS1
CDS2
CDV3
CDYL
CDYL2
CEACAM1
CEACAM20
CEACAM5
CEBPB
CEBPG
CEBPZ
CECR1
CECR5
CEL
CELF2
CELF2.1
CELF4
CELF6
CELSR1
CELSR2
CELSR3
CENPA
CENPBD1
CENPE
CENPF
CENPH
CENPI
CENPJ
CENPK
CENPL
CENPM
CENPN
CENPO
CENPP
CENPQ
CENPV
CENPW
CEP120
CEP135
CEP152
CEP170
CEP170.1
CEP192
CEP250
CEP290
CEP55
CEP57
CEP57L1
CEP63
CEP68
CEP70
CEP72
CEP76
CERCAM
CERK
CES1
CES2
CES4A
CETN2
CETN3
CFB
CFD
CFDP1
CFH
CFHR3
CFHR4
CFI
CFL2
CFP
CFTR
CGA
CGGBP1
CGN
CGNL1
CGRRF1
CH25H
CHAC1
CHAC2
CHAD
CHADL
CHAF1A
CHAF1B
CHCHD1
CHCHD10
CHCHD5
CHD1
CHD1L
CHD6
CHD7
CHD8
CHDH
CHEK1
CHEK2
CHERP
CHFR
CHI3L2
CHIC1
CHIC2
CHID1
CHKB
CHL1
CHML
CHMP1A
CHMP2A
CHMP2B
CHMP4A
CHMP4B
CHMP4C
CHN1
CHN2
CHODL
CHORDC1
CHP
CHRD
CHRDL1
CHRDL2
CHRM1
CHRM2
CHRM3
CHRNA4
CHRNA5
CHRNA6
CHRNA9
CHST1
CHST10
CHST11
CHST14
CHST15
CHST2
CHST3
CHST4
CHST7
CHST8
CHST9
CHTF18
CHTF8
CHTOP
CIAPIN1
CIB1
CIB2
CIB3
CIDEA
CIDEC
CILP
CILP2
CINP
CIRBP
CIRH1A
[truncated: 8,734 more rows]
