# Supplementary material for: Comprehensive multi-omics analysis of breast cancer reveals distinct long-term prognostic subtypes
Source: Oncogenesis. 2024 Jun 13;13(1):22. doi: 10.1038/s41389-024-00521-6 (PMC11176181; doi:10.1038/s41389-024-00521-6)
Supplement: Supplementary file 7 — Supplementary Data 5 [file 41389_2024_521_MOESM7_ESM.xlsx]

## Sheet: TCGA Common Features
TRANSCRIPTOME	PROTEIN
37135	BECN1.Beclin
37316	RAF1.C.Raf_pS338
37865	CHEK2.Chk2_pT68
38231	COL6A1.Collagen_VI
38961	EGFR.EGFR
39692	ESR1.ER.alpha_pS118
40057	FN1.Fibronectin
40422	MAPK1.MAPK3.MAPK_pT202_Y204
40787	MRE11A.Mre11
41153	RAB25.Rab25
42248	SMAD3.Smad3
A1BG	YAP1.YAP
A1CF	ARAF.A.Raf_pS299
A2M	ACACA.ACACB.ACC_pS79
A2ML1	ACACA.ACC1
AAAS	AKT1.AKT2.AKT3.Akt
AADAC	AKT1.AKT2.AKT3.Akt_pS473
AADAT	AKT1.AKT2.AKT3.Akt_pT308
AAGAB	PRKAA1.AMPK_alpha
AAK1	PRKAA1.AMPK_pT172
AAMP	AR.AR
AARS	BAK1.Bak
AARS2	BAX.Bax
AASDH	CTNNB1.beta.Catenin
AASS	BID.Bid
AATK	BCL2L11.Bim
ABAT	JUN.c.Jun_pS73
ABCA10	MET.c.Met_pY1235
ABCA11P	CASP7.Caspase.7_cleavedD198
ABCA12	CAV1.Caveolin.1
ABCA13	PECAM1.CD31
ABCA17P	CDK1.CDK1
ABCA2	CHEK1.Chk1
ABCA3	CHEK1.Chk1_pS345
ABCA6	CHEK2.Chk2
ABCA8	BIRC2..cIAP
ABCA9	CLDN7.Claudin.7
ABCB1	CCNB1.Cyclin_B1
ABCB10	CCND1.Cyclin_D1
ABCB5	CCNE1.Cyclin_E1
ABCB6	DVL3.Dvl3
ABCB7	CDH1.E.Cadherin
ABCB8	EEF2.eEF2
ABCB9	EEF2K.eEF2K
ABCC1	EGFR.EGFR_pY1068
ABCC10	EGFR.EGFR_pY1173
ABCC11	EIF4E.eIF4E
ABCC12	ESR1.ER.alpha
ABCC13	ERCC1.ERCC1
ABCC2	FOXO3.FOXO3a
ABCC3	FOXO3.FOXO3a_pS318_S321
ABCC4	GAB2.GAB2
ABCC5	GATA3.GATA3
ABCC6	GSK3A.GSK3B.GSK3.alpha.beta
ABCC6P1	GSK3A.GSK3B.GSK3.alpha.beta_pS21_S9
ABCC8	GSK3A.GSK3B.GSK3_pS9
ABCC9	ERBB2.HER2
ABCD1	ERBB3.HER3
ABCD2	ERBB3.HER3_pY1298
ABCD3	IGFBP2.IGFBP2
ABCE1	INPP4B.INPP4B
ABCF1	IRS1.IRS1
ABCF3	MAPK9.JNK2
ABCG1	MAP2K1.MEK1
ABCG2	MAP2K1.MEK1_pS217_S221
ABHD1	MSH2.MSH2
ABHD11	MSH6.MSH6
ABHD14A	CDH2.N.Cadherin
ABHD14B	NFKB1.NF.kB.p65_pS536
ABHD15	NF2.NF2
ABHD2	NOTCH1.Notch1
ABHD4	CDH3.P.Cadherin
ABHD5	CDKN1B.p27
ABI1	CDKN1B.p27_pT157
ABI2	CDKN1B.p27_pT198
ABI3BP	MAPK14.p38_MAPK
ABL2	MAPK14.p38_pT180_Y182
ABLIM1	TP53.p53
ABLIM3	RPS6KB1.p70S6K
ABT1	RPS6KB1.p70S6K_pT389
ABTB1	RPS6KA1.p90RSK_pT359_S363
ABTB2	PXN.Paxillin
ACAA1	PCNA.PCNA
ACAA2	PDK1.PDK1_pS241
ACACA	PIK3CA..PI3K.p110.alpha
ACACB	PIK3R1.PIK3R2.PI3K.p85
ACAD9	PRKCA..PKC.alpha
ACADS	PRKCA..PKC.alpha_pS657
ACADSB	PGR.PR
ACADVL	AKT1S1.PRAS40_pT246
ACAN	PTEN.PTEN
ACAP1	RAD50.Rad50
ACAT2	RAD51.Rad51
ACBD3	RB1.Rb_pS807_S811
ACBD4	RPS6.S6_pS235_S236
ACBD5	RPS6.S6_pS240_S244
ACBD6	SHC1.Shc_pY317
ACCN1	DIABLO.Smac
ACCN3	SMAD1.Smad1
ACCN4	SMAD4.Smad4
ACE	SRC.Src
ACE2	SRC.Src_pY416
ACER2	SRC.Src_pY527
ACER3	STAT3.STAT3_pY705
ACLY	STAT5A.STAT5.alpha
ACMSD	STMN1.Stathmin
ACN9	SYK.Syk
ACO2	TSC2.Tuberin
ACOT1	KDR.VEGFR2
ACOT11	XRCC1.XRCC1
ACOT13	YAP1.YAP_pS127
ACOT4	YBX1.YB.1_pS102
ACOT7	ERBB2.HER2_pY1248
ACOT8
ACOT9
ACOX2
ACOX3
ACOXL
ACP1
ACP6
ACPL2
ACSF2
ACSL1
ACSL3
ACSL4
ACSL5
ACSL6
ACSM1
ACSM3
ACSM5
ACSS1
ACSS3
ACTA2
ACTB
ACTBL2
ACTG2
ACTL6A
ACTL8
ACTN1
ACTN3
ACTN4
ACTR1B
ACTR2
ACTR3
ACTR3B
ACTR3C
ACTR5
ACVR1
ACVR1B
ACVR1C
ACVR2A
ACVRL1
ACY1
ACYP1
ADA
ADAD1
ADAL
ADAM12
ADAM15
ADAM17
ADAM19
ADAM20
ADAM21
ADAM22
ADAM23
ADAM28
ADAM33
ADAM8
ADAMDEC1
ADAMTS1
ADAMTS10
ADAMTS13
ADAMTS15
ADAMTS16
ADAMTS18
ADAMTS19
ADAMTS3
ADAMTS5
ADAMTS8
ADAMTS9
ADAMTSL2
ADAMTSL3
ADAMTSL4
ADAP1
ADARB1
ADAT2
ADAT3
ADC
ADCK5
ADCY1
ADCY3
ADCY4
ADCY5
ADCY6
ADCY7
ADCY9
ADCYAP1
ADCYAP1R1
ADD1
ADD2
ADD3
ADH1A
ADH1B
ADH1C
ADH4
ADH5
ADHFE1
ADI1
ADIPOQ
ADIPOR1
ADIPOR2
ADM
ADM2
ADNP
ADNP2
ADORA2B
ADPRH
ADPRHL1
ADPRHL2
ADRA2A
ADRA2B
ADRA2C
ADRB1
ADRB2
ADRBK2
ADRM1
ADSL
ADSSL1
AEBP1
AEN
AES
AFAP1-AS1
AFAP1L2
AFF1
AFF2
AFF3
AFF4
AFG3L2
AFMID
AFP
AFTPH
AGAP1
AGAP2
AGAP3
AGAP7
AGBL1
AGBL2
AGBL4
AGBL5
AGFG1
AGGF1
AGK
AGL
AGMAT
AGPAT1
AGPAT3
AGPAT4
AGPAT9
AGR2
AGR3
AGTPBP1
AGTR1
AGTRAP
AGXT2L1
AGXT2L2
AHCTF1
AHCYL1
AHCYL2
AHI1
AHNAK
AHNAK2
AHR
AIF1
AIF1L
AIFM1
AIFM3
AIG1
AIM1
AIM1L
AIM2
AIMP1
AIP
AK2
AK5
AK7
AKAP10
AKAP11
AKAP12
AKAP13
AKAP3
AKAP5
AKAP7
AKAP8
AKAP8L
AKAP9
AKIRIN1
AKIRIN2
AKNA
AKR1B1
AKR1C1
AKR1C3
AKR1E2
AKR7A2
AKR7A3
AKR7L
AKT1
AKT1S1
AKT3
ALAD
ALB
ALCAM
ALDH18A1
ALDH1A1
ALDH1A2
ALDH1A3
ALDH1B1
ALDH1L1
ALDH1L2
ALDH2
ALDH3A1
ALDH3A2
ALDH3B2
ALDH4A1
ALDH5A1
ALDH6A1
ALDOA
ALDOC
ALG1
ALG10
ALG11
ALG12
ALG13
ALG14
ALG1L2
ALG3
ALG6
ALG8
ALK
ALKBH1
ALKBH2
ALKBH6
ALKBH7
ALMS1
ALMS1P
ALOX12
ALOX12P2
ALOX5
ALOX5AP
ALPL
ALPP
ALS2
ALS2CR8
ALX3
ALX4
AMACR
AMBP
AMD1
AMDHD1
AMDHD2
AMFR
AMH
AMICA1
AMIGO2
AMIGO3
AMMECR1
AMN1
AMOTL1
AMOTL2
AMPD1
AMPD2
AMPD3
AMPH
AMT
AMTN
AMZ1
AMZ2
AMZ2P1
ANAPC1
ANAPC11
ANAPC13
ANAPC16
ANAPC2
ANAPC4
ANAPC5
ANAPC7
ANG
ANGEL2
ANGPT1
ANGPTL1
ANGPTL2
ANGPTL4
ANGPTL7
ANK2
ANKAR
ANKDD1A
ANKFN1
ANKFY1
ANKH
ANKHD1-EIF4EBP3
ANKK1
ANKLE1
ANKLE2
ANKMY1
ANKMY2
ANKRA2
ANKRD1
ANKRD11
ANKRD13A
ANKRD13C
ANKRD16
ANKRD20A9P
ANKRD22
ANKRD23
ANKRD24
ANKRD26
ANKRD27
ANKRD29
ANKRD30A
ANKRD30B
ANKRD31
ANKRD32
ANKRD34B
ANKRD35
ANKRD36
ANKRD36BP1
ANKRD36BP2
ANKRD39
ANKRD40
ANKRD42
ANKRD43
ANKRD44
ANKRD45
ANKRD5
ANKRD50
ANKRD52
ANKRD54
ANKRD57
ANKRD58
ANKRD7
ANKRD9
ANKS1A
ANKS1B
ANKS3
ANKS6
ANLN
ANO1
ANO10
ANO2
ANO6
ANO8
ANP32B
ANP32C
ANP32D
ANP32E
ANPEP
ANTXR1
ANTXR2
ANTXRL
ANUBL1
ANXA1
ANXA11
ANXA13
ANXA2P1
ANXA3
ANXA5
ANXA6
ANXA7
ANXA8L2
ANXA9
AOAH
AOC3
AOX1
AOX2P
AP1AR
AP1G1
AP1G2
AP1M1
AP1M2
AP1S3
AP2A2
AP2B1
AP2M1
AP2S1
AP3B1
AP3M1
AP3M2
AP3S2
AP4B1
AP4E1
AP4S1
APAF1
APBA1
APBA2
APBA3
APBB1
APBB1IP
APBB2
APBB3
APC
APC2
APCDD1
APCDD1L
APEH
APEX2
APH1B
API5
APITD1
APLN
APOA1BP
APOA2
APOBEC3A
APOBEC3B
APOBEC3C
APOBEC3D
APOBEC3F
APOBEC3G
APOBEC3H
APOD
APOF
APOL1
APOL2
APOL3
APOL4
APOL6
APOLD1
APOM
APOO
APOOL
APP
APPBP2
APPL2
APRT
APTX
AQP1
AQP11
AQP2
AQP4
AQP5
AQP6
AQP7
AQP7P1
AQP7P3
AQP9
AQPEP
AQR
AR
ARAP1
ARAP2
ARAP3
AREG
ARF3
ARF5
ARFGAP2
ARFGAP3
ARFGEF1
ARFGEF2
ARFIP1
ARFIP2
ARFRP1
ARG2
ARGFX
ARHGAP1
ARHGAP10
ARHGAP11A
ARHGAP11B
ARHGAP12
ARHGAP15
ARHGAP17
ARHGAP18
ARHGAP20
ARHGAP21
ARHGAP22
ARHGAP23
ARHGAP24
ARHGAP25
ARHGAP26
ARHGAP27
ARHGAP28
ARHGAP30
ARHGAP31
ARHGAP32
ARHGAP33
ARHGAP36
ARHGAP39
ARHGAP4
ARHGAP6
ARHGAP8
ARHGAP9
ARHGDIB
ARHGEF10L
ARHGEF12
ARHGEF16
ARHGEF17
ARHGEF18
ARHGEF2
ARHGEF3
ARHGEF35
ARHGEF37
ARHGEF38
ARHGEF4
ARHGEF6
ARHGEF9
ARID2
ARID3A
ARID4A
ARID4B
ARID5A
ARID5B
ARL1
ARL10
ARL13A
ARL14
ARL15
ARL17B
ARL2
ARL3
ARL4A
ARL4C
ARL5A
ARL5B
ARL6
ARL6IP1
ARL6IP4
ARL6IP6
ARL8A
ARL8B
ARL9
ARMC1
ARMC10
ARMC3
ARMC4
ARMC5
ARMC7
ARMC8
ARMC9
ARMCX1
ARMCX2
ARMCX5
ARNT
ARNT2
ARNTL2
ARPC1B
ARPC2
ARPC3
ARPC5
ARPC5L
ARPM1
ARPP19
ARRB1
ARRB2
ARRDC1
ARRDC2
ARRDC3
ARRDC4
ARRDC5
ARSB
ARSD
ARSE
ARSF
ARSG
ARSI
ART3
ART5
ARV1
ARX
ASAH1
ASAH2
ASAP1
ASAP1-IT1
ASB1
ASB10
ASB13
ASB2
ASB7
ASB8
ASB9
ASCC2
ASCC3
ASCL1
ASCL4
ASF1B
ASGR1
ASGR2
ASH1L
ASH2L
ASL
ASMT
ASMTL
ASNS
ASNSD1
ASPA
ASPH
ASPM
ASPN
ASPRV1
ASPSCR1
ASS1
ASTN1
ASXL1
ASXL2
ATAD1
ATAD2
ATAD2B
ATAD3A
ATAD3B
ATAD3C
ATAD5
ATE1
ATF1
ATF2
ATF3
ATF4
ATF5
ATF7
ATF7IP
ATG12
ATG16L1
ATG16L2
ATG2B
ATG3
ATG4A
ATG4C
ATG5
ATG9A
ATHL1
ATL1
ATL2
ATL3
ATM
ATOH7
ATOH8
ATP11A
ATP11B
ATP11C
ATP13A3
ATP13A5
ATP1A1
ATP1A2
ATP1A4
ATP1B2
ATP1B3
ATP2A1
ATP2A3
ATP2B4
ATP2C1
ATP2C2
ATP4A
ATP5A1
ATP5B
ATP5C1
ATP5D
ATP5G2
ATP5G3
ATP5H
ATP5I
ATP5J2
ATP5L
ATP5S
ATP5SL
ATP6AP1
ATP6AP1L
ATP6AP2
ATP6V0A4
ATP6V0C
ATP6V0D1
ATP6V0E1
ATP6V1B2
ATP6V1C2
ATP6V1D
ATP6V1E2
ATP6V1F
ATP6V1G1
ATP6V1G2
ATP6V1H
ATP7A
ATP7B
ATP8A1
ATP8A2
ATP8B1
ATP8B3
ATP8B4
ATP8B5P
ATPAF2
ATPBD4
ATPIF1
ATR
ATRIP
ATRX
ATXN1
ATXN10
ATXN1L
ATXN2
ATXN2L
ATXN3
ATXN7
ATXN7L1
AUH
AURKA
AURKAPS1
AURKB
AVEN
AVIL
AVL9
AVPR1A
AVPR2
AWAT2
AXIN2
AXL
AZGP1
AZI1
AZU1
B2M
B3GALNT2
B3GAT1
B3GAT2
B3GNT1
B3GNT3
B3GNT4
B3GNT5
B3GNT7
B3GNT8
B3GNT9
B3GNTL1
B4GALNT1
B4GALNT4
B4GALT2
B4GALT4
B4GALT5
B9D1
B9D2
BAAT
BACE1
BACE2
BACH1
BACH2
BAD
BAG1
BAG2
BAG3
BAG4
BAGE
BAHD1
BAI2
BAI3
BAIAP2
BAIAP2L1
BAIAP2L2
BAIAP3
BAK1
BAMBI
BANK1
BAP1
BARD1
BARHL1
BARX1
BARX2
BATF
BATF2
BATF3
BAX
BAZ1A
BAZ1B
BAZ2A
BAZ2B
BBC3
BBOX1
BBS1
BBS2
BBS4
BBS5
BBS7
BBS9
BCAM
BCAP29
BCAP31
BCAR3
BCAS1
BCAS4
BCAT1
BCAT2
BCDIN3D
BCKDHA
BCKDK
BCL11A
BCL11B
BCL2
BCL2A1
BCL2L10
BCL2L12
BCL2L14
BCL2L2
BCL3
BCL6
BCL6B
BCL7A
BCL7B
BCL9
BCOR
BDH1
BDH2
BDP1
BECN1
BEGAIN
BEND3
BEND4
BEND5
BEND6
BEND7
BET1
BET3L
BEX1
BEX2
BEX4
BGN
BHLHE22
BHLHE40
BHLHE41
BHMT2
BICD1
BICD2
BID
BIK
BIN1
BIN2
BIN3
BIRC2
BIRC3
BIRC5
BIRC6
BIVM
BLCAP
BLID
BLK
BLM
BLMH
BLOC1S1
BLOC1S3
BLVRA
BLVRB
BLZF1
BMI1
BMP1
BMP2
BMP4
BMP5
BMP6
BMP7
BMPER
BMPR1B
BMPR2
BMS1
BMS1P4
BMX
BNC1
BNC2
BNIP2
BNIP3
BNIP3L
BNIPL
BOC
BOD1
BOD1L
BOK
BOLA3
BOP1
BPI
BPNT1
BPTF
BRAF
BRAP
BRCA1
BRCA2
BRCC3
BRD4
BRD8
BRD9
BRF1
BRI3
BRI3BP
BRIP1
BRIX1
BRP44L
BRPF1
BRWD1
BRWD3
BSN
BSND
BTAF1
BTBD11
BTBD2
BTBD3
BTBD7
BTC
BTD
BTF3
BTF3L4
BTG1
BTG2
BTG3
BTK
BTLA
BTN2A1
BTN2A2
BTN2A3
BTN3A1
BTN3A2
BTNL2
BTNL9
BTRC
BUB1
BUB1B
BUB3
BUD13
BUD31
BVES
BYSL
BZRAP1
BZW1
BZW2
C10orf10
C10orf107
C10orf108
C10orf113
C10orf114
C10orf116
C10orf12
C10orf125
C10orf128
C10orf18
C10orf2
C10orf25
C10orf26
C10orf32
C10orf35
C10orf54
C10orf55
C10orf57
C10orf68
C10orf76
C10orf82
C10orf90
C10orf93
C10orf99
C11orf1
C11orf2
C11orf20
C11orf21
C11orf24
C11orf35
C11orf41
C11orf45
C11orf48
C11orf49
C11orf52
C11orf53
C11orf58
C11orf63
C11orf65
C11orf66
C11orf67
C11orf68
C11orf70
C11orf73
C11orf75
C11orf80
C11orf82
C11orf83
C11orf84
C11orf86
C11orf87
C11orf92
C11orf93
C11orf96
C12orf10
C12orf11
C12orf23
C12orf26
C12orf29
C12orf32
C12orf34
C12orf4
C12orf43
C12orf44
C12orf45
C12orf47
C12orf48
C12orf49
C12orf51
C12orf52
C12orf53
C12orf54
C12orf56
C12orf57
C12orf60
C12orf61
C12orf62
C12orf65
C12orf66
C12orf69
C12orf70
C12orf73
C12orf76
C13orf15
C13orf18
C13orf23
C13orf27
C13orf29
C13orf31
C13orf33
C13orf34
C14orf101
C14orf102
C14orf109
C14orf128
C14orf132
C14orf135
C14orf139
C14orf142
C14orf147
C14orf159
C14orf167
C14orf169
C14orf176
C14orf180
C14orf182
C14orf184
C14orf2
C14orf21
C14orf28
C14orf34
C14orf37
C14orf43
C14orf45
C14orf49
C14orf50
C14orf79
C14orf80
C14orf93
C15orf17
C15orf2
C15orf23
C15orf24
C15orf29
C15orf33
C15orf39
C15orf40
C15orf41
C15orf42
C15orf5
C15orf52
C15orf53
C15orf57
C15orf58
C15orf59
C15orf62
C15orf63
C16orf13
C16orf45
C16orf5
C16orf53
C16orf54
C16orf55
C16orf57
C16orf58
C16orf59
C16orf61
C16orf62
C16orf71
C16orf72
C16orf74
C16orf79
C16orf80
C16orf86
C16orf87
C16orf88
C16orf89
C16orf90
C16orf93
C17orf100
C17orf104
C17orf108
C17orf28
C17orf37
C17orf48
C17orf49
C17orf50
C17orf51
C17orf53
C17orf55
C17orf58
C17orf59
C17orf63
C17orf66
C17orf67
C17orf72
C17orf75
C17orf80
C17orf82
C17orf85
C17orf87
C17orf89
C17orf90
C17orf96
C17orf97
C17orf99
C18orf1
C18orf10
C18orf19
C18orf21
C18orf32
C18orf34
C18orf45
C18orf54
C18orf56
C18orf8
C19orf12
C19orf18
C19orf2
C19orf20
C19orf21
C19orf23
C19orf25
C19orf28
C19orf33
C19orf39
C19orf42
C19orf45
C19orf46
C19orf47
C19orf48
C19orf50
C19orf51
C19orf52
C19orf55
C19orf56
C19orf57
C19orf59
C19orf6
C19orf60
C19orf70
C19orf73
C1GALT1
C1orf101
C1orf106
C1orf109
C1orf112
C1orf115
C1orf116
C1orf123
C1orf124
C1orf130
C1orf131
C1orf133
C1orf135
C1orf151
C1orf152
C1orf159
C1orf162
C1orf168
C1orf170
C1orf173
C1orf182
C1orf186
C1orf198
C1orf200
C1orf21
C1orf210
C1orf212
C1orf220
C1orf226
C1orf27
C1orf31
C1orf35
C1orf38
C1orf50
C1orf53
C1orf54
C1orf55
C1orf56
C1orf63
C1orf64
C1orf70
C1orf74
C1orf88
C1orf9
C1orf93
C1orf94
C1orf96
C1orf97
C1QA
C1QB
C1QBP
C1QC
C1QL2
C1QL4
C1QTNF1
C1QTNF3
C1QTNF4
C1QTNF6
C1QTNF7
C1R
C1S
C2
C20orf103
C20orf108
C20orf114
C20orf12
C20orf132
C20orf134
C20orf141
C20orf151
C20orf194
C20orf195
C20orf20
C20orf201
C20orf24
C20orf26
C20orf27
C20orf29
C20orf3
C20orf30
C20orf4
C20orf54
C20orf7
C20orf72
C20orf94
C20orf96
C21orf15
C21orf2
C21orf33
C21orf34
C21orf49
C21orf58
C21orf59
C21orf63
C21orf67
C21orf70
C21orf91
C21orf96
C22orf28
C22orf41
C22orf43
C2CD2
C2CD2L
C2CD4D
C2orf14
C2orf15
C2orf27A
C2orf29
C2orf3
C2orf40
C2orf47
C2orf48
C2orf52
C2orf55
C2orf56
C2orf62
C2orf63
C2orf65
C2orf67
C2orf69
C2orf70
C2orf71
C2orf73
C2orf76
C2orf77
C2orf80
C2orf81
C2orf82
C2orf88
C2orf89
C3
C3orf14
C3orf15
C3orf17
C3orf18
C3orf21
C3orf26
C3orf33
C3orf35
C3orf37
C3orf38
C3orf52
C3orf55
C3orf58
C3orf63
C3orf64
C3orf67
C3orf75
C4BPA
C4orf10
C4orf11
C4orf21
C4orf26
C4orf29
C4orf3
C4orf32
C4orf33
C4orf34
C4orf36
C4orf37
C4orf38
C4orf39
C4orf40
C4orf42
C4orf46
C4orf48
C4orf49
C4orf52
C4orf7
C5
C5AR1
C5orf13
C5orf15
C5orf20
C5orf22
C5orf24
C5orf25
C5orf27
C5orf28
C5orf30
C5orf32
C5orf34
C5orf35
C5orf38
C5orf39
C5orf4
C5orf41
C5orf42
C5orf44
C5orf45
C5orf46
C5orf49
C5orf51
C5orf53
C5orf58
C5orf62
C6
C6orf1
C6orf103
C6orf105
C6orf106
C6orf108
C6orf115
C6orf120
C6orf123
C6orf124
C6orf125
C6orf126
C6orf136
C6orf145
C6orf147
C6orf15
C6orf154
C6orf155
C6orf162
C6orf163
C6orf164
C6orf165
C6orf168
C6orf174
C6orf191
C6orf192
C6orf195
C6orf203
C6orf204
C6orf211
C6orf218
C6orf225
C6orf25
C6orf26
C6orf47
C6orf48
C6orf52
C6orf57
C6orf62
C6orf64
C6orf70
C6orf72
C6orf89
C6orf97
C7
C7orf11
C7orf13
C7orf26
C7orf29
C7orf40
C7orf41
C7orf42
C7orf43
C7orf47
C7orf49
C7orf53
C7orf54
C7orf58
C7orf59
C7orf60
C7orf63
C7orf68
C8G
C8orf37
C8orf38
C8orf39
C8orf4
C8orf40
C8orf46
C8orf47
C8orf51
C8orf55
C8orf59
C8orf75
C8orf76
C8orf83
C8orf84
C8orf85
C8orf86
C9orf100
C9orf103
C9orf106
C9orf11
C9orf116
C9orf117
C9orf119
C9orf123
C9orf125
C9orf128
C9orf130
C9orf140
C9orf142
C9orf150
C9orf152
C9orf156
C9orf167
C9orf169
C9orf170
C9orf171
C9orf21
C9orf24
C9orf25
C9orf3
C9orf30
C9orf37
C9orf40
C9orf44
C9orf46
C9orf47
C9orf5
C9orf50
C9orf6
C9orf64
C9orf68
C9orf7
C9orf78
C9orf82
C9orf85
C9orf89
C9orf91
C9orf96
CA11
CA12
CA13
CA14
CA2
CA3
CA4
CA6
CA8
CA9
CAB39
CAB39L
CABLES1
CABLES2
CABP1
CABP4
CACHD1
CACNA1A
CACNA1C
CACNA1D
CACNA1E
CACNA1F
CACNA1G
CACNA1H
CACNA1I
CACNA2D1
CACNA2D2
CACNA2D4
CACNB3
CACNG1
CACNG4
CACYBP
CAD
CADM2
CADM3
CADM4
CAGE1
CALB2
CALCOCO1
CALCOCO2
CALCRL
CALD1
CALHM2
CALM1
CALML4
CALML5
CALML6
CALR
CALR3
CALU
CAMK1D
CAMK2B
CAMK2N1
CAMK2N2
CAMK4
CAMKV
CAMLG
CAMSAP1
CAMSAP1L1
CAMTA2
CAND1
CAND2
CANT1
CANX
CAP1
CAP2
CAPN10
CAPN11
CAPN13
CAPN14
CAPN2
CAPN3
CAPN5
CAPN6
CAPN7
CAPN8
CAPN9
CAPRIN1
CAPRIN2
CAPS2
CAPSL
CARD10
CARD11
CARD14
CARD16
CARD17
CARD6
CARD9
CARHSP1
CARKD
CARM1
CASC1
CASC2
CASC3
CASC4
CASC5
CASD1
CASKIN1
CASP1
CASP10
CASP12
CASP14
CASP2
CASP3
CASP4
CASP5
CASP6
CASP7
CASP8AP2
CASP9
CASQ1
CASQ2
CAST
CASZ1
CATSPER1
CATSPER2
CATSPER3
CATSPERB
CAV1
CAV2
CAV3
CBFA2T2
CBFA2T3
CBFB
CBL
CBLB
CBLL1
CBLN2
CBLN4
CBR1
CBR3
CBR4
CBS
CBWD5
CBX1
CBX2
CBX3
CBX4
CBX5
CBX6
CBX7
CBX8
CC2D1B
CC2D2A
CCAR1
CCBL1
CCDC101
CCDC102A
CCDC103
CCDC104
CCDC106
CCDC107
CCDC108
CCDC109B
CCDC11
CCDC110
CCDC111
CCDC112
CCDC113
CCDC114
CCDC115
CCDC120
CCDC124
CCDC125
CCDC126
CCDC127
CCDC129
CCDC13
CCDC134
CCDC137
CCDC138
CCDC14
CCDC140
CCDC144NL
CCDC146
CCDC147
CCDC148
CCDC149
CCDC15
CCDC150
CCDC151
CCDC152
CCDC153
CCDC154
CCDC157
CCDC158
CCDC159
CCDC160
CCDC18
CCDC19
CCDC22
CCDC23
CCDC24
CCDC25
CCDC28A
CCDC3
CCDC30
CCDC36
CCDC39
CCDC40
CCDC41
CCDC42B
CCDC43
CCDC47
CCDC48
CCDC50
CCDC53
CCDC54
CCDC56
CCDC57
CCDC58
CCDC59
CCDC64
CCDC64B
CCDC65
CCDC67
CCDC69
CCDC7
CCDC72
CCDC74B
CCDC75
CCDC77
CCDC8
CCDC80
CCDC82
CCDC83
CCDC85A
CCDC85B
CCDC85C
CCDC86
CCDC87
CCDC88A
CCDC88B
CCDC88C
CCDC89
CCDC90A
CCDC90B
CCDC91
CCDC96
CCDC97
CCDC99
CCHCR1
CCK
CCKBR
CCL13
CCL14
CCL17
CCL18
CCL19
CCL2
CCL20
CCL21
CCL23
CCL26
CCL28
CCL3L3
CCL4
CCL5
CCL7
CCL8
CCNA1
CCNA2
CCNB1
CCNB1IP1
CCNB2
CCNB3
CCNC
CCND1
CCND2
CCND3
CCNDBP1
CCNE1
CCNE2
CCNF
CCNG1
CCNG2
CCNH
CCNI
CCNJ
CCNJL
CCNK
CCNL1
CCNL2
CCNO
CCNT1
CCNY
CCNYL1
CCPG1
CCR1
CCR10
CCR2
CCR4
CCR5
CCR6
CCR7
CCR8
CCRN4L
CCT2
CCT3
CCT4
CCT6A
CCT6B
CCT8
CD101
CD109
CD14
CD151
CD163
CD164
CD164L2
CD180
CD19
CD1A
CD1B
CD1C
CD1E
CD2
CD200
CD200R1
CD209
CD226
CD24
CD244
CD247
CD248
CD27
CD274
CD28
CD2AP
CD300E
CD300LB
CD300LG
CD302
CD34
CD36
CD37
CD38
CD3D
CD3EAP
CD3G
CD40
CD40LG
CD46
CD47
CD48
CD5
CD52
CD53
CD58
CD59
CD6
CD63
CD68
CD69
CD7
CD70
CD72
CD74
CD79A
CD79B
CD80
CD81
CD82
CD83
CD84
CD8A
CD8B
CD9
CD93
CD96
CD97
CD99
CD99L2
CDAN1
CDC123
CDC14B
CDC14C
CDC20
CDC23
CDC25A
CDC25B
CDC25C
CDC26
CDC27
CDC37
CDC42
CDC42BPB
CDC42BPG
CDC42EP1
CDC42EP2
CDC42EP3
CDC42SE2
CDC45
CDC5L
CDC6
CDC7
CDC73
CDCA2
CDCA3
CDCA4
CDCA5
CDCA7
CDCA7L
CDCA8
CDCP1
CDH1
CDH11
CDH16
CDH19
CDH2
CDH23
CDH26
CDH3
CDH4
CDH5
CDH6
CDHR1
CDHR3
CDHR4
CDIPT
CDK1
CDK12
CDK13
CDK15
CDK16
CDK17
CDK18
CDK19
CDK2
CDK20
CDK2AP1
CDK2AP2
CDK5
CDK5R1
CDK5RAP1
CDK5RAP3
CDK6
CDK7
CDK8
CDK9
CDKAL1
[truncated: 9,543 more rows]

## Sheet: TCGA Random Forest 5 fold CV
Confusion Matrix and Statistics	Confusion Matrix and Statistics	Confusion Matrix and Statistics	Confusion Matrix and Statistics	Confusion Matrix and Statistics
Reference	Reference	Reference	Reference	Reference
Prediction 1 2 3	Prediction 1 2 3	Prediction 1 2 3	Prediction 1 2 3	Prediction 1 2 3
1 6 0 0	1 6 0 0	1 11 0 0	1 4 0 0	1 10 0 0
2 1 16 3	2 0 17 0	2 0 27 3	2 1 24 0	2 0 27 3
3 0 5 18	3 0 0 18	3 0 2 26	3 0 1 26	3 0 4 29
Overall Statistics	Overall Statistics	Overall Statistics	Overall Statistics	Overall Statistics
Accuracy : 0.8163	Accuracy : 1	Accuracy : 0.9275	Accuracy : 0.9643	Accuracy : 0.9041
95% CI : (0.6798, 0.9124)	95% CI : (0.914, 1)	95% CI : (0.8389, 0.9761)	95% CI : (0.8769, 0.9956)	95% CI : (0.8124, 0.9606)
No Information Rate : 0.4286	No Information Rate : 0.439	No Information Rate : 0.4203	No Information Rate : 0.4643	No Information Rate : 0.4384
P-Value [Acc > NIR] : 3.036e-08	P-Value [Acc > NIR] : 2.198e-15	P-Value [Acc > NIR] : < 2.2e-16	P-Value [Acc > NIR] : 4.629e-16	P-Value [Acc > NIR] : < 2.2e-16
Kappa : 0.6971	Kappa : 1	Kappa : 0.8834	Kappa : 0.9374	Kappa : 0.8424
Mcnemar's Test P-Value : NA	Mcnemar's Test P-Value : NA	Mcnemar's Test P-Value : NA	Mcnemar's Test P-Value : NA	Mcnemar's Test P-Value : NA
Statistics by Class:	Statistics by Class:	Statistics by Class:	Statistics by Class:	Statistics by Class:
Class: 1 Class: 2 Class: 3	Class: 1 Class: 2 Class: 3	Class: 1 Class: 2 Class: 3	Class: 1 Class: 2 Class: 3	Class: 1 Class: 2 Class: 3
Sensitivity 0.8571 0.7619 0.8571	Sensitivity 1.0000 1.0000 1.000	Sensitivity 1.0000 0.9310 0.8966	Sensitivity 0.80000 0.9600 1.0000	Sensitivity 1.000 0.8710 0.9062
Specificity 1.0000 0.8571 0.8214	Specificity 1.0000 1.0000 1.000	Specificity 1.0000 0.9250 0.9500	Specificity 1.00000 0.9677 0.9667	Specificity 1.000 0.9286 0.9024
Pos Pred Value 1.0000 0.8000 0.7826	Pos Pred Value 1.0000 1.0000 1.000	Pos Pred Value 1.0000 0.9000 0.9286	Pos Pred Value 1.00000 0.9600 0.9630	Pos Pred Value 1.000 0.9000 0.8788
Neg Pred Value 0.9767 0.8276 0.8846	Neg Pred Value 1.0000 1.0000 1.000	Neg Pred Value 1.0000 0.9487 0.9268	Neg Pred Value 0.98077 0.9677 1.0000	Neg Pred Value 1.000 0.9070 0.9250
Precision 1.0000 0.8000 0.7826	Precision 1.0000 1.0000 1.000	Precision 1.0000 0.9000 0.9286	Precision 1.00000 0.9600 0.9630	Precision 1.000 0.9000 0.8788
Recall 0.8571 0.7619 0.8571	Recall 1.0000 1.0000 1.000	Recall 1.0000 0.9310 0.8966	Recall 0.80000 0.9600 1.0000	Recall 1.000 0.8710 0.9062
F1 0.9231 0.7805 0.8182	F1 1.0000 1.0000 1.000	F1 1.0000 0.9153 0.9123	F1 0.88889 0.9600 0.9811	F1 1.000 0.8852 0.8923
Prevalence 0.1429 0.4286 0.4286	Prevalence 0.1463 0.4146 0.439	Prevalence 0.1594 0.4203 0.4203	Prevalence 0.08929 0.4464 0.4643	Prevalence 0.137 0.4247 0.4384
Detection Rate 0.1224 0.3265 0.3673	Detection Rate 0.1463 0.4146 0.439	Detection Rate 0.1594 0.3913 0.3768	Detection Rate 0.07143 0.4286 0.4643	Detection Rate 0.137 0.3699 0.3973
Detection Prevalence 0.1224 0.4082 0.4694	Detection Prevalence 0.1463 0.4146 0.439	Detection Prevalence 0.1594 0.4348 0.4058	Detection Prevalence 0.07143 0.4464 0.4821	Detection Prevalence 0.137 0.4110 0.4521
Balanced Accuracy 0.9286 0.8095 0.8393	Balanced Accuracy 1.0000 1.0000 1.000	Balanced Accuracy 1.0000 0.9280 0.9233	Balanced Accuracy 0.90000 0.9639 0.9833	Balanced Accuracy 1.000 0.8998 0.9043

## Sheet: TCGA PLS 5 fold cv
Confusion Matrix and Statistics	Confusion Matrix and Statistics	Confusion Matrix and Statistics	Confusion Matrix and Statistics	Confusion Matrix and Statistics
Reference	Reference	Reference	Reference	Reference
Prediction 1 2 3	Prediction 1 2 3	Prediction 1 2 3	Prediction 1 2 3	Prediction 1 2 3
1 6 0 0	1 6 0 0	1 11 0 0	1 2 0 0	1 10 0 0
2 1 15 1	2 1 14 1	2 0 27 3	2 2 25 2	2 0 26 3
3 0 3 21	3 0 7 20	3 0 2 26	3 1 0 24	3 0 5 29
Overall Statistics	Overall Statistics	Overall Statistics	Overall Statistics	Overall Statistics
Accuracy : 0.8936	Accuracy : 0.8163	Accuracy : 0.9275	Accuracy : 0.9107	Accuracy : 0.8904
95% CI : (0.769, 0.9645)	95% CI : (0.6798, 0.9124)	95% CI : (0.8389, 0.9761)	95% CI : (0.8038, 0.9704)	95% CI : (0.7954, 0.9515)
No Information Rate : 0.4681	No Information Rate : 0.4286	No Information Rate : 0.4203	No Information Rate : 0.4643	No Information Rate : 0.4384
P-Value [Acc > NIR] : 1.034e-09	P-Value [Acc > NIR] : 3.036e-08	P-Value [Acc > NIR] : < 2.2e-16	P-Value [Acc > NIR] : 1.861e-12	P-Value [Acc > NIR] : 7.682e-16
Kappa : 0.8237	Kappa : 0.6971	Kappa : 0.8834	Kappa : 0.8401	Kappa : 0.8199
Mcnemar's Test P-Value : NA	Mcnemar's Test P-Value : NA	Mcnemar's Test P-Value : NA	Mcnemar's Test P-Value : 0.1718	Mcnemar's Test P-Value : NA
Statistics by Class:	Statistics by Class:	Statistics by Class:	Statistics by Class:	Statistics by Class:
Class: 1 Class: 2 Class: 3	Class: 1 Class: 2 Class: 3	Class: 1 Class: 2 Class: 3	Class: 1 Class: 2 Class: 3	Class: 1 Class: 2 Class: 3
Sensitivity 0.8571 0.8333 0.9545	Sensitivity 0.8571 0.6667 0.9524	Sensitivity 1.0000 0.9310 0.8966	Sensitivity 0.40000 1.0000 0.9231	Sensitivity 1.000 0.8387 0.9062
Specificity 1.0000 0.9310 0.8800	Specificity 1.0000 0.9286 0.7500	Specificity 1.0000 0.9250 0.9500	Specificity 1.00000 0.8710 0.9667	Specificity 1.000 0.9286 0.8780
Pos Pred Value 1.0000 0.8824 0.8750	Pos Pred Value 1.0000 0.8750 0.7407	Pos Pred Value 1.0000 0.9000 0.9286	Pos Pred Value 1.00000 0.8621 0.9600	Pos Pred Value 1.000 0.8966 0.8529
Neg Pred Value 0.9756 0.9000 0.9565	Neg Pred Value 0.9767 0.7879 0.9545	Neg Pred Value 1.0000 0.9487 0.9268	Neg Pred Value 0.94444 1.0000 0.9355	Neg Pred Value 1.000 0.8864 0.9231
Precision 1.0000 0.8824 0.8750	Precision 1.0000 0.8750 0.7407	Precision 1.0000 0.9000 0.9286	Precision 1.00000 0.8621 0.9600	Precision 1.000 0.8966 0.8529
Recall 0.8571 0.8333 0.9545	Recall 0.8571 0.6667 0.9524	Recall 1.0000 0.9310 0.8966	Recall 0.40000 1.0000 0.9231	Recall 1.000 0.8387 0.9062
F1 0.9231 0.8571 0.9130	F1 0.9231 0.7568 0.8333	F1 1.0000 0.9153 0.9123	F1 0.57143 0.9259 0.9412	F1 1.000 0.8667 0.8788
Prevalence 0.1489 0.3830 0.4681	Prevalence 0.1429 0.4286 0.4286	Prevalence 0.1594 0.4203 0.4203	Prevalence 0.08929 0.4464 0.4643	Prevalence 0.137 0.4247 0.4384
Detection Rate 0.1277 0.3191 0.4468	Detection Rate 0.1224 0.2857 0.4082	Detection Rate 0.1594 0.3913 0.3768	Detection Rate 0.03571 0.4464 0.4286	Detection Rate 0.137 0.3562 0.3973
Detection Prevalence 0.1277 0.3617 0.5106	Detection Prevalence 0.1224 0.3265 0.5510	Detection Prevalence 0.1594 0.4348 0.4058	Detection Prevalence 0.03571 0.5179 0.4464	Detection Prevalence 0.137 0.3973 0.4658
Balanced Accuracy 0.9286 0.8822 0.9173	Balanced Accuracy 0.9286 0.7976 0.8512	Balanced Accuracy 1.0000 0.9280 0.9233	Balanced Accuracy 0.70000 0.9355 0.9449	Balanced Accuracy 1.000 0.8836 0.8921

## Sheet: TCGA SVM 5 fold CV
Confusion Matrix and Statistics	Confusion Matrix and Statistics	Confusion Matrix and Statistics	Confusion Matrix and Statistics	Confusion Matrix and Statistics
Reference	Reference	Reference	Reference	Reference
Prediction 1 2 3	Prediction 1 2 3	Prediction 1 2 3	Prediction 1 2 3	Prediction 1 2 3
1 7 0 0	1 6 0 1	1 10 0 0	1 3 0 0	1 10 0 0
2 0 15 0	2 0 17 0	2 0 27 1	2 1 23 2	2 0 30 2
3 0 6 21	3 0 0 17	3 1 2 28	3 1 2 24	3 0 1 30
Overall Statistics	Overall Statistics	Overall Statistics	Overall Statistics	Overall Statistics
Accuracy : 0.8776	Accuracy : 0.9756	Accuracy : 0.942	Accuracy : 0.8929	Accuracy : 0.9589
95% CI : (0.7523, 0.9537)	95% CI : (0.8714, 0.9994)	95% CI : (0.8582, 0.984)	95% CI : (0.7812, 0.9597)	95% CI : (0.8846, 0.9914)
No Information Rate : 0.4286	No Information Rate : 0.439	No Information Rate : 0.4203	No Information Rate : 0.4643	No Information Rate : 0.4384
P-Value [Acc > NIR] : 8.133e-11	P-Value [Acc > NIR] : 1.174e-13	P-Value [Acc > NIR] : < 2.2e-16	P-Value [Acc > NIR] : 1.862e-11	P-Value [Acc > NIR] : < 2.2e-16
Kappa : 0.8	Kappa : 0.9607	Kappa : 0.9061	Kappa : 0.8101	Kappa : 0.9325
Mcnemar's Test P-Value : NA	Mcnemar's Test P-Value : NA	Mcnemar's Test P-Value : NA	Mcnemar's Test P-Value : 0.5724	Mcnemar's Test P-Value : NA
Statistics by Class:	Statistics by Class:	Statistics by Class:	Statistics by Class:	Statistics by Class:
Class: 1 Class: 2 Class: 3	Class: 1 Class: 2 Class: 3	Class: 1 Class: 2 Class: 3	Class: 1 Class: 2 Class: 3	Class: 1 Class: 2 Class: 3
Sensitivity 1.0000 0.7143 1.0000	Sensitivity 1.0000 1.0000 0.9444	Sensitivity 0.9091 0.9310 0.9655	Sensitivity 0.60000 0.9200 0.9231	Sensitivity 1.000 0.9677 0.9375
Specificity 1.0000 1.0000 0.7857	Specificity 0.9714 1.0000 1.0000	Specificity 1.0000 0.9750 0.9250	Specificity 1.00000 0.9032 0.9000	Specificity 1.000 0.9524 0.9756
Pos Pred Value 1.0000 1.0000 0.7778	Pos Pred Value 0.8571 1.0000 1.0000	Pos Pred Value 1.0000 0.9643 0.9032	Pos Pred Value 1.00000 0.8846 0.8889	Pos Pred Value 1.000 0.9375 0.9677
Neg Pred Value 1.0000 0.8235 1.0000	Neg Pred Value 1.0000 1.0000 0.9583	Neg Pred Value 0.9831 0.9512 0.9737	Neg Pred Value 0.96226 0.9333 0.9310	Neg Pred Value 1.000 0.9756 0.9524
Precision 1.0000 1.0000 0.7778	Precision 0.8571 1.0000 1.0000	Precision 1.0000 0.9643 0.9032	Precision 1.00000 0.8846 0.8889	Precision 1.000 0.9375 0.9677
Recall 1.0000 0.7143 1.0000	Recall 1.0000 1.0000 0.9444	Recall 0.9091 0.9310 0.9655	Recall 0.60000 0.9200 0.9231	Recall 1.000 0.9677 0.9375
F1 1.0000 0.8333 0.8750	F1 0.9231 1.0000 0.9714	F1 0.9524 0.9474 0.9333	F1 0.75000 0.9020 0.9057	F1 1.000 0.9524 0.9524
Prevalence 0.1429 0.4286 0.4286	Prevalence 0.1463 0.4146 0.4390	Prevalence 0.1594 0.4203 0.4203	Prevalence 0.08929 0.4464 0.4643	Prevalence 0.137 0.4247 0.4384
Detection Rate 0.1429 0.3061 0.4286	Detection Rate 0.1463 0.4146 0.4146	Detection Rate 0.1449 0.3913 0.4058	Detection Rate 0.05357 0.4107 0.4286	Detection Rate 0.137 0.4110 0.4110
Detection Prevalence 0.1429 0.3061 0.5510	Detection Prevalence 0.1707 0.4146 0.4146	Detection Prevalence 0.1449 0.4058 0.4493	Detection Prevalence 0.05357 0.4643 0.4821	Detection Prevalence 0.137 0.4384 0.4247
Balanced Accuracy 1.0000 0.8571 0.8929	Balanced Accuracy 0.9857 1.0000 0.9722	Balanced Accuracy 0.9545 0.9530 0.9453	Balanced Accuracy 0.80000 0.9116 0.9115	Balanced Accuracy 1.000 0.9601 0.9566
