# Supplementary material for: Comprehensive multi-omics analysis of breast cancer reveals distinct long-term prognostic subtypes
Source: Oncogenesis. 2024 Jun 13;13(1):22. doi: 10.1038/s41389-024-00521-6 (PMC11176181; doi:10.1038/s41389-024-00521-6)
Supplement: Supplementary file 8 — Supplementary Data 6 [file 41389_2024_521_MOESM8_ESM.xlsx]

## Sheet: METABRIC Common feature
Transcriptomes
FOXA1
GATA3
MLPH
FOXC1
PSAT1
CXorf61
HIST1H1A
HORMAD1
AGR3
B3GNT5
AR
UGT8
SPDEF
SLC43A3
TBC1D9
SGOL1
FANCA
TTK
CCNE1
DIAPH3
MCM10
BCL11A
CDCA7
TTC6
GABBR2
STIL
YBX1
CENPA
E2F3
FANCB
VGLL1
RAD54L
HAPLN3
AGR2
CDCA2
IGF2BP3
ANXA9
CHEK1
PPP1R14C
CEP55
FAM171A1
XBP1
LEMD1
STAC
FBP1
CA12
ANLN
ATL2
EZH2
CENPW
CDCA8
CCNA2
BUB1
CDC25A
KRT16
SLC9A6
SLC44A4
CLSPN
CTSL2
CENPN
LRP8
ERBB4
ESR1
PALM
CENPO
GCNT2
TFF3
HJURP
SFT2D2
NDC80
ROPN1
DNALI1
MTHFD1L
PTCHD1
FBN3
PRKX
RBL1
MELK
E2F2
SLC22A5
C15orf42
KIF14
SMC4
SLC7A8
TPX2
RHOB
KIF2C
CTPS
CRYAB
HRK
RNF145
KIFC1
TRIP13
TTC8
EXO1
BLM
GMPS
CDC45
CCDC82
GABRP
CENPF
CDCA3
GTSE1
E2F1
CCDC125
MCM3
PTTG2
FAM72D
SRPK1
ASPM
MKI67
CHODL
CENPI
IQGAP3
PM20D2
WNT6
EN1
PDSS1
CDCA5
THSD4
PAK1IP1
NCAPG2
FOXM1
MCM8
ANP32E
C17orf28
GPR12
REEP6
SCUBE2
DSC2
STOX2
LOC648149
POLQ
MYB
AFF3
PIF1
NME3
FAM72A
BBS4
IFNAR2
KIF4A
CCNB2
UBE2T
PLCG2
NUF2
MMS22L
CHRM3
GPSM2
SPOPL
PLEKHG1
PFDN5
MAPT
FAM123B
CREB3L2
OTX1
ZCCHC24
MID1
LMNB2
GINS1
C4orf34
UBE2C
RFC4
TRIM2
SPARCL1
KIF20A
NCAPG
MRAS
SIDT1
UHRF1
FERMT1
UBASH3B
DLGAP5
GAMT
KIAA1370
C1orf135
LY6D
INCENP
FAM54A
MET
PTTG1
DEGS2
STMN1
RARRES1
COL14A1
TCF19
ARHGAP11B
GSG2
MASTL
SLC6A2
CASC5
INPP4B
NCOA7
FANCI
AURKB
MFGE8
DYNLRB2
DACH1
PROM1
NEK2
TIMM8A
PLK4
GPR19
LAMA2
FANCE
C6orf97
RGMA
RANBP1
OR7E24
TGFB3
RNASEH2A
SKP2
TMSB15A
CDK1
SLC7A5
CHAF1B
KIF23
TCF7L1
SPC25
ABAT
C5orf46
CDC20
LMNB1
MSN
RAB17
NOSTRIN
KNTC1
TRIM29
JRKL
KDM4B
LONRF2
C13orf34
RACGAP1
CXXC5
PHGDH
LIMA1
PRC1
ZNF367
SGOL2
LRRC56
C21orf91
ANKRD30A
KIF15
PKMYT1
POLD1
ATAD5
ORC1
CDK6
FZD9
SCN4B
TMEM144
CHRNA5
SRSF12
DHTKD1
KLHDC9
KCNK5
MAP2
TROAP
POP1
RAD51AP1
BIRC5
BIRC5
DBF4
ANXA1
GINS3
MSLN
WDR62
CENPE
PPARA
ART3
CCNE2
EIF2C2
RFWD3
PCP2
WWP1
UCK2
LPIN1
DTL
MARCO
ABCC8
AMD1
WDHD1
ACADSB
RSPH1
C4orf32
DEK
FANCD2
FAM174B
KRT18
GPR161
FAM49A
CDC7
CKAP2L
CBX2
DALRD3
ZNF446
KIAA1324
RIPK2
PRR11
NOTCH1
MYBL2
MCM6
COL9A3
PTX3
CENPM
DSCC1
MARVELD2
MALL
MND1
RRP1B
CIRBP
CRIP1
TMEM71
HELLS
ACTL6A
BCAM
CDKN2A
HMMR
ZG16B
CRIPAK
CCL20
JAM3
RNF103
CIT
C9orf152
RABEP1
CHST3
MOBKL2B
ARSG
TAF4B
NAT1
HDAC2
GPRIN2
P4HTM
P4HTM
TIMELESS
TENC1
PLCH1
MAD2L1
PRNP
C9orf116
CSRP2
LDHB
SLC7A2
AURKA
FAM174A
ARHGEF9
C11orf35
PKP1
CHRM2
ATP8B1
CHEK2
AGTPBP1
GEN1
WARS
BRCA2
CMYA5
C16orf59
PDK1
KIF16B
RAD51
KRT6C
FSIP1
PRKD3
NASP
CCDC99
IVD
PBK
RALGPS2
ATP6V1C2
NUSAP1
MCM5
FAM83D
EVL
MPP6
CA9
KIF18A
TSHZ2
ORC6
MRGPRF
GFRA1
SYTL2
HSPA14
RUNX3
SOX10
WFS1
CDH3
H2AFX
GINS4
KLK5
C10orf116
RECQL4
C16orf57
HRCT1
TRDMT1
CRY2
ZNF552
CHST2
C4B
DEPDC1B
GALNT7
PLA2G4A
KDM1B
DNAJB11
CHST15
OIP5
COL22A1
KCNG1
CCDC18
MAML2
NRTN
PELI1
HIST1H3B
NUDT12
NR2E3
CDKAL1
FAM198B
FAM105B
NCAPD2
MFAP4
CENPL
BCAS1
SLC19A2
TSPAN13
CCDC48
IGF2
BTF3
CCDC96
VAV3
E2F8
USP1
FANCC
FLJ36031
MCM7
ANKS6
ERBB3
REEP5
PSRC1
BTG3
KIF11
TCF20
MSH2
ATP11A
POU4F1
PPARGC1B
LRIG1
CDC25C
TLX3
BEND3
ZWINT
ZWINT
SH3D19
NPDC1
PCSK4
MCM4
CCDC8
NMU
IGFBP6
TTYH1
TYMS
DOCK7
GTPBP8
MSH6
IGF1
HLA-DOB
GSN
RERG
CEBPB
NDN
C10orf26
CELSR1
ARNTL2
CLCN5
LMX1B
GPD1L
GSTP1
C9orf30
CAPN13
PIM1
CLSTN2
TMPO
ELF5
COL4A4
SOX6
RIOK1
L3MBTL4
KIAA0020
ESPL1
GPRASP1
DONSON
DUSP22
ATP11C
CX3CL1
TGM1
DNAJC12
CKS2
EFCAB6
ARHGEF4
ESYT3
DNA2
CASC1
METRN
MGC72080
PLAC9
GSTA5
SBSN
FSCN1
LAMP3
MSL3P1
SOD2
CCNB1
KLK6
GTPBP4
SHCBP1
ATP7B
GLIPR2
CPNE8
RTN4RL1
MKL2
RAB26
LRBA
RASGEF1B
IL6ST
DMD
GART
SKP1
FOLR1
MAP7D3
C5orf30
MICALL1
BBOX1
CENPK
NAA50
C16orf45
RASEF
IGFBP4
TRAIP
DDX26B
SPAG5
ITM2C
ECE2
SPG11
TP53TG1
KIAA0232
LBR
ATAD2
MTA3
CSTB
GLI3
KBTBD12
C11orf75
FGFBP1
RBKS
IL20RB
CDKN3
TTC7A
RUNX1T1
IDUA
NDUFAF4
CHAC2
CLIC4
IL34
SOX8
MIA
PRIM2
CTSC
MSH5
CLDN11
RASAL1
IFT140
SCRG1
SPRY2
BRIX1
GAS2L3
PLA2G12A
YEATS2
PLK1
CREB3L4
TAPT1
ITPR1
MAGED2
C4orf7
SLC39A6
TEX10
PER2
ARL9
HAUS8
ABTB2
FMNL2
DNAH5
NFIB
RBM38
TK1
GREB1
BCAS4
SLC15A1
C10orf32
ARL5B
RGS11
DLX6
FAM135A
ZNF462
E2F7
FBXO36
TCTN1
FIGNL1
JAM2
FBXO5
C14orf45
BPI
KLHL34
RAP2A
C12orf48
GLTSCR2
MRPL47
C19orf46
SEPHS1
COTL1
ANKRA2
BOC
C12orf11
PPARGC1A
KRT9
MTERFD3
CHAF1A
TSPAN7
KIAA0101
THOC4
OGFRL1
RCAN1
TTC36
EME1
PPAP2A
CCDC74B
ITM2A
PFKP
CDH19
FAM126A
ZMYND10
C15orf23
MEMO1
LYPD5
EEF1A2
MICAL3
GJB3
CTDSP1
EBP
LOXL4
PNRC1
DNAJC9
SEMA3F
C11orf82
NEIL1
OSBPL3
UQCRH
KLK7
LTC4S
BYSL
PVR
FAM136A
FAM136A
NPNT
SYBU
PPAP2B
UCN
NGFR
FOXO1
DHFR
GPM6B
PTMA
SCHIP1
CELF4
LMTK2
C5orf34
KCNN4
TSPAN33
FXYD6
PRSS12
WNT10A
MFI2
IFT46
UPP1
KRT18P55
FAM64A
GIN1
LRRC46
C8orf47
PGBD5
GSDMC
TMEM63C
TACC3
HIST1H2AM
HIST1H1B
TSPAN1
STH
MMP1
TPCN1
MTBP
TNN
PROS1
YTHDC2
LYN
ST8SIA1
PRTFDC1
SOSTDC1
KIAA1407
NIPAL1
NIPAL1
PHF19
CDC42EP1
RGS20
IRAK1
C18orf56
UCHL5
NUP93
IFT88
KRT5
PADI2
PDCD5
LHFP
KCTD3
TGFBR2
PLOD1
MMP23B
POLA1
SERPINB6
C3orf18
UBR1
SEL1L3
ACOT4
SCN2B
RASSF4
GBP1
PFDN2
VRK1
C1orf106
ARHGAP11A
PPP1R14B
POLR3G
C2orf40
ARL13A
SF3B3
DAPK1
FAM179B
TMBIM4
FOLR3
ZNF643
NT5DC2
CACNA2D2
KRT6B
FCER1A
RDH10
STK38
PLS3
ABCA6
ERGIC1
MAPK4
C1orf112
UBE2S
KIAA0825
PDXK
SHFM1
PLEKHA6
FANCG
PRKY
TOPBP1
CXCL1
CEP290
PRRT3
S100A3
TUBB
EGFLAM
NUS1
SELENBP1
GNG11
PNPLA7
OSCP1
MREG
C6orf145
KPNA2
KPNA2
MYO5C
ST3GAL6
GPR77
FRMD3
FANK1
PLAGL2
EME2
IL33
PLCD4
TFF1
KARS
HIST1H3F
SERPINB5
ZNF703
GSTA2
CCDC77
TTF2
TLE4
STARD10
NUP50
WDFY3
KLF5
HN1
ADCY9
PIP
XPO5
HIST2H3A
CPEB2
ECT2
MSL3
CCHCR1
BCL2
KIAA1467
SMAD9
PNPLA4
MMP7
EXOC6
SCEL
FAM63A
WDR19
MXD4
ESCO2
CNTNAP3
CAV1
ID4
RAB27B
C6orf115
OGN
HIST1H2BF
PRR13
SEMA5A
UBE2E3
ACOT9
EPB41L5
NUP153
S1PR2
CENPQ
KHDRBS3
ASF1B
C17orf108
BTG2
TBC1D7
ST6GALNAC6
C1QL4
TMEM194B
SLC40A1
TNFRSF21
HIST1H2AI
DNAJC14
LIX1L
NFE2L3
LRRC17
ICAM1
CMTM7
EPHB6
NRIP1
VARS
SYT17
ADAMTS3
CCKBR
SREBF1
KCNH8
BAI2
KLK8
PRLR
TARS
PRR15
SAC3D1
CCL14
TAP2
C4orf21
TCOF1
ROR1
LRR1
CLDN5
KRTAP10-1
IKBKB
ADORA2B
CKS1B
ADAM17
TUBB6
KRT17
MYO10
TUBA4A
FABP7
SMC2
KIF1B
FNIP1
C16orf87
LMO4
CALR
PPP1R3C
DDX39A
MAMLD1
ENTPD8
ZNF286A
CEP152
CYP7B1
PDHA1
S100B
CCL7
NUDT1
PLEKHF2
RPL21
SPEF1
KRT14
KRT6A
FLJ33630
PCNA
MCM2
TRIM47
ANKRD35
SLC36A4
HIGD1B
GABRE
IL11RA
GLI1
FUT4
CD274
PAN2
SPRY1
DGKD
CAPN8
TMEM123
PTPRT
RHCG
C7orf63
CH25H
GTF2IRD2
CDK2
PEX13
FAAH2
RIPK4
GPC2
CAMK2N1
C9orf7
RUNDC1
RFC3
ABCA8
NRAS
LYPD1
NUDT16L1
AQP1
MB21D1
WBP1
SMC1B
ENY2
CYBRD1
AK8
CCDC80
SALL2
TCEAL1
TTC39A
SFRP1
VMA21
ECI1
NAB1
CCL13
CYB5A
MYL5
SDPR
HIST1H2BB
LCN2
MIR17HG
MSRB3
TTC18
POTEB
ALG3
CLEC14A
OR8B8
PRG2
SH3GL3
C16orf61
KLHL7
ACTA2
EML4
HECA
HECTD2
HIST1H2BJ
ATP1B3
THBS4
COL4A3BP
PSMC3IP
TTLL4
HLF
POC5
U2AF1
ARPC5L
PRPF4B
C13orf27
WWTR1
CCDC90A
SF3A3
NDRG2
MAP3K12
PTPN14
C20orf103
ZBED2
FOXN2
TRAF3IP1
TMBIM6
SLC9A3R1
PDAP1
RPL21P44
FUT8
FAM150B
MTAP
CCT6A
CCT6A
ABLIM3
PELI2
PAX6
FAT1
NRM
IMPA2
MUC16
NDRG1
SEPP1
RAB11FIP3
KIAA1609
MYLK2
ANP32B
BHLHE40
ADAMTS5
COL4A5
GFOD1
MYH11
HRASLS
DARC
PABPC1
ANKRD42
ELAVL1
LSR
C6orf211
CAGE1
MZF1
CAB39L
BMP2
RCC2
C3
CACYBP
ACTR3B
TMEM48
FAM110B
NBEA
TNXB
NCK1
GGH
KIAA0182
ZSCAN16
SPEF2
ADD3
GPIHBP1
SHC4
TMEM74
PRPS2
ADRA2A
GAS6
CBR4
RGL2
C6orf218
NFIL3
DPYSL2
SNCA
NCK2
TCEAL6
CPE
KIF21A
HSD17B4
FAM20A
SH3GLB2
RND3
INPP5J
FPR2
SCN7A
EIF4B
SLC16A10
AHNAK
STK36
IGF2BP2
RPH3AL
SLC16A6
CXCL10
KRTAP21-1
PREP
SMOC1
PDE9A
DNMT3B
RAPGEF3
IL22RA2
C15orf2
FRY
BACH2
INPP1
RYR1
A2M
TWIST2
KLHDC1
MTPAP
AGGF1
ZFHX4
VSNL1
F7
SLC6A9
CCND2
HIST1H4L
HAUS7
DNAJC2
SCARA5
B3GALNT2
HIST1H3D
FBXL5
TET1
CCNG2
DZIP1
SLC4A8
PBX1
C2orf55
RPP40
HSPB2
FBLN5
ACSL4
TMEM170A
FAM20C
SSRP1
PA2G4
PA2G4
EMILIN2
WDR96
NKRF
GLUD2
STK38L
SLC34A2
WHSC1
GCH1
TRIM8
SLC10A3
TMEM204
ZC3H12B
CPXM1
CYB5R1
C16orf53
CNTNAP3B
GNRH1
TACC1
DPH2
APPL2
C9orf100
PHF6
ENPP2
PID1
TIGD2
FREM1
ANKRD30B
CBX7
PPM1F
LRP12
PEX11A
ARL4C
COX7A1
MURC
TXNDC5
TNNT3
C14orf79
HIC1
HPRT1
SOCS2
CEP57
PSMG1
TP53BP1
FXYD1
SLC46A1
ETS2
FABP5
ZBTB16
NTN4
UGDH
PGR
UNC13D
CASP2
SERF2
RHEB
FOXL1
FLJ38379
NINJ1
HIST1H3H
GPRC5C
EPAS1
OCA2
C14orf132
ITFG3
KRT81
UNG
KIAA0040
TMEM206
TRMT11
F2RL2
APH1B
SUOX
CNOT1
CSAD
GEM
PINK1
ZCCHC10
TNNI2
MBP
SMARCC2
SAMD5
ASMTL
HMGB2
CDC5L
KLHL29
COQ7
SYNCRIP
CYB5R2
CASZ1
CDYL2
BOP1
UBXN10
MBNL3
SVEP1
RORC
FLNA
ALX4
YWHAZ
GZMB
C9orf169
FBXO32
CD38
BATF3
SYT8
TFDP1
EFHA2
MPZL2
PRRG1
HMSD
AIF1L
C2orf81
C12orf10
KIAA1244
ZEB1
LIMS2
EGR1
ABCA13
NUDT5
ARHGEF38
NEK10
JOSD1
GMDS
FAH
GNL2
DYNC1I1
TMSB15B
GABARAPL1
FZD7
EMCN
PDE7A
MBD6
PLEKHF1
LCTL
RPL17
TPRN
FASN
RAI2
PCSK5
IQCK
KANK2
KIF3A
PRR15L
ILF2
AKR7A3
LARP6
PTGFR
IRS1
PAMR1
ATP5G2
FOXK2
SULT1A2
RBMS1
TSC22D1
NAT2
MAGOHB
ALDH1A3
ZCCHC11
CIRH1A
H2BFM
PCDH8
CD82
RTKN2
PLSCR4
FLRT2
MT1X
BICD2
BMP6
PHLDB1
LYAR
FAT4
LIG1
SLC50A1
GDF10
BCL2A1
CALCOCO1
C1S
C5orf22
ODC1
MED13L
IFNG
NUP205
LCA5L
PDGFD
BRI3
PREX1
LOC93622
TNS1
KCTD12
NRXN2
TPT1
MATN3
LOC400043
PML
FAM173A
DCN
SLC22A18
PPPDE2
KLF9
WDR86
RIF1
CTDSP2
HSD17B11
LRP1
XK
RAD54B
HOXA4
PRKCA
GSTCD
ZNF385A
FNDC4
APBA2
C1QTNF3
PTDSS1
FAM102A
SIRT3
NDUFAF1
C17orf51
C6orf47
PCDH18
TMEM175
TNFRSF10D
PHF5A
CCDC102A
PRKDC
TRPM4
CCL8
CSRNP2
URB2
DCTN4
PHYHIP
ADCY6
SOBP
RHOC
CHRD
GDF15
37865
AQP5
PTEN
POLR1E
PSMB4
COL6A2
POLD4
VLDLR
RARA
ZNF521
PRICKLE1
CIB2
NT5C2
EFCAB11
WDR53
FAM13B
VPS54
HIST1H4D
GFRA3
KRT23
SUSD3
ECI2
GAL
HMGB3
GPR64
USP10
GLUD1
ARHGAP32
SCAMP1
STAC2
NCAPH2
C1R
DNMBP
FYCO1
BHLHE22
CHCHD5
KRT8
HR
ANGPT1
IRX5
MYO19
RPS6KA3
SYT11
CNN1
SHMT2
C6orf26
BTRC
C16orf80
LAMB2
CDK16
RMI1
GDI2
ELOVL5
CCDC14
CLEC4D
COX4NB
CTSG
SLX4
FEZ1
TEK
ZER1
PAPD4
GBP5
ACAT2
EPN3
SMOC2
RRAGD
TIPIN
PDE2A
PODN
CTSF
PLAGL1
PLAGL1
PIGQ
DMRTA2
CNNM4
SMC6
CALHM2
SELRC1
SLC33A1
CFI
RRM2
DNMT1
PDE7B
CCDC24
EDN1
SPATA20
FLVCR1
ARL1
C7
PGPEP1
APCDD1
OMD
ENPP1
NCRNA00087
NEK11
CDKN1C
BACH1
HIST1H2BN
MRPS5
DDX11
RPS9
CHML
SH3BGRL
C1orf21
LIN28B
SETD8
HIST1H2AB
PCBP2
PUS7
LY75
CXCL2
TMEM121
DECR2
PTP4A2
PTGS2
HIST1H4C
MTMR2
COL11A2
KPNA4
RELT
DIAPH1
DAPP1
KCTD6
C19orf21
C5orf44
EFCAB1
CXCL14
IQCH
DAK
FAM134B
TAGAP
CHTF18
TOP2A
ACTR3
USP6NL
IFRD1
ACOX2
CTTNBP2NL
CTTNBP2NL
ETS1
KIT
NLRP7
KIAA1598
RLIM
COX17
CREB5
CREB5
SYNM
TUSC2
NCS1
CPEB1
FAM98C
CEP250
ETV7
CASC4
GPT2
ASAH1
SNRPD1
GYPC
PNP
RGL1
PIK3R1
PKD2
IL2RA
TANK
DNAH17
IGFALS
CDK7
SEMA3B
MYL9
TMEM65
SLC35F2
RHEBL1
MUC1
TCEAL4
MTL5
NMB
RNPEP
ASS1
ITPRIPL1
AKR1B1
GAS7
C5orf62
SIRPA
MYLK
HPN
LOC399815
AFF4
TBPL1
SCPEP1
SSBP4
KIF24
TBCK
ENO1
ADD2
TMEM62
PAPD7
XPO1
GALNT12
LRFN2
CPLX1
MIPOL1
COCH
ECE1
STARD4
DST
SH3TC2
C1GALT1
PDIA6
STX18
ANXA8L2
DCBLD2
SIRT5
SMO
C3orf58
KLF13
TOB1
APBB1
MYO1E
SLC27A6
MRPS17
CXCL11
TRMT6
KLHDC7B
BAZ2A
N6AMT1
TMC5
ETNK2
COMMD10
PAPSS1
MAPK9
ZNF454
MFSD7
GSTM1
FAM89A
LEO1
PROX1
CAPN11
CNRIP1
C1orf64
MGAT3
TNPO3
UQCRQ
PVRL2
GSTM2
H2AFV
FSTL1
RPS3A
RPS3A
CCNDBP1
BCL11B
HIST1H2AK
FAM60A
SLC25A27
RTN4R
BAIAP2L1
BCDIN3D
TOX4
LSM14B
PHYHD1
DNAH7
PPP2R2B
LRRC8D
FBXO15
ARHGAP30
RNF208
USP39
CAV2
TMEM91
PER1
ZNF688
BLVRB
MEOX2
ATAD3A
C6orf15
ROGDI
RECK
SPRYD3
SAP18
SIKE1
PLEKHM3
RBBP5
MYO6
HSP90AA1
SOD3
AIM2
ADAMTS9
ALCAM
PSMB2
CKM
LYPD6B
SLC48A1
AKAP12
MSH3
SRPX
MTMR1
REPS2
FBXL16
SLAIN1
LRRN4CL
RBM34
FBXL7
CFHR3
ADIPOR1
RGS22
CPSF3
PITPNM3
RAD50
RPS23
MDP1
DUSP4
CEP72
MZT2B
MIRLET7BHG
JPH2
KIF13B
TLE3
RMND5B
SEMA7A
FLJ23152
EPT1
SLIT2
NOP2
CTTNBP2
SCCPDH
KITLG
NECAB3
RPL41
KDM2B
MLKL
BHLHE41
MATN2
MAPKBP1
ZUFSP
MAGEL2
PTPN2
DSG3
TAP1
DKC1
STRADB
PRICKLE2
RGL3
GPR124
RPL9
IFI16
MAMDC2
IGBP1
NUDT16
PTPLAD1
ACAN
HIST1H2BH
TARBP2
GPX7
GREB1L
RTN4IP1
VEZT
KRT86
BARD1
OXGR1
BRI3BP
CHRM1
CHORDC1
STAMBP
C19orf51
SLPI
OLFML3
TNFRSF1B
RFC5
FYN
ABCC11
LTBP3
ANGPTL1
DKK3
GREM2
ISM1
SLC25A35
C14orf139
PHPT1
PTGER4
FCRL5
SGK1
SYNC
MAP7D1
HTRA1
UBAP2L
TCP11L1
CMPK1
TFDP2
C3orf26
NEBL
LARP4
SPON1
CYYR1
VEZF1
IRX1
C13orf18
HNRPDL
CLDN16
FGF7
ARFIP1
EPB41L2
CYP4Z1
ABCB8
MPHOSPH9
TMEM38A
FBLN1
RHOJ
C10orf57
IL18BP
PPAT
ZBTB4
NPAS1
EPOR
TSC1
ZMAT1
GPR172A
CCNB1IP1
TMEM130
ATR
TMBIM1
CCDC150
ALKBH7
TSPAN31
PLAT
GPRC5B
PDE1C
CCDC106
DCUN1D1
HIST1H2BO
KLHDC2
PSIP1
CDKL3
MYLK4
XRCC3
SAA1
ASXL1
ADM
TIMM17B
SERBP1
FAM172A
GALNT10
ZDHHC13
NEIL3
GLUL
ATP6AP1L
ATP6AP1L
CALD1
CD93
DNASE1L2
MDN1
KCNK12
NCAPD3
SERP2
PDGFRA
KHSRP
CX3CR1
EPB41L4A
POLE2
RPS27A
GRHL2
DTX3
NME4
TOMM7
SPIB
PRDX4
TDRD10
BATF2
MSX2P1
IL32
ARHGAP20
PGM5
BARX1
LAG3
GAPDH
RBMS3
TRAK1
TNFSF14
SLC25A40
OSR1
ZNF519
BNIPL
SENP5
TNK1
NAALADL1
TBX3
ZNF124
ZBED4
C9orf89
SFRP2
GEMIN6
TSPAN15
SLMO1
COL27A1
SYK
ZYX
PTCH1
FOXN3
C10orf125
SHC2
DCBLD1
ICAM2
UTP15
LRRC8C
SRC
POLR2F
TFAP2B
GNPTG
SPEG
EIF3F
FRMD6
LGR5
SYTL4
HIST1H2AH
IVNS1ABP
C6orf1
ABHD1
HIST1H2BL
TNFAIP3
SQLE
PRKCQ
GLIS1
TONSL
SLC45A4
GRP
EIF5A
ZFYVE1
MIER3
MICALCL
TBC1D19
TMEM161B
TNFSF13B
HOXA3
CPA4
NUMA1
TRRAP
CRISPLD2
TUBA1B
ITGB5
EGFL6
CYP4Z2P
RAB3A
CSRNP1
RCN1
UEVLD
SURF1
TOX3
RXRA
SACS
UBE3A
HMCN1
PIK3CD
C9orf117
PHGR1
KLHL12
TRIM3
FBXL17
ISCU
LRIG3
NMT2
ABCD1
LPAR6
FAAH
EGR2
C6orf154
DLX5
WDR81
ZWILCH
REEP1
UGP2
EBF1
APP
SNRPN
SNRPN
SNRPN
BBS1
TCF7
CKAP2
KCNJ10
DCAF13
CSE1L
SVOPL
CNOT10
PLEKHH3
DENND3
SSPN
UBAP2
RIN3
SLC22A16
C3orf55
PSEN2
TRPM6
EAPP
TATDN2
HNMT
RCC1
WDR52
LSM2
C16orf93
HIST1H2AJ
COX6A1
INTS7
LRRC26
STAG3
STAG3
RAD17
KIF5C
KIF5C
FAM26F
PPP1R10
SLC25A37
SLC25A37
TMEM87B
LHX2
CDC25B
RHBDF2
RABEP2
JMJD8
CLEC3B
SNX1
HEXIM2
FGD3
ZC3H18
RET
DIXDC1
ARRB1
HIST1H2BE
C10orf10
CDS1
FAM122B
POLR2D
PI3
SEMA3C
C21orf34
CORO1C
DCPS
LPAR1
[truncated: 8,715 more rows]

## Sheet: METABRIC 5 fold CVRandom Forest
Confusion Matrix and Statistics	Confusion Matrix and Statistics	Confusion Matrix and Statistics	Confusion Matrix and Statistics	Confusion Matrix and Statistics
Reference	Reference	Reference	Reference	Reference
Prediction 1 2 3	Prediction 1 2 3	Prediction 1 2 3	Prediction 1 2 3	Prediction 1 2 3
1 6 0 0	1 6 0 0	1 10 0 0	1 7 0 0	1 12 0 0
2 2 20 2	2 0 14 0	2 0 30 1	2 0 25 4	2 0 30 5
3 0 1 19	3 0 4 20	3 1 1 30	3 0 2 25	3 0 2 28
Overall Statistics	Overall Statistics	Overall Statistics	Overall Statistics	Overall Statistics
Accuracy : 0.9	Accuracy : 0.9091	Accuracy : 0.9589	Accuracy : 0.9048	Accuracy : 0.9091
95% CI : (0.7819, 0.9667)	95% CI : (0.7833, 0.9747)	95% CI : (0.8846, 0.9914)	95% CI : (0.8041, 0.9642)	95% CI : (0.8216, 0.9627)
No Information Rate : 0.42	No Information Rate : 0.4545	No Information Rate : 0.4247	No Information Rate : 0.4603	No Information Rate : 0.4286
P-Value [Acc > NIR] : 1.676e-12	P-Value [Acc > NIR] : 2.623e-10	P-Value [Acc > NIR] : < 2.2e-16	P-Value [Acc > NIR] : 1.145e-13	P-Value [Acc > NIR] : < 2.2e-16
Kappa : 0.8364	Kappa : 0.8493	Kappa : 0.9329	Kappa : 0.8394	Kappa : 0.8533
Mcnemar's Test P-Value : NA	Mcnemar's Test P-Value : NA	Mcnemar's Test P-Value : NA	Mcnemar's Test P-Value : NA	Mcnemar's Test P-Value : NA
Statistics by Class:	Statistics by Class:	Statistics by Class:	Statistics by Class:	Statistics by Class:
Class: 1 Class: 2 Class: 3	Class: 1 Class: 2 Class: 3	Class: 1 Class: 2 Class: 3	Class: 1 Class: 2 Class: 3	Class: 1 Class: 2 Class: 3
Sensitivity 0.7500 0.9524 0.9048	Sensitivity 1.0000 0.7778 1.0000	Sensitivity 0.9091 0.9677 0.9677	Sensitivity 1.0000 0.9259 0.8621	Sensitivity 1.0000 0.9375 0.8485
Specificity 1.0000 0.8621 0.9655	Specificity 1.0000 1.0000 0.8333	Specificity 1.0000 0.9762 0.9524	Specificity 1.0000 0.8889 0.9412	Specificity 1.0000 0.8889 0.9545
Pos Pred Value 1.0000 0.8333 0.9500	Pos Pred Value 1.0000 1.0000 0.8333	Pos Pred Value 1.0000 0.9677 0.9375	Pos Pred Value 1.0000 0.8621 0.9259	Pos Pred Value 1.0000 0.8571 0.9333
Neg Pred Value 0.9545 0.9615 0.9333	Neg Pred Value 1.0000 0.8667 1.0000	Neg Pred Value 0.9841 0.9762 0.9756	Neg Pred Value 1.0000 0.9412 0.8889	Neg Pred Value 1.0000 0.9524 0.8936
Precision 1.0000 0.8333 0.9500	Precision 1.0000 1.0000 0.8333	Precision 1.0000 0.9677 0.9375	Precision 1.0000 0.8621 0.9259	Precision 1.0000 0.8571 0.9333
Recall 0.7500 0.9524 0.9048	Recall 1.0000 0.7778 1.0000	Recall 0.9091 0.9677 0.9677	Recall 1.0000 0.9259 0.8621	Recall 1.0000 0.9375 0.8485
F1 0.8571 0.8889 0.9268	F1 1.0000 0.8750 0.9091	F1 0.9524 0.9677 0.9524	F1 1.0000 0.8929 0.8929	F1 1.0000 0.8955 0.8889
Prevalence 0.1600 0.4200 0.4200	Prevalence 0.1364 0.4091 0.4545	Prevalence 0.1507 0.4247 0.4247	Prevalence 0.1111 0.4286 0.4603	Prevalence 0.1558 0.4156 0.4286
Detection Rate 0.1200 0.4000 0.3800	Detection Rate 0.1364 0.3182 0.4545	Detection Rate 0.1370 0.4110 0.4110	Detection Rate 0.1111 0.3968 0.3968	Detection Rate 0.1558 0.3896 0.3636
Detection Prevalence 0.1200 0.4800 0.4000	Detection Prevalence 0.1364 0.3182 0.5455	Detection Prevalence 0.1370 0.4247 0.4384	Detection Prevalence 0.1111 0.4603 0.4286	Detection Prevalence 0.1558 0.4545 0.3896
Balanced Accuracy 0.8750 0.9072 0.9351	Balanced Accuracy 1.0000 0.8889 0.9167	Balanced Accuracy 0.9545 0.9720 0.9601	Balanced Accuracy 1.0000 0.9074 0.9016	Balanced Accuracy 1.0000 0.9132 0.9015

## Sheet: METABRIC 5 fold CV PLS
Confusion Matrix and Statistics	Confusion Matrix and Statistics	Confusion Matrix and Statistics	Confusion Matrix and Statistics	Confusion Matrix and Statistics
Reference	Reference	Reference	Reference	Reference
Prediction 1 2 3	Prediction 1 2 3	Prediction 1 2 3	Prediction 1 2 3	Prediction 1 2 3
1 6 0 0	1 6 0 0	1 6 0 0	1 7 0 0	1 12 0 0
2 2 19 4	2 0 13 0	2 2 28 1	2 0 24 3	2 0 30 0
3 0 2 17	3 0 5 20	3 3 3 30	3 0 3 26	3 0 2 33
Overall Statistics	Overall Statistics	Overall Statistics	Overall Statistics	Overall Statistics
Accuracy : 0.84	Accuracy : 0.8864	Accuracy : 0.8767	Accuracy : 0.9048	Accuracy : 0.974
95% CI : (0.7089, 0.9283)	95% CI : (0.7544, 0.9621)	95% CI : (0.7788, 0.942)	95% CI : (0.8041, 0.9642)	95% CI : (0.9093, 0.9968)
No Information Rate : 0.42	No Information Rate : 0.4545	No Information Rate : 0.4247	No Information Rate : 0.4603	No Information Rate : 0.4286
P-Value [Acc > NIR] : 1.189e-09	P-Value [Acc > NIR] : 2.58e-09	P-Value [Acc > NIR] : 1.167e-15	P-Value [Acc > NIR] : 1.145e-13	P-Value [Acc > NIR] : < 2.2e-16
Kappa : 0.7382	Kappa : 0.8113	Kappa : 0.7938	Kappa : 0.8391	Kappa : 0.958
Mcnemar's Test P-Value : NA	Mcnemar's Test P-Value : NA	Mcnemar's Test P-Value : 0.1116	Mcnemar's Test P-Value : NA	Mcnemar's Test P-Value : NA
Statistics by Class:	Statistics by Class:	Statistics by Class:	Statistics by Class:	Statistics by Class:
Class: 1 Class: 2 Class: 3	Class: 1 Class: 2 Class: 3	Class: 1 Class: 2 Class: 3	Class: 1 Class: 2 Class: 3	Class: 1 Class: 2 Class: 3
Sensitivity 0.7500 0.9048 0.8095	Sensitivity 1.0000 0.7222 1.0000	Sensitivity 0.54545 0.9032 0.9677	Sensitivity 1.0000 0.8889 0.8966	Sensitivity 1.0000 0.9375 1.0000
Specificity 1.0000 0.7931 0.9310	Specificity 1.0000 1.0000 0.7917	Specificity 1.00000 0.9286 0.8571	Specificity 1.0000 0.9167 0.9118	Specificity 1.0000 1.0000 0.9545
Pos Pred Value 1.0000 0.7600 0.8947	Pos Pred Value 1.0000 1.0000 0.8000	Pos Pred Value 1.00000 0.9032 0.8333	Pos Pred Value 1.0000 0.8889 0.8966	Pos Pred Value 1.0000 1.0000 0.9429
Neg Pred Value 0.9545 0.9200 0.8710	Neg Pred Value 1.0000 0.8387 1.0000	Neg Pred Value 0.92537 0.9286 0.9730	Neg Pred Value 1.0000 0.9167 0.9118	Neg Pred Value 1.0000 0.9574 1.0000
Precision 1.0000 0.7600 0.8947	Precision 1.0000 1.0000 0.8000	Precision 1.00000 0.9032 0.8333	Precision 1.0000 0.8889 0.8966	Precision 1.0000 1.0000 0.9429
Recall 0.7500 0.9048 0.8095	Recall 1.0000 0.7222 1.0000	Recall 0.54545 0.9032 0.9677	Recall 1.0000 0.8889 0.8966	Recall 1.0000 0.9375 1.0000
F1 0.8571 0.8261 0.8500	F1 1.0000 0.8387 0.8889	F1 0.70588 0.9032 0.8955	F1 1.0000 0.8889 0.8966	F1 1.0000 0.9677 0.9706
Prevalence 0.1600 0.4200 0.4200	Prevalence 0.1364 0.4091 0.4545	Prevalence 0.15068 0.4247 0.4247	Prevalence 0.1111 0.4286 0.4603	Prevalence 0.1558 0.4156 0.4286
Detection Rate 0.1200 0.3800 0.3400	Detection Rate 0.1364 0.2955 0.4545	Detection Rate 0.08219 0.3836 0.4110	Detection Rate 0.1111 0.3810 0.4127	Detection Rate 0.1558 0.3896 0.4286
Detection Prevalence 0.1200 0.5000 0.3800	Detection Prevalence 0.1364 0.2955 0.5682	Detection Prevalence 0.08219 0.4247 0.4932	Detection Prevalence 0.1111 0.4286 0.4603	Detection Prevalence 0.1558 0.3896 0.4545
Balanced Accuracy 0.8750 0.8489 0.8703	Balanced Accuracy 1.0000 0.8611 0.8958	Balanced Accuracy 0.77273 0.9159 0.9124	Balanced Accuracy 1.0000 0.9028 0.9042	Balanced Accuracy 1.0000 0.9688 0.9773

## Sheet: METABRIC 5 fold CV SVM
Confusion Matrix and Statistics	Confusion Matrix and Statistics	Confusion Matrix and Statistics	Confusion Matrix and Statistics	Confusion Matrix and Statistics
Reference	Reference	Reference	Reference	Reference
Prediction 1 2 3	Prediction 1 2 3	Prediction 1 2 3	Prediction 1 2 3	Prediction 1 2 3
1 7 0 1	1 6 0 0	1 9 0 0	1 6 0 0	1 12 0 0
2 1 18 1	2 0 16 0	2 0 29 1	2 0 25 1	2 0 31 2
3 0 3 19	3 0 2 20	3 2 2 30	3 1 2 28	3 0 1 31
Overall Statistics	Overall Statistics	Overall Statistics	Overall Statistics	Overall Statistics
Accuracy : 0.88	Accuracy : 0.9545	Accuracy : 0.9315	Accuracy : 0.9365	Accuracy : 0.961
95% CI : (0.7569, 0.9547)	95% CI : (0.8453, 0.9944)	95% CI : (0.8474, 0.9774)	95% CI : (0.8453, 0.9824)	95% CI : (0.8903, 0.9919)
No Information Rate : 0.42	No Information Rate : 0.4545	No Information Rate : 0.4247	No Information Rate : 0.4603	No Information Rate : 0.4286
P-Value [Acc > NIR] : 1.77e-11	P-Value [Acc > NIR] : 1.215e-12	P-Value [Acc > NIR] : < 2.2e-16	P-Value [Acc > NIR] : 7.063e-16	P-Value [Acc > NIR] : < 2.2e-16
Kappa : 0.8069	Kappa : 0.9249	Kappa : 0.8876	Kappa : 0.8917	Kappa : 0.9371
Mcnemar's Test P-Value : 0.3916	Mcnemar's Test P-Value : NA	Mcnemar's Test P-Value : NA	Mcnemar's Test P-Value : NA	Mcnemar's Test P-Value : NA
Statistics by Class:	Statistics by Class:	Statistics by Class:	Statistics by Class:	Statistics by Class:
Class: 1 Class: 2 Class: 3	Class: 1 Class: 2 Class: 3	Class: 1 Class: 2 Class: 3	Class: 1 Class: 2 Class: 3	Class: 1 Class: 2 Class: 3
Sensitivity 0.8750 0.8571 0.9048	Sensitivity 1.0000 0.8889 1.0000	Sensitivity 0.8182 0.9355 0.9677	Sensitivity 0.85714 0.9259 0.9655	Sensitivity 1.0000 0.9688 0.9394
Specificity 0.9762 0.9310 0.8966	Specificity 1.0000 1.0000 0.9167	Specificity 1.0000 0.9762 0.9048	Specificity 1.00000 0.9722 0.9118	Specificity 1.0000 0.9556 0.9773
Pos Pred Value 0.8750 0.9000 0.8636	Pos Pred Value 1.0000 1.0000 0.9091	Pos Pred Value 1.0000 0.9667 0.8824	Pos Pred Value 1.00000 0.9615 0.9032	Pos Pred Value 1.0000 0.9394 0.9688
Neg Pred Value 0.9762 0.9000 0.9286	Neg Pred Value 1.0000 0.9286 1.0000	Neg Pred Value 0.9688 0.9535 0.9744	Neg Pred Value 0.98246 0.9459 0.9688	Neg Pred Value 1.0000 0.9773 0.9556
Precision 0.8750 0.9000 0.8636	Precision 1.0000 1.0000 0.9091	Precision 1.0000 0.9667 0.8824	Precision 1.00000 0.9615 0.9032	Precision 1.0000 0.9394 0.9688
Recall 0.8750 0.8571 0.9048	Recall 1.0000 0.8889 1.0000	Recall 0.8182 0.9355 0.9677	Recall 0.85714 0.9259 0.9655	Recall 1.0000 0.9688 0.9394
F1 0.8750 0.8780 0.8837	F1 1.0000 0.9412 0.9524	F1 0.9000 0.9508 0.9231	F1 0.92308 0.9434 0.9333	F1 1.0000 0.9538 0.9538
Prevalence 0.1600 0.4200 0.4200	Prevalence 0.1364 0.4091 0.4545	Prevalence 0.1507 0.4247 0.4247	Prevalence 0.11111 0.4286 0.4603	Prevalence 0.1558 0.4156 0.4286
Detection Rate 0.1400 0.3600 0.3800	Detection Rate 0.1364 0.3636 0.4545	Detection Rate 0.1233 0.3973 0.4110	Detection Rate 0.09524 0.3968 0.4444	Detection Rate 0.1558 0.4026 0.4026
Detection Prevalence 0.1600 0.4000 0.4400	Detection Prevalence 0.1364 0.3636 0.5000	Detection Prevalence 0.1233 0.4110 0.4658	Detection Prevalence 0.09524 0.4127 0.4921	Detection Prevalence 0.1558 0.4286 0.4156
Balanced Accuracy 0.9256 0.8941 0.9007	Balanced Accuracy 1.0000 0.9444 0.9583	Balanced Accuracy 0.9091 0.9558 0.9363	Balanced Accuracy 0.92857 0.9491 0.9386	Balanced Accuracy 1.0000 0.9622 0.9583
