# Supplementary material for: Comprehensive multi-omics analysis of breast cancer reveals distinct long-term prognostic subtypes
Source: Oncogenesis. 2024 Jun 13;13(1):22. doi: 10.1038/s41389-024-00521-6 (PMC11176181; doi:10.1038/s41389-024-00521-6)
Supplement: Supplementary file 9 — Supplementary Data 7 [file 41389_2024_521_MOESM9_ESM.xlsx]

## Sheet: SAM MOC1 vs MOC2
Row	d.value	stdev	rawp	q.value	R.fold
6679	9.80538	NA	0	0	10.3291	FOXA1
6954	9.7775	NA	0	0	13.8508	GATA3
12512	9.65898	NA	0	0	8.04268	MLPH
767	9.56138	NA	0	0	8.99713	FOXC1
18008	-9.47424	NA	0	0	0.386914	PSAT1
21547	9.43938	NA	0	0	5.05321	CXorf61
7702	-9.41498	NA	0	0	0.11564	HIST1H1A
15813	-9.38361	NA	0	0	0.112835	HORMAD1
17741	9.36967	NA	0	0	2.80126	AGR3
411	9.35921	NA	0	0	38.1116	B3GNT5
16145	9.35572	NA	0	0	2.96641	AR
17994	9.35224	NA	0	0	3.21247	UGT8
20943	9.34875	NA	0	0	3.15409	SPDEF
3102	-9.34526	NA	0	0	0.379771	SLC43A3
4773	9.32435	NA	0	0	4.41912	TBC1D9
1340	-9.32435	NA	0	0	0.207401	SGOL1
20182	9.31389	NA	0	0	7.15138	FANCA
19043	9.26858	NA	0	0	6.5526	TTK
19304	9.25115	NA	0	0	5.58625	CCNE1
6773	9.24766	NA	0	0	10.6864	DIAPH3
18459	9.21281	NA	0	0	2.45318	MCM10
15490	-9.21281	NA	0	0	0.188802	BCL11A
13147	-9.20584	NA	0	0	0.305326	CDCA7
5264	9.20584	NA	0	0	2.40347	TTC6
21003	-9.17795	NA	0	0	0.427027	GABBR2
20185	9.15355	NA	0	0	2.25015	STIL
2757	9.15006	NA	0	0	10.2873	YBX1
1420	9.13263	NA	0	0	2.54004	CENPA
8979	9.10823	NA	0	0	2.53735	E2F3
6205	9.10823	NA	0	0	4.495	FANCB
5053	9.10475	NA	0	0	7.29316	VGLL1
5644	9.09081	NA	0	0	4.44618	RAD54L
20953	9.07686	NA	0	0	5.04282	HAPLN3
1415	9.07686	NA	0	0	2.1353	AGR2
17921	-9.07338	NA	0	0	0.337737	CDCA2
2908	9.06641	NA	0	0	2.42344	IGF2BP3
7895	-9.06292	NA	0	0	0.121029	ANXA9
374	9.05943	NA	0	0	2.65237	CHEK1
13082	9.05595	NA	0	0	30.6033	PPP1R14C
1054	9.04201	NA	0	0	2.83918	CEP55
9078	9.02458	NA	0	0	3.45376	FAM171A1
19232	9.02109	NA	0	0	15.234	XBP1
6606	9.01761	NA	0	0	25.8694	LEMD1
17219	9.01412	NA	0	0	27.4664	STAC
16533	9.00366	NA	0	0	2.9062	FBP1
12907	8.99669	NA	0	0	3.44098	CA12
19070	-8.97926	NA	0	0	0.323862	TBX19
1440	-8.97578	NA	0	0	0.266219	ANLN
13675	8.96881	NA	0	0	2.68431	ZNF695
3005	8.96881	NA	0	0	2.71113	ATL2
9745	8.96532	NA	0	0	1.82311	EZH2
5696	8.95835	NA	0	0	11.1871	CENPW
21477	8.94441	NA	0	0	1.95502	CDCA8
10646	8.94092	NA	0	0	13.5084	CCNA2
10184	-8.94092	NA	0	0	0.295571	BUB1
17909	8.93046	NA	0	0	8.90031	CDC25A
2579	8.93046	NA	0	0	5.46855	KRT16
31	8.93046	NA	0	0	2.3486	SLC9A6
19486	8.92	NA	0	0	2.9342	SKA3
3093	8.90955	NA	0	0	7.91032	SLC44A4
12639	-8.90606	NA	0	0	0.280143	CLSPN
1430	8.8956	NA	0	0	2.39213	CTSL2
20464	-8.89212	NA	0	0	0.272417	CENPN
3341	-8.88515	NA	0	0	0.339471	LRP8
16655	-8.87818	NA	0	0	0.475253	ERBB4
21256	8.87469	NA	0	0	3.20802	ESR1
15143	-8.87469	NA	0	0	0.367766	DEPDC1
9135	8.87469	NA	0	0	2.9608	PALM
14938	-8.86423	NA	0	0	0.138559	CENPO
7490	8.85726	NA	0	0	4.79498	GCNT2
5948	8.85726	NA	0	0	2.13135	TFF3
4551	8.85726	NA	0	0	7.41672	HJURP
2680	8.8468	NA	0	0	3.25093	FAM111B
882	8.84332	NA	0	0	6.78949	SFT2D2
19230	8.83983	NA	0	0	27.8429	NDC80
12184	8.83983	NA	0	0	2.62369	ROPN1
66	8.83635	NA	0	0	9.10269	DNALI1
8400	-8.83286	NA	0	0	0.107341	MTHFD1L
6050	8.83286	NA	0	0	3.20909	PTCHD1
17711	8.81543	NA	0	0	3.46982	FBN3
14438	8.80846	NA	0	0	2.69525	PRKX
11792	8.80846	NA	0	0	2.17388	RBL1
15669	-8.80498	NA	0	0	0.311301	MELK
685	8.79103	NA	0	0	5.19493	LOC100131541
16239	-8.78755	NA	0	0	0.0743798	E2F2
4100	8.78406	NA	0	0	2.24564	SLC22A5
3880	8.76663	NA	0	0	2.94594	C15orf42
8585	8.75966	NA	0	0	4.21401	KIF14
20174	8.75269	NA	0	0	3.43835	CDT1
5026	8.74223	NA	0	0	5.57543	SMC4
2453	8.74223	NA	0	0	3.24335	SLC7A8
19590	8.71783	NA	0	0	2.63654	TPX2
5169	-8.71086	NA	0	0	0.233135	RHOB
11224	8.70737	NA	0	0	3.80605	KIF2C
805	8.70737	NA	0	0	2.06723	CTPS
3518	8.69343	NA	0	0	1.73	CRYAB
11677	8.68297	NA	0	0	5.43758	HRK
3067	8.676	NA	0	0	2.32726	RNF145
1772	-8.676	NA	0	0	0.442196	KIFC1
17694	8.67252	NA	0	0	5.37048	TRIP13
4491	8.67252	NA	0	0	9.36336	TTC8
6684	-8.66903	NA	0	0	0.0878813	EXO1
1897	8.66903	NA	0	0	2.23814	BLM
15175	-8.66206	NA	0	0	0.435048	GMPS
410	8.65857	NA	0	0	10.1923	CDC45
21669	8.6516	NA	0	0	2.74733	CCDC82
16630	8.6516	NA	0	0	1.85922	GABRP
5941	-8.6516	NA	0	0	0.406677	CENPF
3166	-8.63766	NA	0	0	0.328869	CDCA3
6915	8.63417	NA	0	0	3.58166	GTSE1
12442	-8.6272	NA	0	0	0.462093	E2F1
15236	-8.61326	NA	0	0	0.232076	CCDC125
4177	8.60629	NA	0	0	2.36915	MCM3
19087	8.6028	NA	0	0	3.55127	PTTG2
6928	8.6028	NA	0	0	2.95294	FAM72D
20100	8.59235	NA	0	0	2.67785	SRPK1
15028	-8.59235	NA	0	0	0.273881	ASPM
18395	8.58189	NA	0	0	4.43723	MKI67
12304	-8.5784	NA	0	0	0.174968	CHODL
2455	8.57492	NA	0	0	2.65442	CENPI
6465	-8.57143	NA	0	0	0.365065	IQGAP3
13086	8.56097	NA	0	0	5.89179	PM20D2
9317	-8.56097	NA	0	0	0.0537768	WNT6
4691	-8.55749	NA	0	0	0.549807	EN1
7156	-8.554	NA	0	0	0.407434	PDSS1
15140	8.55052	NA	0	0	2.2024	CDCA5
126	8.55052	NA	0	0	3.26718	THSD4
13538	8.54703	NA	0	0	2.43081	PAK1IP1
12099	8.54703	NA	0	0	11.1437	NCAPG2
9088	8.54006	NA	0	0	6.73517	FOXM1
16955	8.53657	NA	0	0	3.72005	MCM8
16084	8.53309	NA	0	0	2.39477	ANP32E
4561	8.53309	NA	0	0	2.05137	C17orf28
17984	8.52612	NA	0	0	1.58158	GPR12
17946	8.52612	NA	0	0	2.33993	REEP6
1991	8.52263	NA	0	0	3.63921	SCUBE2
1912	8.51914	NA	0	0	3.14511	DSC2
4419	8.5052	NA	0	0	2.99263	STOX2
17001	-8.49474	NA	0	0	0.300638	LOC648149
6248	8.49474	NA	0	0	1.91942	POLQ
11715	8.48777	NA	0	0	2.36133	MYB
8379	8.48429	NA	0	0	2.47027	AFF3
15670	-8.4808	NA	0	0	0.598247	GPR160
3121	8.47732	NA	0	0	2.41375	SKA1
20096	8.47383	NA	0	0	7.65248	PIF1
6165	-8.47034	NA	0	0	0.391853	NME3
2485	8.46337	NA	0	0	3.1353	FAM72A
4209	-8.4564	NA	0	0	0.0728553	BBS4
3458	-8.4564	NA	0	0	0.422831	IFNAR2
2555	8.45292	NA	0	0	3.02828	FLJ45983
15425	-8.44943	NA	0	0	0.649959	KIF4A
12823	-8.44943	NA	0	0	0.467858	CCNB2
8368	-8.44943	NA	0	0	0.563007	UBE2T
3362	-8.44943	NA	0	0	0.172759	PLCG2
18653	8.44594	NA	0	0	4.76536	NUF2
148	-8.44594	NA	0	0	0.945806	MMS22L
8806	-8.44246	NA	0	0	0.516324	CHRM3
17986	8.43897	NA	0	0	20.5311	GPSM2
14690	8.43549	NA	0	0	4.20702	SPOPL
16983	8.42852	NA	0	0	2.09474	PLEKHG1
16202	8.42503	NA	0	0	2.24743	PFDN5
5732	8.42503	NA	0	0	5.23995	MAPT
1427	8.42503	NA	0	0	6.65881	FAM123B
3988	-8.42154	NA	0	0	0.32005	CREB3L2
5281	-8.41806	NA	0	0	0.536296	OTX1
18891	8.4076	NA	0	0	3.95308	ZCCHC24
8532	8.4076	NA	0	0	3.38495	MID1
3483	8.40412	NA	0	0	1.91169	LMNB2
16994	8.39714	NA	0	0	2.09834	GINS1
14939	8.39714	NA	0	0	25.8772	C4orf34
13783	8.39714	NA	0	0	2.05888	UBE2C
9531	-8.39714	NA	0	0	0.478325	RFC4
7055	8.39714	NA	0	0	13.5721	TRIM2
15708	-8.39366	NA	0	0	0.134787	SPARCL1
12113	-8.39366	NA	0	0	0.195687	KIF20A
19958	-8.39017	NA	0	0	0.130797	NCAPG
16298	8.3832	NA	0	0	2.15226	MRAS
1260	8.3832	NA	0	0	3.59609	SIDT1
7439	8.36577	NA	0	0	1.61875	UHRF1
3703	8.36577	NA	0	0	1.74372	FERMT1
16209	-8.3588	NA	0	0	0.554482	UBASH3B
15742	8.3588	NA	0	0	1.89059	DLGAP5
9341	8.35532	NA	0	0	1.55892	GAMT
6054	-8.35532	NA	0	0	0.477279	KIAA1370
4174	8.35532	NA	0	0	3.19839	C1orf135
1744	8.35532	NA	0	0	2.72706	LY6D
20884	8.35183	NA	0	0	2.40015	INCENP
14816	-8.34834	NA	0	0	0.454219	FAM54A
12121	8.34834	NA	0	0	1.88546	MET
18637	-8.34486	NA	0	0	0.375068	PTTG1
7578	-8.34137	NA	0	0	0.342377	DEGS2
11747	-8.33092	NA	0	0	0.333113	STMN1
7394	8.32743	NA	0	0	3.8168	LOC283454
2794	8.32046	NA	0	0	4.52595	RARRES1
8591	8.31349	NA	0	0	2.56113	COL14A1
6437	8.30303	NA	0	0	2.62134	TCF19
3851	8.30303	NA	0	0	7.01713	ARHGAP11B
18721	-8.29954	NA	0	0	0.317976	GSG2
5949	8.29954	NA	0	0	2.84783	MASTL
12815	8.29606	NA	0	0	2.03037	SLC6A2
684	8.29606	NA	0	0	21.9341	CASC5
17579	8.29257	NA	0	0	3.51423	INPP4B
11702	-8.2856	NA	2.22045e-16	7.08238e-15	0.463682	NCOA7
16403	8.28211	NA	2.22045e-16	7.08238e-15	2.31299	FAM47E
12010	-8.28211	NA	2.22045e-16	7.08238e-15	0.561006	FANCI
1655	-8.28211	NA	2.22045e-16	7.08238e-15	0.355537	AURKB
12772	-8.27863	NA	2.22045e-16	7.08238e-15	0.410964	MFGE8
10409	8.27863	NA	2.22045e-16	7.08238e-15	12.5323	DYNLRB2
8159	-8.27514	NA	2.22045e-16	7.08238e-15	0.169131	DACH1
498	8.27514	NA	2.22045e-16	7.08238e-15	3.52058	PROM1
3544	8.27166	NA	2.22045e-16	7.08238e-15	2.12261	OR7E156P
18406	8.26817	NA	2.22045e-16	7.08238e-15	2.17314	NEK2
9222	8.26817	NA	2.22045e-16	7.08238e-15	3.77408	TIMM8A
19409	8.26469	NA	2.22045e-16	7.08238e-15	1.86316	PLK4
9597	-8.26469	NA	2.22045e-16	7.08238e-15	0.235041	GPR19
12622	-8.25771	NA	2.22045e-16	7.08238e-15	0.573367	LAMA2
9070	8.25771	NA	2.22045e-16	7.08238e-15	4.29356	FANCE
4157	-8.25771	NA	2.22045e-16	7.08238e-15	0.459975	FLJ25917
1175	-8.25074	NA	2.22045e-16	7.08238e-15	0.430758	C6orf97
20339	-8.24377	NA	2.22045e-16	7.08238e-15	0.593674	RGMA
1264	8.24377	NA	2.22045e-16	7.08238e-15	2.58468	RANBP1
16505	8.2368	NA	2.22045e-16	7.08238e-15	4.99146	OR7E24
7978	-8.2368	NA	2.22045e-16	7.08238e-15	0.342922	TGFB3
5643	8.2368	NA	2.22045e-16	7.08238e-15	1.92671	RNASEH2A
17526	8.23331	NA	2.22045e-16	7.08238e-15	2.16867	LOC145837
17966	-8.22983	NA	2.22045e-16	7.08238e-15	0.15744	SKP2
461	8.22983	NA	2.22045e-16	7.08238e-15	1.94535	TMSB15A
316	8.22983	NA	2.22045e-16	7.08238e-15	2.39512	CDK1
17642	8.22634	NA	2.22045e-16	7.08238e-15	1.68788	SLC7A5
19949	-8.22286	NA	2.22045e-16	7.08238e-15	0.246035	CHAF1B
15429	-8.22286	NA	2.22045e-16	7.08238e-15	0.504648	CYP27C1
588	-8.21937	NA	2.22045e-16	7.08238e-15	0.469388	KIF23
19114	-8.2124	NA	2.22045e-16	7.08238e-15	0.286186	TCF7L1
10713	8.2124	NA	2.22045e-16	7.08238e-15	1.99486	SPC25
5792	8.2124	NA	2.22045e-16	7.08238e-15	4.75937	ABAT
18965	8.20891	NA	2.22045e-16	7.08238e-15	1.63172	C5orf46
2311	-8.20891	NA	2.22045e-16	7.08238e-15	0.560387	CDC20
18681	8.20543	NA	2.22045e-16	7.08238e-15	3.75323	LMNB1
416	-8.19497	NA	2.22045e-16	7.08238e-15	0.609633	MSN
17453	-8.188	NA	2.22045e-16	7.08238e-15	0.370336	RAB17
11286	8.188	NA	2.22045e-16	7.08238e-15	2.33257	NOSTRIN
5359	8.18103	NA	2.22045e-16	7.08238e-15	2.06108	KNTC1
4356	-8.17754	NA	2.22045e-16	7.08238e-15	0.196527	OR7E104P
12767	-8.17406	NA	2.22045e-16	7.08238e-15	0.540525	TRIM29
9320	8.17406	NA	2.22045e-16	7.08238e-15	2.85241	JRKL
3399	-8.17406	NA	2.22045e-16	7.08238e-15	0.250361	KDM4B
17925	8.17057	NA	2.22045e-16	7.08238e-15	4.98327	LONRF2
9081	8.17057	NA	2.22045e-16	7.08238e-15	1.82083	C13orf34
16483	-8.16709	NA	2.22045e-16	7.08238e-15	0.257606	RACGAP1
20183	-8.16011	NA	4.44089e-16	1.31116e-14	0.580037	CXXC5
19414	8.16011	NA	4.44089e-16	1.31116e-14	2.74636	PHGDH
14534	8.16011	NA	4.44089e-16	1.31116e-14	3.30979	LIMA1
1956	-8.15663	NA	4.44089e-16	1.31116e-14	0.542381	PRC1
18285	-8.14966	NA	4.44089e-16	1.31116e-14	0.373072	ZNF367
15902	-8.14617	NA	4.44089e-16	1.31116e-14	0.259546	BUB1B
15108	-8.13571	NA	4.44089e-16	1.31116e-14	0.328741	SGOL2
9321	8.13571	NA	4.44089e-16	1.31116e-14	3.00386	LRRC56
13845	8.12526	NA	4.44089e-16	1.31116e-14	2.4162	C21orf91
4998	8.12177	NA	4.44089e-16	1.31116e-14	2.41621	SLC6A14
754	-8.12177	NA	4.44089e-16	1.31116e-14	0.34581	ANKRD30A
12477	8.11829	NA	4.44089e-16	1.31116e-14	2.03163	KIF15
3506	-8.11829	NA	4.44089e-16	1.31116e-14	0.351829	PKMYT1
12643	8.1148	NA	4.44089e-16	1.31116e-14	2.16238	POLD1
17972	-8.11131	NA	4.44089e-16	1.31116e-14	0.371818	ATAD5
16404	8.11131	NA	4.44089e-16	1.31116e-14	3.19398	ORC1
5707	-8.11131	NA	4.44089e-16	1.31116e-14	0.655827	CDK6
14483	-8.10783	NA	4.44089e-16	1.31116e-14	0.551265	FZD9
3665	-8.10434	NA	4.44089e-16	1.31116e-14	0.416076	SCN4B
192	8.10434	NA	4.44089e-16	1.31116e-14	1.05605	TMEM144
15284	8.09737	NA	6.66134e-16	1.88275e-14	2.33994	CHRNA5
3682	8.09737	NA	6.66134e-16	1.88275e-14	2.11245	SRSF12
19090	8.0904	NA	6.66134e-16	1.88275e-14	3.1685	DHTKD1
13637	8.0904	NA	6.66134e-16	1.88275e-14	5.19233	KLHDC9
11800	8.08691	NA	6.66134e-16	1.88275e-14	2.93729	KCNK5
13415	-8.08343	NA	6.66134e-16	1.88275e-14	0.432067	MAP2
6709	-8.08343	NA	6.66134e-16	1.88275e-14	0.526621	TROAP
11985	8.07297	NA	6.66134e-16	1.88275e-14	3.10586	POP1
9501	-8.06948	NA	6.66134e-16	1.88275e-14	0.19802	RAD51AP1
16494	8.06251	NA	6.66134e-16	1.88275e-14	5.43901	BIRC5
7540	8.06251	NA	6.66134e-16	1.88275e-14	8.44285	DBF4
11885	-8.05903	NA	6.66134e-16	1.88275e-14	0.0140182	ANXA1
20864	8.05554	NA	8.88178e-16	2.40753e-14	1.63178	GINS3
6513	-8.05554	NA	8.88178e-16	2.40753e-14	0.456123	MSLN
13133	-8.05206	NA	8.88178e-16	2.40753e-14	0.577671	WDR62
8327	8.05206	NA	8.88178e-16	2.40753e-14	2.00716	CENPE
15504	8.04857	NA	8.88178e-16	2.40753e-14	6.41919	PPARA
8916	-8.04857	NA	8.88178e-16	2.40753e-14	0.226313	ART3
2681	8.04857	NA	8.88178e-16	2.40753e-14	2.1112	BK250D10.8
16425	8.04508	NA	8.88178e-16	2.40753e-14	3.32052	CCNE2
1189	-8.03463	NA	8.88178e-16	2.40753e-14	0.618041	EIF2C2
16323	-8.03114	NA	8.88178e-16	2.40753e-14	0.460486	RFWD3
14491	8.03114	NA	8.88178e-16	2.40753e-14	2.94459	TMEM25
20918	-8.02766	NA	8.88178e-16	2.40753e-14	0.11105	PCP2
4395	-8.0172	NA	1.11022e-15	2.94902e-14	0.169815	WWP1
1410	-8.0172	NA	1.11022e-15	2.94902e-14	0.180655	UCK2
16236	8.01371	NA	1.11022e-15	2.94902e-14	1.66853	LPIN1
7100	8.01371	NA	1.11022e-15	2.94902e-14	1.44536	DTL
3815	-8.00674	NA	1.11022e-15	2.94902e-14	0.524778	MARCO
1948	8.00326	NA	1.11022e-15	2.94902e-14	5.58095	ABCC8
15772	7.99977	NA	1.33227e-15	3.4466e-14	2.73183	LOC440335
9579	-7.99628	NA	1.33227e-15	3.4466e-14	0.272282	AMD1
5750	7.9928	NA	1.33227e-15	3.4466e-14	1.66737	WDHD1
13413	-7.98931	NA	1.33227e-15	3.4466e-14	0.333925	ACADSB
9130	7.98931	NA	1.33227e-15	3.4466e-14	4.79678	RSPH1
5867	-7.98931	NA	1.33227e-15	3.4466e-14	0.665333	C4orf32
1379	7.98931	NA	1.33227e-15	3.4466e-14	4.29685	DEK
17309	7.98234	NA	1.33227e-15	3.4466e-14	2.16593	FANCD2
21082	7.97886	NA	1.55431e-15	3.90651e-14	2.44927	FAM174B
5996	7.97886	NA	1.55431e-15	3.90651e-14	3.38096	KRT18
4338	-7.97886	NA	1.55431e-15	3.90651e-14	0.474908	GPR161
2879	7.97886	NA	1.55431e-15	3.90651e-14	7.1073	FAM49A
16429	7.97188	NA	1.55431e-15	3.90651e-14	4.55105	CDC7
14352	-7.9684	NA	1.55431e-15	3.90651e-14	0.46234	CKAP2L
6914	7.9684	NA	1.55431e-15	3.90651e-14	4.4807	CBX2
1669	7.9684	NA	1.55431e-15	3.90651e-14	2.10078	DALRD3
5873	-7.96491	NA	1.55431e-15	3.90651e-14	0.74194	ZNF446
17373	7.96143	NA	1.77636e-15	4.40878e-14	3.43472	KIAA1324
11728	7.95794	NA	1.77636e-15	4.40878e-14	2.8506	RIPK2
3643	-7.95446	NA	1.77636e-15	4.40878e-14	0.267507	PRR11
19920	-7.95097	NA	1.77636e-15	4.40878e-14	0.714204	NOTCH1
16583	-7.94748	NA	1.9984e-15	4.88357e-14	0.536225	MYBL2
16253	7.94748	NA	1.9984e-15	4.88357e-14	2.25604	MCM6
12130	7.94748	NA	1.9984e-15	4.88357e-14	1.96088	COL9A3
8928	-7.94748	NA	1.9984e-15	4.88357e-14	0.243311	PTX3
18518	7.944	NA	1.9984e-15	4.88357e-14	1.73602	CENPM
19140	7.93354	NA	2.22045e-15	5.34398e-14	2.10707	DSCC1
5280	-7.93354	NA	2.22045e-15	5.34398e-14	0.353888	MARVELD2
8766	7.92308	NA	2.22045e-15	5.34398e-14	2.07271	MALL
8144	7.92308	NA	2.22045e-15	5.34398e-14	2.63271	MND1
7348	-7.92308	NA	2.22045e-15	5.34398e-14	0.367003	RRP1B
19639	-7.9196	NA	2.44249e-15	5.7734e-14	0.453905	CIRBP
18004	7.9196	NA	2.44249e-15	5.7734e-14	3.19355	CRIP1
5516	7.9196	NA	2.44249e-15	5.7734e-14	1.61869	TMEM71
13540	7.91611	NA	2.44249e-15	5.7734e-14	3.3172	HELLS
7311	7.91611	NA	2.44249e-15	5.7734e-14	5.50001	ACTL6A
5229	-7.91611	NA	2.44249e-15	5.7734e-14	0.614521	BCAM
16741	-7.90914	NA	2.66454e-15	6.13396e-14	0.0516832	CDKN2A
4103	7.90914	NA	2.66454e-15	6.13396e-14	3.8033	HMMR
8963	7.90565	NA	2.66454e-15	6.13396e-14	2.87678	ZG16B
20177	7.90217	NA	2.66454e-15	6.13396e-14	2.05556	CRIPAK
18709	-7.90217	NA	2.66454e-15	6.13396e-14	0.618583	CCL20
15174	7.90217	NA	2.66454e-15	6.13396e-14	2.43441	JAM3
7365	-7.90217	NA	2.66454e-15	6.13396e-14	0.167842	RNF103
6875	-7.90217	NA	2.66454e-15	6.13396e-14	0.0432412	CIT
5504	7.90217	NA	2.66454e-15	6.13396e-14	2.67749	PTTG3P
14768	-7.8952	NA	2.88658e-15	6.55019e-14	0.427338	C9orf152
13590	7.8952	NA	2.88658e-15	6.55019e-14	4.34143	RABEP1
12072	-7.8952	NA	2.88658e-15	6.55019e-14	0.640652	CHST3
5890	-7.8952	NA	2.88658e-15	6.55019e-14	0.657669	MOBKL2B
20418	7.89171	NA	2.88658e-15	6.55019e-14	1.54338	ARSG
15152	-7.88823	NA	3.10862e-15	7.03395e-14	0.59019	TAF4B
20665	-7.88125	NA	3.33067e-15	7.45146e-14	0.0762342	NAT1
9017	7.87777	NA	3.33067e-15	7.45146e-14	1.72984	HDAC2
2216	7.87777	NA	3.33067e-15	7.45146e-14	5.79509	GPRIN2
1650	7.87777	NA	3.33067e-15	7.45146e-14	1.75114	P4HTM
18413	7.8708	NA	3.55271e-15	7.9037e-14	1.72915	TIMELESS
12005	-7.8708	NA	3.55271e-15	7.9037e-14	0.18332	OR7E37P
12404	7.86383	NA	3.77476e-15	8.30463e-14	2.00972	APBB2
3750	-7.86383	NA	3.77476e-15	8.30463e-14	0.5448	SCNN1A
13607	7.86034	NA	3.77476e-15	8.30463e-14	1.57417	TENC1
4301	7.86034	NA	3.77476e-15	8.30463e-14	1.6577	PLCH1
7003	-7.85685	NA	3.9968e-15	8.74469e-14	0.549515	MAD2L1
18937	-7.85337	NA	3.9968e-15	8.74469e-14	0.57077	PRNP
21484	-7.84988	NA	4.21885e-15	9.15485e-14	0.316922	C9orf116
18541	-7.84988	NA	4.21885e-15	9.15485e-14	0.535877	CSRP2
5526	-7.84988	NA	4.21885e-15	9.15485e-14	0.595525	LDHB
6759	7.83943	NA	4.44089e-15	9.58431e-14	3.15599	SLC7A2
6511	7.83943	NA	4.44089e-15	9.58431e-14	1.88019	AURKA
16095	7.83594	NA	4.66294e-15	1.00091e-13	3.45077	FAM174A
163	7.83594	NA	4.66294e-15	1.00091e-13	2.59996	ARHGEF9
8645	7.83245	NA	4.88498e-15	1.03736e-13	1.34026	C11orf35
3619	-7.83245	NA	4.88498e-15	1.03736e-13	0.141752	PKP1
8402	7.82897	NA	4.88498e-15	1.03736e-13	4.57909	CHRM2
656	7.82897	NA	4.88498e-15	1.03736e-13	1.75243	ATP8B1
14359	7.82548	NA	5.10703e-15	1.07304e-13	1.8163	CHEK2
13873	7.82548	NA	5.10703e-15	1.07304e-13	1.98275	AGTPBP1
4843	7.82548	NA	5.10703e-15	1.07304e-13	13.993	GEN1
16255	-7.822	NA	5.10703e-15	1.07304e-13	0.500866	MLF1IP
13359	7.81851	NA	5.32907e-15	1.1138e-13	5.58883	WARS
114	-7.81851	NA	5.32907e-15	1.1138e-13	0.380411	BRCA2
20516	-7.81503	NA	5.55112e-15	1.14514e-13	0.545358	CMYA5
7805	7.81503	NA	5.55112e-15	1.14514e-13	1.60585	C16orf59
4560	7.81503	NA	5.55112e-15	1.14514e-13	1.72511	PDK1
4392	-7.81503	NA	5.55112e-15	1.14514e-13	0.386931	KIF16B
1903	7.81154	NA	5.55112e-15	1.14514e-13	1.8199	RAD51
13277	-7.80805	NA	5.77316e-15	1.18479e-13	0.419803	KRT6C
6857	-7.80805	NA	5.77316e-15	1.18479e-13	0.136662	FSIP1
13467	-7.80457	NA	5.9952e-15	1.22403e-13	0.459736	PRKD3
6527	7.80457	NA	5.9952e-15	1.22403e-13	5.0408	NASP
16363	-7.80108	NA	6.21725e-15	1.25326e-13	0.340276	CCDC99
2616	7.80108	NA	6.21725e-15	1.25326e-13	2.1548	IVD
17989	-7.7976	NA	6.21725e-15	1.25326e-13	0.330687	PBK
5000	7.7976	NA	6.21725e-15	1.25326e-13	1.47296	HPDL
4277	-7.7976	NA	6.21725e-15	1.25326e-13	0.379611	RALGPS2
19091	7.79411	NA	6.43929e-15	1.29473e-13	3.32905	ATP6V1C2
21033	7.79063	NA	6.66134e-15	1.33263e-13	1.53837	NUSAP1
9045	7.79063	NA	6.66134e-15	1.33263e-13	1.25179	MCM5
2717	-7.78365	NA	7.10543e-15	1.4179e-13	0.63532	FAM83D
18832	7.77668	NA	7.54952e-15	1.49153e-13	2.94224	EVL
15097	7.77668	NA	7.54952e-15	1.49153e-13	1.69219	MPP6
19834	7.7732	NA	7.54952e-15	1.49153e-13	2.07911	CA9
7568	7.7732	NA	7.54952e-15	1.49153e-13	1.61366	KIF18A
13310	7.76971	NA	7.77156e-15	1.5278e-13	1.75294	TSHZ2
4159	7.76971	NA	7.77156e-15	1.5278e-13	2.7937	ORC6
6636	-7.76623	NA	7.99361e-15	1.56371e-13	0.585722	MRGPRF
5658	7.76623	NA	7.99361e-15	1.56371e-13	1.8361	GFRA1
5431	-7.75228	NA	9.10383e-15	1.77651e-13	0.5184	SYTL2
15410	7.7488	NA	9.32587e-15	1.81094e-13	3.35829	HSPA14
4058	-7.7488	NA	9.32587e-15	1.81094e-13	0.361928	RUNX3
20640	7.74531	NA	9.54792e-15	1.84056e-13	2.61125	SOX10
13591	-7.74531	NA	9.54792e-15	1.84056e-13	0.653372	WFS1
6182	7.74531	NA	9.54792e-15	1.84056e-13	3.65555	CDH3
15675	7.73834	NA	9.99201e-15	1.9215e-13	2.46439	H2AFX
16179	-7.73485	NA	1.04361e-14	1.99723e-13	0.411392	GINS4
7337	7.73485	NA	1.04361e-14	1.99723e-13	2.44353	KLK5
19368	-7.73137	NA	1.06581e-14	2.03482e-13	0.683279	C10orf116
16077	7.72788	NA	1.08802e-14	2.06234e-13	1.8534	RECQL4
11358	7.72788	NA	1.08802e-14	2.06234e-13	2.45778	C16orf57
3325	-7.72788	NA	1.08802e-14	2.06234e-13	0.438849	HRCT1
7458	-7.7244	NA	1.13243e-14	2.13632e-13	0.209288	TRDMT1
703	7.7244	NA	1.13243e-14	2.13632e-13	1.41168	CRY2
12983	7.72091	NA	1.15463e-14	2.17305e-13	1.79301	ZNF552
13744	-7.71045	NA	1.24345e-14	2.33467e-13	0.431429	CHST2
15688	-7.70348	NA	1.33227e-14	2.49554e-13	0.377188	C4B
5959	7.7	NA	1.35447e-14	2.52522e-13	1.65408	DEPDC1B
2497	-7.7	NA	1.35447e-14	2.52522e-13	0.322631	GALNT7
8080	-7.69651	NA	1.39888e-14	2.6019e-13	0.115473	PLA2G4A
6171	7.69302	NA	1.44329e-14	2.67823e-13	2.22598	KDM1B
16332	7.68954	NA	1.4877e-14	2.7542e-13	1.85345	DNAJB11
5031	7.68605	NA	1.5099e-14	2.78881e-13	1.51725	CHST15
10487	-7.68257	NA	1.55431e-14	2.85754e-13	0.56448	OIP5
8440	7.68257	NA	1.55431e-14	2.85754e-13	1.65857	COL22A1
15739	7.6756	NA	1.64313e-14	3.00691e-13	1.52471	KCNG1
4969	-7.6756	NA	1.64313e-14	3.00691e-13	0.659042	CCDC18
20192	-7.66862	NA	1.73195e-14	3.16216e-13	0.415289	MAML2
12245	7.66514	NA	1.77636e-14	3.22103e-13	2.27547	NRTN
8637	7.66514	NA	1.77636e-14	3.22103e-13	1.82644	PELI1
5591	7.66514	NA	1.77636e-14	3.22103e-13	1.95154	HIST1H3B
17200	7.65817	NA	1.88738e-14	3.39906e-13	2.89704	NUDT12
9166	7.65817	NA	1.88738e-14	3.39906e-13	1.2738	NR2E3
8390	7.65817	NA	1.88738e-14	3.39906e-13	1.83612	CDKAL1
3170	7.65468	NA	1.93179e-14	3.46333e-13	1.86681	FAM198B
18	7.65468	NA	1.93179e-14	3.46333e-13	1.567	FAM105B
19840	7.6512	NA	1.9984e-14	3.55866e-13	2.42471	NCAPD2
5826	7.6512	NA	1.9984e-14	3.55866e-13	1.79215	TCAM1P
2085	7.6512	NA	1.9984e-14	3.55866e-13	1.99789	MFAP4
19463	-7.64771	NA	2.04281e-14	3.6054e-13	0.467943	CENPL
16559	7.64771	NA	2.04281e-14	3.6054e-13	3.78797	BCAS1
4624	7.64771	NA	2.04281e-14	3.6054e-13	2.67282	SLC19A2
3906	7.64771	NA	2.04281e-14	3.6054e-13	1.9933	TSPAN13
9002	-7.64422	NA	2.10942e-14	3.71472e-13	0.502527	CCDC48
14696	7.63725	NA	2.22045e-14	3.87585e-13	2.84456	IGF2
5577	7.63725	NA	2.22045e-14	3.87585e-13	4.5917	BTF3
5275	7.63725	NA	2.22045e-14	3.87585e-13	1.54803	MCCC2
729	-7.63725	NA	2.22045e-14	3.87585e-13	0.323278	CCDC96
18499	7.63377	NA	2.28706e-14	3.95734e-13	1.41085	ULBP1
15295	7.63377	NA	2.28706e-14	3.95734e-13	1.60778	VAV3
6161	-7.63377	NA	2.28706e-14	3.95734e-13	0.53666	E2F8
5028	7.63377	NA	2.28706e-14	3.95734e-13	1.28901	USP1
16433	7.63028	NA	2.33147e-14	4.01668e-13	4.01244	FANCC
14571	7.63028	NA	2.33147e-14	4.01668e-13	2.01501	FLJ36031
14283	-7.6268	NA	2.39808e-14	4.11359e-13	0.516027	MCM7
13008	7.6268	NA	2.39808e-14	4.11359e-13	1.93897	ANKS6
16475	7.61634	NA	2.62013e-14	4.46555e-13	1.48006	ERBB3
15617	7.61634	NA	2.62013e-14	4.46555e-13	3.43656	REEP5
8384	7.61634	NA	2.62013e-14	4.46555e-13	2.05194	PSRC1
17291	-7.61285	NA	2.68674e-14	4.55951e-13	0.342222	BTG3
3822	-7.61285	NA	2.68674e-14	4.55951e-13	0.504942	PRKXP1
14833	7.60937	NA	2.75335e-14	4.66259e-13	2.34069	KIF11
20407	7.60588	NA	2.81997e-14	4.76524e-13	1.57094	TCF20
8334	-7.6024	NA	2.90878e-14	4.87384e-13	0.338984	APOBEC3B
5613	-7.6024	NA	2.90878e-14	4.87384e-13	0.405684	MSH2
5483	-7.6024	NA	2.90878e-14	4.87384e-13	0.118719	ATP11A
1187	-7.6024	NA	2.90878e-14	4.87384e-13	0.412781	IDO1
6458	7.59891	NA	2.9754e-14	4.96451e-13	5.40442	POU4F1
4516	7.59891	NA	2.9754e-14	4.96451e-13	1.42405	LOC645195
15999	-7.59194	NA	3.15303e-14	5.22795e-13	0.130727	PPARGC1B
5342	7.59194	NA	3.15303e-14	5.22795e-13	6.61587	LRIG1
4274	7.59194	NA	3.15303e-14	5.22795e-13	1.81542	CDC25C
13034	-7.58845	NA	3.24185e-14	5.34176e-13	0.611738	TLX3
12436	-7.58845	NA	3.24185e-14	5.34176e-13	0.561867	BEND3
8188	7.58845	NA	3.24185e-14	5.34176e-13	2.00196	ZWINT
11871	7.58497	NA	3.33067e-14	5.45416e-13	1.73591	SH3D19
4873	-7.58497	NA	3.33067e-14	5.45416e-13	0.435481	NPDC1
3443	7.58497	NA	3.33067e-14	5.45416e-13	1.91328	PCSK4
18373	7.578	NA	3.5083e-14	5.70973e-13	2.17727	MCM4
15946	7.578	NA	3.5083e-14	5.70973e-13	2.03234	CCDC8
902	7.578	NA	3.5083e-14	5.70973e-13	1.78409	NMU
18407	7.57451	NA	3.59712e-14	5.83039e-13	1.66362	NME5
13702	7.57451	NA	3.59712e-14	5.83039e-13	2.32124	IGFBP6
19735	-7.57102	NA	3.70814e-14	5.94963e-13	0.374057	TTYH1
16338	-7.57102	NA	3.70814e-14	5.94963e-13	0.56662	TYMS
8960	7.57102	NA	3.70814e-14	5.94963e-13	2.28617	DOCK7
7739	7.57102	NA	3.70814e-14	5.94963e-13	1.74786	GTPBP8
3683	-7.57102	NA	3.70814e-14	5.94963e-13	0.271239	RMI2
12004	7.56754	NA	3.79696e-14	6.06762e-13	1.92751	CLCN4
6838	-7.56754	NA	3.79696e-14	6.06762e-13	0.368097	MSH6
8130	-7.56405	NA	3.90799e-14	6.22e-13	0.371839	IGF1
7491	7.56405	NA	3.90799e-14	6.22e-13	3.33728	HLA-DOB
19826	7.56057	NA	4.01901e-14	6.37117e-13	1.50491	GSN
748	-7.56057	NA	4.01901e-14	6.37117e-13	0.470093	RERG
4291	-7.55708	NA	4.13003e-14	6.53413e-13	0.400079	CEBPB
14997	7.5536	NA	4.24105e-14	6.68315e-13	1.47543	NDN
12049	7.5536	NA	4.24105e-14	6.68315e-13	1.64061	C10orf26
3540	7.54662	NA	4.4631e-14	7.01913e-13	2.2741	CELSR1
11054	7.54314	NA	4.59632e-14	7.20014e-13	3.58071	ARNTL2
1690	7.54314	NA	4.59632e-14	7.20014e-13	5.39198	CLCN5
12766	-7.53617	NA	4.84057e-14	7.53815e-13	0.777889	LMX1B
9156	-7.53617	NA	4.84057e-14	7.53815e-13	0.398305	GPD1L
6499	7.53617	NA	4.84057e-14	7.53815e-13	1.46916	GSTP1
11904	-7.53268	NA	4.9738e-14	7.73047e-13	0.422056	C9orf30
18629	-7.5292	NA	5.10703e-14	7.87588e-13	0.51831	CAPN13
16273	-7.5292	NA	5.10703e-14	7.87588e-13	0.468734	PIM1
9350	-7.5292	NA	5.10703e-14	7.87588e-13	0.0769161	CLSTN2
3061	7.5292	NA	5.10703e-14	7.87588e-13	1.94646	RCCD1
15291	-7.52571	NA	5.24025e-14	8.03454e-13	0.617891	TMPO
13410	-7.52571	NA	5.24025e-14	8.03454e-13	0.457962	ELF5
11912	7.52571	NA	5.24025e-14	8.03454e-13	2.66802	COL4A4
16570	7.52222	NA	5.39568e-14	8.24103e-13	5.67675	SOX6
11365	7.52222	NA	5.39568e-14	8.24103e-13	1.6574	PABPC4L
20907	-7.51874	NA	5.52891e-14	8.4283e-13	0.528807	RIOK1
16017	7.51525	NA	5.68434e-14	8.63211e-13	1.97104	L3MBTL4
15386	7.51525	NA	5.68434e-14	8.63211e-13	8.9843	KIAA0020
15199	7.51177	NA	5.83977e-14	8.80083e-13	5.47625	ESPL1
14901	7.51177	NA	5.83977e-14	8.80083e-13	8.09343	GPRASP1
3684	-7.51177	NA	5.83977e-14	8.80083e-13	0.430588	LOC375196
816	7.51177	NA	5.83977e-14	8.80083e-13	1.70516	DONSON
2019	7.50828	NA	5.9952e-14	9.01796e-13	2.97343	DUSP22
20152	7.5048	NA	6.15064e-14	9.19949e-13	2.70269	TMC4
14786	-7.5048	NA	6.15064e-14	9.19949e-13	0.650451	ATP11C
6671	-7.5048	NA	6.15064e-14	9.19949e-13	0.452113	HIST1H2AL
4116	-7.50131	NA	6.32827e-14	9.44739e-13	0.586735	CX3CL1
12350	-7.49782	NA	6.4837e-14	9.62515e-13	0.190056	TGM1
12083	-7.49782	NA	6.4837e-14	9.62515e-13	0.487438	C9orf40
3651	7.49782	NA	6.4837e-14	9.62515e-13	2.5136	DNAJC12
14585	7.49434	NA	6.66134e-14	9.85202e-13	1.75858	CKS2
2771	7.49434	NA	6.66134e-14	9.85202e-13	1.55435	EFCAB6
21120	7.49085	NA	6.83897e-14	1.00214e-12	1.56823	ARHGEF4
21007	-7.49085	NA	6.83897e-14	1.00214e-12	0.712522	ESYT3
20802	7.49085	NA	6.83897e-14	1.00214e-12	1.55723	HSPA12B
16898	-7.49085	NA	6.83897e-14	1.00214e-12	0.643866	DNA2
6657	-7.49085	NA	6.83897e-14	1.00214e-12	0.565174	CASC1
20449	7.48737	NA	7.01661e-14	1.02439e-12	3.17482	METRN
9003	7.48737	NA	7.01661e-14	1.02439e-12	1.98574	MGC72080
18798	7.48388	NA	7.21645e-14	1.04971e-12	1.78241	PLAC9
16097	7.48388	NA	7.21645e-14	1.04971e-12	2.21675	GSTA5
14862	-7.48039	NA	7.41629e-14	1.07484e-12	0.387356	SBSN
11545	-7.48039	NA	7.41629e-14	1.07484e-12	0.647641	FSCN1
21434	7.47691	NA	7.61613e-14	1.09581e-12	1.9465	LAMP3
19690	7.47691	NA	7.61613e-14	1.09581e-12	2.11017	MSL3P1
13619	7.47691	NA	7.61613e-14	1.09581e-12	2.12548	SOD2
4621	7.47691	NA	7.61613e-14	1.09581e-12	2.29308	CCNB1
19089	7.47342	NA	7.81597e-14	1.1205e-12	2.88751	KLK6
107	7.47342	NA	7.81597e-14	1.1205e-12	2.28826	GTPBP4
1029	-7.46994	NA	8.01581e-14	1.14708e-12	0.344709	SHCBP1
17032	-7.46297	NA	8.4599e-14	1.20196e-12	0.348825	ATP7B
15662	-7.46297	NA	8.4599e-14	1.20196e-12	0.487034	GLIPR2
12201	-7.46297	NA	8.4599e-14	1.20196e-12	0.488052	MEX3A
5832	-7.46297	NA	8.4599e-14	1.20196e-12	0.563329	CPNE8
20111	-7.45948	NA	8.68194e-14	1.22258e-12	0.489983	RTN4RL1
12952	7.45948	NA	8.68194e-14	1.22258e-12	2.17626	MKL2
11442	7.45948	NA	8.68194e-14	1.22258e-12	1.54196	RAB26
5805	-7.45948	NA	8.68194e-14	1.22258e-12	0.250497	LRBA
4774	-7.45948	NA	8.68194e-14	1.22258e-12	0.369998	RASGEF1B
7573	7.45599	NA	8.92619e-14	1.25253e-12	5.36199	IL6ST
5521	-7.45599	NA	8.92619e-14	1.25253e-12	0.509744	DMD
7859	7.45251	NA	9.14824e-14	1.27917e-12	1.67504	GART
2170	7.45251	NA	9.14824e-14	1.27917e-12	3.04866	SKP1
2537	7.44902	NA	9.39249e-14	1.31101e-12	2.67482	FOLR1
20526	-7.44554	NA	9.65894e-14	1.34113e-12	0.552505	MAP7D3
2474	-7.44554	NA	9.65894e-14	1.34113e-12	0.0105146	C5orf30
2361	7.44554	NA	9.65894e-14	1.34113e-12	1.43663	MICALL1
8036	-7.44205	NA	9.90319e-14	1.37026e-12	0.562151	SPC24
2698	7.44205	NA	9.90319e-14	1.37026e-12	4.07967	BBOX1
18698	7.43857	NA	1.01696e-13	1.39981e-12	2.47506	CENPK
1411	7.43857	NA	1.01696e-13	1.39981e-12	1.35849	NAA50
167	-7.43857	NA	1.01696e-13	1.39981e-12	0.523618	C16orf45
6811	7.43508	NA	1.04583e-13	1.43705e-12	2.53784	RASEF
4987	7.43159	NA	1.07248e-13	1.47112e-12	1.35234	LOC400756
13834	-7.42811	NA	1.10134e-13	1.50551e-12	0.671015	A2ML1
12164	-7.42811	NA	1.10134e-13	1.50551e-12	0.657431	KRT16P2
15037	7.42462	NA	1.13021e-13	1.53703e-12	8.61533	IGFBP4
9075	7.42462	NA	1.13021e-13	1.53703e-12	2.22657	TRAIP
6765	-7.42462	NA	1.13021e-13	1.53703e-12	0.340378	DDX26B
8383	7.42114	NA	1.16129e-13	1.56857e-12	1.62142	SPAG5
6076	7.42114	NA	1.16129e-13	1.56857e-12	2.45191	ITM2C
2395	7.42114	NA	1.16129e-13	1.56857e-12	2.24078	BRIP1
2089	7.42114	NA	1.16129e-13	1.56857e-12	2.04636	ECE2
6188	-7.41765	NA	1.19238e-13	1.60238e-12	0.427133	SPG11
3878	-7.41765	NA	1.19238e-13	1.60238e-12	0.444872	TP53TG1
2123	7.41765	NA	1.19238e-13	1.60238e-12	2.19565	KIAA0232
2439	7.41417	NA	1.22347e-13	1.64138e-12	6.51929	LBR
19865	7.41068	NA	1.25677e-13	1.67475e-12	5.99068	PLD1
12553	-7.41068	NA	1.25677e-13	1.67475e-12	0.553001	ATAD2
6320	-7.41068	NA	1.25677e-13	1.67475e-12	0.422792	MTA3
3436	-7.41068	NA	1.25677e-13	1.67475e-12	0.474389	CSTB
7618	-7.40719	NA	1.29008e-13	1.71338e-12	0.604132	GLI3
2204	-7.40719	NA	1.29008e-13	1.71338e-12	0.562949	KBTBD12
3332	-7.40371	NA	1.32339e-13	1.75176e-12	0.458262	C11orf75
3054	7.40371	NA	1.32339e-13	1.75176e-12	2.21569	FGFBP1
16968	-7.40022	NA	1.35891e-13	1.78687e-12	0.718573	RBKS
12634	-7.40022	NA	1.35891e-13	1.78687e-12	0.424239	IL20RB
10026	-7.40022	NA	1.35891e-13	1.78687e-12	0.676933	IDI2-AS1
2704	7.40022	NA	1.35891e-13	1.78687e-12	2.36945	CDKN3
14288	-7.39674	NA	1.39666e-13	1.83044e-12	0.655525	TTC7A
6663	7.39674	NA	1.39666e-13	1.83044e-12	1.58362	RUNX1T1
5992	7.39325	NA	1.43219e-13	1.87391e-12	4.79989	IDUA
20271	7.38977	NA	1.46994e-13	1.91384e-12	1.49027	C1orf130
13162	7.38977	NA	1.46994e-13	1.91384e-12	1.61417	NDUFAF4
3500	-7.38977	NA	1.46994e-13	1.91384e-12	0.605116	CHAC2
5296	7.38628	NA	1.5099e-13	1.96267e-12	2.74466	CLIC4
16869	7.38279	NA	1.54987e-13	2.01133e-12	3.54078	IL34
19786	7.37931	NA	1.59206e-13	2.05266e-12	2.81262	SOX8
9981	7.37931	NA	1.59206e-13	2.05266e-12	1.46993	MIA
9123	7.37931	NA	1.59206e-13	2.05266e-12	1.50467	PRIM2
57	7.37931	NA	1.59206e-13	2.05266e-12	3.5084	CTSC
14287	-7.37582	NA	1.63425e-13	2.09346e-12	0.552895	MSH5
8133	7.37582	NA	1.63425e-13	2.09346e-12	3.39879	CLDN11
3403	-7.37582	NA	1.63425e-13	2.09346e-12	0.567389	RASAL1
1963	7.37582	NA	1.63425e-13	2.09346e-12	1.54969	IFT140
18889	7.37234	NA	1.67644e-13	2.13374e-12	1.68607	SCRG1
9157	7.37234	NA	1.67644e-13	2.13374e-12	1.37643	SPRY2
3048	7.37234	NA	1.67644e-13	2.13374e-12	1.75566	BRIX1
1060	-7.37234	NA	1.67644e-13	2.13374e-12	0.282283	GAS2L3
16480	7.36885	NA	1.72085e-13	2.18676e-12	2.11626	LOC100131262
16626	7.36537	NA	1.76748e-13	2.24242e-12	2.02624	PLA2G12A
16527	-7.36188	NA	1.8141e-13	2.28697e-12	0.3082	YEATS2
15954	-7.36188	NA	1.8141e-13	2.28697e-12	0.429747	PLK1
9375	7.36188	NA	1.8141e-13	2.28697e-12	1.85944	CREB3L4
7395	-7.36188	NA	1.8141e-13	2.28697e-12	0.570559	TAPT1
8826	7.35839	NA	1.86073e-13	2.34203e-12	1.47815	ITPR1
5715	7.35491	NA	1.90958e-13	2.39593e-12	2.37035	MAGED2
4047	7.35491	NA	1.90958e-13	2.39593e-12	1.73447	C4orf7
19106	-7.35142	NA	1.96065e-13	2.44072e-12	0.734914	SLC39A6
13355	7.35142	NA	1.96065e-13	2.44072e-12	2.44132	TEX10
13300	7.35142	NA	1.96065e-13	2.44072e-12	1.60107	PALM2
7803	-7.35142	NA	1.96065e-13	2.44072e-12	0.629189	RNF182
3987	7.35142	NA	1.96065e-13	2.44072e-12	1.51393	RSU1
16938	-7.34445	NA	2.06501e-13	2.55861e-12	0.621638	PER2
5204	7.34445	NA	2.06501e-13	2.55861e-12	1.4087	ARL9
3022	7.34445	NA	2.06501e-13	2.55861e-12	3.4286	HAUS8
21660	-7.34097	NA	2.12053e-13	2.61515e-12	0.598849	ABTB2
14285	-7.34097	NA	2.12053e-13	2.61515e-12	0.518336	FMNL2
3613	-7.34097	NA	2.12053e-13	2.61515e-12	0.500583	DNAH5
11670	7.33748	NA	2.17604e-13	2.6753e-12	1.67742	NFIB
7329	-7.33748	NA	2.17604e-13	2.6753e-12	0.408373	RBM38
20241	-7.33399	NA	2.23377e-13	2.72518e-12	0.403288	TK1
17679	-7.33399	NA	2.23377e-13	2.72518e-12	0.423878	GREB1
11457	-7.33399	NA	2.23377e-13	2.72518e-12	0.298133	BCAS4
9035	7.33399	NA	2.23377e-13	2.72518e-12	1.44682	SLC15A1
930	7.33399	NA	2.23377e-13	2.72518e-12	1.97325	C10orf32
20527	7.32702	NA	2.35367e-13	2.84524e-12	1.76205	ARL5B
16224	-7.32702	NA	2.35367e-13	2.84524e-12	0.541663	RGS11
9212	7.32702	NA	2.35367e-13	2.84524e-12	1.69375	HN1L
1654	7.32702	NA	2.35367e-13	2.84524e-12	3.48152	DLX6
963	7.32702	NA	2.35367e-13	2.84524e-12	2.58264	FAM135A
497	7.32702	NA	2.35367e-13	2.84524e-12	3.21896	ZNF462
19756	7.32354	NA	2.41585e-13	2.91153e-12	1.67158	E2F7
18881	7.32354	NA	2.41585e-13	2.91153e-12	3.04566	ZHX1-C8ORF76
14398	-7.32005	NA	2.47802e-13	2.97293e-12	0.401792	CERS6
12287	7.32005	NA	2.47802e-13	2.97293e-12	1.36337	FBXO36
6226	7.32005	NA	2.47802e-13	2.97293e-12	2.29543	TCTN1
13788	7.31657	NA	2.54463e-13	3.03451e-12	1.77288	FIGNL1
11339	7.31657	NA	2.54463e-13	3.03451e-12	2.35888	JAM2
9535	7.31657	NA	2.54463e-13	3.03451e-12	1.75672	FBXO5
7151	7.31657	NA	2.54463e-13	3.03451e-12	2.69427	KIAA1257
14984	-7.31308	NA	2.61124e-13	3.10928e-12	0.425299	C14orf45
20251	-7.30959	NA	2.68008e-13	3.17222e-12	0.410376	BPI
18703	-7.30959	NA	2.68008e-13	3.17222e-12	0.543869	KLHL34
11039	7.30959	NA	2.68008e-13	3.17222e-12	1.61982	GALNT6
5843	7.30959	NA	2.68008e-13	3.17222e-12	2.75502	RAP2A
12566	-7.30611	NA	2.74891e-13	3.24885e-12	0.509638	C12orf48
9207	-7.30262	NA	2.82219e-13	3.32556e-12	0.274238	IQCJ-SCHIP1
1788	7.30262	NA	2.82219e-13	3.32556e-12	1.39455	GLTSCR2
18558	-7.29914	NA	2.89546e-13	3.40684e-12	0.436726	MRPL47
12865	7.29565	NA	2.97318e-13	3.49311e-12	3.22936	C19orf46
16581	-7.29216	NA	3.05089e-13	3.57384e-12	0.521184	SEPHS1
3480	-7.29216	NA	3.05089e-13	3.57384e-12	0.456204	COTL1
12156	7.28868	NA	3.13083e-13	3.65669e-12	1.84762	ANKRA2
9069	7.28868	NA	3.13083e-13	3.65669e-12	1.9171	BOC
2911	7.28519	NA	3.21299e-13	3.74714e-12	1.34927	C12orf11
20049	7.28171	NA	3.29514e-13	3.83732e-12	1.93244	PPARGC1A
17685	-7.27822	NA	3.38174e-13	3.9152e-12	0.712238	KRT9
16248	-7.27822	NA	3.38174e-13	3.9152e-12	0.372245	MTERFD3
10162	-7.27822	NA	3.38174e-13	3.9152e-12	0.336997	CHAF1A
9361	7.27822	NA	3.38174e-13	3.9152e-12	1.63675	TSPAN7
17731	7.27474	NA	3.47056e-13	4.00054e-12	2.1496	KIAA0101
6871	-7.27474	NA	3.47056e-13	4.00054e-12	0.178187	THOC4
3989	7.27474	NA	3.47056e-13	4.00054e-12	3.71432	RHBDL2
7845	7.27125	NA	3.5616e-13	4.09953e-12	1.99387	OGFRL1
21473	7.26776	NA	3.65485e-13	4.17661e-12	1.53922	FMO2
19868	7.26776	NA	3.65485e-13	4.17661e-12	2.08735	RCAN1
15090	-7.26776	NA	3.65485e-13	4.17661e-12	0.303131	FNDC3B
8289	-7.26776	NA	3.65485e-13	4.17661e-12	0.430938	TTC36
2424	-7.26776	NA	3.65485e-13	4.17661e-12	0.555312	EME1
20354	-7.26428	NA	3.75033e-13	4.2673e-12	0.612055	HYMAI
8313	-7.26428	NA	3.75033e-13	4.2673e-12	0.250676	PPAP2A
777	7.26428	NA	3.75033e-13	4.2673e-12	1.62834	CCDC74B
11070	7.25731	NA	3.94795e-13	4.48573e-12	2.47084	ITM2A
21104	-7.25034	NA	4.15668e-13	4.68934e-12	0.481343	PFKP
16384	-7.25034	NA	4.15668e-13	4.68934e-12	0.316682	CDH19
13882	-7.25034	NA	4.15668e-13	4.68934e-12	0.493965	FAM126A
12308	7.25034	NA	4.15668e-13	4.68934e-12	2.75831	ZMYND10
2647	-7.25034	NA	4.15668e-13	4.68934e-12	0.270288	C15orf23
13740	-7.24685	NA	4.26548e-13	4.79845e-12	0.588317	MEMO1
1223	7.24685	NA	4.26548e-13	4.79845e-12	1.50644	LYPD5
3469	-7.24336	NA	4.3765e-13	4.90944e-12	0.395215	EEF1A2
745	-7.24336	NA	4.3765e-13	4.90944e-12	0.609315	MICAL3
17854	-7.23988	NA	4.49196e-13	5.0177e-12	0.191402	GJB3
17783	7.23988	NA	4.49196e-13	5.0177e-12	2.0366	CTDSP1
964	-7.23988	NA	4.49196e-13	5.0177e-12	0.540308	EBP
17305	7.23639	NA	4.60743e-13	5.13224e-12	4.49788	LOXL4
1250	-7.23639	NA	4.60743e-13	5.13224e-12	0.629091	SUV39H2
19889	7.23291	NA	4.72733e-13	5.25107e-12	1.57915	PNRC1
4347	-7.23291	NA	4.72733e-13	5.25107e-12	0.422541	DNAJC9
13829	-7.22942	NA	4.84945e-13	5.3717e-12	0.609777	SEMA3F
6162	-7.22942	NA	4.84945e-13	5.3717e-12	0.649811	C11orf82
13478	7.22594	NA	4.97602e-13	5.48132e-12	9.07492	NEIL1
11336	-7.22594	NA	4.97602e-13	5.48132e-12	0.185878	OSBPL3
6204	-7.22594	NA	4.97602e-13	5.48132e-12	0.136216	UQCRH
2963	-7.22594	NA	4.97602e-13	5.48132e-12	0.544966	KLK7
2171	7.22245	NA	5.10481e-13	5.61539e-12	2.10603	LTC4S
12804	7.21896	NA	5.23803e-13	5.7381e-12	1.51215	BYSL
9318	-7.21896	NA	5.23803e-13	5.7381e-12	0.0703122	PVR
1434	7.21896	NA	5.23803e-13	5.7381e-12	1.62754	FAM136A
14854	7.21548	NA	5.37348e-13	5.86223e-12	1.43399	NPNT
13202	-7.21548	NA	5.37348e-13	5.86223e-12	0.612635	SYBU
3715	7.21548	NA	5.37348e-13	5.86223e-12	1.93497	PPAP2B
14331	7.21199	NA	5.51337e-13	6.00659e-12	1.78384	UCN
19694	-7.20851	NA	5.6577e-13	6.13857e-12	0.189114	NGFR
18702	7.20851	NA	5.6577e-13	6.13857e-12	1.66587	FOXO1
1432	7.20851	NA	5.6577e-13	6.13857e-12	1.74829	DHFR
14498	7.20502	NA	5.80425e-13	6.28898e-12	1.56518	GPM6B
9474	-7.20154	NA	5.95302e-13	6.43262e-12	0.558667	PTMA
4646	7.20154	NA	5.95302e-13	6.43262e-12	1.58235	SCHIP1
2381	7.19805	NA	6.10845e-13	6.58266e-12	1.66063	CELF4
996	-7.19805	NA	6.10845e-13	6.58266e-12	0.448988	LMTK2
4011	7.19456	NA	6.2661e-13	6.7434e-12	1.59646	C5orf34
15144	-7.19108	NA	6.42819e-13	6.90848e-12	0.487967	KCNN4
17509	7.18759	NA	6.59472e-13	7.0493e-12	3.00492	TSPAN33
17041	-7.18759	NA	6.59472e-13	7.0493e-12	0.353615	FXYD6
15942	7.18759	NA	6.59472e-13	7.0493e-12	1.92407	PRSS12
704	7.18759	NA	6.59472e-13	7.0493e-12	2.26608	WNT10A
17931	7.18411	NA	6.7657e-13	7.22234e-12	2.08331	MFI2
14593	7.18062	NA	6.93889e-13	7.39728e-12	1.45347	IFT46
6761	7.17714	NA	7.11875e-13	7.5687e-12	1.50897	LOC286109
343	-7.17714	NA	7.11875e-13	7.5687e-12	0.344436	UPP1
16164	7.17365	NA	7.30305e-13	7.74392e-12	1.38068	KRT18P55
12038	-7.17365	NA	7.30305e-13	7.74392e-12	0.455402	FAM64A
19959	7.17016	NA	7.49178e-13	7.90185e-12	1.52143	GIN1
18074	7.17016	NA	7.49178e-13	7.90185e-12	1.51286	LRRC46
5313	7.17016	NA	7.49178e-13	7.90185e-12	1.86891	C8orf47
1069	7.17016	NA	7.49178e-13	7.90185e-12	2.55401	PGBD5
3657	-7.16668	NA	7.68496e-13	8.07343e-12	0.228535	SLC25A19
3343	-7.16668	NA	7.68496e-13	8.07343e-12	0.429899	GSDMC
2137	-7.16668	NA	7.68496e-13	8.07343e-12	0.423862	TMEM63C
13550	-7.16319	NA	7.88258e-13	8.24831e-12	0.691195	TACC3
12438	-7.16319	NA	7.88258e-13	8.24831e-12	0.558666	HIST1H2AM
732	-7.16319	NA	7.88258e-13	8.24831e-12	0.399577	ZBTB42
20768	-7.15971	NA	8.08464e-13	8.43751e-12	0.340271	HIST1H1B
13360	7.15971	NA	8.08464e-13	8.43751e-12	1.52011	TSPAN1
16772	7.15622	NA	8.29337e-13	8.58764e-12	2.17397	STH
16573	-7.15622	NA	8.29337e-13	8.58764e-12	0.648711	CLIP4
12195	-7.15622	NA	8.29337e-13	8.58764e-12	0.583443	MMP1
8656	-7.15622	NA	8.29337e-13	8.58764e-12	0.577803	TPCN1
5624	7.15622	NA	8.29337e-13	8.58764e-12	2.3611	MTBP
4984	7.15622	NA	8.29337e-13	8.58764e-12	1.56884	TNN
21770	7.15274	NA	8.50653e-13	8.78546e-12	1.57916	PROS1
7966	-7.15274	NA	8.50653e-13	8.78546e-12	0.476908	C10orf54
18946	7.14925	NA	8.72635e-13	8.95427e-12	1.539	YTHDC2
15671	-7.14925	NA	8.72635e-13	8.95427e-12	0.590304	LYN
12418	-7.14925	NA	8.72635e-13	8.95427e-12	0.532851	ST8SIA1
11647	-7.14925	NA	8.72635e-13	8.95427e-12	0.577672	PRTFDC1
3131	-7.14925	NA	8.72635e-13	8.95427e-12	0.386613	SOSTDC1
15312	7.14576	NA	8.95062e-13	9.16072e-12	1.72751	KIAA1407
10533	-7.14576	NA	8.95062e-13	9.16072e-12	0.233578	NIPAL1
19196	-7.14228	NA	9.17932e-13	9.3827e-12	0.615962	PHF19
9349	-7.13879	NA	9.41469e-13	9.61092e-12	0.049228	CDC42EP1
12339	-7.13531	NA	9.65672e-13	9.82012e-12	0.350721	RGS20
6941	-7.13531	NA	9.65672e-13	9.82012e-12	0.704845	IRAK1
4526	-7.13531	NA	9.65672e-13	9.82012e-12	0.548328	C18orf56
12831	7.13182	NA	9.90541e-13	1.00217e-11	2.60327	UCHL5
10799	-7.13182	NA	9.90541e-13	1.00217e-11	0.152726	AKR7L
9013	7.13182	NA	9.90541e-13	1.00217e-11	1.88055	NUP93
1506	7.13182	NA	9.90541e-13	1.00217e-11	2.18484	IFT88
13461	7.12485	NA	1.04206e-12	1.05161e-11	1.89196	LOC643650
6154	7.12485	NA	1.04206e-12	1.05161e-11	1.55219	KRT5
13901	-7.12136	NA	1.0687e-12	1.07576e-11	0.427112	PADI2
6471	7.12136	NA	1.0687e-12	1.07576e-11	1.65351	PDCD5
14461	-7.11788	NA	1.09601e-12	1.10186e-11	0.351511	LHFP
20102	7.11439	NA	1.12399e-12	1.12288e-11	3.15649	KCTD3
11721	7.11439	NA	1.12399e-12	1.12288e-11	1.98573	TGFBR2
5798	7.11439	NA	1.12399e-12	1.12288e-11	1.6905	PLOD1
3337	-7.11439	NA	1.12399e-12	1.12288e-11	0.373859	MMP23B
2786	7.11439	NA	1.12399e-12	1.12288e-11	1.87549	POLA1
11725	7.11091	NA	1.15286e-12	1.14739e-11	3.62402	SERPINB6
4481	7.11091	NA	1.15286e-12	1.14739e-11	1.98759	C3orf18
3488	-7.11091	NA	1.15286e-12	1.14739e-11	0.462062	UBR1
15615	-7.10742	NA	1.18239e-12	1.17531e-11	0.644179	SEL1L3
281	-7.10394	NA	1.21259e-12	1.20382e-11	0.635176	ACOT4
7190	7.10045	NA	1.24345e-12	1.23292e-11	2.50309	SCN2B
17126	7.09696	NA	1.2752e-12	1.26125e-11	1.51862	RASSF4
6642	7.09696	NA	1.2752e-12	1.26125e-11	4.05851	GSTM3
2898	-7.09348	NA	1.30784e-12	1.29193e-11	0.511875	GBP1
9604	7.08651	NA	1.37534e-12	1.35692e-11	1.62274	PFDN2
12425	7.08302	NA	1.41043e-12	1.38981e-11	1.27011	VRK1
16101	7.07953	NA	1.4464e-12	1.42348e-11	2.63533	C1orf106
19410	7.07605	NA	1.48326e-12	1.45435e-11	1.59973	ARHGAP11A
8758	7.07605	NA	1.48326e-12	1.45435e-11	3.20615	PPP1R14B
7770	-7.07605	NA	1.48326e-12	1.45435e-11	0.639765	POLR3G
21121	-7.07256	NA	1.52101e-12	1.48769e-11	0.63244	C2orf40
20435	7.07256	NA	1.52101e-12	1.48769e-11	2.34954	ARL13A
21749	7.06908	NA	1.55964e-12	1.52361e-11	1.83856	SF3B3
8324	-7.06559	NA	1.59939e-12	1.56051e-11	0.175699	DAPK1
19548	-7.06211	NA	1.64002e-12	1.58652e-11	0.768153	CECR7
12437	7.06211	NA	1.64002e-12	1.58652e-11	2.56047	FAM179B
8491	7.06211	NA	1.64002e-12	1.58652e-11	4.20009	TMBIM4
4821	7.06211	NA	1.64002e-12	1.58652e-11	2.07222	FOLR3
3588	7.06211	NA	1.64002e-12	1.58652e-11	2.88586	LOC100506459
2790	7.06211	NA	1.64002e-12	1.58652e-11	10.1413	ZNF643
189	-7.06211	NA	1.64002e-12	1.58652e-11	0.578443	NT5DC2
21221	7.05862	NA	1.68154e-12	1.61684e-11	3.03713	CACNA2D2
20544	-7.05862	NA	1.68154e-12	1.61684e-11	0.499695	KRT6B
16014	-7.05862	NA	1.68154e-12	1.61684e-11	0.692628	FCER1A
11710	7.05862	NA	1.68154e-12	1.61684e-11	2.63725	IQCD
7846	7.05862	NA	1.68154e-12	1.61684e-11	1.99367	RDH10
14919	7.05513	NA	1.7244e-12	1.65404e-11	1.33914	FLJ37644
14745	-7.05513	NA	1.7244e-12	1.65404e-11	0.557254	STK38
20663	7.05165	NA	1.76814e-12	1.68582e-11	1.43719	PLS3
19841	7.05165	NA	1.76814e-12	1.68582e-11	1.63751	DHCR7
18893	7.05165	NA	1.76814e-12	1.68582e-11	1.87357	ABCA6
2067	7.05165	NA	1.76814e-12	1.68582e-11	2.89624	ERGIC1
1717	7.05165	NA	1.76814e-12	1.68582e-11	1.57723	MAPK4
16379	7.04119	NA	1.90603e-12	1.81076e-11	1.62391	C1orf112
13453	-7.04119	NA	1.90603e-12	1.81076e-11	0.627252	UBE2S
441	-7.04119	NA	1.90603e-12	1.81076e-11	0.577711	KIAA0825
20791	7.03771	NA	1.95421e-12	1.8455e-11	1.45511	PDXK
8300	-7.03771	NA	1.95421e-12	1.8455e-11	0.40594	SHFM1
7214	-7.03771	NA	1.95421e-12	1.8455e-11	0.514966	ANP32BP1
5334	-7.03771	NA	1.95421e-12	1.8455e-11	0.36807	PLEKHA6
4451	7.03771	NA	1.95421e-12	1.8455e-11	2.02765	FANCG
16399	7.03422	NA	2.00373e-12	1.88777e-11	2.69296	PRKY
1406	7.03422	NA	2.00373e-12	1.88777e-11	1.50201	TOPBP1
16577	-7.03073	NA	2.05458e-12	1.9311e-11	0.558419	CXCL1
5888	7.03073	NA	2.05458e-12	1.9311e-11	3.80914	CEP290
12197	-7.02725	NA	2.10654e-12	1.97293e-11	0.616563	PRRT3
5799	7.02725	NA	2.10654e-12	1.97293e-11	2.00416	S100A3
3036	7.02725	NA	2.10654e-12	1.97293e-11	1.76185	TUBB
169	7.02376	NA	2.15961e-12	2.02025e-11	4.27325	EGFLAM
9737	-7.02028	NA	2.21423e-12	2.06405e-11	0.289875	NUS1
8821	-7.02028	NA	2.21423e-12	2.06405e-11	0.658083	SELENBP1
3312	-7.02028	NA	2.21423e-12	2.06405e-11	0.551581	GNG11
389	7.01679	NA	2.27018e-12	2.11126e-11	2.28708	PNPLA7
313	7.01679	NA	2.27018e-12	2.11126e-11	1.9446	OSCP1
19520	7.01331	NA	2.32747e-12	2.14943e-11	1.75575	MREG
15927	-7.01331	NA	2.32747e-12	2.14943e-11	0.548281	C6orf145
15096	7.01331	NA	2.32747e-12	2.14943e-11	2.80704	KPNA2
7570	7.01331	NA	2.32747e-12	2.14943e-11	2.29853	HMGB3P22
6807	-7.01331	NA	2.32747e-12	2.14943e-11	0.528243	LOC553103
396	7.01331	NA	2.32747e-12	2.14943e-11	1.47436	MYO5C
1365	-7.00982	NA	2.38631e-12	2.20122e-11	0.728059	ST3GAL6
20294	-7.00285	NA	2.50799e-12	2.29745e-11	0.455834	GPR77
19339	-7.00285	NA	2.50799e-12	2.29745e-11	0.59869	FRMD3
9413	-7.00285	NA	2.50799e-12	2.29745e-11	0.337385	FANK1
9141	-7.00285	NA	2.50799e-12	2.29745e-11	0.670428	PLAGL2
1537	7.00285	NA	2.50799e-12	2.29745e-11	2.0017	EME2
159	7.00285	NA	2.50799e-12	2.29745e-11	2.00088	IL33
16170	6.99239	NA	2.7025e-12	2.46143e-11	1.52734	PLCD4
14508	6.99239	NA	2.7025e-12	2.46143e-11	1.57769	TFF1
12975	-6.99239	NA	2.7025e-12	2.46143e-11	0.587029	IFFO2
7509	6.99239	NA	2.7025e-12	2.46143e-11	1.43139	KARS
2007	6.99239	NA	2.7025e-12	2.46143e-11	2.54151	HIST1H3F
20109	6.98891	NA	2.77045e-12	2.5118e-11	1.59697	SERPINB5
19988	6.98891	NA	2.77045e-12	2.5118e-11	3.55618	ZNF703
19632	6.98891	NA	2.77045e-12	2.5118e-11	3.28501	GSTA2
17361	6.98891	NA	2.77045e-12	2.5118e-11	1.56602	CCDC77
13313	-6.98193	NA	2.91145e-12	2.63362e-11	0.553374	TTF2
11207	-6.98193	NA	2.91145e-12	2.63362e-11	0.35982	TLE4
7619	-6.97845	NA	2.9845e-12	2.69356e-11	0.528468	STARD10
6827	-6.97845	NA	2.9845e-12	2.69356e-11	0.525311	NUP50
20448	6.97496	NA	3.05955e-12	2.75504e-11	3.12486	WDFY3
8149	-6.97496	NA	3.05955e-12	2.75504e-11	0.356877	KLF5
20778	6.97148	NA	3.13638e-12	2.80514e-11	1.61362	HN1
16552	6.97148	NA	3.13638e-12	2.80514e-11	1.39615	ADCY9
15737	-6.97148	NA	3.13638e-12	2.80514e-11	0.590047	PIP
12139	6.97148	NA	3.13638e-12	2.80514e-11	2.42478	CYP2B6
5923	6.97148	NA	3.13638e-12	2.80514e-11	1.78901	XPO5
1323	6.97148	NA	3.13638e-12	2.80514e-11	1.91236	HIST2H3A
17157	6.96799	NA	3.21498e-12	2.8722e-11	2.45678	ZC3H12C
2959	6.96102	NA	3.37819e-12	3.01462e-11	1.72823	CPEB2
7020	6.95753	NA	3.46279e-12	3.08664e-11	3.98798	ECT2
1126	-6.95405	NA	3.54961e-12	3.16048e-11	0.384415	MSL3
18726	6.95056	NA	3.63842e-12	3.22151e-11	1.56201	CCHCR1
18486	6.95056	NA	3.63842e-12	3.22151e-11	1.65797	BCL2
9254	-6.95056	NA	3.63842e-12	3.22151e-11	0.634829	KIAA1467
5023	6.95056	NA	3.63842e-12	3.22151e-11	3.107	SMAD9
2152	-6.95056	NA	3.63842e-12	3.22151e-11	0.171514	PNPLA4
6230	6.94708	NA	3.72924e-12	3.29824e-11	2.57499	MMP7
14791	-6.94359	NA	3.8225e-12	3.362e-11	0.647728	EXOC6
11839	6.94359	NA	3.8225e-12	3.362e-11	1.40948	SCEL
4440	-6.94359	NA	3.8225e-12	3.362e-11	0.0856629	FAM63A
1754	6.94359	NA	3.8225e-12	3.362e-11	1.4302	WDR19
1442	6.94359	NA	3.8225e-12	3.362e-11	2.68404	MXD4
14884	6.94011	NA	3.91798e-12	3.43836e-11	1.33025	ESCO2
8112	6.94011	NA	3.91798e-12	3.43836e-11	1.9661	CNTNAP3
4142	-6.93662	NA	4.0159e-12	3.51653e-11	0.516782	CAV1
2191	6.93662	NA	4.0159e-12	3.51653e-11	2.60862	ID4
15986	6.93313	NA	4.11626e-12	3.59253e-11	5.81127	RAB27B
8872	6.93313	NA	4.11626e-12	3.59253e-11	5.79668	C6orf115
4044	6.93313	NA	4.11626e-12	3.59253e-11	1.38262	OGN
13054	6.92965	NA	4.21885e-12	3.67398e-11	2.30073	HIST1H2BF
1953	6.92965	NA	4.21885e-12	3.67398e-11	1.91217	PRR13
20486	-6.92616	NA	4.3241e-12	3.75329e-11	0.464855	SEMA5A
6973	-6.92616	NA	4.3241e-12	3.75329e-11	0.294296	UBE2E3
1512	-6.92616	NA	4.3241e-12	3.75329e-11	0.628981	ACOT9
19484	6.92268	NA	4.43179e-12	3.84257e-11	1.61712	EPB41L5
19792	6.91919	NA	4.54237e-12	3.91282e-11	2.17102	NUP153
15185	6.91919	NA	4.54237e-12	3.91282e-11	1.72097	S1PR2
12288	-6.91919	NA	4.54237e-12	3.91282e-11	0.385367	CENPQ
8751	-6.91919	NA	4.54237e-12	3.91282e-11	0.39434	KHDRBS3
6551	-6.91919	NA	4.54237e-12	3.91282e-11	0.292319	LOC100507505
4052	-6.91919	NA	4.54237e-12	3.91282e-11	0.647903	ASF1B
4447	6.91222	NA	4.77129e-12	4.09669e-11	2.81001	C17orf108
3309	-6.91222	NA	4.77129e-12	4.09669e-11	0.4517	BTG2
375	6.91222	NA	4.77129e-12	4.09669e-11	1.45049	LOC158376
2930	6.90873	NA	4.89009e-12	4.18963e-11	2.04442	TBC1D7
2386	-6.90873	NA	4.89009e-12	4.18963e-11	0.621139	ST6GALNAC6
15240	6.90525	NA	5.01155e-12	4.27984e-11	1.66987	C1QL4
6363	-6.90525	NA	5.01155e-12	4.27984e-11	0.181575	TMEM194B
3139	-6.90525	NA	5.01155e-12	4.27984e-11	0.518695	SLC40A1
4568	-6.90176	NA	5.13611e-12	4.3768e-11	0.765831	TNFRSF21
863	6.90176	NA	5.13611e-12	4.3768e-11	1.46869	HIST1H2AI
11794	6.89828	NA	5.26379e-12	4.46643e-11	1.72136	RBM47
10957	-6.89828	NA	5.26379e-12	4.46643e-11	0.543276	CHI3L1
9163	6.89828	NA	5.26379e-12	4.46643e-11	4.39527	DNAJC14
7566	-6.89828	NA	5.26379e-12	4.46643e-11	0.274102	LIX1L
9319	-6.89479	NA	5.39435e-12	4.5626e-11	0.0936145	NFE2L3
4488	-6.89479	NA	5.39435e-12	4.5626e-11	0.229825	LRRC17
2443	6.89479	NA	5.39435e-12	4.5626e-11	1.35609	ICAM1
6337	6.89131	NA	5.52824e-12	4.66591e-11	4.00331	CMTM7
2880	6.89131	NA	5.52824e-12	4.66591e-11	3.41891	EPHB6
15468	-6.88782	NA	5.66547e-12	4.76148e-11	0.743559	NRIP1
13533	-6.88782	NA	5.66547e-12	4.76148e-11	0.362639	NCRNA00094
6615	-6.88782	NA	5.66547e-12	4.76148e-11	0.436535	VARS
5816	6.88782	NA	5.66547e-12	4.76148e-11	2.22168	SYT17
19052	6.88433	NA	5.8058e-12	4.87427e-11	1.42701	ADAMTS3
12515	-6.88085	NA	5.94969e-12	4.97927e-11	0.729263	CCKBR
12462	6.88085	NA	5.94969e-12	4.97927e-11	1.75432	SREBF1
8475	-6.88085	NA	5.94969e-12	4.97927e-11	0.641561	KCNH8
20452	-6.87736	NA	6.09712e-12	5.06001e-11	0.628734	BAI2
19978	-6.87736	NA	6.09712e-12	5.06001e-11	0.461379	KLK8
19178	6.87736	NA	6.09712e-12	5.06001e-11	2.22182	PRLR
18581	6.87736	NA	6.09712e-12	5.06001e-11	1.73285	KIF20B
17306	6.87736	NA	6.09712e-12	5.06001e-11	2.13439	TARS
11895	-6.87736	NA	6.09712e-12	5.06001e-11	0.490485	TCEAL5
7065	-6.87736	NA	6.09712e-12	5.06001e-11	0.428867	PRR15
5946	6.87736	NA	6.09712e-12	5.06001e-11	1.75342	SAC3D1
14448	-6.87388	NA	6.24811e-12	5.16373e-11	0.493398	CCL14
11669	6.87388	NA	6.24811e-12	5.16373e-11	2.70179	TAP2
3702	-6.87388	NA	6.24811e-12	5.16373e-11	0.434664	C4orf21
2737	6.87388	NA	6.24811e-12	5.16373e-11	1.73947	TCOF1
19385	-6.87039	NA	6.40266e-12	5.27499e-11	0.799127	DSN1
14925	-6.87039	NA	6.40266e-12	5.27499e-11	0.531661	MIS18A
1480	-6.87039	NA	6.40266e-12	5.27499e-11	0.699716	ROR1
5070	6.8669	NA	6.56097e-12	5.38865e-11	2.05497	LRR1
1978	6.8669	NA	6.56097e-12	5.38865e-11	1.96979	CLDN5
982	6.8669	NA	6.56097e-12	5.38865e-11	1.51622	LOC644189
18422	-6.86342	NA	6.72307e-12	5.49338e-11	0.1756	CDK2AP1
16463	-6.86342	NA	6.72307e-12	5.49338e-11	0.631582	CT62
15387	6.86342	NA	6.72307e-12	5.49338e-11	6.20969	KRTAP10-1
9562	-6.86342	NA	6.72307e-12	5.49338e-11	0.191006	IKBKB
8899	6.86342	NA	6.72307e-12	5.49338e-11	23.4012	ADORA2B
12547	-6.85993	NA	6.88916e-12	5.6233e-11	0.0689162	CKS1B
13551	-6.85645	NA	7.05946e-12	5.74461e-11	0.262213	ADAM17
2267	6.85645	NA	7.05946e-12	5.74461e-11	1.18974	KRT42P
2000	-6.85645	NA	7.05946e-12	5.74461e-11	0.548527	TUBB6
19881	-6.85296	NA	7.23355e-12	5.8503e-11	0.44749	KRT17
17740	6.85296	NA	7.23355e-12	5.8503e-11	2.18164	MYO10
17484	-6.85296	NA	7.23355e-12	5.8503e-11	0.597555	TUBA4A
17390	-6.85296	NA	7.23355e-12	5.8503e-11	0.135719	FABP7
9188	6.85296	NA	7.23355e-12	5.8503e-11	2.51396	SMC2
4722	6.85296	NA	7.23355e-12	5.8503e-11	1.5473	KIF1B
21787	6.84948	NA	7.41207e-12	5.97643e-11	1.63065	FNIP1
13343	6.84948	NA	7.41207e-12	5.97643e-11	1.97857	C16orf87
4656	6.84948	NA	7.41207e-12	5.97643e-11	2.18324	LMO4
7454	6.84599	NA	7.59481e-12	6.11137e-11	2.35168	CALR
249	-6.84599	NA	7.59481e-12	6.11137e-11	0.713335	PPP1R3C
19141	6.8425	NA	7.782e-12	6.21789e-11	1.34925	DDX39A
18962	-6.8425	NA	7.782e-12	6.21789e-11	0.531262	MAMLD1
15771	6.8425	NA	7.782e-12	6.21789e-11	3.29235	ENTPD8
13110	6.8425	NA	7.782e-12	6.21789e-11	2.8258	ZNF286A
4513	6.8425	NA	7.782e-12	6.21789e-11	3.72545	CEP152
2872	6.8425	NA	7.782e-12	6.21789e-11	2.6201	CYP7B1
928	-6.8425	NA	7.782e-12	6.21789e-11	0.576866	PDHA1
17883	-6.83902	NA	7.97362e-12	6.35821e-11	0.602656	MAST4
17774	-6.83902	NA	7.97362e-12	6.35821e-11	0.550155	S100B
17825	6.83553	NA	8.17013e-12	6.49534e-11	2.38473	CCL7
15287	6.83553	NA	8.17013e-12	6.49534e-11	1.74248	NUDT1
10758	6.83553	NA	8.17013e-12	6.49534e-11	1.97718	PLEKHF2
14595	6.83205	NA	8.37108e-12	6.63517e-11	1.40738	RPL21
8406	6.83205	NA	8.37108e-12	6.63517e-11	2.22472	SPEF1
1670	-6.83205	NA	8.37108e-12	6.63517e-11	0.511796	LOC100130009
19487	6.82856	NA	8.57692e-12	6.75786e-11	4.04411	KRT14
18682	-6.82856	NA	8.57692e-12	6.75786e-11	0.568723	KRT6A
9079	6.82856	NA	8.57692e-12	6.75786e-11	1.07551	FLJ33630
8892	6.82856	NA	8.57692e-12	6.75786e-11	1.39188	PCNA
5391	-6.82856	NA	8.57692e-12	6.75786e-11	0.687596	MCM2
773	6.82856	NA	8.57692e-12	6.75786e-11	1.34079	TRIM47
16446	-6.82508	NA	8.78786e-12	6.90351e-11	0.529171	ANKRD35
16123	6.82508	NA	8.78786e-12	6.90351e-11	1.60594	SLC36A4
8762	-6.82508	NA	8.78786e-12	6.90351e-11	0.604535	HIGD1B
17047	-6.82159	NA	9.00391e-12	7.04536e-11	0.624213	LOC375295
14889	6.82159	NA	9.00391e-12	7.04536e-11	1.59744	GABRE
4505	-6.82159	NA	9.00391e-12	7.04536e-11	0.713724	ANKRD36BP1
1109	6.82159	NA	9.00391e-12	7.04536e-11	1.78772	IL11RA
11150	6.8181	NA	9.22484e-12	7.1899e-11	10.3296	GLI1
8392	6.8181	NA	9.22484e-12	7.1899e-11	6.81241	FUT4
6224	6.8181	NA	9.22484e-12	7.1899e-11	1.70687	FLJ35946
5807	-6.8181	NA	9.22484e-12	7.1899e-11	0.113101	CD274
17610	-6.81462	NA	9.45133e-12	7.352e-11	0.516327	PAN2
307	6.81462	NA	9.45133e-12	7.352e-11	5.81141	SPRY1
17208	-6.81113	NA	9.68337e-12	7.51777e-11	0.555816	DGKD
3542	6.81113	NA	9.68337e-12	7.51777e-11	2.38889	CAPN8
14749	-6.80765	NA	9.92073e-12	7.67205e-11	0.650578	TMEM123
5694	6.80765	NA	9.92073e-12	7.67205e-11	1.6613	PTPRT
2513	6.80765	NA	9.92073e-12	7.67205e-11	1.64292	RHCG
744	-6.80765	NA	9.92073e-12	7.67205e-11	0.607317	C7orf63
18812	6.80416	NA	1.01639e-11	7.81443e-11	7.80454	CH25H
8648	6.80416	NA	1.01639e-11	7.81443e-11	1.80618	GTF2IRD2
7189	6.80416	NA	1.01639e-11	7.81443e-11	1.55852	CDK2
5290	6.80416	NA	1.01639e-11	7.81443e-11	1.53216	PEX13
4228	6.80416	NA	1.01639e-11	7.81443e-11	1.93923	FAAH2
1607	-6.80416	NA	1.01639e-11	7.81443e-11	0.635219	RIPK4
20244	-6.80068	NA	1.0413e-11	7.98279e-11	0.620494	GPC2
1926	-6.80068	NA	1.0413e-11	7.98279e-11	0.56588	CAMK2N1
1544	-6.80068	NA	1.0413e-11	7.98279e-11	0.502412	C9orf7
21788	6.79719	NA	1.06679e-11	8.17032e-11	2.64751	RUNDC1
9836	6.7937	NA	1.0929e-11	8.34616e-11	1.61699	RFC3
3521	-6.7937	NA	1.0929e-11	8.34616e-11	0.490309	ABCA8
2935	6.7937	NA	1.0929e-11	8.34616e-11	1.46239	NRAS
19634	-6.79022	NA	1.11964e-11	8.50941e-11	0.516473	TPBG
13280	6.79022	NA	1.11964e-11	8.50941e-11	1.38466	LYPD1
11149	-6.79022	NA	1.11964e-11	8.50941e-11	0.599804	NHSL1
9347	-6.79022	NA	1.11964e-11	8.50941e-11	0.0794593	NUDT16L1
1938	6.79022	NA	1.11964e-11	8.50941e-11	1.36574	AQP1
18957	-6.78325	NA	1.17504e-11	8.9134e-11	0.661774	MB21D1
17293	6.78325	NA	1.17504e-11	8.9134e-11	2.44227	HCAR1
21655	6.77976	NA	1.20375e-11	9.09644e-11	1.49136	WBP1
19367	6.77976	NA	1.20375e-11	9.09644e-11	1.74839	SMC1B
19246	6.77976	NA	1.20375e-11	9.09644e-11	1.99923	BRCC3
3124	-6.77976	NA	1.20375e-11	9.09644e-11	0.667387	ENY2
17915	6.77628	NA	1.23312e-11	9.2919e-11	6.50637	CYBRD1
6516	-6.77628	NA	1.23312e-11	9.2919e-11	0.796323	AK8
4452	-6.77628	NA	1.23312e-11	9.2919e-11	0.412391	CCDC80
19930	6.77279	NA	1.26323e-11	9.50976e-11	1.89275	SALL2
3849	-6.7693	NA	1.29403e-11	9.72318e-11	0.490612	MGC3771
88	6.7693	NA	1.29403e-11	9.72318e-11	1.61013	TCEAL1
16738	6.76582	NA	1.32558e-11	9.93207e-11	1.58303	TTC39A
9368	-6.76582	NA	1.32558e-11	9.93207e-11	0.186517	SFRP1
1525	-6.76582	NA	1.32558e-11	9.93207e-11	0.810865	VMA21
11768	6.75885	NA	1.39093e-11	1.04119e-10	1.19958	ECI1
18449	-6.75536	NA	1.42479e-11	1.06054e-10	0.466882	CCDC30
18379	6.75536	NA	1.42479e-11	1.06054e-10	1.5432	NAB1
15997	-6.75536	NA	1.42479e-11	1.06054e-10	0.505027	CCL13
14969	-6.75536	NA	1.42479e-11	1.06054e-10	0.0773961	CYB5A
3171	6.75536	NA	1.42479e-11	1.06054e-10	1.52096	MYL5
1815	6.75536	NA	1.42479e-11	1.06054e-10	1.39289	SDPR
19181	6.75188	NA	1.45945e-11	1.08228e-10	1.64793	HIST1H2BB
12427	-6.75188	NA	1.45945e-11	1.08228e-10	0.0613239	LCN2
12012	-6.75188	NA	1.45945e-11	1.08228e-10	0.53873	MIR17HG
6139	-6.75188	NA	1.45945e-11	1.08228e-10	0.470028	MSRB3
8274	6.74839	NA	1.49496e-11	1.10757e-10	1.5386	TTC18
18048	-6.7449	NA	1.53129e-11	1.13238e-10	0.339035	AAGAB
14405	6.7449	NA	1.53129e-11	1.13238e-10	1.73295	POTEB
20385	6.74142	NA	1.56848e-11	1.15237e-10	1.39124	ALG3
12984	6.74142	NA	1.56848e-11	1.15237e-10	1.87171	CLEC14A
10110	-6.74142	NA	1.56848e-11	1.15237e-10	0.462849	OR8B8
6707	-6.74142	NA	1.56848e-11	1.15237e-10	0.427883	PRG2
5507	6.74142	NA	1.56848e-11	1.15237e-10	2.51963	RNFT2
4789	-6.74142	NA	1.56848e-11	1.15237e-10	0.623952	SH3GL3
3522	-6.74142	NA	1.56848e-11	1.15237e-10	0.711914	C16orf61
17714	6.73793	NA	1.60656e-11	1.17708e-10	2.62473	KLHL7
13714	-6.73793	NA	1.60656e-11	1.17708e-10	0.390835	ACTA2
3029	6.73793	NA	1.60656e-11	1.17708e-10	2.54851	EML4
17980	-6.73445	NA	1.64555e-11	1.20232e-10	0.593684	HECA
6075	-6.73445	NA	1.64555e-11	1.20232e-10	0.444714	HECTD2
1008	-6.73445	NA	1.64555e-11	1.20232e-10	0.384129	HIST1H2BJ
18086	-6.72748	NA	1.72633e-11	1.25557e-10	0.712795	ATP1B3
14951	6.72748	NA	1.72633e-11	1.25557e-10	1.6377	THBS4
13011	6.72748	NA	1.72633e-11	1.25557e-10	1.66219	DKFZP586K1520
7659	-6.72748	NA	1.72633e-11	1.25557e-10	0.23752	COL4A3BP
6117	6.72748	NA	1.72633e-11	1.25557e-10	1.98344	PSMC3IP
17577	6.72399	NA	1.76814e-11	1.28128e-10	2.95639	TTLL4
3389	-6.72399	NA	1.76814e-11	1.28128e-10	0.543829	HLF
1236	6.72399	NA	1.76814e-11	1.28128e-10	1.67982	POC5
508	6.72399	NA	1.76814e-11	1.28128e-10	2.46967	U2AF1
21737	6.7205	NA	1.81097e-11	1.30755e-10	1.27094	ARPC5L
18776	6.7205	NA	1.81097e-11	1.30755e-10	1.8316	PRPF4B
13017	6.7205	NA	1.81097e-11	1.30755e-10	1.59675	C13orf27
643	-6.7205	NA	1.81097e-11	1.30755e-10	0.856357	WWTR1
4364	-6.71702	NA	1.85481e-11	1.33798e-10	0.6605	CCDC90A
13081	-6.71353	NA	1.89968e-11	1.36663e-10	0.603405	SF3A3
12366	6.71353	NA	1.89968e-11	1.36663e-10	2.06884	HEXIM1
3986	-6.71353	NA	1.89968e-11	1.36663e-10	0.712329	NDRG2
11640	6.71005	NA	1.94562e-11	1.39337e-10	1.45343	MAP3K12
9133	-6.71005	NA	1.94562e-11	1.39337e-10	0.508221	ZNF844
8798	-6.71005	NA	1.94562e-11	1.39337e-10	0.632146	PTPN14
8796	6.71005	NA	1.94562e-11	1.39337e-10	1.47409	C20orf103
4523	6.71005	NA	1.94562e-11	1.39337e-10	4.89847	ZBED2
18948	-6.70656	NA	1.99265e-11	1.42192e-10	0.574649	FOXN2
12021	6.70656	NA	1.99265e-11	1.42192e-10	1.6703	TRAF3IP1
9557	6.70656	NA	1.99265e-11	1.42192e-10	1.66075	TMBIM6
7473	-6.70656	NA	1.99265e-11	1.42192e-10	0.557207	SLC9A3R1
17177	-6.70308	NA	2.04079e-11	1.45235e-10	0.326128	PDAP1
11906	-6.70308	NA	2.04079e-11	1.45235e-10	0.498828	RPL21P44
4005	-6.70308	NA	2.04079e-11	1.45235e-10	0.0799132	FUT8
15621	-6.69959	NA	2.09006e-11	1.48476e-10	0.596104	FAM150B
2533	-6.69959	NA	2.09006e-11	1.48476e-10	0.446745	MTAP
17378	6.69262	NA	2.19214e-11	1.55588e-10	4.26986	CCT6A
8684	6.68913	NA	2.24498e-11	1.59054e-10	2.21351	ABLIM3
81	6.68913	NA	2.24498e-11	1.59054e-10	2.04047	HHAT
19322	-6.68565	NA	2.29907e-11	1.62452e-10	0.486158	PELI2
13787	6.68565	NA	2.29907e-11	1.62452e-10	1.38488	PAX6
5387	-6.68565	NA	2.29907e-11	1.62452e-10	0.301831	FAT1
20200	-6.68216	NA	2.35445e-11	1.65628e-10	0.631643	NRM
15205	6.68216	NA	2.35445e-11	1.65628e-10	1.7426	IMPA2
14801	6.68216	NA	2.35445e-11	1.65628e-10	9.30212	IFT43
2748	6.68216	NA	2.35445e-11	1.65628e-10	1.7642	MUC16
698	-6.68216	NA	2.35445e-11	1.65628e-10	0.523125	NDRG1
20718	6.67868	NA	2.41112e-11	1.68718e-10	1.67666	SEPP1
19629	6.67868	NA	2.41112e-11	1.68718e-10	1.87995	HMGB3P1
19126	-6.67868	NA	2.41112e-11	1.68718e-10	0.798645	RAB11FIP3
17054	-6.67868	NA	2.41112e-11	1.68718e-10	0.448891	KIAA1609
16614	6.67868	NA	2.41112e-11	1.68718e-10	2.09913	MYLK2
7563	-6.67868	NA	2.41112e-11	1.68718e-10	0.299039	ANP32B
19934	6.6717	NA	2.52851e-11	1.76002e-10	44.7851	BHLHE40
19035	6.6717	NA	2.52851e-11	1.76002e-10	1.2575	ADAMTS5
12169	-6.6717	NA	2.52851e-11	1.76002e-10	0.723527	COL4A5
8885	-6.6717	NA	2.52851e-11	1.76002e-10	0.434524	GFOD1
8493	-6.6717	NA	2.52851e-11	1.76002e-10	0.443336	MYH11
3866	6.6717	NA	2.52851e-11	1.76002e-10	1.31989	HRASLS
12400	-6.66822	NA	2.58928e-11	1.7976e-10	0.756858	DARC
6288	6.66822	NA	2.58928e-11	1.7976e-10	1.30087	PABPC1
2913	6.66822	NA	2.58928e-11	1.7976e-10	2.15134	ANKRD42
18634	6.66473	NA	2.65148e-11	1.83276e-10	2.07886	ELAVL1
17391	6.66473	NA	2.65148e-11	1.83276e-10	1.60922	LSR
16481	6.66473	NA	2.65148e-11	1.83276e-10	2.46328	C6orf211
5622	6.66473	NA	2.65148e-11	1.83276e-10	2.24912	CAGE1
2495	6.66473	NA	2.65148e-11	1.83276e-10	1.31586	MZF1
8518	-6.66125	NA	2.71516e-11	1.87189e-10	0.634663	CAB39L
7463	-6.66125	NA	2.71516e-11	1.87189e-10	0.487852	DSC3
5090	-6.66125	NA	2.71516e-11	1.87189e-10	0.584267	BMP2
19506	6.65776	NA	2.78031e-11	1.90688e-10	1.43278	RCC2
6009	-6.65776	NA	2.78031e-11	1.90688e-10	0.514237	CCDC159
5268	6.65776	NA	2.78031e-11	1.90688e-10	1.22893	LOC100508670
3598	6.65776	NA	2.78031e-11	1.90688e-10	1.81794	FAM107A
2721	-6.65776	NA	2.78031e-11	1.90688e-10	0.572761	C3
1876	6.65776	NA	2.78031e-11	1.90688e-10	1.51589	CACYBP
17087	6.65427	NA	2.84701e-11	1.94423e-10	1.6927	ACTR3B
15323	6.65427	NA	2.84701e-11	1.94423e-10	1.48849	TMEM48
12465	-6.65427	NA	2.84701e-11	1.94423e-10	0.551436	FAM110B
8608	6.65427	NA	2.84701e-11	1.94423e-10	1.36237	NBEA
3400	6.65427	NA	2.84701e-11	1.94423e-10	1.38573	TNXB
11066	6.65079	NA	2.91527e-11	1.98743e-10	1.66178	NCK1
3406	6.65079	NA	2.91527e-11	1.98743e-10	1.41133	GGH
16302	6.6473	NA	2.98512e-11	2.03156e-10	2.6522	SLC2A10
10358	6.6473	NA	2.98512e-11	2.03156e-10	2.30856	KIAA0182
13364	6.64382	NA	3.0566e-11	2.07665e-10	1.25879	ZSCAN16
4404	-6.64382	NA	3.0566e-11	2.07665e-10	0.685536	SPEF2
15128	6.64033	NA	3.12979e-11	2.12092e-10	5.12333	ADD3
12630	6.64033	NA	3.12979e-11	2.12092e-10	2.02921	GPIHBP1
9168	-6.64033	NA	3.12979e-11	2.12092e-10	0.53701	SHC4
1987	6.63685	NA	3.20466e-11	2.16981e-10	1.89402	TMEM74
20160	6.63336	NA	3.28129e-11	2.21414e-10	1.83198	PRPS2
16146	6.63336	NA	3.28129e-11	2.21414e-10	1.56013	MGC2889
15906	-6.63336	NA	3.28129e-11	2.21414e-10	0.585995	ADRA2A
5116	-6.63336	NA	3.28129e-11	2.21414e-10	0.743268	GAS6
15995	-6.62987	NA	3.35971e-11	2.26322e-10	0.482826	CBR4
10395	6.62987	NA	3.35971e-11	2.26322e-10	1.18481	RGL2
17617	6.62639	NA	3.43998e-11	2.31337e-10	1.51699	C6orf218
1695	-6.62639	NA	3.43998e-11	2.31337e-10	0.588518	FLJ11710
10948	-6.6229	NA	3.52212e-11	2.3626e-10	0.598693	NFIL3
6008	6.6229	NA	3.52212e-11	2.3626e-10	1.29135	DPYSL2
2769	-6.6229	NA	3.52212e-11	2.3626e-10	0.275387	SNCA
18967	6.61942	NA	3.60618e-11	2.41695e-10	1.42402	NCK2
19255	-6.61593	NA	3.69218e-11	2.46834e-10	0.48798	TCEAL6
15401	-6.61593	NA	3.69218e-11	2.46834e-10	0.526235	CPE
12322	6.61593	NA	3.69218e-11	2.46834e-10	1.43022	FLJ45831
16683	6.60896	NA	3.87028e-11	2.58089e-10	1.58833	KIF21A
11910	-6.60896	NA	3.87028e-11	2.58089e-10	0.355137	HSD17B4
11234	-6.60896	NA	3.87028e-11	2.58089e-10	0.810236	FAM20A
17408	6.60547	NA	3.96245e-11	2.63571e-10	1.56599	SH3GLB2
8647	-6.60547	NA	3.96245e-11	2.63571e-10	0.436465	RND3
2120	-6.60547	NA	3.96245e-11	2.63571e-10	0.267775	INPP5J
20419	6.60199	NA	4.05678e-11	2.6872e-10	1.37406	FPR2
17435	-6.60199	NA	4.05678e-11	2.6872e-10	0.680897	NDUFA2
13116	6.60199	NA	4.05678e-11	2.6872e-10	2.1391	SCN7A
7801	6.60199	NA	4.05678e-11	2.6872e-10	2.91178	EIF4B
2655	-6.60199	NA	4.05678e-11	2.6872e-10	0.609264	SLC16A10
5497	6.5985	NA	4.1533e-11	2.74656e-10	1.2451	AHNAK
4782	-6.5985	NA	4.1533e-11	2.74656e-10	0.674662	STK36
19822	6.59502	NA	4.25207e-11	2.80953e-10	2.55953	IGF2BP2
19082	-6.59153	NA	4.35312e-11	2.86914e-10	0.187777	RPH3AL
17447	-6.59153	NA	4.35312e-11	2.86914e-10	0.194141	DNAJC17
10036	6.59153	NA	4.35312e-11	2.86914e-10	1.38337	SLC16A6
18424	6.58805	NA	4.45652e-11	2.93243e-10	1.36045	CXCL10
8498	-6.58805	NA	4.45652e-11	2.93243e-10	0.588589	KRTAP21-1
21598	6.58456	NA	4.56235e-11	2.99215e-10	1.48488	PREP
15657	-6.58456	NA	4.56235e-11	2.99215e-10	0.578225	SMOC1
12498	-6.58456	NA	4.56235e-11	2.99215e-10	0.549626	FLJ41200
8552	-6.58456	NA	4.56235e-11	2.99215e-10	0.432571	PDE9A
20740	-6.58107	NA	4.67062e-11	3.05558e-10	0.341527	DNMT3B
5561	6.58107	NA	4.67062e-11	3.05558e-10	2.50784	PCBD2
901	6.58107	NA	4.67062e-11	3.05558e-10	1.36227	RAPGEF3
13539	6.5741	NA	4.89473e-11	3.18123e-10	1.74107	IL22RA2
9480	-6.5741	NA	4.89473e-11	3.18123e-10	0.4225	C15orf2
7266	-6.5741	NA	4.89473e-11	3.18123e-10	0.563792	FRY
6617	-6.5741	NA	4.89473e-11	3.18123e-10	0.612875	BACH2
5642	6.5741	NA	4.89473e-11	3.18123e-10	1.41186	INPP1
4446	6.5741	NA	4.89473e-11	3.18123e-10	1.74309	RYR1
3340	-6.5741	NA	4.89473e-11	3.18123e-10	0.66829	A2M
1333	-6.5741	NA	4.89473e-11	3.18123e-10	0.721725	TWIST2
8998	-6.57062	NA	5.01073e-11	3.2513e-10	0.386143	KLHDC1
1677	-6.57062	NA	5.01073e-11	3.2513e-10	0.577756	MTPAP
13132	-6.56365	NA	5.2508e-11	3.39875e-10	0.608958	AGGF1
12770	6.56365	NA	5.2508e-11	3.39875e-10	13.6987	ZFHX4
3577	6.56365	NA	5.2508e-11	3.39875e-10	12.3084	VSNL1
15189	-6.56016	NA	5.37501e-11	3.47066e-10	0.803434	LOC388588
12885	-6.56016	NA	5.37501e-11	3.47066e-10	0.636476	F7
9132	6.56016	NA	5.37501e-11	3.47066e-10	2.51193	SLC6A9
18419	6.55667	NA	5.50211e-11	3.53835e-10	1.32514	CCND2
17323	-6.55667	NA	5.50211e-11	3.53835e-10	0.651096	FAM58BP
12203	-6.55667	NA	5.50211e-11	3.53835e-10	0.608369	HIST1H4L
8917	6.55667	NA	5.50211e-11	3.53835e-10	2.19127	LOC728675
6669	-6.55667	NA	5.50211e-11	3.53835e-10	0.113026	HAUS7
6953	6.55319	NA	5.63214e-11	3.61319e-10	3.37955	DNAJC2
1513	-6.55319	NA	5.63214e-11	3.61319e-10	0.588545	CARD6
672	6.55319	NA	5.63214e-11	3.61319e-10	2.31932	SCARA5
19020	6.5497	NA	5.76517e-11	3.68959e-10	1.39606	B3GALNT2
6522	-6.5497	NA	5.76517e-11	3.68959e-10	0.464608	HIST1H3D
4618	-6.5497	NA	5.76517e-11	3.68959e-10	0.548297	FBXL5
18297	6.54622	NA	5.90128e-11	3.76759e-10	2.27563	TET1
15245	-6.54622	NA	5.90128e-11	3.76759e-10	0.633645	CCNG2
12798	-6.54622	NA	5.90128e-11	3.76759e-10	0.503052	DZIP1
11525	6.54273	NA	6.04052e-11	3.8534e-10	1.2212	SLC4A8
16628	-6.53925	NA	6.18299e-11	3.93479e-10	0.446788	PBX1
12805	-6.53925	NA	6.18299e-11	3.93479e-10	0.559318	C2orf55
6213	6.53925	NA	6.18299e-11	3.93479e-10	3.10248	RPP40
12147	-6.53576	NA	6.32874e-11	4.0211e-10	0.480448	HSPB2
8779	-6.53576	NA	6.32874e-11	4.0211e-10	0.56399	FBLN5
18021	-6.53227	NA	6.47784e-11	4.10271e-10	0.474176	ACSL4
8269	6.53227	NA	6.47784e-11	4.10271e-10	2.49284	TMEM170A
5353	6.53227	NA	6.47784e-11	4.10271e-10	1.27288	FAM20C
1966	6.53227	NA	6.47784e-11	4.10271e-10	2.00569	SSRP1
16523	-6.52879	NA	6.63039e-11	4.19598e-10	0.558526	PA2G4
19061	-6.5253	NA	6.78644e-11	4.28449e-10	0.719288	EMILIN2
7615	-6.5253	NA	6.78644e-11	4.28449e-10	0.62942	WDR96
7265	6.5253	NA	6.78644e-11	4.28449e-10	1.50491	NKRF
19014	6.52182	NA	6.94609e-11	4.37139e-10	1.65822	GLUD2
18589	-6.52182	NA	6.94609e-11	4.37139e-10	0.654514	KIF12
17810	-6.52182	NA	6.94609e-11	4.37139e-10	0.467186	STK38L
9589	6.52182	NA	6.94609e-11	4.37139e-10	1.44733	SLC34A2
19293	-6.51833	NA	7.1094e-11	4.45299e-10	0.619551	WHSC1
17901	6.51833	NA	7.1094e-11	4.45299e-10	2.0897	GCH1
16599	6.51833	NA	7.1094e-11	4.45299e-10	1.61208	TRIM8
14959	6.51833	NA	7.1094e-11	4.45299e-10	1.56094	SLC10A3
5287	6.51833	NA	7.1094e-11	4.45299e-10	1.52687	TMEM204
2886	6.51833	NA	7.1094e-11	4.45299e-10	1.51388	ZC3H12B
16417	-6.51485	NA	7.27647e-11	4.5433e-10	0.640639	CPXM1
15428	-6.51485	NA	7.27647e-11	4.5433e-10	0.402989	CYB5R1
6245	-6.51485	NA	7.27647e-11	4.5433e-10	0.374942	C16orf53
3045	6.51485	NA	7.27647e-11	4.5433e-10	1.97277	CNTNAP3B
20066	6.51136	NA	7.44735e-11	4.61733e-10	1.49429	GNRH1
12002	-6.51136	NA	7.44735e-11	4.61733e-10	0.377297	TACC1
11911	6.51136	NA	7.44735e-11	4.61733e-10	2.53619	DPH2
9779	6.51136	NA	7.44735e-11	4.61733e-10	1.19486	APPL2
9676	6.51136	NA	7.44735e-11	4.61733e-10	1.68574	C9orf100
6907	-6.51136	NA	7.44735e-11	4.61733e-10	0.475364	PHF6
3927	6.51136	NA	7.44735e-11	4.61733e-10	1.87007	ENPP2
1385	-6.51136	NA	7.44735e-11	4.61733e-10	0.723869	PID1
801	-6.51136	NA	7.44735e-11	4.61733e-10	0.674983	TIGD2
20727	-6.50787	NA	7.62219e-11	4.7037e-10	0.739392	EBF4
16197	6.50787	NA	7.62219e-11	4.7037e-10	1.47854	FREM1
12473	-6.50787	NA	7.62219e-11	4.7037e-10	0.581858	ANKRD30B
11815	-6.50787	NA	7.62219e-11	4.7037e-10	0.672006	CBX7
9120	-6.50787	NA	7.62219e-11	4.7037e-10	0.669957	PPM1F
9098	6.50787	NA	7.62219e-11	4.7037e-10	1.35645	LRP12
18614	-6.50439	NA	7.80103e-11	4.79914e-10	0.412001	PEX11A
11767	6.50439	NA	7.80103e-11	4.79914e-10	2.43255	ARL4C
9073	6.50439	NA	7.80103e-11	4.79914e-10	1.52165	COX7A1
336	-6.50439	NA	7.80103e-11	4.79914e-10	0.319964	FLJ46906
20065	6.5009	NA	7.98397e-11	4.89274e-10	1.303	MURC
16053	6.5009	NA	7.98397e-11	4.89274e-10	3.3516	TXNDC5
8242	-6.5009	NA	7.98397e-11	4.89274e-10	0.596895	TNNT3
4207	6.5009	NA	7.98397e-11	4.89274e-10	1.61915	RNASE4
39	6.5009	NA	7.98397e-11	4.89274e-10	2.32133	C14orf79
19739	-6.49742	NA	8.17109e-11	4.97669e-10	0.579635	HIC1
18657	-6.49742	NA	8.17109e-11	4.97669e-10	0.65601	HPRT1
14492	-6.49742	NA	8.17109e-11	4.97669e-10	0.629956	SOCS2
9371	-6.49742	NA	8.17109e-11	4.97669e-10	0.20829	CEP57
6491	-6.49742	NA	8.17109e-11	4.97669e-10	0.6317	PSMG1
4197	6.49742	NA	8.17109e-11	4.97669e-10	1.42083	TP53BP1
2111	-6.49742	NA	8.17109e-11	4.97669e-10	0.57391	C9orf170
58	6.49742	NA	8.17109e-11	4.97669e-10	1.60484	FXYD1
15173	-6.49393	NA	8.36251e-11	5.08159e-10	0.447769	SLC46A1
14300	-6.49393	NA	8.36251e-11	5.08159e-10	0.605255	ETS2
8268	6.49393	NA	8.36251e-11	5.08159e-10	3.34931	FABP5
15471	6.49045	NA	8.55831e-11	5.18866e-10	2.54193	ZBTB16
11759	6.49045	NA	8.55831e-11	5.18866e-10	2.19468	NTN4
7051	-6.49045	NA	8.55831e-11	5.18866e-10	0.493532	UGDH
7194	-6.48696	NA	8.75859e-11	5.28989e-10	0.615671	PGR
5552	-6.48696	NA	8.75859e-11	5.28989e-10	0.524716	UNC13D
3433	6.48696	NA	8.75859e-11	5.28989e-10	1.62562	LOC729324
3159	-6.48696	NA	8.75859e-11	5.28989e-10	0.457708	CASP2
1408	6.48696	NA	8.75859e-11	5.28989e-10	1.62227	SERF2
19561	6.48347	NA	8.96345e-11	5.38089e-10	1.90529	XRCC2
16299	-6.48347	NA	8.96345e-11	5.38089e-10	0.700103	C4orf46
15375	-6.48347	NA	8.96345e-11	5.38089e-10	0.594051	RHEB
11820	6.48347	NA	8.96345e-11	5.38089e-10	1.36096	FOXL1
1906	6.48347	NA	8.96345e-11	5.38089e-10	1.6369	FLJ38379
1581	-6.48347	NA	8.96345e-11	5.38089e-10	0.590602	NINJ1
629	-6.48347	NA	8.96345e-11	5.38089e-10	0.303504	HIST1H3H
314	-6.48347	NA	8.96345e-11	5.38089e-10	0.588327	GPRC5C
19105	-6.47999	NA	9.173e-11	5.48182e-10	0.650457	EPAS1
14441	-6.47999	NA	9.173e-11	5.48182e-10	0.654202	OCA2
13287	-6.47999	NA	9.173e-11	5.48182e-10	0.261396	C14orf132
12838	-6.47999	NA	9.173e-11	5.48182e-10	0.644708	ITFG3
5501	6.47999	NA	9.173e-11	5.48182e-10	10.8817	KRT81
10	6.47999	NA	9.173e-11	5.48182e-10	1.38842	LOC388630
18844	-6.47302	NA	9.60656e-11	5.7194e-10	0.537656	UNG
15489	-6.47302	NA	9.60656e-11	5.7194e-10	0.654657	PLIN5
15126	-6.47302	NA	9.60656e-11	5.7194e-10	0.639344	KIAA0040
14840	6.47302	NA	9.60656e-11	5.7194e-10	1.60767	TMEM206
3633	6.47302	NA	9.60656e-11	5.7194e-10	1.6196	TRMT11
17646	-6.46953	NA	9.83078e-11	5.83539e-10	0.721461	F2RL2
9315	-6.46953	NA	9.83078e-11	5.83539e-10	0.0844135	PARD6B
5200	6.46953	NA	9.83078e-11	5.83539e-10	1.57096	LOC731932
1203	-6.46953	NA	9.83078e-11	5.83539e-10	0.501814	APH1B
2231	6.46604	NA	1.00601e-10	5.96706e-10	1.68737	SUOX
20420	-6.46256	NA	1.02947e-10	6.07444e-10	0.721066	CNOT1
20232	-6.46256	NA	1.02947e-10	6.07444e-10	0.10489	CSAD
13184	6.46256	NA	1.02947e-10	6.07444e-10	1.59114	GEM
6639	-6.46256	NA	1.02947e-10	6.07444e-10	0.178978	PINK1
5628	6.46256	NA	1.02947e-10	6.07444e-10	1.58626	ZCCHC10
5056	6.46256	NA	1.02947e-10	6.07444e-10	1.63193	TNNI2
4522	6.46256	NA	1.02947e-10	6.07444e-10	9.93482	MBP
3136	-6.45907	NA	1.05346e-10	6.21139e-10	0.176392	SMARCC2
10834	6.45559	NA	1.078e-10	6.33256e-10	2.04896	SAMD5
9348	-6.45559	NA	1.078e-10	6.33256e-10	0.0228908	ARFIP2
5272	-6.45559	NA	1.078e-10	6.33256e-10	0.611366	ASMTL
5260	6.45559	NA	1.078e-10	6.33256e-10	1.20902	HMGB2
4951	-6.45559	NA	1.078e-10	6.33256e-10	0.501951	ULBP2
6119	6.4521	NA	1.10309e-10	6.46564e-10	1.34868	CDC5L
999	-6.4521	NA	1.10309e-10	6.46564e-10	0.685457	KLHL29
881	6.4521	NA	1.10309e-10	6.46564e-10	1.4162	COQ7
12787	6.44862	NA	1.12876e-10	6.58691e-10	2.56209	DCLRE1C
12725	6.44862	NA	1.12876e-10	6.58691e-10	3.8718	SYNCRIP
7103	-6.44862	NA	1.12876e-10	6.58691e-10	0.593294	CYB5R2
5716	-6.44862	NA	1.12876e-10	6.58691e-10	0.666584	CASZ1
4078	6.44862	NA	1.12876e-10	6.58691e-10	3.30549	CDYL2
3257	-6.44862	NA	1.12876e-10	6.58691e-10	0.299382	BOP1
18576	6.44513	NA	1.15501e-10	6.72034e-10	1.40704	UBXN10
12527	-6.44513	NA	1.15501e-10	6.72034e-10	0.204376	MBNL3
7188	6.44513	NA	1.15501e-10	6.72034e-10	1.70434	SVEP1
3288	-6.44513	NA	1.15501e-10	6.72034e-10	0.515419	C16orf95
13774	6.43816	NA	1.20931e-10	7.026e-10	2.17844	UBXN2A
1384	6.43816	NA	1.20931e-10	7.026e-10	2.80688	RORC
20472	-6.43467	NA	1.23739e-10	7.1734e-10	0.467663	FLNA
15777	-6.43467	NA	1.23739e-10	7.1734e-10	0.339614	ALX4
3751	-6.43467	NA	1.23739e-10	7.1734e-10	0.647997	YWHAZ
19746	-6.43119	NA	1.26611e-10	7.3185e-10	0.500509	GZMB
16923	-6.43119	NA	1.26611e-10	7.3185e-10	0.41213	C9orf169
16530	-6.43119	NA	1.26611e-10	7.3185e-10	0.62074	FBXO32
16073	6.43119	NA	1.26611e-10	7.3185e-10	1.7406	CD38
19641	-6.42422	NA	1.32551e-10	7.63962e-10	0.753788	BATF3
8516	-6.42422	NA	1.32551e-10	7.63962e-10	0.411317	SYT8
482	-6.42422	NA	1.32551e-10	7.63962e-10	0.683442	TFDP1
448	-6.42422	NA	1.32551e-10	7.63962e-10	0.32388	EFHA2
13070	6.42073	NA	1.35622e-10	7.80531e-10	1.43005	MPZL2
1715	-6.42073	NA	1.35622e-10	7.80531e-10	0.620912	PRRG1
19010	-6.41724	NA	1.38763e-10	7.96297e-10	0.698937	HMSD
9099	-6.41724	NA	1.38763e-10	7.96297e-10	0.549525	AIF1L
7466	-6.41724	NA	1.38763e-10	7.96297e-10	0.446501	C2orf81
5117	-6.41724	NA	1.38763e-10	7.96297e-10	0.610857	C12orf10
19591	6.41376	NA	1.41975e-10	8.13553e-10	2.59196	KIAA1244
1972	-6.41376	NA	1.41975e-10	8.13553e-10	0.639685	ZEB1
15064	-6.41027	NA	1.45259e-10	8.30576e-10	0.533505	LIMS2
9184	-6.41027	NA	1.45259e-10	8.30576e-10	0.830518	EGR1
1443	-6.41027	NA	1.45259e-10	8.30576e-10	0.556607	ABCA13
5539	-6.40679	NA	1.48618e-10	8.48559e-10	0.081117	C1orf38
4160	-6.40679	NA	1.48618e-10	8.48559e-10	0.473989	NUDT5
20698	-6.4033	NA	1.52052e-10	8.6568e-10	0.585972	ARHGEF38
19389	-6.4033	NA	1.52052e-10	8.6568e-10	0.491517	NEK10
7640	6.4033	NA	1.52052e-10	8.6568e-10	1.45199	JOSD1
3591	-6.4033	NA	1.52052e-10	8.6568e-10	0.553477	GMDS
17021	-6.39982	NA	1.55564e-10	8.83775e-10	0.425264	MKRN3
14825	6.39982	NA	1.55564e-10	8.83775e-10	1.41517	FAH
7691	6.39982	NA	1.55564e-10	8.83775e-10	1.66839	GNL2
20006	6.39633	NA	1.59156e-10	9.00312e-10	1.44131	DYNC1I1
18515	-6.39633	NA	1.59156e-10	9.00312e-10	0.657675	TMSB15B
18320	-6.39633	NA	1.59156e-10	9.00312e-10	0.272744	GABARAPL1
17058	-6.39633	NA	1.59156e-10	9.00312e-10	0.628337	ZNF280B
8867	6.39633	NA	1.59156e-10	9.00312e-10	1.54511	FZD7
3501	-6.39633	NA	1.59156e-10	9.00312e-10	0.691283	EMCN
11053	-6.39284	NA	1.62828e-10	9.19776e-10	0.301788	PDE7A
4013	6.39284	NA	1.62828e-10	9.19776e-10	1.75504	MBD6
20471	-6.38936	NA	1.66583e-10	9.3965e-10	0.624701	TFCP2L1
5100	6.38936	NA	1.66583e-10	9.3965e-10	2.29652	PLEKHF1
4396	-6.38587	NA	1.70422e-10	9.60625e-10	0.228822	LCTL
18260	6.38239	NA	1.74348e-10	9.82058e-10	1.63855	C12orf32
18322	-6.3789	NA	1.78363e-10	1.00183e-09	0.118822	LOC439949
15208	-6.3789	NA	1.78363e-10	1.00183e-09	0.614184	RPL17
9268	-6.3789	NA	1.78363e-10	1.00183e-09	0.111086	TPRN
7602	6.3789	NA	1.78363e-10	1.00183e-09	1.64023	FASN
11932	6.37542	NA	1.82467e-10	1.02271e-09	1.52999	RAI2
4087	-6.37542	NA	1.82467e-10	1.02271e-09	0.285575	PCSK5
2987	6.37542	NA	1.82467e-10	1.02271e-09	1.76821	IQCK
21388	6.37193	NA	1.86664e-10	1.04036e-09	1.58571	KANK2
19695	-6.37193	NA	1.86664e-10	1.04036e-09	0.338163	KIF3A
19086	6.37193	NA	1.86664e-10	1.04036e-09	2.01915	PRR15L
18849	6.37193	NA	1.86664e-10	1.04036e-09	1.76247	ILF2
14703	6.37193	NA	1.86664e-10	1.04036e-09	1.57401	AKR7A3
13422	-6.37193	NA	1.86664e-10	1.04036e-09	0.633893	LARP6
6632	6.37193	NA	1.86664e-10	1.04036e-09	1.42652	PTGFR
6214	6.37193	NA	1.86664e-10	1.04036e-09	1.30236	IRS1
20431	-6.36844	NA	1.90955e-10	1.06056e-09	0.617508	PAMR1
19883	-6.36844	NA	1.90955e-10	1.06056e-09	0.679823	ATP5G2
19714	-6.36844	NA	1.90955e-10	1.06056e-09	0.499665	NCRNA00219
19075	6.36844	NA	1.90955e-10	1.06056e-09	2.70973	FOXK2
15526	6.36844	NA	1.90955e-10	1.06056e-09	1.57105	SULT1A2
20477	6.36496	NA	1.95342e-10	1.08114e-09	1.23013	RBMS1
18303	-6.36496	NA	1.95342e-10	1.08114e-09	0.202031	TSC22D1
11738	-6.36496	NA	1.95342e-10	1.08114e-09	0.500634	NAT2
8510	-6.36496	NA	1.95342e-10	1.08114e-09	0.541512	MAGOHB
7081	6.36496	NA	1.95342e-10	1.08114e-09	1.58912	ALDH1A3
20020	-6.36147	NA	1.99828e-10	1.10137e-09	0.62698	ZCCHC11
12910	-6.36147	NA	1.99828e-10	1.10137e-09	0.558643	CIRH1A
10384	6.36147	NA	1.99828e-10	1.10137e-09	1.4996	H2BFM
9517	-6.36147	NA	1.99828e-10	1.10137e-09	0.489893	PCDH8
1441	-6.36147	NA	1.99828e-10	1.10137e-09	0.523399	CD82
76	6.36147	NA	1.99828e-10	1.10137e-09	1.71734	MALAT1
21627	6.35799	NA	2.04415e-10	1.1243e-09	2.15166	RTKN2
8773	6.35799	NA	2.04415e-10	1.1243e-09	1.49686	PLSCR4
8153	-6.35799	NA	2.04415e-10	1.1243e-09	0.124919	FLRT2
21575	6.3545	NA	2.09104e-10	1.1485e-09	1.54464	MT1X
6893	-6.3545	NA	2.09104e-10	1.1485e-09	0.506178	BICD2
20945	-6.34404	NA	2.23811e-10	1.22674e-09	0.642879	BMP6
19132	-6.34404	NA	2.23811e-10	1.22674e-09	0.670137	PHLDB1
3622	6.34404	NA	2.23811e-10	1.22674e-09	1.30157	LYAR
21212	6.34056	NA	2.28934e-10	1.24964e-09	1.38475	FAT4
18369	6.34056	NA	2.28934e-10	1.24964e-09	1.69564	LIG1
15920	-6.34056	NA	2.28934e-10	1.24964e-09	0.552611	SLC50A1
14765	-6.34056	NA	2.28934e-10	1.24964e-09	0.55862	GDF10
8132	6.34056	NA	2.28934e-10	1.24964e-09	1.68183	BCL2A1
1705	6.34056	NA	2.28934e-10	1.24964e-09	1.47154	CALCOCO1
15462	6.33707	NA	2.34172e-10	1.2756e-09	1.36989	C1S
12988	-6.33707	NA	2.34172e-10	1.2756e-09	0.725199	C5orf22
8617	6.33707	NA	2.34172e-10	1.2756e-09	1.4716	ODC1
10431	6.33359	NA	2.39526e-10	1.3012e-09	1.70165	MED13L
8378	6.33359	NA	2.39526e-10	1.3012e-09	0.946345	IFNG
6352	6.33359	NA	2.39526e-10	1.3012e-09	1.19808	NUP205
6309	6.33359	NA	2.39526e-10	1.3012e-09	1.31187	LCA5L
15167	6.3301	NA	2.45e-10	1.32912e-09	1.92653	PDGFD
12618	6.3301	NA	2.45e-10	1.32912e-09	1.86701	BRI3
19393	-6.32662	NA	2.50597e-10	1.3567e-09	0.42506	PREX1
5905	6.32662	NA	2.50597e-10	1.3567e-09	1.35535	LOC93622
2759	6.32662	NA	2.50597e-10	1.3567e-09	1.88053	TNS1
17016	6.32313	NA	2.56318e-10	1.38296e-09	1.47937	KCTD12
16503	-6.32313	NA	2.56318e-10	1.38296e-09	0.717318	ZNF280A
14874	6.32313	NA	2.56318e-10	1.38296e-09	1.36372	NRXN2
10855	6.32313	NA	2.56318e-10	1.38296e-09	1.31727	TPT1
3689	6.32313	NA	2.56318e-10	1.38296e-09	7.28521	MATN3
18888	-6.31964	NA	2.62167e-10	1.40877e-09	0.446656	LOC400043
17695	-6.31964	NA	2.62167e-10	1.40877e-09	0.764365	OCEL1
16229	6.31964	NA	2.62167e-10	1.40877e-09	1.34816	CASP8AP2
5276	-6.31964	NA	2.62167e-10	1.40877e-09	0.54606	PML
4852	6.31964	NA	2.62167e-10	1.40877e-09	1.40488	FAM173A
761	-6.31964	NA	2.62167e-10	1.40877e-09	0.377639	DCN
15332	-6.31616	NA	2.68146e-10	1.43508e-09	0.56509	SLC22A18
12229	6.31616	NA	2.68146e-10	1.43508e-09	1.60001	PPPDE2
9346	-6.31616	NA	2.68146e-10	1.43508e-09	0.363573	CEP128
8456	-6.31616	NA	2.68146e-10	1.43508e-09	0.578603	KLF9
7262	6.31616	NA	2.68146e-10	1.43508e-09	1.55868	WDR86
7050	6.31616	NA	2.68146e-10	1.43508e-09	1.29519	RIF1
14411	-6.31267	NA	2.74258e-10	1.46286e-09	0.514364	CTDSP2
9170	-6.31267	NA	2.74258e-10	1.46286e-09	0.693457	HSD17B11
4143	-6.31267	NA	2.74258e-10	1.46286e-09	0.194818	LRP1
3811	6.31267	NA	2.74258e-10	1.46286e-09	2.01156	XK
3655	-6.31267	NA	2.74258e-10	1.46286e-09	0.280789	RAD54B
17062	6.30919	NA	2.80506e-10	1.49318e-09	1.41332	HOXA4
13599	6.30919	NA	2.80506e-10	1.49318e-09	4.54968	PRKCA
2515	6.30919	NA	2.80506e-10	1.49318e-09	1.18893	GSTCD
20604	6.3057	NA	2.86893e-10	1.52106e-09	1.34491	ZNF385A
19223	-6.3057	NA	2.86893e-10	1.52106e-09	0.194736	FNDC4
13865	-6.3057	NA	2.86893e-10	1.52106e-09	0.594635	APBA2
8937	-6.3057	NA	2.86893e-10	1.52106e-09	0.331893	C1QTNF3
4449	6.3057	NA	2.86893e-10	1.52106e-09	1.39814	PTDSS1
2520	-6.3057	NA	2.86893e-10	1.52106e-09	0.503148	FAM102A
15925	6.30222	NA	2.93421e-10	1.55256e-09	1.63799	SIRT3
8874	-6.30222	NA	2.93421e-10	1.55256e-09	0.144489	NDUFAF1
3273	-6.30222	NA	2.93421e-10	1.55256e-09	0.710195	C17orf51
21583	6.29873	NA	3.00095e-10	1.58471e-09	2.32045	TRIM39-RPP21
11709	6.29873	NA	3.00095e-10	1.58471e-09	1.48262	C6orf47
1549	-6.29873	NA	3.00095e-10	1.58471e-09	0.385351	PCDH18
20051	-6.29524	NA	3.06917e-10	1.61429e-09	0.842137	TMEM175
17651	-6.29524	NA	3.06917e-10	1.61429e-09	0.391349	TNFRSF10D
17572	6.29524	NA	3.06917e-10	1.61429e-09	1.66174	PHF5A
17052	-6.29524	NA	3.06917e-10	1.61429e-09	0.312304	CCDC102A
12202	-6.29524	NA	3.06917e-10	1.61429e-09	0.595225	LOC644334
8651	-6.29524	NA	3.06917e-10	1.61429e-09	0.494637	PRKDC
19766	-6.29176	NA	3.1389e-10	1.64552e-09	0.149463	TRPM4
19728	-6.29176	NA	3.1389e-10	1.64552e-09	0.680756	CCL8
17858	6.29176	NA	3.1389e-10	1.64552e-09	1.41614	CSRNP2
5235	6.29176	NA	3.1389e-10	1.64552e-09	3.59053	URB2
222	-6.29176	NA	3.1389e-10	1.64552e-09	0.675486	DCTN4
17065	6.28827	NA	3.21019e-10	1.68067e-09	2.22602	CERS4
15391	6.28827	NA	3.21019e-10	1.68067e-09	2.00665	IL4I1
20681	-6.28479	NA	3.28304e-10	1.7098e-09	0.561394	PHYHIP
18705	6.28479	NA	3.28304e-10	1.7098e-09	1.76129	ADCY6
11730	-6.28479	NA	3.28304e-10	1.7098e-09	0.54724	SOBP
6905	6.28479	NA	3.28304e-10	1.7098e-09	1.90386	RHOC
5305	-6.28479	NA	3.28304e-10	1.7098e-09	0.65871	CHRD
4572	-6.28479	NA	3.28304e-10	1.7098e-09	0.543207	GDF15
1402	-6.28479	NA	3.28304e-10	1.7098e-09	0.588838	37865
1300	-6.28479	NA	3.28304e-10	1.7098e-09	0.575837	AQP5
14528	6.2813	NA	3.35752e-10	1.74401e-09	1.50853	PTEN
7176	6.2813	NA	3.35752e-10	1.74401e-09	1.5984	POLR1E
5850	6.2813	NA	3.35752e-10	1.74401e-09	1.41444	PSMB4
1540	6.2813	NA	3.35752e-10	1.74401e-09	1.9015	LOC100132724
16978	6.27782	NA	3.43364e-10	1.77774e-09	1.85924	LOC389033
15900	-6.27782	NA	3.43364e-10	1.77774e-09	0.741319	COL6A2
14668	6.27782	NA	3.43364e-10	1.77774e-09	1.26873	POLD4
9583	6.27782	NA	3.43364e-10	1.77774e-09	1.51271	VLDLR
1121	-6.27782	NA	3.43364e-10	1.77774e-09	0.546436	RARA
20827	6.27433	NA	3.51145e-10	1.80976e-09	1.5651	ZNF521
20803	6.27433	NA	3.51145e-10	1.80976e-09	1.29681	PRICKLE1
15831	-6.27433	NA	3.51145e-10	1.80976e-09	0.537523	CIB2
15616	6.27433	NA	3.51145e-10	1.80976e-09	1.33335	NT5C2
3953	6.27433	NA	3.51145e-10	1.80976e-09	1.5099	EFCAB11
3887	-6.27433	NA	3.51145e-10	1.80976e-09	0.791952	WDR53
834	-6.27433	NA	3.51145e-10	1.80976e-09	0.441144	FAM13B
18513	6.27084	NA	3.59097e-10	1.84596e-09	1.29367	VPS54
14333	-6.27084	NA	3.59097e-10	1.84596e-09	0.668014	HIST1H4D
12731	-6.27084	NA	3.59097e-10	1.84596e-09	0.7467	GFRA3
4978	-6.27084	NA	3.59097e-10	1.84596e-09	0.471622	KRT23
21169	6.26736	NA	3.67226e-10	1.88287e-09	1.43578	SUSD3
11153	-6.26736	NA	3.67226e-10	1.88287e-09	0.735527	FLJ32255
8835	6.26736	NA	3.67226e-10	1.88287e-09	1.42781	ECI2
5601	6.26736	NA	3.67226e-10	1.88287e-09	1.3071	GAL
9226	6.26387	NA	3.75533e-10	1.9205e-09	1.32246	HMGB3
7551	-6.26387	NA	3.75533e-10	1.9205e-09	0.608053	GPR64
3820	-6.26387	NA	3.75533e-10	1.9205e-09	0.729258	USP10
2750	6.26387	NA	3.75533e-10	1.9205e-09	1.6507	GLUD1
1577	-6.26039	NA	3.84025e-10	1.96267e-09	0.535361	ARHGAP32
17749	6.2569	NA	3.92703e-10	2.00315e-09	1.29456	SCAMP1
2965	6.2569	NA	3.92703e-10	2.00315e-09	1.79691	STAC2
2329	6.2569	NA	3.92703e-10	2.00315e-09	2.78652	NCAPH2
18124	6.25341	NA	4.01573e-10	2.04054e-09	1.3682	C1R
13160	-6.25341	NA	4.01573e-10	2.04054e-09	0.629712	DNMBP
11386	-6.25341	NA	4.01573e-10	2.04054e-09	0.738126	FYCO1
10587	6.25341	NA	4.01573e-10	2.04054e-09	1.38477	BHLHE22
3338	-6.25341	NA	4.01573e-10	2.04054e-09	0.538824	CHCHD5
1708	6.25341	NA	4.01573e-10	2.04054e-09	1.77144	KRT8
17160	-6.24993	NA	4.10639e-10	2.08127e-09	0.226318	HR
10586	-6.24993	NA	4.10639e-10	2.08127e-09	0.648307	ANGPT1
3716	-6.24993	NA	4.10639e-10	2.08127e-09	0.648258	IRX5
932	6.24993	NA	4.10639e-10	2.08127e-09	1.30547	MYO19
20308	-6.24644	NA	4.19904e-10	2.12012e-09	0.461722	RPS6KA3
17546	-6.24644	NA	4.19904e-10	2.12012e-09	0.574849	SYT11
12758	6.24644	NA	4.19904e-10	2.12012e-09	1.41508	CNN1
7769	6.24644	NA	4.19904e-10	2.12012e-09	1.44792	LOC441869
6308	6.24644	NA	4.19904e-10	2.12012e-09	1.79644	SHMT2
3870	-6.24644	NA	4.19904e-10	2.12012e-09	0.711986	C6orf26
18520	6.24296	NA	4.29373e-10	2.16243e-09	1.50427	BTRC
18109	-6.24296	NA	4.29373e-10	2.16243e-09	0.534734	C16orf80
14397	6.24296	NA	4.29373e-10	2.16243e-09	1.42665	LAMB2
10301	6.24296	NA	4.29373e-10	2.16243e-09	1.4247	CDK16
19382	-6.23947	NA	4.39051e-10	2.20836e-09	0.813329	RMI1
4038	6.23947	NA	4.39051e-10	2.20836e-09	1.44917	GDI2
16973	6.23599	NA	4.48941e-10	2.25383e-09	1.46137	ELOVL5
6836	-6.23599	NA	4.48941e-10	2.25383e-09	0.479627	CCDC14
1188	-6.23599	NA	4.48941e-10	2.25383e-09	0.750101	CLEC4D
1536	6.2325	NA	4.59048e-10	2.30311e-09	1.9491	COX4NB
19179	6.22901	NA	4.69378e-10	2.349e-09	1.61576	CTSG
14601	6.22901	NA	4.69378e-10	2.349e-09	1.44301	SLX4
12448	6.22901	NA	4.69378e-10	2.349e-09	1.26139	FEZ1
3031	6.22901	NA	4.69378e-10	2.349e-09	2.36265	TEK
19894	6.22553	NA	4.79934e-10	2.39579e-09	1.92855	ZER1
8708	6.22553	NA	4.79934e-10	2.39579e-09	1.27186	PAPD4
8041	6.22553	NA	4.79934e-10	2.39579e-09	1.50275	GBP5
3156	-6.22553	NA	4.79934e-10	2.39579e-09	0.575218	ACAT2
18080	-6.22204	NA	4.90722e-10	2.44504e-09	0.492211	EPN3
15080	6.22204	NA	4.90722e-10	2.44504e-09	3.42509	SMOC2
11825	-6.22204	NA	4.90722e-10	2.44504e-09	0.641964	RRAGD
19880	6.21856	NA	5.01746e-10	2.49371e-09	1.19485	TIPIN
6564	6.21856	NA	5.01746e-10	2.49371e-09	1.36171	PDE2A
1530	-6.21856	NA	5.01746e-10	2.49371e-09	0.5879	PODN
806	6.21856	NA	5.01746e-10	2.49371e-09	1.39026	CTSF
21472	6.21507	NA	5.13012e-10	2.54492e-09	1.36263	PLAGL1
17785	-6.21507	NA	5.13012e-10	2.54492e-09	0.44485	CERS2
1338	-6.21507	NA	5.13012e-10	2.54492e-09	0.296266	PIGQ
21143	6.21159	NA	5.24525e-10	2.59393e-09	1.8655	DMRTA2
20392	6.21159	NA	5.24525e-10	2.59393e-09	1.43886	XAGE2B
15743	6.21159	NA	5.24525e-10	2.59393e-09	2.35621	CNNM4
2733	6.21159	NA	5.24525e-10	2.59393e-09	1.25959	SMC6
1567	6.21159	NA	5.24525e-10	2.59393e-09	2.79875	CALHM2
18742	6.2081	NA	5.36289e-10	2.63897e-09	1.39223	SELRC1
16706	6.2081	NA	5.36289e-10	2.63897e-09	2.89021	SLC33A1
16193	6.2081	NA	5.36289e-10	2.63897e-09	3.0474	CFI
13529	-6.2081	NA	5.36289e-10	2.63897e-09	0.210922	RRM2
11804	6.2081	NA	5.36289e-10	2.63897e-09	2.25119	DNMT1
5233	6.2081	NA	5.36289e-10	2.63897e-09	1.443	PDE7B
3083	6.2081	NA	5.36289e-10	2.63897e-09	1.43003	CCDC40
2344	6.2081	NA	5.36289e-10	2.63897e-09	1.7023	CCDC24
17343	6.20461	NA	5.48311e-10	2.68482e-09	1.25091	EDN1
17253	6.20461	NA	5.48311e-10	2.68482e-09	1.63212	SPATA20
12097	-6.20461	NA	5.48311e-10	2.68482e-09	0.57767	FLVCR1
8323	-6.20461	NA	5.48311e-10	2.68482e-09	0.564174	ARL1
7676	-6.20461	NA	5.48311e-10	2.68482e-09	0.474796	DYX1C1
5611	-6.20461	NA	5.48311e-10	2.68482e-09	0.305301	LOC284630
1896	6.20461	NA	5.48311e-10	2.68482e-09	1.49195	C7
1721	6.20461	NA	5.48311e-10	2.68482e-09	1.37754	PGPEP1
15215	-6.20113	NA	5.60596e-10	2.73822e-09	0.393233	APCDD1
13644	6.20113	NA	5.60596e-10	2.73822e-09	1.42776	OMD
12942	6.20113	NA	5.60596e-10	2.73822e-09	1.54423	ENPP1
4110	-6.20113	NA	5.60596e-10	2.73822e-09	0.773146	NCRNA00087
17656	-6.19764	NA	5.73149e-10	2.79266e-09	0.635985	NEK11
16720	6.19764	NA	5.73149e-10	2.79266e-09	1.56211	CDKN1C
4946	6.19764	NA	5.73149e-10	2.79266e-09	1.74043	BACH1
3980	-6.19764	NA	5.73149e-10	2.79266e-09	0.511838	HIST1H2BN
19740	-6.19416	NA	5.85977e-10	2.84122e-09	0.580468	MRPS5
15726	6.19416	NA	5.85977e-10	2.84122e-09	1.35282	DDX11
11600	-6.19416	NA	5.85977e-10	2.84122e-09	0.51787	RPS9
5080	6.19416	NA	5.85977e-10	2.84122e-09	1.9137	AKIRIN2-AS1
4926	6.19416	NA	5.85977e-10	2.84122e-09	1.71639	CHML
3115	-6.19416	NA	5.85977e-10	2.84122e-09	0.670576	SH3BGRL
2422	-6.19416	NA	5.85977e-10	2.84122e-09	0.550854	C1orf21
287	-6.19416	NA	5.85977e-10	2.84122e-09	0.502562	OR7E13P
3963	-6.19067	NA	5.99084e-10	2.89946e-09	0.334978	LIN28B
2241	6.19067	NA	5.99084e-10	2.89946e-09	0.612634	SETD8
241	-6.19067	NA	5.99084e-10	2.89946e-09	0.576681	HIST1H2AB
17051	-6.18719	NA	6.12477e-10	2.95349e-09	0.25916	PCBP2
12616	-6.18719	NA	6.12477e-10	2.95349e-09	0.837229	PUS7
8815	6.18719	NA	6.12477e-10	2.95349e-09	2.16141	LY75
6521	6.18719	NA	6.12477e-10	2.95349e-09	1.44491	CXCL2
3951	-6.18719	NA	6.12477e-10	2.95349e-09	0.431626	TMEM121
2387	-6.18719	NA	6.12477e-10	2.95349e-09	0.727338	DECR2
16237	-6.1837	NA	6.26163e-10	3.01034e-09	0.75891	PTP4A2
16085	6.1837	NA	6.26163e-10	3.01034e-09	1.41812	ZNF441
12373	-6.1837	NA	6.26163e-10	3.01034e-09	0.342048	PTGS2
2510	6.1837	NA	6.26163e-10	3.01034e-09	1.28307	HIST1H4C
920	-6.1837	NA	6.26163e-10	3.01034e-09	0.530223	MTMR2
18465	6.18021	NA	6.40146e-10	3.07199e-09	1.87381	COL11A2
2393	6.18021	NA	6.40146e-10	3.07199e-09	1.75888	KPNA4
677	6.18021	NA	6.40146e-10	3.07199e-09	1.23569	RELT
14899	6.17673	NA	6.54434e-10	3.13298e-09	1.39546	DIAPH1
10314	6.17673	NA	6.54434e-10	3.13298e-09	1.41526	DAPP1
1514	6.17673	NA	6.54434e-10	3.13298e-09	2.25447	KCTD6
860	-6.17673	NA	6.54434e-10	3.13298e-09	0.517793	C19orf21
21621	-6.17324	NA	6.69033e-10	3.1875e-09	0.693436	C5orf44
20095	6.17324	NA	6.69033e-10	3.1875e-09	1.56955	RG9MTD2
18806	6.17324	NA	6.69033e-10	3.1875e-09	1.45332	EFCAB1
16743	-6.17324	NA	6.69033e-10	3.1875e-09	0.582844	CXCL14
13543	-6.17324	NA	6.69033e-10	3.1875e-09	0.562012	IQCH
6035	-6.17324	NA	6.69033e-10	3.1875e-09	0.109747	DAK
5903	-6.17324	NA	6.69033e-10	3.1875e-09	0.0900048	FAM134B
3656	-6.17324	NA	6.69033e-10	3.1875e-09	0.650541	TAGAP
20015	-6.16976	NA	6.8395e-10	3.24688e-09	0.599053	CHTF18
16113	6.16976	NA	6.8395e-10	3.24688e-09	1.73712	TOP2A
12992	6.16976	NA	6.8395e-10	3.24688e-09	1.43822	ACTR3
5777	-6.16976	NA	6.8395e-10	3.24688e-09	0.578872	USP6NL
4872	-6.16976	NA	6.8395e-10	3.24688e-09	0.630931	IFRD1
1969	-6.16976	NA	6.8395e-10	3.24688e-09	0.613929	ACOX2
19469	6.16279	NA	7.14762e-10	3.38708e-09	1.40128	CTTNBP2NL
15998	-6.16279	NA	7.14762e-10	3.38708e-09	0.623731	ETS1
5368	6.16279	NA	7.14762e-10	3.38708e-09	1.36743	KIT
8110	6.1593	NA	7.30672e-10	3.45835e-09	2.39207	NLRP7
1051	6.1593	NA	7.30672e-10	3.45835e-09	1.53504	KIAA1598
16647	6.15581	NA	7.46927e-10	3.53108e-09	1.44278	RLIM
13799	6.15581	NA	7.46927e-10	3.53108e-09	1.70253	COX17
18106	-6.15233	NA	7.63535e-10	3.59675e-09	0.405098	CREB5
14421	6.15233	NA	7.63535e-10	3.59675e-09	1.605	SYNM
9093	6.15233	NA	7.63535e-10	3.59675e-09	1.48815	TUSC2
8677	6.15233	NA	7.63535e-10	3.59675e-09	2.13756	NCS1
7369	-6.15233	NA	7.63535e-10	3.59675e-09	0.526667	TAF9B
537	6.15233	NA	7.63535e-10	3.59675e-09	1.39093	CPEB1
21834	-6.14884	NA	7.80503e-10	3.66581e-09	0.523119	FAM98C
21755	6.14884	NA	7.80503e-10	3.66581e-09	1.55051	CEP250
20963	-6.14884	NA	7.80503e-10	3.66581e-09	0.485001	TTC22
7524	6.14884	NA	7.80503e-10	3.66581e-09	1.4242	ETV7
1110	6.14884	NA	7.80503e-10	3.66581e-09	1.45537	CASC4
19899	6.14536	NA	7.97839e-10	3.7428e-09	1.42166	GPT2
7508	6.14536	NA	7.97839e-10	3.7428e-09	1.74947	ASAH1
18107	-6.14187	NA	8.15549e-10	3.81911e-09	0.396425	LRG1
16031	6.14187	NA	8.15549e-10	3.81911e-09	1.79448	SNRPD1
5030	6.14187	NA	8.15549e-10	3.81911e-09	1.17849	GYPC
16054	-6.13839	NA	8.33644e-10	3.89466e-09	0.740194	PNP
11223	6.13839	NA	8.33644e-10	3.89466e-09	1.66199	RGL1
10979	6.13839	NA	8.33644e-10	3.89466e-09	1.86391	PIK3R1
659	-6.13839	NA	8.33644e-10	3.89466e-09	0.694214	PKD2
14502	6.1349	NA	8.52129e-10	3.97401e-09	1.4018	IL2RA
11215	6.1349	NA	8.52129e-10	3.97401e-09	1.47309	TANK
9682	-6.1349	NA	8.52129e-10	3.97401e-09	0.623827	DNAH17
12200	-6.13141	NA	8.71014e-10	4.05494e-09	0.600699	HOXC6
2982	-6.13141	NA	8.71014e-10	4.05494e-09	0.576249	IGFALS
2900	-6.13141	NA	8.71014e-10	4.05494e-09	0.61114	CDK7
20662	6.12793	NA	8.90307e-10	4.1399e-09	1.52377	SEMA3B
18083	-6.12793	NA	8.90307e-10	4.1399e-09	0.544271	MYL9
19320	-6.12444	NA	9.10016e-10	4.2266e-09	0.440105	NOL10
12046	6.12444	NA	9.10016e-10	4.2266e-09	2.0614	TMEM65
17500	-6.12096	NA	9.30151e-10	4.31004e-09	0.584446	SLC35F2
14835	6.12096	NA	9.30151e-10	4.31004e-09	1.62324	RHEBL1
7028	-6.12096	NA	9.30151e-10	4.31004e-09	0.791463	MUC1
2991	6.12096	NA	9.30151e-10	4.31004e-09	1.67607	TCEAL4
19457	6.11747	NA	9.5072e-10	4.38998e-09	1.63562	MTL5
16271	-6.11747	NA	9.5072e-10	4.38998e-09	0.665107	NMB
9733	-6.11747	NA	9.5072e-10	4.38998e-09	0.631193	RNPEP
6616	6.11747	NA	9.5072e-10	4.38998e-09	1.60038	FMR1
2863	6.11747	NA	9.5072e-10	4.38998e-09	1.63217	ASS1
886	-6.11747	NA	9.5072e-10	4.38998e-09	0.567342	ITPRIPL1
20141	6.11399	NA	9.71732e-10	4.47141e-09	2.09511	AKR1B1
18535	6.11399	NA	9.71732e-10	4.47141e-09	1.42189	GAS7
17300	-6.11399	NA	9.71732e-10	4.47141e-09	0.612901	C5orf62
15518	-6.11399	NA	9.71732e-10	4.47141e-09	0.591164	SIRPA
13513	6.11399	NA	9.71732e-10	4.47141e-09	1.61112	MYLK
13306	6.11399	NA	9.71732e-10	4.47141e-09	1.47523	HPN
10296	-6.1105	NA	9.93197e-10	4.56753e-09	0.39235	LOC399815
15632	-6.10701	NA	1.01512e-09	4.66027e-09	0.722212	AFF4
7893	-6.10701	NA	1.01512e-09	4.66027e-09	0.700767	TBPL1
2526	6.10701	NA	1.01512e-09	4.66027e-09	2.47559	SCPEP1
3280	-6.10353	NA	1.03752e-09	4.7576e-09	0.68539	SSBP4
6	-6.10353	NA	1.03752e-09	4.7576e-09	0.553342	KIF24
19376	-6.10004	NA	1.0604e-09	4.85691e-09	0.588461	TBCK
649	6.10004	NA	1.0604e-09	4.85691e-09	1.59029	ENO1
13340	6.09656	NA	1.08378e-09	4.95824e-09	1.62146	ADD2
4095	6.09656	NA	1.08378e-09	4.95824e-09	198.722	TMEM62
10823	-6.09307	NA	1.10765e-09	5.05873e-09	0.415783	PAPD7
7596	6.09307	NA	1.10765e-09	5.05873e-09	1.96344	XPO1
6023	-6.09307	NA	1.10765e-09	5.05873e-09	0.388269	GALNT12
12899	6.08959	NA	1.13204e-09	5.16713e-09	1.40313	LRFN2
21475	6.0861	NA	1.15695e-09	5.27477e-09	1.49706	CPLX1
9310	6.0861	NA	1.15695e-09	5.27477e-09	1.31399	MIPOL1
9704	-6.08261	NA	1.18239e-09	5.36919e-09	0.677981	COCH
8335	-6.08261	NA	1.18239e-09	5.36919e-09	0.497231	ECE1
8150	6.08261	NA	1.18239e-09	5.36919e-09	2.73729	STARD4
4878	6.08261	NA	1.18239e-09	5.36919e-09	2.30444	DST
3008	-6.08261	NA	1.18239e-09	5.36919e-09	0.789566	SH3TC2
1793	6.08261	NA	1.18239e-09	5.36919e-09	1.66008	C1GALT1
1284	6.08261	NA	1.18239e-09	5.36919e-09	1.3391	PDIA6
16537	6.07913	NA	1.20838e-09	5.47157e-09	1.45983	STX18
9038	6.07913	NA	1.20838e-09	5.47157e-09	1.37502	ANXA8L2
8186	-6.07913	NA	1.20838e-09	5.47157e-09	0.646536	DCBLD2
7175	-6.07913	NA	1.20838e-09	5.47157e-09	0.613201	SIRT5
6028	6.07913	NA	1.20838e-09	5.47157e-09	1.29977	LOC645212
19378	-6.07564	NA	1.23492e-09	5.58222e-09	0.584116	SMO
7213	6.07564	NA	1.23492e-09	5.58222e-09	1.46564	LOC283710
1622	6.07564	NA	1.23492e-09	5.58222e-09	1.33238	C14orf167
20937	6.07216	NA	1.26204e-09	5.69182e-09	1.33601	POTED
15956	-6.07216	NA	1.26204e-09	5.69182e-09	0.750114	C3orf58
9269	-6.07216	NA	1.26204e-09	5.69182e-09	0.0576134	KLF13
486	-6.07216	NA	1.26204e-09	5.69182e-09	0.559266	TOB1
19038	-6.06867	NA	1.28973e-09	5.81013e-09	0.554658	ZNF442
14485	-6.06867	NA	1.28973e-09	5.81013e-09	0.778472	APBB1
14986	6.06519	NA	1.31802e-09	5.92076e-09	1.3991	MYO1E
12645	6.06519	NA	1.31802e-09	5.92076e-09	1.49378	SLC27A6
6823	-6.06519	NA	1.31802e-09	5.92076e-09	0.465668	MRPS17
2197	6.06519	NA	1.31802e-09	5.92076e-09	2.21702	LOC730101
1235	6.06519	NA	1.31802e-09	5.92076e-09	1.45204	CXCL11
18862	6.0617	NA	1.34691e-09	6.03688e-09	1.4871	TRMT6
15608	-6.0617	NA	1.34691e-09	6.03688e-09	0.773034	KLHDC7B
4289	6.0617	NA	1.34691e-09	6.03688e-09	3.78946	SNURF
774	6.0617	NA	1.34691e-09	6.03688e-09	1.52257	TMEM141
15056	-6.05821	NA	1.37642e-09	6.14141e-09	0.687393	BAZ2A
13097	6.05821	NA	1.37642e-09	6.14141e-09	1.69437	LOC157860
12074	-6.05821	NA	1.37642e-09	6.14141e-09	0.7245	N6AMT1
10715	-6.05821	NA	1.37642e-09	6.14141e-09	0.241593	TMC5
9369	6.05821	NA	1.37642e-09	6.14141e-09	2.01962	ETNK2
7209	-6.05821	NA	1.37642e-09	6.14141e-09	0.584004	COMMD10
6826	6.05821	NA	1.37642e-09	6.14141e-09	1.47476	PAPSS1
4450	6.05821	NA	1.37642e-09	6.14141e-09	1.67437	CAPN6
12763	6.05473	NA	1.40655e-09	6.26883e-09	1.76287	MAPK9
1900	6.05473	NA	1.40655e-09	6.26883e-09	1.50019	ZNF454
12843	-6.05124	NA	1.43733e-09	6.39883e-09	0.812682	LOC100130876
8526	-6.05124	NA	1.43733e-09	6.39883e-09	0.396731	MFSD7
21055	-6.04776	NA	1.46877e-09	6.52051e-09	0.440285	GSTM1
20168	6.04776	NA	1.46877e-09	6.52051e-09	1.41943	FAM89A
13899	6.04776	NA	1.46877e-09	6.52051e-09	1.34603	LEO1
6324	-6.04776	NA	1.46877e-09	6.52051e-09	0.891064	SSR1
2984	6.04776	NA	1.46877e-09	6.52051e-09	1.32422	PROX1
12225	6.04427	NA	1.50087e-09	6.6556e-09	1.49346	RPS16P5
3044	-6.04427	NA	1.50087e-09	6.6556e-09	0.761726	CAPN11
16692	-6.04078	NA	1.53366e-09	6.78585e-09	0.771548	CNRIP1
9199	-6.04078	NA	1.53366e-09	6.78585e-09	0.673586	C1orf64
7452	6.04078	NA	1.53366e-09	6.78585e-09	2.1794	MGAT3
5331	6.04078	NA	1.53366e-09	6.78585e-09	1.49129	TNPO3
7555	-6.0373	NA	1.56715e-09	6.92629e-09	0.756791	UQCRQ
5609	-6.0373	NA	1.56715e-09	6.92629e-09	0.810321	C5orf27
19122	6.03381	NA	1.60135e-09	7.05781e-09	2.1624	PVRL2
19081	6.03381	NA	1.60135e-09	7.05781e-09	2.0765	GSTM2
18828	-6.03381	NA	1.60135e-09	7.05781e-09	0.503327	H2AFV
11850	-6.03381	NA	1.60135e-09	7.05781e-09	0.635373	FSTL1
1159	6.03381	NA	1.60135e-09	7.05781e-09	1.40754	RPS3A
17643	-6.03033	NA	1.63628e-09	7.20774e-09	0.62757	CCNDBP1
21814	6.02684	NA	1.67194e-09	7.34855e-09	1.47471	BCL11B
21228	-6.02684	NA	1.67194e-09	7.34855e-09	0.853911	HIST1H2AK
15804	-6.02684	NA	1.67194e-09	7.34855e-09	0.459441	FAM60A
7409	-6.02684	NA	1.67194e-09	7.34855e-09	0.588655	SLC25A27
13807	6.02336	NA	1.70837e-09	7.50035e-09	1.5689	RTN4R
496	6.02336	NA	1.70837e-09	7.50035e-09	1.93095	BAIAP2L1
17527	-6.01987	NA	1.74557e-09	7.64675e-09	0.63892	BCDIN3D
13227	6.01987	NA	1.74557e-09	7.64675e-09	1.26977	TOX4
6813	6.01987	NA	1.74557e-09	7.64675e-09	1.53312	LSM14B
6061	-6.01987	NA	1.74557e-09	7.64675e-09	0.618656	PHYHD1
21262	6.01638	NA	1.78355e-09	7.79167e-09	1.71812	DNAH7
12768	-6.01638	NA	1.78355e-09	7.79167e-09	0.2326	PPP2R2B
10014	6.01638	NA	1.78355e-09	7.79167e-09	1.30462	LRRC8D
3303	6.01638	NA	1.78355e-09	7.79167e-09	1.29436	LOC100288902
2221	-6.01638	NA	1.78355e-09	7.79167e-09	0.455561	FBXO15
20156	-6.0129	NA	1.82235e-09	7.94803e-09	0.601712	RUSC1-AS1
18277	-6.0129	NA	1.82235e-09	7.94803e-09	0.484617	ARHGAP30
7057	-6.0129	NA	1.82235e-09	7.94803e-09	0.504889	RNF208
15055	-6.00941	NA	1.86196e-09	8.10744e-09	0.658541	USP39
12730	6.00941	NA	1.86196e-09	8.10744e-09	1.35662	CAV2
11389	-6.00941	NA	1.86196e-09	8.10744e-09	0.506559	TMEM91
21442	6.00593	NA	1.90241e-09	8.24741e-09	1.29959	PER1
19823	6.00593	NA	1.90241e-09	8.24741e-09	1.3923	ZNF688
17632	-6.00593	NA	1.90241e-09	8.24741e-09	0.632226	BLVRB
16984	6.00593	NA	1.90241e-09	8.24741e-09	1.38614	LRRFIP1
11685	-6.00593	NA	1.90241e-09	8.24741e-09	0.17369	MEOX2
5589	6.00593	NA	1.90241e-09	8.24741e-09	2.07804	ATAD3A
5011	-6.00593	NA	1.90241e-09	8.24741e-09	0.669467	C6orf15
3608	6.00593	NA	1.90241e-09	8.24741e-09	1.31004	ROGDI
17930	-6.00244	NA	1.94372e-09	8.40813e-09	0.59117	RECK
17804	6.00244	NA	1.94372e-09	8.40813e-09	1.613	SPRYD3
15937	-6.00244	NA	1.94372e-09	8.40813e-09	0.771808	PP14571
6395	-6.00244	NA	1.94372e-09	8.40813e-09	0.808739	SAP18
20692	-5.99896	NA	1.9859e-09	8.57192e-09	0.373806	RPS4XP6
16075	5.99896	NA	1.9859e-09	8.57192e-09	2.41721	SIKE1
8009	-5.99896	NA	1.9859e-09	8.57192e-09	0.490518	PLEKHM3
6435	5.99896	NA	1.9859e-09	8.57192e-09	1.5255	RBBP5
20833	5.99547	NA	2.02897e-09	8.73884e-09	1.33037	MYO6
14879	-5.99547	NA	2.02897e-09	8.73884e-09	0.460605	HSP90AA1
11205	5.99547	NA	2.02897e-09	8.73884e-09	1.42581	SOD3
4084	5.99547	NA	2.02897e-09	8.73884e-09	1.41452	AIM2
7817	-5.99198	NA	2.07296e-09	8.92344e-09	0.579716	ADAMTS9
17630	-5.9885	NA	2.11787e-09	9.09704e-09	0.554179	ALCAM
4284	5.9885	NA	2.11787e-09	9.09704e-09	2.01489	GALNTL2
2574	5.9885	NA	2.11787e-09	9.09704e-09	1.43578	PSMB2
1515	-5.9885	NA	2.11787e-09	9.09704e-09	0.624408	CKM
20281	-5.98501	NA	2.16373e-09	9.27896e-09	0.62606	LYPD6B
4515	5.98501	NA	2.16373e-09	9.27896e-09	1.46662	SLC48A1
3414	5.98501	NA	2.16373e-09	9.27896e-09	1.47156	AKAP12
19600	-5.98153	NA	2.21055e-09	9.44407e-09	0.563275	MSH3
18921	5.98153	NA	2.21055e-09	9.44407e-09	1.21071	SRPX
16883	5.98153	NA	2.21055e-09	9.44407e-09	1.6149	MTMR1
15016	-5.98153	NA	2.21055e-09	9.44407e-09	0.692185	REPS2
5193	-5.98153	NA	2.21055e-09	9.44407e-09	0.603729	FBXL16
4401	-5.98153	NA	2.21055e-09	9.44407e-09	0.692408	SLAIN1
1782	-5.98153	NA	2.21055e-09	9.44407e-09	0.824292	LRRN4CL
18173	5.97804	NA	2.25836e-09	9.63797e-09	1.43185	RBM34
11391	5.97804	NA	2.25836e-09	9.63797e-09	1.51851	FBXL7
21225	-5.97456	NA	2.30718e-09	9.81466e-09	0.598299	LOC440700
21109	-5.97456	NA	2.30718e-09	9.81466e-09	0.737832	CFHR3
19447	5.97456	NA	2.30718e-09	9.81466e-09	1.41394	ADIPOR1
18854	-5.97456	NA	2.30718e-09	9.81466e-09	0.667626	RGS22
13118	-5.97456	NA	2.30718e-09	9.81466e-09	0.57115	C1orf97
3110	-5.97456	NA	2.30718e-09	9.81466e-09	0.650429	CPSF3
3958	5.96758	NA	2.40792e-09	1.02322e-08	1.44428	ZNF799
524	5.96758	NA	2.40792e-09	1.02322e-08	1.68629	PITPNM3
17581	5.9641	NA	2.45988e-09	1.04475e-08	1.49955	RAD50
12281	5.96061	NA	2.51294e-09	1.06443e-08	2.15202	BTF3P11
7939	-5.96061	NA	2.51294e-09	1.06443e-08	0.685006	RPS23
3297	-5.96061	NA	2.51294e-09	1.06443e-08	0.481088	MDP1
3285	-5.96061	NA	2.51294e-09	1.06443e-08	0.623316	DUSP4
2536	-5.96061	NA	2.51294e-09	1.06443e-08	0.227417	CEP72
14983	5.95713	NA	2.56711e-09	1.08506e-08	1.48592	C12orf51
6978	-5.95713	NA	2.56711e-09	1.08506e-08	0.243061	MZT2B
3412	-5.95713	NA	2.56711e-09	1.08506e-08	0.204171	MIRLET7BHG
2549	-5.95713	NA	2.56711e-09	1.08506e-08	0.641767	JPH2
18433	5.95364	NA	2.62241e-09	1.10374e-08	2.04964	KIF13B
17876	-5.95364	NA	2.62241e-09	1.10374e-08	0.62196	TLE3
11398	5.95364	NA	2.62241e-09	1.10374e-08	2.12576	LOC157381
10836	5.95364	NA	2.62241e-09	1.10374e-08	1.50768	RMND5B
9529	-5.95364	NA	2.62241e-09	1.10374e-08	0.781139	LOC100289388
6231	5.95364	NA	2.62241e-09	1.10374e-08	1.85991	SEMA7A
5823	-5.95364	NA	2.62241e-09	1.10374e-08	0.726583	FLJ23152
5402	-5.95364	NA	2.62241e-09	1.10374e-08	0.693078	LOC100128278
17464	5.95016	NA	2.67888e-09	1.12215e-08	2.06356	EPT1
17040	-5.95016	NA	2.67888e-09	1.12215e-08	0.163919	SLIT2
13204	-5.95016	NA	2.67888e-09	1.12215e-08	0.553173	NOP2
9267	-5.95016	NA	2.67888e-09	1.12215e-08	0.0430294	NDFIP1
8768	-5.95016	NA	2.67888e-09	1.12215e-08	0.733024	CTTNBP2
8428	5.95016	NA	2.67888e-09	1.12215e-08	1.68201	SCCPDH
8298	5.95016	NA	2.67888e-09	1.12215e-08	1.82875	POLK
2735	5.95016	NA	2.67888e-09	1.12215e-08	1.31297	KITLG
972	5.95016	NA	2.67888e-09	1.12215e-08	1.45012	NECAB3
18642	-5.94667	NA	2.73652e-09	1.14329e-08	0.499734	RPL41
14338	-5.94667	NA	2.73652e-09	1.14329e-08	0.570427	KDM2B
8395	5.94667	NA	2.73652e-09	1.14329e-08	3.01185	MLKL
6163	-5.94667	NA	2.73652e-09	1.14329e-08	0.681945	BHLHE41
1959	-5.94667	NA	2.73652e-09	1.14329e-08	0.638291	MATN2
21496	5.94318	NA	2.79538e-09	1.16481e-08	1.36174	C11orf86
19745	-5.94318	NA	2.79538e-09	1.16481e-08	0.513542	MAPKBP1
18616	-5.94318	NA	2.79538e-09	1.16481e-08	0.531296	ZUFSP
13756	5.94318	NA	2.79538e-09	1.16481e-08	3.74461	MAGEL2
4580	5.94318	NA	2.79538e-09	1.16481e-08	1.29238	PTPN2
18724	-5.9397	NA	2.85547e-09	1.18736e-08	0.617336	DSG3
18511	-5.9397	NA	2.85547e-09	1.18736e-08	0.699059	TAP1
17545	-5.9397	NA	2.85547e-09	1.18736e-08	0.213131	TLX1NB
8147	-5.9397	NA	2.85547e-09	1.18736e-08	0.44791	DKC1
18873	5.93621	NA	2.91681e-09	1.2097e-08	2.54472	STRADB
13000	5.93621	NA	2.91681e-09	1.2097e-08	2.11411	NCRNA00239
11957	-5.93621	NA	2.91681e-09	1.2097e-08	0.746295	PRICKLE2
2877	-5.93621	NA	2.91681e-09	1.2097e-08	0.153114	RGL3
1932	-5.93621	NA	2.91681e-09	1.2097e-08	0.432718	GPR124
19793	5.93273	NA	2.97944e-09	1.23374e-08	1.40163	RPL9
9214	5.93273	NA	2.97944e-09	1.23374e-08	1.6301	MLIP
7720	-5.93273	NA	2.97944e-09	1.23374e-08	0.687618	IFI16
20630	-5.92924	NA	3.04338e-09	1.25368e-08	0.720805	MAMDC2
19665	5.92924	NA	3.04338e-09	1.25368e-08	1.43699	IGBP1
18161	5.92924	NA	3.04338e-09	1.25368e-08	1.42242	C9orf140
18104	5.92924	NA	3.04338e-09	1.25368e-08	1.21753	NUDT16
15766	-5.92924	NA	3.04338e-09	1.25368e-08	0.692458	PTPLAD1
15461	5.92924	NA	3.04338e-09	1.25368e-08	1.20188	RAB7B
12689	5.92924	NA	3.04338e-09	1.25368e-08	1.53754	ACAN
6124	-5.92924	NA	3.04338e-09	1.25368e-08	0.473108	HIST1H2BH
5061	-5.92924	NA	3.04338e-09	1.25368e-08	0.641943	CBS
3158	-5.92924	NA	3.04338e-09	1.25368e-08	0.587703	APOO
18675	5.92576	NA	3.10865e-09	1.27858e-08	6.43413	TARBP2
5587	-5.92576	NA	3.10865e-09	1.27858e-08	0.540479	GPX7
1839	-5.92576	NA	3.10865e-09	1.27858e-08	0.550446	GREB1L
19594	5.92227	NA	3.17528e-09	1.30329e-08	1.65384	RTN4IP1
18945	5.92227	NA	3.17528e-09	1.30329e-08	1.37873	VEZT
4090	5.92227	NA	3.17528e-09	1.30329e-08	2.22151	KRT86
2988	-5.92227	NA	3.17528e-09	1.30329e-08	0.659078	BARD1
19415	5.91878	NA	3.24331e-09	1.32709e-08	3.80382	OXGR1
13812	-5.91878	NA	3.24331e-09	1.32709e-08	0.642429	BRI3BP
10420	-5.91878	NA	3.24331e-09	1.32709e-08	0.801099	CHRM1
5860	5.91878	NA	3.24331e-09	1.32709e-08	1.44962	CHORDC1
3266	5.91878	NA	3.24331e-09	1.32709e-08	1.57417	STAMBP
3028	-5.91878	NA	3.24331e-09	1.32709e-08	0.646022	C19orf51
15324	5.9153	NA	3.31275e-09	1.35481e-08	1.30555	SLPI
18863	-5.91181	NA	3.38364e-09	1.38095e-08	0.155034	OLFML3
18236	-5.91181	NA	3.38364e-09	1.38095e-08	0.530422	TNFRSF1B
17936	5.91181	NA	3.38364e-09	1.38095e-08	1.42922	RFC5
9363	-5.91181	NA	3.38364e-09	1.38095e-08	0.251072	FYN
14836	5.90833	NA	3.456e-09	1.40904e-08	1.50595	ABCC11
8738	-5.90833	NA	3.456e-09	1.40904e-08	0.498209	LTBP3
15322	5.90484	NA	3.52987e-09	1.43547e-08	1.51187	ANGPTL1
13635	-5.90484	NA	3.52987e-09	1.43547e-08	0.684314	DKK3
6098	-5.90484	NA	3.52987e-09	1.43547e-08	0.574851	GREM2
4459	5.90484	NA	3.52987e-09	1.43547e-08	2.8806	LTBP2
310	-5.90484	NA	3.52987e-09	1.43547e-08	0.647788	ISM1
15738	5.90136	NA	3.60528e-09	1.46239e-08	1.47645	C17orf72
15000	5.90136	NA	3.60528e-09	1.46239e-08	1.57082	SLC25A35
12073	5.90136	NA	3.60528e-09	1.46239e-08	1.71413	LOC100130856
5454	5.90136	NA	3.60528e-09	1.46239e-08	1.40498	C14orf139
1568	-5.90136	NA	3.60528e-09	1.46239e-08	0.488276	PHPT1
16374	-5.89787	NA	3.68225e-09	1.49133e-08	0.584985	PTGER4
15915	5.89787	NA	3.68225e-09	1.49133e-08	2.29606	FCRL5
3138	-5.89787	NA	3.68225e-09	1.49133e-08	0.384164	SGK1
16899	-5.89438	NA	3.76082e-09	1.52005e-08	0.723398	CCDC144NL
12786	5.89438	NA	3.76082e-09	1.52005e-08	1.41409	SYNC
12464	-5.89438	NA	3.76082e-09	1.52005e-08	0.737756	MAP7D1
8197	5.89438	NA	3.76082e-09	1.52005e-08	1.44947	HTRA1
20061	-5.8909	NA	3.84102e-09	1.54774e-08	0.537327	UBAP2L
16535	5.8909	NA	3.84102e-09	1.54774e-08	1.45114	TCP11L1
15924	5.8909	NA	3.84102e-09	1.54774e-08	1.40772	CMPK1
15627	-5.8909	NA	3.84102e-09	1.54774e-08	0.467296	TFDP2
6298	-5.8909	NA	3.84102e-09	1.54774e-08	0.507757	C3orf26
1520	-5.8909	NA	3.84102e-09	1.54774e-08	0.542768	NEBL
18502	5.88393	NA	4.00646e-09	1.6095e-08	1.63491	LARP4
15936	-5.88393	NA	4.00646e-09	1.6095e-08	0.652237	LOC100170939
15935	5.88393	NA	4.00646e-09	1.6095e-08	1.87954	SPON1
15280	-5.88393	NA	4.00646e-09	1.6095e-08	0.614818	CYYR1
6275	-5.88393	NA	4.00646e-09	1.6095e-08	0.904793	SMCHD1
5400	-5.88393	NA	4.00646e-09	1.6095e-08	0.686219	VEZF1
8562	-5.88044	NA	4.09175e-09	1.64211e-08	0.632153	IRX1
5012	5.88044	NA	4.09175e-09	1.64211e-08	1.41455	C13orf18
19479	5.87696	NA	4.17881e-09	1.67367e-08	1.48647	HNRPDL
19462	5.87696	NA	4.17881e-09	1.67367e-08	2.12567	CLDN16
18816	-5.87696	NA	4.17881e-09	1.67367e-08	0.58879	FGF7
12806	-5.87696	NA	4.17881e-09	1.67367e-08	0.720435	ARFIP1
16588	-5.87347	NA	4.26768e-09	1.70582e-08	0.458173	EPB41L2
13268	-5.87347	NA	4.26768e-09	1.70582e-08	0.63293	CYP4Z1
8224	5.87347	NA	4.26768e-09	1.70582e-08	3.57314	ABCB8
274	5.87347	NA	4.26768e-09	1.70582e-08	1.21175	MPHOSPH9
20146	5.86998	NA	4.35838e-09	1.7377e-08	1.69001	TMEM38A
7775	5.86998	NA	4.35838e-09	1.7377e-08	1.31435	FBLN1
7047	-5.86998	NA	4.35838e-09	1.7377e-08	0.633054	RHOJ
6667	-5.86998	NA	4.35838e-09	1.7377e-08	0.592912	CCDC129
1042	5.86998	NA	4.35838e-09	1.7377e-08	1.60051	C10orf57
21557	5.8665	NA	4.45096e-09	1.77105e-08	1.31181	IL18BP
21025	5.8665	NA	4.45096e-09	1.77105e-08	1.65067	PPAT
9806	-5.8665	NA	4.45096e-09	1.77105e-08	0.61351	ZBTB4
7202	-5.8665	NA	4.45096e-09	1.77105e-08	0.726769	NPAS1
20167	5.86301	NA	4.54545e-09	1.80684e-08	1.40673	EPOR
3509	5.86301	NA	4.54545e-09	1.80684e-08	1.18584	TSC1
21246	5.85953	NA	4.64189e-09	1.84149e-08	1.29011	ZMAT1
[truncated: 11,987 more rows]

## Sheet: SAM MOC1 vs MOC3
Row	d.value	stdev	rawp	q.value	R.fold
12195	-9.82259	NA	0	0	0.361609	FOXA1
7966	-9.8091	NA	0	0	0.214344	GATA3
6161	-9.79561	NA	0	0	0.350329	MLPH
5280	-9.79224	NA	0	0	0.177407	FOXC1
17484	-9.73491	NA	0	0	0.355707	PSAT1
3521	-9.73154	NA	0	0	0.240551	CXorf61
3332	-9.7248	NA	0	0	0.226447	HIST1H1A
1670	-9.70794	NA	0	0	0.259435	HORMAD1
16179	-9.70119	NA	0	0	0.19834	AGR3
3436	-9.70119	NA	0	0	0.233424	B3GNT5
17219	9.69445	NA	0	0	24.2182	AR
5281	-9.69108	NA	0	0	0.45834	UGT8
3500	-9.68434	NA	0	0	0.415158	SPDEF
6954	9.6641	NA	0	0	11.3135	SLC43A3
3488	-9.65062	NA	0	0	0.236943	TBC1D9
3613	-9.62701	NA	0	0	0.332098	SGOL1
732	-9.61015	NA	0	0	0.207153	FANCA
6162	-9.60678	NA	0	0	0.498991	TTK
5279	-9.60341	NA	0	0	0.28084	CCNE1
3156	-9.59666	NA	0	0	0.334147	DIAPH3
15813	-9.58992	NA	0	0	0.117337	MCM10
7619	-9.58992	NA	0	0	0.290164	BCL11A
20192	-9.58655	NA	0	0	0.247133	CDCA7
5777	-9.58655	NA	0	0	0.314305	TTC6
11747	-9.58318	NA	0	0	0.23852	GABBR2
9133	-9.58318	NA	0	0	0.237387	STIL
3506	-9.58318	NA	0	0	0.227886	YBX1
13277	-9.57306	NA	0	0	0.233875	CENPA
3343	-9.57306	NA	0	0	0.229169	E2F3
1530	-9.55283	NA	0	0	0.313379	FANCB
6099	-9.54946	NA	0	0	0.319733	VGLL1
5053	9.53934	NA	0	0	6.8574	RAD54L
3340	-9.53934	NA	0	0	0.447875	HAPLN3
15997	-9.5326	NA	0	0	0.275234	AGR2
12512	9.52922	NA	0	0	6.01603	CDCA2
2963	-9.52922	NA	0	0	0.395145	IGF2BP3
3849	-9.51911	NA	0	0	0.296072	ANXA9
1420	9.51236	NA	0	0	2.6193	CHEK1
17632	-9.50562	NA	0	0	0.336239	PPP1R14C
6679	9.49213	NA	0	0	8.39552	CEP55
3337	-9.49213	NA	0	0	0.191547	FAM171A1
13120	-9.48876	NA	0	0	0.495496	XBP1
9156	-9.48876	NA	0	0	0.200589	LEMD1
4873	-9.48876	NA	0	0	0.257767	STAC
1121	-9.48202	NA	0	0	0.26756	FBP1
3501	-9.47864	NA	0	0	0.479829	CA12
8651	-9.47527	NA	0	0	0.222913	TBX19
3312	-9.47527	NA	0	0	0.386147	ANLN
19881	-9.46516	NA	0	0	0.21537	ZNF695
9168	-9.45841	NA	0	0	0.26162	ATL2
14984	-9.45167	NA	0	0	0.245158	EZH2
15995	-9.44492	NA	0	0	0.241391	CENPW
1948	9.44492	NA	0	0	4.64733	CDCA8
3166	-9.44155	NA	0	0	0.237222	CCNA2
6098	-9.43481	NA	0	0	0.359802	BUB1
15986	9.43144	NA	0	0	5.9319	CDC25A
12197	-9.4112	NA	0	0	0.426223	KRT16
9733	-9.4112	NA	0	0	0.414321	SLC9A6
20345	-9.40446	NA	0	0	0.187038	SKA3
19304	9.40446	NA	0	0	4.07044	SLC44A4
5741	-9.40446	NA	0	0	0.300569	CLSPN
2757	9.39772	NA	0	0	8.65266	CTSL2
411	9.39772	NA	0	0	26.8835	CENPN
4773	9.39097	NA	0	0	3.85879	LRP8
767	9.38423	NA	0	0	6.41827	ERBB4
1926	-9.38086	NA	0	0	0.367099	ESR1
3338	-9.37411	NA	0	0	0.283817	DEPDC1
4789	-9.364	NA	0	0	0.441238	PALM
805	9.36062	NA	0	0	1.98014	CENPO
14786	-9.35388	NA	0	0	0.54104	GCNT2
17989	-9.35051	NA	0	0	0.200181	TFF3
8758	9.35051	NA	0	0	3.78141	HJURP
3159	-9.35051	NA	0	0	0.215005	FAM111B
18682	-9.34714	NA	0	0	0.370205	SFT2D2
12473	-9.34376	NA	0	0	0.346622	NDC80
19043	9.33365	NA	0	0	4.8908	ROPN1
19105	-9.33028	NA	0	0	0.495265	DNALI1
3093	9.33028	NA	0	0	6.62922	MTHFD1L
20015	-9.3269	NA	0	0	0.384043	PTCHD1
8532	9.3269	NA	0	0	3.05657	FBN3
3341	-9.31679	NA	0	0	0.303538	PRKX
5644	9.31342	NA	0	0	4.07392	RBL1
16299	-9.30667	NA	0	0	0.567965	MELK
12553	-9.3033	NA	0	0	0.442669	LOC100131541
12204	-9.3033	NA	0	0	0.460619	E2F2
5696	9.3033	NA	0	0	7.27707	SLC22A5
21660	-9.29993	NA	0	0	0.495904	C15orf42
14483	-9.29656	NA	0	0	0.47328	KIF14
8585	9.28644	NA	0	0	3.70238	CDT1
4338	-9.28644	NA	0	0	0.366086	SMC4
19339	-9.27295	NA	0	0	0.485746	SLC7A8
2579	9.26958	NA	0	0	4.28424	TPX2
1520	-9.26958	NA	0	0	0.226454	RHOB
12288	-9.26621	NA	0	0	0.204188	KIF2C
3591	-9.26284	NA	0	0	0.374889	CTPS
7214	-9.25609	NA	0	0	0.396149	CRYAB
16446	-9.25272	NA	0	0	0.400427	HRK
16209	-9.25272	NA	0	0	0.507856	RNF145
20182	9.24598	NA	0	0	5.5225	KIFC1
4207	9.24598	NA	0	0	2.07493	TRIP13
7928	-9.23923	NA	0	0	0.345098	TTC8
6165	-9.23923	NA	0	0	0.367403	EXO1
3375	-9.23586	NA	0	0	0.315547	BLM
13590	9.23249	NA	0	0	4.86577	GMPS
13121	-9.23249	NA	0	0	0.429994	CDC45
4561	9.22575	NA	0	0	2.20324	CCDC82
4356	-9.21226	NA	0	0	0.13917	GABRP
6050	9.20551	NA	0	0	3.51255	CENPF
9732	-9.20214	NA	0	0	0.457562	CDCA3
18083	-9.1954	NA	0	0	0.330278	GTSE1
4459	9.19203	NA	0	0	3.6898	E2F1
3495	-9.19203	NA	0	0	0.599557	CCDC125
20379	-9.17854	NA	0	0	0.299398	MCM3
14285	-9.17517	NA	0	0	0.388009	PTTG2
17630	-9.17179	NA	0	0	0.381398	FAM72D
3493	-9.17179	NA	0	0	0.262105	SRPK1
6707	-9.16842	NA	0	0	0.245062	ASPM
17994	9.16168	NA	0	0	2.67864	MKI67
912	-9.14819	NA	0	0	0.371738	CHODL
17986	9.14482	NA	0	0	16.6152	CENPI
16463	-9.14482	NA	0	0	0.490497	IQGAP3
15204	-9.14145	NA	0	0	0.53016	PM20D2
16145	9.1347	NA	0	0	2.4503	WNT6
6164	-9.1347	NA	0	0	0.572223	EN1
5846	-9.1347	NA	0	0	0.374425	PDSS1
13359	9.13133	NA	0	0	5.34453	CDCA5
66	9.12796	NA	0	0	9.34318	THSD4
18008	-9.12459	NA	0	0	0.473291	PAK1IP1
2912	-9.12459	NA	0	0	0.520732	NCAPG2
14287	-9.11784	NA	0	0	0.438885	FOXM1
15327	-9.11447	NA	0	0	0.368448	MCM8
15084	-9.11447	NA	0	0	0.316815	ANP32E
5264	9.10773	NA	0	0	2.38505	C17orf28
12556	-9.10098	NA	0	0	0.318765	GPR12
6061	-9.09424	NA	0	0	0.370736	REEP6
7409	-9.08749	NA	0	0	0.409582	SCUBE2
7895	-9.08412	NA	0	0	0.125025	DSC2
18709	-9.08075	NA	0	0	0.52453	STOX2
12202	-9.07401	NA	0	0	0.43753	LOC648149
15737	-9.06726	NA	0	0	0.426156	POLQ
374	9.06726	NA	0	0	2.45142	MYB
5996	9.06389	NA	0	0	3.85165	AFF3
3665	-9.06389	NA	0	0	0.339884	GPR160
6773	9.05715	NA	0	0	7.29709	SKA1
4951	-9.05715	NA	0	0	0.299313	PIF1
126	9.05377	NA	0	0	3.73652	NME3
14939	9.04703	NA	0	0	18.5745	FAM72A
12910	-9.04703	NA	0	0	0.358153	BBS4
2908	9.04366	NA	0	0	2.22079	IFNAR2
1415	9.03691	NA	0	0	2.07131	FLJ45983
685	9.03691	NA	0	0	3.8449	KIF4A
14283	-9.03354	NA	0	0	0.414153	CCNB2
8562	-9.03354	NA	0	0	0.416067	UBE2T
7555	-9.03354	NA	0	0	0.640849	PLCG2
3880	9.03354	NA	0	0	2.93721	NUF2
13804	-9.02343	NA	0	0	0.285396	MMS22L
9143	-9.02343	NA	0	0	0.322719	CHRM3
3715	9.02343	NA	0	0	2.31267	GPSM2
1300	-9.01668	NA	0	0	0.412485	SPOPL
13082	9.01331	NA	0	0	21.8999	PLEKHG1
5431	-9.01331	NA	0	0	0.440256	PFDN5
3651	9.00657	NA	0	0	2.43775	MAPT
20035	-9.00319	NA	0	0	0.401709	FAM123B
1141	-8.99645	NA	0	0	0.522007	CREB3L2
16161	-8.99308	NA	0	0	0.45421	OTX1
1340	-8.98971	NA	0	0	0.257948	ZCCHC24
4177	8.98296	NA	0	0	2.34503	MID1
13675	8.97959	NA	0	0	2.06885	LMNB2
9160	-8.97959	NA	0	0	0.398898	GINS1
15937	-8.97622	NA	0	0	0.64835	C4orf34
5169	-8.97622	NA	0	0	0.231529	UBE2C
2155	-8.96947	NA	0	0	0.366223	RFC4
9130	8.9661	NA	0	0	4.62288	TRIM2
6205	8.95599	NA	0	0	3.48271	SPARCL1
20466	-8.95261	NA	0	0	0.42707	KIF20A
19087	8.95261	NA	0	0	3.0284	NCAPG
14491	8.95261	NA	0	0	3.47129	MRAS
2395	8.95261	NA	0	0	2.21011	SIDT1
12131	-8.94924	NA	0	0	0.489575	UHRF1
21003	-8.94587	NA	0	0	0.464041	FERMT1
18541	-8.93913	NA	0	0	0.445617	UBASH3B
14901	8.93238	NA	0	0	8.45989	DLGAP5
12099	8.92901	NA	0	0	9.9064	GAMT
17373	8.92564	NA	0	0	2.94498	KIAA1370
20185	8.92227	NA	0	0	2.05239	C1orf135
17909	8.92227	NA	0	0	6.6215	LY6D
8979	8.91889	NA	0	0	2.11174	INCENP
6606	8.91889	NA	0	0	18.3566	FAM54A
3721	-8.91889	NA	0	0	0.506657	MET
3067	8.91889	NA	0	0	2.16124	PTTG1
14398	-8.91552	NA	0	0	0.333233	DEGS2
588	-8.91552	NA	0	0	0.439528	STMN1
1054	8.90541	NA	0	0	2.32669	LOC283454
1690	8.90203	NA	0	0	4.99889	RARRES1
17915	8.89866	NA	0	0	6.39933	COL14A1
18391	-8.89529	NA	0	0	0.335526	TCF19
7103	-8.89529	NA	0	0	0.439464	ARHGAP11B
5732	8.89529	NA	0	0	4.15823	GSG2
3492	-8.89529	NA	0	0	0.378217	MASTL
15587	-8.89192	NA	0	0	0.276114	SLC6A2
3499	-8.88855	NA	0	0	0.505387	CASC5
19232	8.88518	NA	0	0	10.8549	INPP4B
16397	-8.8818	NA	0	0	0.313386	NCOA7
9134	-8.8818	NA	0	0	0.348948	FAM47E
1650	8.8818	NA	0	0	1.88088	FANCI
5286	-8.87506	NA	0	0	0.436903	AURKB
13361	-8.87169	NA	0	0	0.345299	MFGE8
7055	8.87169	NA	0	0	10.3744	DYNLRB2
15309	-8.86494	NA	0	0	0.46038	DACH1
8591	8.86494	NA	0	0	2.70343	PROM1
6168	-8.86494	NA	0	0	0.362893	OR7E156P
2311	-8.86157	NA	0	0	0.532535	NEK2
9078	8.8582	NA	0	0	3.15869	TIMM8A
20836	-8.85483	NA	0	0	0.510624	PLK4
31	8.85483	NA	0	0	2.11858	GPR19
20793	-8.85146	NA	0	0	0.462174	LAMA2
7490	8.85146	NA	0	0	3.76458	FANCE
2439	8.85146	NA	0	0	7.94808	FLJ25917
20953	8.84808	NA	0	0	4.56913	C6orf97
20174	8.84808	NA	0	0	3.29985	RGMA
1669	8.84808	NA	0	0	1.98194	RANBP1
1592	-8.84808	NA	0	0	0.567618	OR7E24
4998	8.84134	NA	0	0	2.78949	TGFB3
7101	-8.8346	NA	0	0	0.305959	RNASEH2A
15489	-8.82785	NA	0	0	0.5298	LOC145837
8384	8.82448	NA	0	0	2.21939	SKP2
19590	8.82111	NA	0	0	2.49647	TMSB15A
9676	8.81774	NA	0	0	2.25597	CDK1
3614	-8.81099	NA	0	0	0.562724	SLC7A5
21428	-8.80425	NA	0	0	0.660872	CHAF1B
4103	8.80425	NA	0	0	3.5723	CYP27C1
1897	8.80425	NA	0	0	2.03331	KIF23
20418	8.7975	NA	0	0	1.65029	TCF7L1
17741	8.7975	NA	0	0	2.17719	SPC25
5026	8.7975	NA	0	0	4.50043	ABAT
684	8.7975	NA	0	0	19.915	C5orf46
21547	8.79413	NA	0	0	3.70571	CDC20
16596	-8.79413	NA	0	0	0.328429	LMNB1
17485	-8.79076	NA	0	0	0.653175	MSN
19181	8.78402	NA	0	0	2.16318	RAB17
7003	-8.78402	NA	0	0	0.514187	NOSTRIN
3727	-8.78402	NA	0	0	0.383174	KNTC1
1671	-8.78402	NA	0	0	0.341079	OR7E104P
20308	-8.77727	NA	0	0	0.275015	TRIM29
11677	8.77727	NA	0	0	4.53868	JRKL
20431	-8.77053	NA	0	0	0.452669	KDM4B
8400	-8.76378	NA	0	0	0.108374	LONRF2
7672	-8.76041	NA	0	0	0.452581	C13orf34
5792	8.75704	NA	0	0	3.64513	RACGAP1
18459	8.75367	NA	0	0	2.20526	CXXC5
1847	-8.75367	NA	0	0	0.45486	PHGDH
3335	-8.74692	NA	0	0	0.354454	LIMA1
9290	-8.74355	NA	0	0	0.441572	PRC1
7463	-8.73681	NA	0	0	0.340508	ZNF367
12806	-8.73006	NA	0	0	0.516546	BUB1B
14690	8.72669	NA	0	0	3.64413	SGOL2
1609	-8.72669	NA	0	0	0.494956	LRRC56
20943	8.72332	NA	0	0	2.58539	C21orf91
15998	-8.71658	NA	0	0	0.487364	SLC6A14
7811	-8.7132	NA	0	0	0.40943	ANKRD30A
16193	8.70983	NA	0	0	3.36197	KIF15
703	8.70646	NA	0	0	1.41808	PKMYT1
416	-8.70646	NA	0	0	0.600793	POLD1
5359	8.69972	NA	0	0	1.96561	ATAD5
16938	-8.69634	NA	0	0	0.577451	ORC1
16620	-8.69297	NA	0	0	0.486169	CDK6
10646	8.69297	NA	0	0	7.49902	FZD9
5693	-8.69297	NA	0	0	0.436145	SCN4B
9148	-8.68623	NA	0	0	0.359602	TMEM144
1480	-8.68286	NA	0	0	0.626047	CHRNA5
1708	8.67274	NA	0	0	2.11205	SRSF12
748	-8.67274	NA	0	0	0.374195	DHTKD1
16171	-8.66937	NA	0	0	0.339653	KLHDC9
13829	-8.666	NA	0	0	0.539619	KCNK5
8406	8.666	NA	0	0	2.61427	MAP2
4491	8.666	NA	0	0	6.0125	TROAP
1250	-8.666	NA	0	0	0.557497	POP1
19246	8.65925	NA	0	0	3.23153	RAD51AP1
3167	-8.65588	NA	0	0	0.400532	BIRC5
3851	8.65251	NA	0	0	5.34637	DBF4
16172	-8.64576	NA	0	0	0.439292	ANXA1
5195	-8.64576	NA	0	0	0.378926	GINS3
7540	8.63565	NA	0	0	5.79212	MSLN
1705	8.63565	NA	0	0	1.73847	WDR62
1654	8.63228	NA	0	0	3.7507	CENPE
13086	8.6289	NA	0	0	4.50158	PPARA
5173	-8.6289	NA	0	0	0.414921	ART3
8396	8.62553	NA	0	0	2.06475	BK250D10.8
12200	-8.62216	NA	0	0	0.415394	CCNE2
17546	-8.61542	NA	0	0	0.434836	EIF2C2
9088	8.61542	NA	0	0	4.69468	RFWD3
21130	8.61204	NA	0	0	2.54292	TMEM25
13599	8.60867	NA	0	0	4.05853	PCP2
20096	8.60193	NA	0	0	7.16324	WWP1
21256	8.59856	NA	0	0	3.03878	UCK2
882	8.59856	NA	0	0	4.82198	LPIN1
19486	8.59518	NA	0	0	2.57393	DTL
18363	8.59518	NA	0	0	3.16608	MARCO
4790	-8.59518	NA	0	0	0.515792	ABCC8
16533	8.59181	NA	0	0	2.54852	LOC440335
4624	8.59181	NA	0	0	2.37689	AMD1
11871	8.58507	NA	0	0	1.85467	WDHD1
12907	8.5817	NA	0	0	2.95052	ACADSB
15375	-8.57832	NA	0	0	0.47025	RSPH1
14288	-8.57495	NA	0	0	0.587883	C4orf32
18698	8.57158	NA	0	0	2.61771	DEK
9375	8.57158	NA	0	0	2.11413	FANCD2
12760	-8.56821	NA	0	0	0.593557	FAM174B
1260	8.56484	NA	0	0	3.30791	KRT18
1442	8.56146	NA	0	0	2.76644	GPR161
14854	8.55472	NA	0	0	1.57733	FAM49A
3498	-8.55472	NA	0	0	0.604205	CDC7
2681	8.55135	NA	0	0	2.08996	CKAP2L
16370	-8.54798	NA	0	0	0.470062	CBX2
1525	-8.54798	NA	0	0	0.746356	DALRD3
11286	8.54123	NA	0	0	2.26962	ZNF446
13835	-8.53786	NA	0	0	0.367308	KIAA1324
5104	-8.53449	NA	0	0	0.675109	RIPK2
6941	-8.53112	NA	0	0	0.652843	PRR11
9292	-8.52774	NA	0	0	0.469226	NOTCH1
14338	-8.521	NA	0	0	0.426962	MYBL2
6928	8.521	NA	0	0	2.72102	MCM6
13540	8.51426	NA	0	0	3.20554	COL9A3
1297	-8.51426	NA	0	0	0.385838	PTX3
19090	8.50751	NA	0	0	2.64759	CENPM
2455	8.50751	NA	0	0	2.36193	DSCC1
1175	-8.50751	NA	0	0	0.409517	MARVELD2
1956	-8.50414	NA	0	0	0.541343	MALL
17946	8.50077	NA	0	0	1.96004	MND1
14438	8.50077	NA	0	0	2.4851	RRP1B
14938	-8.4974	NA	0	0	0.162701	CIRBP
16403	8.49403	NA	0	0	2.16366	CRIP1
19106	-8.49065	NA	0	0	0.686405	TMEM71
18889	8.48728	NA	0	0	1.71947	HELLS
17765	-8.48391	NA	0	0	0.615647	ACTL6A
656	8.48391	NA	0	0	1.78455	BCAM
1136	-8.48054	NA	0	0	0.403382	CDKN2A
5011	-8.47717	NA	0	0	0.549724	HMMR
17194	8.47379	NA	0	0	2.82628	ZG16B
10957	-8.47379	NA	0	0	0.472204	CRIPAK
2216	8.47379	NA	0	0	5.07731	CCL20
12477	8.47042	NA	0	0	2.14296	JAM3
7311	8.47042	NA	0	0	6.27287	RNF103
4583	-8.47042	NA	0	0	0.689023	CIT
18913	-8.46705	NA	0	0	0.396163	PTTG3P
18832	8.46368	NA	0	0	2.98181	C9orf152
3966	8.46031	NA	0	0	3.07695	RABEP1
1774	-8.45693	NA	0	0	0.422063	CHST3
410	8.45693	NA	0	0	5.63139	MOBKL2B
6124	-8.45019	NA	0	0	0.285532	ARSG
17643	-8.44682	NA	0	0	0.523041	TAF4B
19675	-8.44345	NA	0	0	0.607971	NAT1
18395	8.44345	NA	0	0	4.15654	HDAC2
9135	8.44345	NA	0	0	2.40653	GPRIN2
7845	8.44345	NA	0	0	2.09438	P4HTM
2794	8.44345	NA	0	0	3.05207	TIMELESS
10855	8.44007	NA	0	0	1.38125	OR7E37P
18390	-8.4367	NA	0	0	0.523342	APBB2
16581	-8.43333	NA	0	0	0.440834	SCNN1A
8323	-8.43333	NA	0	0	0.42258	TENC1
19070	-8.42659	NA	0	0	0.36199	PLCH1
18965	8.42659	NA	0	0	1.49723	MAD2L1
7770	-8.42659	NA	0	0	0.579476	PRNP
7151	8.42321	NA	0	0	3.08128	C9orf116
4551	8.42321	NA	0	0	5.24391	CSRP2
3503	-8.41647	NA	0	0	0.619484	LDHB
19230	8.4131	NA	0	0	22.9708	SLC7A2
18681	8.4131	NA	0	0	3.11174	AURKA
8040	-8.4131	NA	0	0	0.403366	FAM174A
3751	-8.4131	NA	0	0	0.552255	ARHGEF9
208	-8.4131	NA	0	0	0.551147	C11orf35
15144	-8.40298	NA	0	0	0.408016	PKP1
15140	8.40298	NA	0	0	1.99061	CHRM2
19694	-8.39961	NA	0	0	0.119477	ATP8B1
2453	8.39961	NA	0	0	2.74789	CHEK2
3044	-8.39624	NA	0	0	0.663429	AGTPBP1
12418	-8.39287	NA	0	0	0.456787	GEN1
1655	-8.39287	NA	0	0	0.389286	MLF1IP
20630	-8.38949	NA	0	0	0.601879	WARS
20183	-8.38949	NA	0	0	0.573902	BRCA2
7104	-8.38949	NA	0	0	0.322781	CMYA5
13845	8.38612	NA	0	0	2.35534	C16orf59
12289	-8.38612	NA	0	0	0.733661	PDK1
13118	-8.38275	NA	0	0	0.444074	KIF16B
8032	-8.38275	NA	0	0	0.354174	RAD51
8973	-8.37938	NA	0	0	0.677379	KRT6C
7721	-8.37601	NA	0	0	0.614965	FSIP1
7702	-8.37601	NA	0	0	0.177462	PRKD3
11728	8.37263	NA	0	0	2.89234	NASP
8493	-8.37263	NA	0	0	0.363315	CCDC99
3123	-8.37263	NA	0	0	0.659492	IVD
498	8.37263	NA	0	0	2.89009	PBK
19091	8.36926	NA	0	0	2.71331	HPDL
5285	-8.36926	NA	0	0	0.489667	RALGPS2
16255	-8.36589	NA	0	0	0.461407	ATP6V1C2
13780	-8.36589	NA	0	0	0.565974	NUSAP1
9137	-8.35915	NA	0	0	0.476107	MCM5
2616	8.35915	NA	0	0	2.10434	FAM83D
20449	8.35577	NA	0	0	2.90175	EVL
16614	8.3524	NA	0	0	2.25642	MPP6
4695	-8.3524	NA	0	0	0.572698	CA9
6946	-8.34903	NA	0	0	0.438646	KIF18A
17453	-8.34566	NA	0	0	0.367089	TSHZ2
16229	8.33891	NA	0	0	1.60501	ORC6
3005	8.33554	NA	0	0	2.09856	MRGPRF
19293	-8.33217	NA	0	0	0.501212	GFRA1
7043	-8.3288	NA	0	0	0.539356	SYTL2
16429	8.32543	NA	0	0	3.64637	HSPA14
3309	-8.32543	NA	0	0	0.353212	RUNX3
17925	8.32205	NA	0	0	4.01894	SOX10
15429	-8.32205	NA	0	0	0.533086	WFS1
107	8.32205	NA	0	0	2.42888	CDH3
7337	8.31868	NA	0	0	2.32343	H2AFX
4363	8.31868	NA	0	0	2.0285	GINS4
15200	-8.31194	NA	0	0	0.621595	KLK5
4516	8.30857	NA	0	0	1.4385	C10orf116
2698	8.30857	NA	0	0	4.00507	RECQL4
19358	-8.30182	NA	0	0	0.356124	C16orf57
12201	-8.30182	NA	0	0	0.443824	HRCT1
11985	8.30182	NA	0	0	3.17451	TRDMT1
6248	8.30182	NA	0	0	1.80252	CRY2
3736	-8.29508	NA	0	0	0.393015	ZNF552
16404	8.29171	NA	2.22045e-16	3.61718e-15	3.12366	CHST2
10409	8.29171	NA	2.22045e-16	3.61718e-15	13.048	C4B
16505	8.28833	NA	2.22045e-16	3.61718e-15	3.30068	DEPDC1B
8159	-8.28159	NA	2.22045e-16	3.61718e-15	0.161926	GALNT7
9129	-8.27485	NA	2.22045e-16	3.61718e-15	0.415456	PLA2G4A
3682	8.27485	NA	2.22045e-16	3.61718e-15	2.17282	KDM1B
19089	8.2681	NA	2.22045e-16	3.61718e-15	2.50279	DNAJB11
2879	8.2681	NA	2.22045e-16	3.61718e-15	6.32719	CHST15
17980	-8.26473	NA	2.22045e-16	3.61718e-15	0.517948	OIP5
15879	-8.26473	NA	2.22045e-16	3.61718e-15	0.567479	COL22A1
5867	-8.26473	NA	2.22045e-16	3.61718e-15	0.657425	KCNG1
4831	-8.26136	NA	2.22045e-16	3.61718e-15	0.30328	CCDC18
15669	-8.24787	NA	2.22045e-16	3.61718e-15	0.37524	MAML2
20640	8.2445	NA	2.22045e-16	3.61718e-15	2.44077	NRTN
8677	8.2445	NA	2.22045e-16	3.61718e-15	2.49618	PELI1
8130	-8.2445	NA	2.22045e-16	3.61718e-15	0.247531	HIST1H3B
13905	-8.23775	NA	2.22045e-16	3.61718e-15	0.3546	NUDT12
5305	-8.23775	NA	2.22045e-16	3.61718e-15	0.562434	NR2E3
4419	8.23775	NA	2.22045e-16	3.61718e-15	2.40099	CDKAL1
17526	8.23438	NA	2.22045e-16	3.61718e-15	2.38902	FAM198B
7573	8.23438	NA	2.22045e-16	3.61718e-15	5.25977	FAM105B
15037	8.23101	NA	2.22045e-16	3.61718e-15	6.93816	NCAPD2
12339	-8.23101	NA	2.22045e-16	3.61718e-15	0.257501	TCAM1P
15504	8.22764	NA	2.22045e-16	3.61718e-15	5.05069	MFAP4
6260	-8.22764	NA	2.22045e-16	3.61718e-15	0.48135	CENPL
15490	-8.21752	NA	2.22045e-16	3.61718e-15	0.241343	BCAS1
15284	8.21752	NA	2.22045e-16	3.61718e-15	2.11066	SLC19A2
7615	-8.21752	NA	2.22045e-16	3.61718e-15	0.556746	TSPAN13
17190	8.21415	NA	2.22045e-16	3.61718e-15	1.51251	CCDC48
3028	-8.21078	NA	2.22045e-16	3.61718e-15	0.5666	IGF2
5515	-8.20741	NA	2.22045e-16	3.61718e-15	0.513681	BTF3
1972	-8.20403	NA	2.22045e-16	3.61718e-15	0.55905	MCCC2
352	8.20403	NA	2.22045e-16	3.61718e-15	3.13774	CCDC96
17509	8.19729	NA	2.22045e-16	3.61718e-15	2.87039	ULBP1
12899	8.19392	NA	2.22045e-16	3.61718e-15	1.64605	VAV3
497	8.19392	NA	2.22045e-16	3.61718e-15	2.99402	E2F8
7065	-8.19055	NA	2.22045e-16	3.61718e-15	0.31626	USP1
18653	8.18717	NA	2.22045e-16	3.61718e-15	3.91466	FANCC
17065	8.1838	NA	2.22045e-16	3.61718e-15	2.53946	FLJ36031
2680	8.17706	NA	2.22045e-16	3.61718e-15	2.83469	MCM7
11750	-8.17369	NA	2.22045e-16	3.61718e-15	0.661354	ANKS6
11082	8.17369	NA	2.22045e-16	3.61718e-15	2.66127	ERBB3
3403	-8.17369	NA	2.22045e-16	3.61718e-15	0.534205	REEP5
21042	-8.17031	NA	2.22045e-16	3.61718e-15	0.547305	PSRC1
17196	8.17031	NA	2.22045e-16	3.61718e-15	1.76255	BTG3
3124	-8.17031	NA	2.22045e-16	3.61718e-15	0.606476	PRKXP1
2717	-8.17031	NA	2.22045e-16	3.61718e-15	0.623306	KIF11
12767	-8.16694	NA	2.22045e-16	3.61718e-15	0.558226	TCF20
11945	-8.16694	NA	2.22045e-16	3.61718e-15	0.390855	APOBEC3B
18349	-8.16357	NA	2.22045e-16	3.61718e-15	0.410681	MSH2
17642	8.1602	NA	4.44089e-16	6.78851e-15	1.60233	ATP11A
11759	8.1602	NA	4.44089e-16	6.78851e-15	3.3664	IDO1
10873	8.15683	NA	4.44089e-16	6.78851e-15	1.75978	POU4F1
13355	8.15345	NA	4.44089e-16	6.78851e-15	2.29992	LOC645195
4318	8.14671	NA	4.44089e-16	6.78851e-15	1.4218	PPARGC1B
16955	8.14334	NA	4.44089e-16	6.78851e-15	3.62897	LRIG1
16084	8.14334	NA	4.44089e-16	6.78851e-15	2.2477	CDC25C
2361	8.14334	NA	4.44089e-16	6.78851e-15	1.46764	TLX3
20864	8.13997	NA	4.44089e-16	6.78851e-15	1.64736	BEND3
14441	-8.13659	NA	4.44089e-16	6.78851e-15	0.572411	ZWINT
14333	-8.13659	NA	4.44089e-16	6.78851e-15	0.585901	SH3D19
8867	8.13322	NA	4.44089e-16	6.78851e-15	1.67285	NPDC1
1811	-8.13322	NA	4.44089e-16	6.78851e-15	0.687235	PCSK4
21225	-8.12985	NA	4.44089e-16	6.78851e-15	0.457379	MCM4
11054	8.12985	NA	4.44089e-16	6.78851e-15	3.66697	CCDC8
14580	-8.12648	NA	4.44089e-16	6.78851e-15	0.318228	NMU
15128	8.12311	NA	4.44089e-16	6.78851e-15	4.97393	NME5
9487	8.12311	NA	4.44089e-16	6.78851e-15	2.85385	IGFBP6
21770	8.11973	NA	4.44089e-16	6.78851e-15	1.61391	TTYH1
19409	8.11973	NA	4.44089e-16	6.78851e-15	1.8139	TYMS
18812	8.11973	NA	4.44089e-16	6.78851e-15	7.14086	DOCK7
12696	-8.11973	NA	4.44089e-16	6.78851e-15	0.572777	GTPBP8
5959	8.11973	NA	4.44089e-16	6.78851e-15	1.6409	RMI2
21477	8.11636	NA	4.44089e-16	6.78851e-15	1.66693	CLCN4
17921	-8.11299	NA	4.44089e-16	6.78851e-15	0.428627	MSH6
21841	-8.10962	NA	4.44089e-16	6.78851e-15	0.427273	IGF1
15287	8.10962	NA	4.44089e-16	6.78851e-15	1.84163	HLA-DOB
13756	8.10962	NA	4.44089e-16	6.78851e-15	5.05892	GSN
8821	-8.10962	NA	4.44089e-16	6.78851e-15	0.600278	RERG
7896	-8.10962	NA	4.44089e-16	6.78851e-15	0.361387	CEBPB
12049	8.0995	NA	4.44089e-16	6.78851e-15	1.74511	NDN
13081	-8.09276	NA	6.66134e-16	9.84986e-15	0.510859	C10orf26
12527	-8.08939	NA	6.66134e-16	9.84986e-15	0.100332	CELSR1
3419	-8.08939	NA	6.66134e-16	9.84986e-15	0.399331	ARNTL2
3314	-8.08939	NA	6.66134e-16	9.84986e-15	0.487153	CLCN5
999	-8.08602	NA	6.66134e-16	9.84986e-15	0.605288	LMX1B
17439	-8.08264	NA	6.66134e-16	9.84986e-15	0.579485	GPD1L
13410	-8.08264	NA	6.66134e-16	9.84986e-15	0.462183	GSTP1
9132	8.08264	NA	6.66134e-16	9.84986e-15	2.62013	C9orf30
8220	-8.07927	NA	6.66134e-16	9.84986e-15	0.569513	CAPN13
2485	8.07927	NA	6.66134e-16	9.84986e-15	2.73757	PIM1
20802	8.0759	NA	6.66134e-16	9.84986e-15	1.55869	CLSTN2
4098	8.0759	NA	6.66134e-16	9.84986e-15	2.89262	RCCD1
2497	-8.07253	NA	6.66134e-16	9.84986e-15	0.314644	TMPO
8402	8.06916	NA	6.66134e-16	9.84986e-15	3.73212	ELF5
12492	-8.06578	NA	6.66134e-16	9.84986e-15	0.395892	COL4A4
2057	-8.06578	NA	6.66134e-16	9.84986e-15	0.434833	SOX6
1959	-8.06241	NA	6.66134e-16	9.84986e-15	0.549409	PABPC4L
17517	8.05567	NA	8.88178e-16	1.27888e-14	2.23743	RIOK1
4100	8.05567	NA	8.88178e-16	1.27888e-14	1.91482	L3MBTL4
10420	-8.04892	NA	8.88178e-16	1.27888e-14	0.72585	KIAA0020
7878	8.04892	NA	8.88178e-16	1.27888e-14	2.07367	ESPL1
15632	-8.04555	NA	8.88178e-16	1.27888e-14	0.634976	GPRASP1
417	8.04555	NA	8.88178e-16	1.27888e-14	5.23333	LOC375196
12004	8.04218	NA	8.88178e-16	1.27888e-14	1.86711	DONSON
963	8.04218	NA	8.88178e-16	1.27888e-14	2.4992	DUSP22
20730	-8.03881	NA	8.88178e-16	1.27888e-14	0.620224	TMC4
13903	8.03881	NA	8.88178e-16	1.27888e-14	5.43172	ATP11C
4853	-8.03544	NA	8.88178e-16	1.27888e-14	0.464692	HIST1H2AL
430	8.03544	NA	8.88178e-16	1.27888e-14	1.69388	CX3CL1
20378	-8.03206	NA	8.88178e-16	1.27888e-14	0.405833	TGM1
7602	8.03206	NA	8.88178e-16	1.27888e-14	1.78503	C9orf40
15670	-8.02195	NA	1.11022e-15	1.57211e-14	0.63589	DNAJC12
3588	8.02195	NA	1.11022e-15	1.57211e-14	2.66805	CKS2
17370	8.01858	NA	1.11022e-15	1.57211e-14	1.62149	EFCAB6
2771	8.01858	NA	1.11022e-15	1.57211e-14	1.56301	ARHGEF4
482	-8.01183	NA	1.11022e-15	1.57211e-14	0.589137	ESYT3
21669	8.00846	NA	1.11022e-15	1.57211e-14	2.02371	HSPA12B
10487	-8.00846	NA	1.11022e-15	1.57211e-14	0.558583	DNA2
17551	-8.00509	NA	1.11022e-15	1.57211e-14	0.661394	CASC1
14825	8.00509	NA	1.11022e-15	1.57211e-14	1.71741	METRN
6527	8.00172	NA	1.33227e-15	1.83911e-14	4.01601	MGC72080
3115	-8.00172	NA	1.33227e-15	1.83911e-14	0.584693	PLAC9
1427	8.00172	NA	1.33227e-15	1.83911e-14	5.02369	GSTA5
3512	-7.99834	NA	1.33227e-15	1.83911e-14	0.60588	SBSN
2170	7.99834	NA	1.33227e-15	1.83911e-14	3.21885	FSCN1
17617	7.99497	NA	1.33227e-15	1.83911e-14	1.58184	LAMP3
13551	-7.99497	NA	1.33227e-15	1.83911e-14	0.194324	MSL3P1
14716	-7.9916	NA	1.33227e-15	1.83911e-14	0.468015	SOD2
6078	-7.9916	NA	1.33227e-15	1.83911e-14	0.529559	CCNB1
3170	7.9916	NA	1.33227e-15	1.83911e-14	1.9164	KLK6
114	-7.9916	NA	1.33227e-15	1.83911e-14	0.363295	GTPBP4
21064	7.98823	NA	1.33227e-15	1.83911e-14	2.75347	SHCBP1
19591	7.98823	NA	1.33227e-15	1.83911e-14	2.29648	ATP7B
5992	7.98486	NA	1.33227e-15	1.83911e-14	3.74484	GLIPR2
17579	7.98148	NA	1.55431e-15	2.11151e-14	2.92973	MEX3A
5948	7.98148	NA	1.55431e-15	2.11151e-14	1.85406	CPNE8
19040	-7.97811	NA	1.55431e-15	2.11151e-14	0.666831	RTN4RL1
8392	7.97811	NA	1.55431e-15	2.11151e-14	5.84734	MKL2
7955	-7.97137	NA	1.55431e-15	2.11151e-14	0.273319	RAB26
16869	7.968	NA	1.55431e-15	2.11151e-14	2.93305	LRBA
11071	7.968	NA	1.55431e-15	2.11151e-14	1.5234	RASGEF1B
6163	-7.968	NA	1.55431e-15	2.11151e-14	0.575471	IL6ST
5504	7.968	NA	1.55431e-15	2.11151e-14	2.28889	DMD
16480	7.96125	NA	1.77636e-15	2.38785e-14	2.27385	GART
3121	7.96125	NA	1.77636e-15	2.38785e-14	2.17357	SKP1
16494	7.95788	NA	1.77636e-15	2.38785e-14	3.47082	FOLR1
20526	-7.95451	NA	1.77636e-15	2.38785e-14	0.549825	MAP7D3
12366	7.95451	NA	1.77636e-15	2.38785e-14	1.9865	C5orf30
2137	-7.95451	NA	1.77636e-15	2.38785e-14	0.351901	MICALL1
7394	7.94776	NA	1.9984e-15	2.64471e-14	3.02141	SPC24
17056	-7.94439	NA	1.9984e-15	2.64471e-14	0.557015	BBOX1
6224	7.94439	NA	1.9984e-15	2.64471e-14	1.83425	CENPK
5832	-7.94439	NA	1.9984e-15	2.64471e-14	0.533872	NAA50
14852	-7.94102	NA	1.9984e-15	2.64471e-14	0.524192	C16orf45
2821	7.94102	NA	1.9984e-15	2.64471e-14	1.73482	RASEF
1863	7.94102	NA	1.9984e-15	2.64471e-14	2.3781	LOC400756
6915	7.93765	NA	1.9984e-15	2.64471e-14	2.78305	A2ML1
5235	7.93765	NA	1.9984e-15	2.64471e-14	3.12222	KRT16P2
4568	-7.93428	NA	2.22045e-15	2.90853e-14	0.739367	IGFBP4
16202	7.9309	NA	2.22045e-15	2.90853e-14	1.98702	TRAIP
8218	7.9309	NA	2.22045e-15	2.90853e-14	2.21283	DDX26B
6642	7.92753	NA	2.22045e-15	2.90853e-14	3.4149	SPAG5
911	-7.92753	NA	2.22045e-15	2.90853e-14	0.729332	ITM2C
20244	-7.92416	NA	2.22045e-15	2.90853e-14	0.562355	BRIP1
18816	-7.92079	NA	2.44249e-15	3.16168e-14	0.492614	ECE2
13453	-7.92079	NA	2.44249e-15	3.16168e-14	0.57726	SPG11
9045	7.92079	NA	2.44249e-15	3.16168e-14	1.24145	TP53TG1
18891	7.91742	NA	2.44249e-15	3.16168e-14	2.9486	KIAA0232
12184	7.91742	NA	2.44249e-15	3.16168e-14	1.95718	LBR
148	-7.91742	NA	2.44249e-15	3.16168e-14	0.1938	PLD1
20464	-7.91404	NA	2.44249e-15	3.16168e-14	0.314191	ATAD2
1264	7.9073	NA	2.66454e-15	3.42604e-14	2.31677	MTA3
21621	-7.90393	NA	2.66454e-15	3.42604e-14	0.619772	CSTB
20429	-7.90393	NA	2.66454e-15	3.42604e-14	0.598499	GLI3
12203	-7.90393	NA	2.66454e-15	3.42604e-14	0.538462	KBTBD12
17200	7.90056	NA	2.88658e-15	3.69917e-14	2.72033	C11orf75
3735	-7.89381	NA	2.88658e-15	3.69917e-14	0.488093	FGFBP1
14925	-7.89044	NA	3.10862e-15	3.93778e-14	0.485929	RBKS
3587	-7.89044	NA	3.10862e-15	3.93778e-14	0.584123	IL20RB
15889	-7.88707	NA	3.10862e-15	3.93778e-14	0.457687	IDI2-AS1
15199	7.88707	NA	3.10862e-15	3.93778e-14	5.44542	CDKN3
8327	7.88707	NA	3.10862e-15	3.93778e-14	1.8619	TTC7A
3590	-7.88707	NA	3.10862e-15	3.93778e-14	0.581895	RUNX1T1
15127	-7.8837	NA	3.10862e-15	3.93778e-14	0.638066	IDUA
20884	7.87695	NA	3.33067e-15	4.17775e-14	2.15205	C1orf130
20177	7.87695	NA	3.33067e-15	4.17775e-14	2.18577	NDUFAF4
14508	7.87695	NA	3.33067e-15	4.17775e-14	1.57175	CHAC2
13823	-7.87695	NA	3.33067e-15	4.17775e-14	0.683719	CLIC4
12468	-7.87695	NA	3.33067e-15	4.17775e-14	0.57755	IL34
3542	7.87695	NA	3.33067e-15	4.17775e-14	2.62344	SOX8
9017	7.86346	NA	3.77476e-15	4.68889e-14	1.74952	MIA
7570	7.86346	NA	3.77476e-15	4.68889e-14	2.15264	PRIM2
16332	7.86009	NA	3.77476e-15	4.68889e-14	1.79756	CTSC
8773	7.86009	NA	3.77476e-15	4.68889e-14	1.48517	MSH5
7739	7.86009	NA	3.77476e-15	4.68889e-14	1.71827	CLDN11
5031	7.86009	NA	3.77476e-15	4.68889e-14	1.51257	RASAL1
12130	7.85672	NA	3.9968e-15	4.92493e-14	1.84216	IFT140
9212	7.85672	NA	3.9968e-15	4.92493e-14	1.74803	SCRG1
5296	7.85672	NA	3.9968e-15	4.92493e-14	2.6296	SPRY2
542	-7.85672	NA	3.9968e-15	4.92493e-14	0.585185	BRIX1
14833	7.85335	NA	3.9968e-15	4.92493e-14	2.17232	GAS2L3
19548	-7.84998	NA	4.21885e-15	5.16543e-14	0.750166	LOC100131262
6171	7.84998	NA	4.21885e-15	5.16543e-14	2.20587	PLA2G12A
16298	7.8466	NA	4.21885e-15	5.16543e-14	1.9322	YEATS2
12139	7.8466	NA	4.21885e-15	5.16543e-14	2.89834	PLK1
9531	-7.83649	NA	4.66294e-15	5.69103e-14	0.537072	CREB3L4
12113	-7.83312	NA	4.66294e-15	5.69103e-14	0.222152	TAPT1
6167	-7.82974	NA	4.88498e-15	5.94316e-14	0.569214	ITPR1
5578	-7.82974	NA	4.88498e-15	5.94316e-14	0.55774	MAGED2
8440	7.82637	NA	5.10703e-15	6.15488e-14	1.54532	C4orf7
8390	7.82637	NA	5.10703e-15	6.15488e-14	1.7654	SLC39A6
1677	-7.82637	NA	5.10703e-15	6.15488e-14	0.512831	TEX10
16983	7.823	NA	5.10703e-15	6.15488e-14	1.80398	PALM2
8149	-7.823	NA	5.10703e-15	6.15488e-14	0.282998	RNF182
316	7.823	NA	5.10703e-15	6.15488e-14	2.08518	RSU1
12400	-7.81963	NA	5.32907e-15	6.39242e-14	0.704449	PER2
7189	7.81963	NA	5.32907e-15	6.39242e-14	1.58275	ARL9
5186	-7.81963	NA	5.32907e-15	6.39242e-14	0.549756	HAUS8
8645	7.81626	NA	5.55112e-15	6.62775e-14	1.25665	ABTB2
4986	-7.81288	NA	5.55112e-15	6.62775e-14	0.643998	FMNL2
3036	7.81288	NA	5.55112e-15	6.62775e-14	1.69796	DNAH5
5050	-7.80951	NA	5.77316e-15	6.8609e-14	0.579968	NFIB
4451	7.80951	NA	5.77316e-15	6.8609e-14	1.93446	RBM38
2563	-7.80951	NA	5.77316e-15	6.8609e-14	0.548527	TK1
12823	-7.80614	NA	5.9952e-15	7.07015e-14	0.510713	GREB1
3389	-7.80614	NA	5.9952e-15	7.07015e-14	0.492695	BCAS4
1069	7.80614	NA	5.9952e-15	7.07015e-14	2.85554	SLC15A1
19898	-7.80277	NA	5.9952e-15	7.07015e-14	0.524116	C10orf32
13707	-7.80277	NA	5.9952e-15	7.07015e-14	0.516173	ARL5B
20407	7.7994	NA	6.21725e-15	7.30958e-14	1.58676	RGS11
14707	-7.7994	NA	6.21725e-15	7.30958e-14	0.641673	HN1L
16248	-7.79602	NA	6.43929e-15	7.54756e-14	0.338313	DLX6
5643	7.79602	NA	6.43929e-15	7.54756e-14	1.79039	FAM135A
19330	-7.79265	NA	6.66134e-15	7.7605e-14	0.57685	ZNF462
3204	-7.79265	NA	6.66134e-15	7.7605e-14	0.65841	E2F7
17378	7.78928	NA	6.66134e-15	7.7605e-14	4.03928	ZHX1-C8ORF76
3483	7.78928	NA	6.66134e-15	7.7605e-14	1.69402	CERS6
21007	-7.78591	NA	6.88338e-15	7.98289e-14	0.698427	FBXO36
7932	-7.78591	NA	6.88338e-15	7.98289e-14	0.505116	TCTN1
1102	-7.78591	NA	6.88338e-15	7.98289e-14	0.483407	FIGNL1
19865	7.78254	NA	7.10543e-15	8.20329e-14	3.52594	JAM2
16445	-7.78254	NA	7.10543e-15	8.20329e-14	0.590924	FBXO5
13313	-7.78254	NA	7.10543e-15	8.20329e-14	0.51829	KIAA1257
2487	-7.77916	NA	7.32747e-15	8.44696e-14	0.658364	C14orf45
19629	7.77579	NA	7.54952e-15	8.67691e-14	1.89657	BPI
1958	-7.77579	NA	7.54952e-15	8.67691e-14	0.449617	KLHL34
19804	-7.77242	NA	7.77156e-15	8.83962e-14	0.694234	GALNT6
14964	7.77242	NA	7.77156e-15	8.83962e-14	2.50011	RAP2A
14768	-7.77242	NA	7.77156e-15	8.83962e-14	0.435023	C12orf48
10162	-7.77242	NA	7.77156e-15	8.83962e-14	0.311514	IQCJ-SCHIP1
6857	-7.77242	NA	7.77156e-15	8.83962e-14	0.133935	GLTSCR2
2930	7.77242	NA	7.77156e-15	8.83962e-14	2.05197	MRPL47
169	7.77242	NA	7.77156e-15	8.83962e-14	4.20191	C19orf46
7571	7.76905	NA	7.99361e-15	9.06536e-14	2.19192	SEPHS1
1652	7.76905	NA	7.99361e-15	9.06536e-14	2.00592	COTL1
18634	7.76568	NA	8.21565e-15	9.30345e-14	1.97759	ANKRA2
18486	7.7623	NA	8.43769e-15	9.52684e-14	1.759	BOC
192	7.7623	NA	8.43769e-15	9.52684e-14	1.44592	C12orf11
15628	7.75893	NA	8.65974e-15	9.76321e-14	1.89653	PPARGC1A
18881	7.75556	NA	8.88178e-15	9.99888e-14	2.59206	KRT9
16655	-7.75219	NA	9.10383e-15	1.0204e-13	0.589996	MTERFD3
14862	-7.75219	NA	9.10383e-15	1.0204e-13	0.39074	CHAF1A
7939	-7.75219	NA	9.10383e-15	1.0204e-13	0.596869	TSPAN7
7948	-7.74882	NA	9.32587e-15	1.04377e-13	0.601766	KIAA0101
8015	-7.74544	NA	9.54792e-15	1.06707e-13	0.403252	THOC4
18081	-7.74207	NA	9.76996e-15	1.08872e-13	0.631721	RHBDL2
9326	7.74207	NA	9.76996e-15	1.08872e-13	1.9341	OGFRL1
7439	7.7387	NA	9.99201e-15	1.11024e-13	1.39334	FMO2
4481	7.7387	NA	9.99201e-15	1.11024e-13	2.00894	RCAN1
17711	7.73533	NA	1.02141e-14	1.13002e-13	2.39146	FNDC3B
16975	-7.73533	NA	1.02141e-14	1.13002e-13	0.68382	TTC36
8379	7.73533	NA	1.02141e-14	1.13002e-13	2.10624	EME1
6914	7.72858	NA	1.08802e-14	1.20198e-13	3.75372	HYMAI
1610	-7.72521	NA	1.11022e-14	1.22476e-13	0.583127	PPAP2A
12952	7.72184	NA	1.15463e-14	1.27192e-13	1.94817	CCDC74B
16994	7.7151	NA	1.19904e-14	1.31145e-13	1.84729	ITM2A
15174	7.7151	NA	1.19904e-14	1.31145e-13	2.25349	PFKP
9745	7.7151	NA	1.19904e-14	1.31145e-13	1.52639	CDH19
5707	-7.7151	NA	1.19904e-14	1.31145e-13	0.672471	FAM126A
863	7.7151	NA	1.19904e-14	1.31145e-13	1.53078	ZMYND10
19988	7.71173	NA	1.24345e-14	1.34851e-13	2.73662	C15orf23
19515	-7.71173	NA	1.24345e-14	1.34851e-13	0.651976	MEMO1
18108	7.71173	NA	1.24345e-14	1.34851e-13	2.32067	LYPD5
9079	7.71173	NA	1.24345e-14	1.34851e-13	1.0904	EEF1A2
5949	7.71173	NA	1.24345e-14	1.34851e-13	2.53811	MICAL3
4513	7.71173	NA	1.24345e-14	1.34851e-13	4.25359	GJB3
16378	-7.70835	NA	1.26565e-14	1.36681e-13	0.440996	CTDSP1
4157	-7.70835	NA	1.26565e-14	1.36681e-13	0.517256	EBP
1198	7.70835	NA	1.26565e-14	1.36681e-13	2.10477	LOXL4
13619	7.70498	NA	1.31006e-14	1.40883e-13	1.9171	SUV39H2
9742	-7.70498	NA	1.31006e-14	1.40883e-13	0.611112	PNRC1
5816	7.70498	NA	1.31006e-14	1.40883e-13	2.36134	DNAJC9
19126	-7.69149	NA	1.44329e-14	1.54346e-13	0.77325	SEMA3F
16577	-7.69149	NA	1.44329e-14	1.54346e-13	0.525323	C11orf82
9163	7.69149	NA	1.44329e-14	1.54346e-13	5.50212	NEIL1
6704	-7.69149	NA	1.44329e-14	1.54346e-13	0.639313	OSBPL3
12761	-7.68812	NA	1.4877e-14	1.58654e-13	0.556656	UQCRH
10006	-7.68812	NA	1.4877e-14	1.58654e-13	0.548272	KLK7
18285	-7.68475	NA	1.53211e-14	1.62489e-13	0.427562	LTC4S
9597	-7.68475	NA	1.53211e-14	1.62489e-13	0.242475	BYSL
3165	7.68475	NA	1.53211e-14	1.62489e-13	1.62876	PVR
834	-7.68475	NA	1.53211e-14	1.62489e-13	0.34045	FAM136A
8012	-7.68138	NA	1.57652e-14	1.66739e-13	0.496138	NPNT
704	7.68138	NA	1.57652e-14	1.66739e-13	2.68799	SYBU
17972	-7.67801	NA	1.62093e-14	1.70965e-13	0.401056	PPAP2B
1440	-7.67801	NA	1.62093e-14	1.70965e-13	0.382471	UCN
8784	7.67463	NA	1.66533e-14	1.75408e-13	1.6986	NGFR
12959	-7.67126	NA	1.70974e-14	1.79594e-13	0.556823	FOXO1
2191	7.67126	NA	1.70974e-14	1.79594e-13	2.48122	DHFR
20544	-7.66452	NA	1.79856e-14	1.87897e-13	0.470618	GPM6B
9492	7.66452	NA	1.79856e-14	1.87897e-13	1.84769	PTMA
4228	7.66452	NA	1.79856e-14	1.87897e-13	2.20242	SCHIP1
4174	7.66452	NA	1.79856e-14	1.87897e-13	2.70882	CELF4
5454	7.66115	NA	1.84297e-14	1.92014e-13	1.56643	LMTK2
4450	7.66115	NA	1.84297e-14	1.92014e-13	1.81784	C5orf34
20152	7.65777	NA	1.88738e-14	1.95845e-13	2.61787	KCNN4
18971	-7.65777	NA	1.88738e-14	1.95845e-13	0.552721	TSPAN33
1008	-7.65777	NA	1.88738e-14	1.95845e-13	0.31407	FXYD6
19613	-7.6544	NA	1.93179e-14	1.99645e-13	0.533364	PRSS12
15856	-7.6544	NA	1.93179e-14	1.99645e-13	0.595938	WNT10A
2786	7.6544	NA	1.93179e-14	1.99645e-13	1.94465	MFI2
12245	7.65103	NA	1.9984e-14	2.05976e-13	1.77131	IFT46
6761	7.65103	NA	1.9984e-14	2.05976e-13	1.50366	LOC286109
20448	7.64766	NA	2.04281e-14	2.0971e-13	2.66538	UPP1
14571	7.64766	NA	2.04281e-14	2.0971e-13	1.88505	KRT18P55
3157	-7.64766	NA	2.04281e-14	2.0971e-13	0.471659	FAM64A
19840	7.64429	NA	2.10942e-14	2.15684e-13	2.1173	GIN1
16014	-7.64429	NA	2.10942e-14	2.15684e-13	0.677278	LRRC46
4291	-7.64429	NA	2.10942e-14	2.15684e-13	0.40552	C8orf47
13538	7.64091	NA	2.15383e-14	2.1935e-13	1.87822	PGBD5
3497	-7.64091	NA	2.15383e-14	2.1935e-13	0.548525	SLC25A19
1913	-7.64091	NA	2.15383e-14	2.1935e-13	0.455442	GSDMC
15124	7.63754	NA	2.22045e-14	2.25239e-13	2.079	TMEM63C
8144	7.63754	NA	2.22045e-14	2.25239e-13	2.67672	TACC3
5923	7.63754	NA	2.22045e-14	2.25239e-13	1.59841	HIST1H2AM
7458	-7.63417	NA	2.26485e-14	2.28838e-13	0.230937	ZBTB42
6838	-7.63417	NA	2.26485e-14	2.28838e-13	0.364596	HIST1H1B
4515	7.63417	NA	2.26485e-14	2.28838e-13	1.57234	TSPAN1
11794	7.6308	NA	2.33147e-14	2.34951e-13	1.76398	STH
8080	-7.6308	NA	2.33147e-14	2.34951e-13	0.121886	CLIP4
9144	-7.62743	NA	2.39808e-14	2.41347e-13	0.650672	MMP1
19414	7.62405	NA	2.4647e-14	2.47404e-13	2.4369	TPCN1
8014	-7.62405	NA	2.4647e-14	2.47404e-13	0.341208	MTBP
18921	7.62068	NA	2.53131e-14	2.52443e-13	1.38776	TNN
14753	7.62068	NA	2.53131e-14	2.52443e-13	1.70443	PROS1
13702	7.62068	NA	2.53131e-14	2.52443e-13	2.20056	C10orf54
7329	-7.62068	NA	2.53131e-14	2.52443e-13	0.429915	YTHDC2
5259	7.62068	NA	2.53131e-14	2.52443e-13	1.88517	LYN
12196	-7.61731	NA	2.59792e-14	2.5875e-13	0.37363	ST8SIA1
20665	-7.61394	NA	2.66454e-14	2.64358e-13	0.0783527	PRTFDC1
15615	-7.61394	NA	2.66454e-14	2.64358e-13	0.628764	SOSTDC1
5304	7.61394	NA	2.66454e-14	2.64358e-13	1.77125	KIAA1407
15617	7.61057	NA	2.73115e-14	2.70269e-13	3.39486	NIPAL1
11800	7.61057	NA	2.73115e-14	2.70269e-13	2.52591	PHF19
16630	7.60719	NA	2.79776e-14	2.7615e-13	1.63198	CDC42EP1
13783	7.60719	NA	2.79776e-14	2.7615e-13	1.70624	RGS20
17694	7.60382	NA	2.86438e-14	2.80564e-13	3.04465	IRAK1
14899	7.60382	NA	2.86438e-14	2.80564e-13	1.45885	C18orf56
11125	7.60382	NA	2.86438e-14	2.80564e-13	1.95216	UCHL5
8963	7.60382	NA	2.86438e-14	2.80564e-13	2.56381	AKR7L
3703	7.60382	NA	2.86438e-14	2.80564e-13	1.59331	NUP93
1789	-7.60382	NA	2.86438e-14	2.80564e-13	0.555948	IFT88
13816	-7.60045	NA	2.95319e-14	2.88529e-13	0.606782	LOC643650
5301	-7.60045	NA	2.95319e-14	2.88529e-13	0.535859	KRT5
13029	-7.59708	NA	3.01981e-14	2.94289e-13	0.586477	PADI2
8766	7.59708	NA	3.01981e-14	2.94289e-13	1.8	PDCD5
8188	7.59033	NA	3.19744e-14	3.1042e-13	1.94358	LHFP
1379	7.59033	NA	3.19744e-14	3.1042e-13	2.92694	KCTD3
1189	-7.59033	NA	3.19744e-14	3.1042e-13	0.654513	TGFBR2
13000	7.58696	NA	3.26406e-14	3.15691e-13	2.26487	PLOD1
5823	-7.58696	NA	3.26406e-14	3.15691e-13	0.630925	MMP23B
2520	-7.58696	NA	3.26406e-14	3.15691e-13	0.420825	POLA1
18407	7.58359	NA	3.35287e-14	3.22255e-13	1.61684	SERPINB6
16968	-7.58359	NA	3.35287e-14	3.22255e-13	0.734755	C3orf18
13097	7.58359	NA	3.35287e-14	3.22255e-13	2.10176	UBR1
3815	-7.58359	NA	3.35287e-14	3.22255e-13	0.566144	SEL1L3
2234	7.58359	NA	3.35287e-14	3.22255e-13	3.17023	ACOT4
16832	7.58022	NA	3.44169e-14	3.29555e-13	1.65175	SCN2B
1744	7.58022	NA	3.44169e-14	3.29555e-13	2.00037	RASSF4
1506	7.58022	NA	3.44169e-14	3.29555e-13	2.07831	GSTM3
10713	7.57685	NA	3.53051e-14	3.3722e-13	1.73321	GBP1
2721	-7.57685	NA	3.53051e-14	3.3722e-13	0.534277	PFDN2
14681	-7.57347	NA	3.64153e-14	3.46533e-13	0.451212	VRK1
6458	7.57347	NA	3.64153e-14	3.46533e-13	3.69246	C1orf106
1577	-7.57347	NA	3.64153e-14	3.46533e-13	0.463742	ARHGAP11A
15942	7.5701	NA	3.73035e-14	3.53236e-13	1.72172	PPP1R14B
13798	-7.5701	NA	3.73035e-14	3.53236e-13	0.56258	POLR3G
12466	7.5701	NA	3.73035e-14	3.53236e-13	1.97572	C2orf40
3139	-7.5701	NA	3.73035e-14	3.53236e-13	0.480564	ARL13A
10558	-7.56673	NA	3.81917e-14	3.61202e-13	0.3606	SF3B3
6636	-7.56336	NA	3.93019e-14	3.71245e-13	0.608423	DAPK1
12347	7.55324	NA	4.24105e-14	4.00118e-13	4.1186	CECR7
13834	-7.54987	NA	4.35207e-14	4.10089e-13	0.68389	FAM179B
13924	7.5465	NA	4.4631e-14	4.19522e-13	2.33894	TMBIM4
3989	7.5465	NA	4.4631e-14	4.19522e-13	3.48413	FOLR3
8806	-7.54313	NA	4.59632e-14	4.30467e-13	0.578688	LOC100506459
7910	-7.54313	NA	4.59632e-14	4.30467e-13	0.509483	ZNF643
2911	7.54313	NA	4.59632e-14	4.30467e-13	1.30955	NT5DC2
18406	7.53975	NA	4.70735e-14	4.39259e-13	2.0176	CACNA2D2
15742	7.53975	NA	4.70735e-14	4.39259e-13	1.66458	KRT6B
222	-7.53975	NA	4.70735e-14	4.39259e-13	0.615285	FCER1A
12147	-7.53638	NA	4.84057e-14	4.50597e-13	0.436182	IQCD
6396	-7.53638	NA	4.84057e-14	4.50597e-13	0.571931	RDH10
5689	-7.53301	NA	4.95159e-14	4.59819e-13	0.542753	FLJ37644
4821	7.53301	NA	4.95159e-14	4.59819e-13	1.84517	STK38
5892	-7.52964	NA	5.08482e-14	4.71053e-13	0.62991	PLS3
3987	7.52964	NA	5.08482e-14	4.71053e-13	1.5245	DHCR7
7578	-7.52289	NA	5.35127e-14	4.9514e-13	0.460986	ABCA6
21472	7.51952	NA	5.50671e-14	5.08299e-13	1.44349	ERGIC1
16253	7.51952	NA	5.50671e-14	5.08299e-13	2.1562	MAPK4
2848	7.50941	NA	5.92859e-14	5.46585e-13	2.73856	C1orf112
20100	7.50603	NA	6.08402e-14	5.60243e-13	2.00348	UBE2S
5070	7.50266	NA	6.26166e-14	5.75911e-13	1.87473	KIAA0825
9081	7.49929	NA	6.41709e-14	5.88798e-13	1.67325	PDXK
7450	7.49929	NA	6.41709e-14	5.88798e-13	1.88367	SHFM1
12757	-7.49255	NA	6.75016e-14	6.1862e-13	0.525732	ANP32BP1
19876	7.48917	NA	6.92779e-14	6.32637e-13	1.51411	PLEKHA6
8391	7.48917	NA	6.92779e-14	6.32637e-13	1.63602	FANCG
4522	7.48917	NA	6.92779e-14	6.32637e-13	7.52386	PRKY
19841	7.4858	NA	7.10543e-14	6.46555e-13	1.56226	TOPBP1
16523	-7.4858	NA	7.10543e-14	6.46555e-13	0.508141	CXCL1
11900	-7.4858	NA	7.10543e-14	6.46555e-13	0.655078	CEP290
19834	7.48243	NA	7.30527e-14	6.63954e-13	1.8655	PRRT3
16369	-7.47906	NA	7.4829e-14	6.76898e-13	0.65402	S100A3
4987	7.47906	NA	7.4829e-14	6.76898e-13	1.3206	TUBB
4774	-7.47906	NA	7.4829e-14	6.76898e-13	0.373024	EGFLAM
4447	7.47906	NA	7.4829e-14	6.76898e-13	2.48151	NUS1
14359	7.47569	NA	7.68274e-14	6.92531e-13	1.73862	SELENBP1
6337	7.47569	NA	7.68274e-14	6.92531e-13	3.5234	GNG11
1903	7.47569	NA	7.68274e-14	6.92531e-13	1.67467	PNPLA7
13873	7.47231	NA	7.88258e-14	7.09713e-13	1.71017	OSCP1
17685	-7.46894	NA	8.08242e-14	7.21789e-13	0.705461	MREG
17334	-7.46894	NA	8.08242e-14	7.21789e-13	0.551588	C6orf145
13864	7.46894	NA	8.08242e-14	7.21789e-13	1.40195	KPNA2
12287	7.46894	NA	8.08242e-14	7.21789e-13	1.37221	HMGB3P22
9007	-7.46894	NA	8.08242e-14	7.21789e-13	0.397485	LOC553103
5624	7.46894	NA	8.08242e-14	7.21789e-13	2.12755	MYO5C
4350	7.46894	NA	8.08242e-14	7.21789e-13	1.85574	ST3GAL6
20339	-7.46557	NA	8.30447e-14	7.34791e-13	0.6386	GPR77
19658	7.46557	NA	8.30447e-14	7.34791e-13	1.61829	FRMD3
18413	7.46557	NA	8.30447e-14	7.34791e-13	1.57954	FANK1
16323	-7.46557	NA	8.30447e-14	7.34791e-13	0.502277	PLAGL2
15663	-7.46557	NA	8.30447e-14	7.34791e-13	0.61488	EME2
14300	-7.46557	NA	8.30447e-14	7.34791e-13	0.562097	IL33
12766	-7.46557	NA	8.30447e-14	7.34791e-13	0.790897	PLCD4
5843	7.46557	NA	8.30447e-14	7.34791e-13	2.49311	TFF1
21082	7.45883	NA	8.72635e-14	7.70347e-13	1.97451	IFFO2
2141	-7.45883	NA	8.72635e-14	7.70347e-13	0.535395	KARS
19255	-7.45545	NA	8.9484e-14	7.89043e-13	0.453267	HIST1H3F
19561	7.45208	NA	9.19265e-14	8.05959e-13	1.79162	SERPINB5
17415	7.45208	NA	9.19265e-14	8.05959e-13	1.8434	ZNF703
12630	7.45208	NA	9.19265e-14	8.05959e-13	1.93685	GSTA2
6684	-7.45208	NA	9.19265e-14	8.05959e-13	0.149804	CCDC77
4680	-7.45208	NA	9.19265e-14	8.05959e-13	0.55886	TTF2
19282	7.44871	NA	9.41469e-14	8.22613e-13	4.72519	TLE4
18675	7.44871	NA	9.41469e-14	8.22613e-13	5.55667	STARD10
14284	-7.44871	NA	9.41469e-14	8.22613e-13	0.538495	NUP50
9123	7.44534	NA	9.65894e-14	8.42996e-13	1.42758	WDFY3
13095	7.44197	NA	9.92539e-14	8.62336e-13	1.38934	KLF5
9075	7.44197	NA	9.92539e-14	8.62336e-13	2.10638	HN1
2921	-7.44197	NA	9.92539e-14	8.62336e-13	0.753087	ADCY9
163	7.44197	NA	9.92539e-14	8.62336e-13	2.30251	PIP
12865	7.43522	NA	1.04361e-13	9.04662e-13	2.79125	CYP2B6
7930	-7.43522	NA	1.04361e-13	9.04662e-13	0.553796	XPO5
15915	7.43185	NA	1.07025e-13	9.25673e-13	2.82635	HIST2H3A
10106	7.43185	NA	1.07025e-13	9.25673e-13	1.5966	ZC3H12C
13491	-7.42848	NA	1.09912e-13	9.47442e-13	0.690061	CPEB2
6751	7.42848	NA	1.09912e-13	9.47442e-13	2.18322	ECT2
3387	-7.42848	NA	1.09912e-13	9.47442e-13	0.705252	MSL3
13282	7.42511	NA	1.12799e-13	9.70149e-13	2.01932	CCHCR1
3458	-7.42511	NA	1.12799e-13	9.70149e-13	0.506176	BCL2
18937	-7.42173	NA	1.15685e-13	9.88342e-13	0.594515	KIAA1467
18893	7.42173	NA	1.15685e-13	9.88342e-13	1.71701	SMAD9
16537	7.42173	NA	1.15685e-13	9.88342e-13	1.59349	PNPLA4
13467	-7.42173	NA	1.15685e-13	9.88342e-13	0.476473	MMP7
12436	-7.42173	NA	1.15685e-13	9.88342e-13	0.584186	EXOC6
8491	7.42173	NA	1.15685e-13	9.88342e-13	3.56832	SCEL
19812	-7.41499	NA	1.2168e-13	1.03841e-12	0.628855	FAM63A
19367	7.41162	NA	1.24789e-13	1.06258e-12	1.729	WDR19
16530	-7.41162	NA	1.24789e-13	1.06258e-12	0.57343	MXD4
9317	-7.40825	NA	1.27898e-13	1.08784e-12	0.0993769	ESCO2
19823	7.4015	NA	1.34559e-13	1.14072e-12	1.43425	CNTNAP3
11725	7.4015	NA	1.34559e-13	1.14072e-12	3.51619	CAV1
7509	7.4015	NA	1.34559e-13	1.14072e-12	1.37859	ID4
20190	-7.39813	NA	1.38112e-13	1.16569e-12	0.493655	RAB27B
7241	7.39813	NA	1.38112e-13	1.16569e-12	2.1875	C6orf115
6075	-7.39813	NA	1.38112e-13	1.16569e-12	0.425499	OGN
4071	-7.39813	NA	1.38112e-13	1.16569e-12	0.624552	HIST1H2BF
15312	7.39476	NA	1.41664e-13	1.19437e-12	1.57058	PRR13
19082	-7.39139	NA	1.45217e-13	1.22298e-12	0.117492	SEMA5A
11912	7.38801	NA	1.48992e-13	1.25203e-12	2.72017	UBE2E3
11391	7.38801	NA	1.48992e-13	1.25203e-12	1.64374	ACOT9
3644	-7.38464	NA	1.52767e-13	1.28235e-12	0.666919	EPB41L5
4393	7.38127	NA	1.56763e-13	1.31303e-12	2.81645	NUP153
2019	7.38127	NA	1.56763e-13	1.31303e-12	2.31386	S1PR2
18850	-7.37453	NA	1.64979e-13	1.37884e-12	0.639141	CENPQ
6521	7.37453	NA	1.64979e-13	1.37884e-12	1.49184	KHDRBS3
19540	-7.37115	NA	1.69198e-13	1.4095e-12	0.652129	LOC100507505
19075	7.37115	NA	1.69198e-13	1.4095e-12	2.48568	ASF1B
9321	7.37115	NA	1.69198e-13	1.4095e-12	2.49227	C17orf108
4621	7.36778	NA	1.73417e-13	1.44308e-12	1.92508	BTG2
20006	7.36441	NA	1.77858e-13	1.47844e-12	1.52011	LOC158376
20980	-7.36104	NA	1.82521e-13	1.51229e-12	0.673692	TBC1D7
19978	-7.36104	NA	1.82521e-13	1.51229e-12	0.433392	ST6GALNAC6
19634	-7.36104	NA	1.82521e-13	1.51229e-12	0.468081	C1QL4
2691	-7.35429	NA	1.91847e-13	1.58785e-12	0.458181	TMEM194B
19826	7.35092	NA	1.96954e-13	1.62487e-12	1.4116	SLC40A1
13901	-7.35092	NA	1.96954e-13	1.62487e-12	0.420014	TNFRSF21
3643	-7.35092	NA	1.96954e-13	1.62487e-12	0.295353	HIST1H2AI
20319	-7.34755	NA	2.01839e-13	1.66339e-12	0.616281	RBM47
18562	7.34418	NA	2.06946e-13	1.70183e-12	1.59443	CHI3L1
13310	7.34418	NA	2.06946e-13	1.70183e-12	1.5763	DNAJC14
21079	7.34081	NA	2.12275e-13	1.74379e-12	1.56318	LIX1L
6884	7.33743	NA	2.17826e-13	1.78748e-12	2.31962	NFE2L3
20111	-7.33406	NA	2.23377e-13	1.8233e-12	0.514021	LRRC17
11910	-7.33406	NA	2.23377e-13	1.8233e-12	0.313396	ICAM1
8975	-7.33406	NA	2.23377e-13	1.8233e-12	0.760969	CMTM7
7466	-7.33406	NA	2.23377e-13	1.8233e-12	0.402948	EPHB6
5204	7.33406	NA	2.23377e-13	1.8233e-12	1.42923	NRIP1
20986	-7.32732	NA	2.34701e-13	1.90562e-12	0.582665	NCRNA00094
15547	-7.32732	NA	2.34701e-13	1.90562e-12	0.615323	VARS
13807	7.32732	NA	2.34701e-13	1.90562e-12	1.68969	SYT17
11715	7.32732	NA	2.34701e-13	1.90562e-12	2.01767	ADAMTS3
2837	-7.32732	NA	2.34701e-13	1.90562e-12	0.617286	CCKBR
16626	7.32395	NA	2.40696e-13	1.95224e-12	1.85153	SREBF1
21434	7.32057	NA	2.46914e-13	1.99635e-12	1.64992	KCNH8
15805	7.32057	NA	2.46914e-13	1.99635e-12	1.3676	BAI2
4284	7.32057	NA	2.46914e-13	1.99635e-12	2.46125	KLK8
6230	7.3172	NA	2.53131e-13	2.04018e-12	2.39064	PRLR
3598	7.3172	NA	2.53131e-13	2.04018e-12	1.80146	KIF20B
2555	7.3172	NA	2.53131e-13	2.04018e-12	1.81827	TARS
15280	-7.31383	NA	2.5957e-13	2.0877e-12	0.519868	TCEAL5
5000	7.31383	NA	2.5957e-13	2.0877e-12	1.36884	PRR15
3518	7.31046	NA	2.66231e-13	2.13904e-12	1.52092	SAC3D1
6826	7.30709	NA	2.72893e-13	2.18799e-12	1.56786	CCL14
4523	7.30709	NA	2.72893e-13	2.18799e-12	3.94827	TAP2
15296	7.30372	NA	2.79998e-13	2.23564e-12	1.92478	C4orf21
7262	7.30372	NA	2.79998e-13	2.23564e-12	1.56123	TCOF1
1042	7.30372	NA	2.79998e-13	2.23564e-12	1.67408	DSN1
1037	-7.30372	NA	2.79998e-13	2.23564e-12	0.581086	MIS18A
16425	7.30034	NA	2.87104e-13	2.28053e-12	2.43281	ROR1
11911	7.30034	NA	2.87104e-13	2.28053e-12	2.73616	LRR1
10758	7.30034	NA	2.87104e-13	2.28053e-12	1.88053	CLDN5
8526	-7.30034	NA	2.87104e-13	2.28053e-12	0.281602	LOC644189
6352	7.30034	NA	2.87104e-13	2.28053e-12	1.22183	CDK2AP1
12643	7.29697	NA	2.94209e-13	2.32975e-12	1.92491	CT62
3832	7.29697	NA	2.94209e-13	2.32975e-12	1.59824	KRTAP10-1
2123	7.29697	NA	2.94209e-13	2.32975e-12	2.32616	IKBKB
20443	-7.2936	NA	3.01759e-13	2.37729e-12	0.711969	ADORA2B
20392	7.2936	NA	3.01759e-13	2.37729e-12	1.51161	CKS1B
11670	7.2936	NA	3.01759e-13	2.37729e-12	1.62589	ADAM17
9222	7.2936	NA	3.01759e-13	2.37729e-12	2.79393	KRT42P
3908	-7.2936	NA	3.01759e-13	2.37729e-12	0.625371	TUBB6
16559	7.29023	NA	3.0953e-13	2.42608e-12	2.79339	KRT17
16521	-7.29023	NA	3.0953e-13	2.42608e-12	0.564242	MYO10
12781	-7.29023	NA	3.0953e-13	2.42608e-12	0.451881	TUBA4A
2886	7.29023	NA	3.0953e-13	2.42608e-12	1.59353	FABP7
1987	7.29023	NA	3.0953e-13	2.42608e-12	1.83997	SMC2
14725	7.28686	NA	3.17302e-13	2.47942e-12	1.31437	KIF1B
10278	-7.28686	NA	3.17302e-13	2.47942e-12	0.569956	FNIP1
7344	7.28686	NA	3.17302e-13	2.47942e-12	3.88211	C16orf87
12540	7.28348	NA	3.25295e-13	2.53672e-12	2.31553	LMO4
3906	7.28348	NA	3.25295e-13	2.53672e-12	1.78819	CALR
16053	7.28011	NA	3.33511e-13	2.59028e-12	3.22226	PPP1R3C
14934	-7.28011	NA	3.33511e-13	2.59028e-12	0.669385	DDX39A
13008	7.28011	NA	3.33511e-13	2.59028e-12	1.72553	MAMLD1
1029	-7.28011	NA	3.33511e-13	2.59028e-12	0.35466	ENTPD8
20420	-7.27674	NA	3.41949e-13	2.65313e-12	0.681507	ZNF286A
2567	-7.27337	NA	3.50608e-13	2.71485e-12	0.693032	CEP152
1060	-7.27337	NA	3.50608e-13	2.71485e-12	0.288113	CYP7B1
17563	-7.27	NA	3.5949e-13	2.77245e-12	0.579141	PDHA1
10184	-7.27	NA	3.5949e-13	2.77245e-12	0.451103	MAST4
6465	-7.27	NA	3.5949e-13	2.77245e-12	0.369352	S100B
4572	-7.27	NA	3.5949e-13	2.77245e-12	0.488359	CCL7
19969	-7.26662	NA	3.68594e-13	2.82284e-12	0.647307	NUDT1
14757	-7.26662	NA	3.68594e-13	2.82284e-12	0.72757	PLEKHF2
12156	7.26662	NA	3.68594e-13	2.82284e-12	1.79742	RPL21
8383	7.26662	NA	3.68594e-13	2.82284e-12	1.51996	SPEF1
8013	-7.26662	NA	3.68594e-13	2.82284e-12	0.431958	LOC100130009
4079	7.26662	NA	3.68594e-13	2.82284e-12	2.33405	KRT14
461	7.26662	NA	3.68594e-13	2.82284e-12	1.69905	KRT6A
20241	-7.26325	NA	3.7792e-13	2.88564e-12	0.428333	FLJ33630
15908	7.26325	NA	3.7792e-13	2.88564e-12	1.53806	PCNA
4517	7.26325	NA	3.7792e-13	2.88564e-12	2.22126	MCM2
14595	7.25988	NA	3.87468e-13	2.94976e-12	1.38175	TRIM47
13637	7.25988	NA	3.87468e-13	2.94976e-12	3.30043	ANKRD35
7100	7.25988	NA	3.87468e-13	2.94976e-12	1.29917	SLC36A4
13607	7.25314	NA	4.0723e-13	3.08493e-12	1.46957	HIGD1B
11868	7.25314	NA	4.0723e-13	3.08493e-12	1.45907	LOC375295
9480	-7.25314	NA	4.0723e-13	3.08493e-12	0.342406	GABRE
9214	7.25314	NA	4.0723e-13	3.08493e-12	1.77168	ANKRD36BP1
2466	-7.25314	NA	4.0723e-13	3.08493e-12	0.638978	IL11RA
17883	-7.24976	NA	4.17444e-13	3.15609e-12	0.592536	GLI1
1110	7.24976	NA	4.17444e-13	3.15609e-12	1.521	FUT4
17212	7.24639	NA	4.28102e-13	3.22399e-12	1.7817	FLJ35946
15401	-7.24639	NA	4.28102e-13	3.22399e-12	0.504995	CD274
15236	-7.24639	NA	4.28102e-13	3.22399e-12	0.326482	PAN2
7508	7.24639	NA	4.28102e-13	3.22399e-12	1.83879	SPRY1
21473	7.24302	NA	4.3876e-13	3.30102e-12	1.43564	DGKD
20682	-7.23965	NA	4.49862e-13	3.37464e-12	0.628064	CAPN8
8916	-7.23965	NA	4.49862e-13	3.37464e-12	0.287705	TMEM123
3480	-7.23965	NA	4.49862e-13	3.37464e-12	0.248114	PTPRT
20471	-7.23628	NA	4.61187e-13	3.4495e-12	0.58638	RHCG
12046	7.23628	NA	4.61187e-13	3.4495e-12	2.20844	C7orf63
11585	-7.23628	NA	4.61187e-13	3.4495e-12	0.648084	CH25H
13110	7.2329	NA	4.72733e-13	3.52899e-12	2.30943	GTF2IRD2
3054	7.2329	NA	4.72733e-13	3.52899e-12	2.02989	CDK2
11792	7.22953	NA	4.84723e-13	3.61499e-12	1.73235	PEX13
21120	7.22616	NA	4.96936e-13	3.69175e-12	1.51159	FAAH2
20963	-7.22616	NA	4.96936e-13	3.69175e-12	0.39371	RIPK4
16772	7.22616	NA	4.96936e-13	3.69175e-12	2.08573	GPC2
8492	7.22616	NA	4.96936e-13	3.69175e-12	3.10481	CAMK2N1
16178	-7.22279	NA	5.0937e-13	3.77682e-12	0.574147	C9orf7
11710	7.22279	NA	5.0937e-13	3.77682e-12	1.77306	RUNDC1
8132	7.21942	NA	5.22027e-13	3.86322e-12	1.87751	RFC3
4055	7.21942	NA	5.22027e-13	3.86322e-12	3.85156	ABCA8
167	-7.21604	NA	5.35127e-13	3.95636e-12	0.555355	NRAS
6759	7.21267	NA	5.48672e-13	4.04872e-12	1.80043	TPBG
5941	-7.21267	NA	5.48672e-13	4.04872e-12	0.520484	LYPD1
18278	7.2093	NA	5.62439e-13	4.14235e-12	3.46017	NHSL1
14935	-7.2093	NA	5.62439e-13	4.14235e-12	0.674372	NUDT16L1
14352	-7.20593	NA	5.76428e-13	4.22917e-12	0.544487	AQP1
12731	-7.20593	NA	5.76428e-13	4.22917e-12	0.727172	MB21D1
5319	-7.20593	NA	5.76428e-13	4.22917e-12	0.553095	HCAR1
4095	7.20593	NA	5.76428e-13	4.22917e-12	116.624	WBP1
6993	-7.20256	NA	5.90861e-13	4.31858e-12	0.717558	SMC1B
5788	7.20256	NA	5.90861e-13	4.31858e-12	3.15776	BRCC3
5034	-7.20256	NA	5.90861e-13	4.31858e-12	0.646241	ENY2
4319	7.20256	NA	5.90861e-13	4.31858e-12	1.37515	CYBRD1
10834	7.19918	NA	6.05738e-13	4.42311e-12	2.38664	AK8
9501	-7.19244	NA	6.3638e-13	4.63806e-12	0.268836	CCDC80
2639	7.19244	NA	6.3638e-13	4.63806e-12	4.85119	SALL2
3716	-7.18907	NA	6.52367e-13	4.75007e-12	0.612972	MGC3771
12772	-7.1857	NA	6.68576e-13	4.8543e-12	0.509082	TCEAL1
6511	7.1857	NA	6.68576e-13	4.8543e-12	1.57045	TTC39A
2381	7.1857	NA	6.68576e-13	4.8543e-12	1.58032	SFRP1
16384	-7.18232	NA	6.85452e-13	4.9581e-12	0.328497	VMA21
15608	-7.18232	NA	6.85452e-13	4.9581e-12	0.756295	ECI1
7978	-7.18232	NA	6.85452e-13	4.9581e-12	0.42995	CCDC30
816	7.18232	NA	6.85452e-13	4.9581e-12	1.52068	NAB1
16883	7.17558	NA	7.20091e-13	5.19888e-12	1.63987	CCL13
16417	-7.17558	NA	7.20091e-13	5.19888e-12	0.583896	CYB5A
7572	7.16884	NA	7.56284e-13	5.44995e-12	1.54074	MYL5
1788	7.16884	NA	7.56284e-13	5.44995e-12	1.37181	SDPR
11224	7.16546	NA	7.75158e-13	5.56509e-12	2.69721	HIST1H2BB
5507	7.16546	NA	7.75158e-13	5.56509e-12	2.08599	LCN2
1385	-7.16546	NA	7.75158e-13	5.56509e-12	0.719759	MIR17HG
626	7.16546	NA	7.75158e-13	5.56509e-12	2.05093	MSRB3
13123	-7.16209	NA	7.94476e-13	5.69315e-12	0.618841	TTC18
3042	-7.16209	NA	7.94476e-13	5.69315e-12	0.577597	AAGAB
19114	-7.15535	NA	8.34666e-13	5.96448e-12	0.389163	POTEB
12648	7.15535	NA	8.34666e-13	5.96448e-12	1.45598	ALG3
6499	7.15535	NA	8.34666e-13	5.96448e-12	1.34348	CLEC14A
20778	7.15198	NA	8.55316e-13	6.08377e-12	1.62968	OR8B8
15727	-7.15198	NA	8.55316e-13	6.08377e-12	0.6912	PRG2
3630	-7.15198	NA	8.55316e-13	6.08377e-12	0.464088	RNFT2
2393	7.15198	NA	8.55316e-13	6.08377e-12	1.66557	SH3GL3
481	-7.15198	NA	8.55316e-13	6.08377e-12	0.625871	C16orf61
21145	-7.1486	NA	8.76632e-13	6.22963e-12	0.584081	KLHL7
19562	-7.14523	NA	8.98392e-13	6.37248e-12	0.597221	ACTA2
5898	7.14523	NA	8.98392e-13	6.37248e-12	1.40857	EML4
8133	7.14186	NA	9.20819e-13	6.52554e-12	3.2599	HECA
21033	7.13849	NA	9.4369e-13	6.66305e-12	1.40548	HECTD2
20545	-7.13849	NA	9.4369e-13	6.66305e-12	0.674662	HIST1H2BJ
7187	7.13849	NA	9.4369e-13	6.66305e-12	1.62662	ATP1B3
4843	7.13849	NA	9.4369e-13	6.66305e-12	5.12644	THBS4
17876	-7.13512	NA	9.67004e-13	6.80268e-12	0.579122	DKFZP586K1520
16981	-7.13512	NA	9.67004e-13	6.80268e-12	0.588221	COL4A3BP
879	-7.13512	NA	9.67004e-13	6.80268e-12	0.556435	PSMC3IP
307	7.13512	NA	9.67004e-13	6.80268e-12	4.81584	TTLL4
20593	-7.13174	NA	9.90985e-13	6.94596e-12	0.65384	HLF
15143	-7.13174	NA	9.90985e-13	6.94596e-12	0.509795	POC5
8428	7.13174	NA	9.90985e-13	6.94596e-12	1.79507	U2AF1
7399	-7.13174	NA	9.90985e-13	6.94596e-12	0.544068	ARPC5L
17338	7.12837	NA	1.01563e-12	7.0993e-12	2.11855	PRPF4B
8368	-7.12837	NA	1.01563e-12	7.0993e-12	0.646328	C13orf27
4090	7.12837	NA	1.01563e-12	7.0993e-12	2.8534	WWTR1
19442	7.125	NA	1.04072e-12	7.26149e-12	2.97707	CCDC90A
8826	7.125	NA	1.04072e-12	7.26149e-12	1.37178	SF3A3
18379	7.11826	NA	1.0929e-12	7.60487e-12	1.59763	HEXIM1
14677	7.11826	NA	1.0929e-12	7.60487e-12	1.87483	NDRG2
2111	-7.11826	NA	1.0929e-12	7.60487e-12	0.55968	MAP3K12
13076	-7.11488	NA	1.11999e-12	7.76525e-12	0.64185	ZNF844
5653	-7.11488	NA	1.11999e-12	7.76525e-12	0.613993	PTPN14
4871	-7.11488	NA	1.11999e-12	7.76525e-12	0.691507	C20orf103
1187	-7.11488	NA	1.11999e-12	7.76525e-12	0.458201	ZBED2
19196	-7.11151	NA	1.14775e-12	7.92909e-12	0.62565	FOXN2
18849	7.11151	NA	1.14775e-12	7.92909e-12	1.82928	TRAF3IP1
15956	-7.11151	NA	1.14775e-12	7.92909e-12	0.713796	TMBIM6
3522	-7.11151	NA	1.14775e-12	7.92909e-12	0.708705	SLC9A3R1
16999	7.10814	NA	1.17617e-12	8.1036e-12	2.20367	PDAP1
16334	7.10814	NA	1.17617e-12	8.1036e-12	1.47148	RPL21P44
5526	-7.10814	NA	1.17617e-12	8.1036e-12	0.648492	FUT8
16097	7.10477	NA	1.20526e-12	8.28915e-12	1.95917	FAM150B
15410	7.10477	NA	1.20526e-12	8.28915e-12	1.70708	MTAP
21166	7.1014	NA	1.23501e-12	8.47106e-12	1.9499	CCT6A
15906	-7.1014	NA	1.23501e-12	8.47106e-12	0.564651	ABLIM3
4580	7.1014	NA	1.23501e-12	8.47106e-12	1.30033	HHAT
16005	-7.09802	NA	1.26543e-12	8.67197e-12	0.738813	PELI2
18592	7.09465	NA	1.29674e-12	8.87862e-12	1.3454	PAX6
17087	7.08791	NA	1.36158e-12	9.31425e-12	1.65498	FAT1
8872	7.08454	NA	1.39511e-12	9.53513e-12	3.72441	NRM
6204	-7.08116	NA	1.42952e-12	9.74438e-12	0.128101	IMPA2
4603	-7.08116	NA	1.42952e-12	9.74438e-12	0.602011	IFT43
902	7.08116	NA	1.42952e-12	9.74438e-12	1.61238	MUC16
19616	7.07442	NA	1.5008e-12	1.02121e-11	1.28795	NDRG1
7913	-7.07442	NA	1.5008e-12	1.02121e-11	0.593006	SEPP1
17810	-7.07105	NA	1.53766e-12	1.04352e-11	0.432241	HMGB3P1
15675	7.07105	NA	1.53766e-12	1.04352e-11	2.09136	RAB11FIP3
5411	7.07105	NA	1.53766e-12	1.04352e-11	1.32359	KIAA1609
18798	7.06768	NA	1.57541e-12	1.06538e-11	1.59414	MYLK2
12815	7.06768	NA	1.57541e-12	1.06538e-11	1.71723	ANP32B
8892	7.06768	NA	1.57541e-12	1.06538e-11	1.45743	BHLHE40
7907	-7.06768	NA	1.57541e-12	1.06538e-11	0.493228	ADAMTS5
5888	7.0643	NA	1.61426e-12	1.0907e-11	2.42884	COL4A5
57	7.06093	NA	1.65379e-12	1.11642e-11	2.25933	GFOD1
21181	7.05756	NA	1.69442e-12	1.14085e-11	1.98218	MYH11
18373	7.05756	NA	1.69442e-12	1.14085e-11	1.84667	HRASLS
7917	-7.05756	NA	1.69442e-12	1.14085e-11	0.512249	DARC
4058	-7.05419	NA	1.73617e-12	1.16691e-11	0.427264	PABPC1
2447	-7.05419	NA	1.73617e-12	1.16691e-11	0.715582	ANKRD42
19880	7.05082	NA	1.7788e-12	1.19244e-11	1.17756	ELAVL1
16273	-7.05082	NA	1.7788e-12	1.19244e-11	0.503651	LSR
12970	-7.05082	NA	1.7788e-12	1.19244e-11	0.598475	C6orf211
17317	7.04744	NA	1.82232e-12	1.21949e-11	2.13689	CAGE1
554	7.04744	NA	1.82232e-12	1.21949e-11	1.48828	MZF1
21575	7.04407	NA	1.86695e-12	1.24502e-11	1.57992	CAB39L
16107	-7.04407	NA	1.86695e-12	1.24502e-11	0.682863	DSC3
7801	7.04407	NA	1.86695e-12	1.24502e-11	1.99023	BMP2
3774	7.04407	NA	1.86695e-12	1.24502e-11	3.17521	RCC2
15324	7.0407	NA	1.91269e-12	1.27331e-11	1.34522	CCDC159
7537	7.0407	NA	1.91269e-12	1.27331e-11	3.56207	LOC100508670
3096	-7.03733	NA	1.95954e-12	1.30337e-11	0.473085	FAM107A
18552	7.03396	NA	2.00751e-12	1.33297e-11	1.38934	C3
7817	-7.03396	NA	2.00751e-12	1.33297e-11	0.556402	CACYBP
21838	-7.03058	NA	2.0568e-12	1.36217e-11	0.725131	ACTR3B
13714	-7.03058	NA	2.0568e-12	1.36217e-11	0.390335	TMEM48
1382	-7.03058	NA	2.0568e-12	1.36217e-11	0.652104	FAM110B
18742	7.02721	NA	2.10698e-12	1.39181e-11	1.46543	NBEA
15426	-7.02721	NA	2.10698e-12	1.39181e-11	0.687872	TNXB
5501	7.02721	NA	2.10698e-12	1.39181e-11	4.98637	NCK1
13812	-7.02384	NA	2.1585e-12	1.42339e-11	0.589079	GGH
5475	-7.02384	NA	2.1585e-12	1.42339e-11	0.696535	SLC2A10
9981	7.02047	NA	2.21134e-12	1.45699e-11	1.4319	KIAA0182
18703	-7.0171	NA	2.2653e-12	1.49126e-11	0.56098	ZSCAN16
13353	7.01372	NA	2.32059e-12	1.52505e-11	1.34962	SPEF2
11358	7.01372	NA	2.32059e-12	1.52505e-11	2.05642	ADD3
18908	7.01035	NA	2.37721e-12	1.55959e-11	1.58338	GPIHBP1
133	-7.01035	NA	2.37721e-12	1.55959e-11	0.518244	SHC4
18511	-7.00698	NA	2.43516e-12	1.59083e-11	0.649069	TMEM74
18080	-7.00698	NA	2.43516e-12	1.59083e-11	0.431235	PRPS2
15772	7.00698	NA	2.43516e-12	1.59083e-11	2.07964	MGC2889
5798	7.00698	NA	2.43516e-12	1.59083e-11	1.63874	ADRA2A
3732	-7.00698	NA	2.43516e-12	1.59083e-11	0.710187	GAS6
15336	-7.00024	NA	2.55529e-12	1.66789e-11	0.793386	CBR4
19140	6.99686	NA	2.61746e-12	1.70557e-11	1.75281	RGL2
496	6.99686	NA	2.61746e-12	1.70557e-11	1.97392	C6orf218
8999	-6.99349	NA	2.68119e-12	1.74562e-11	0.716359	FLJ11710
19224	-6.99012	NA	2.74647e-12	1.78209e-11	0.529855	NFIL3
12095	6.99012	NA	2.74647e-12	1.78209e-11	1.47203	DPYSL2
12073	6.99012	NA	2.74647e-12	1.78209e-11	1.70962	SNCA
8274	6.99012	NA	2.74647e-12	1.78209e-11	1.51455	NCK2
19632	6.98675	NA	2.81331e-12	1.82238e-11	2.67841	TCEAL6
17448	6.98675	NA	2.81331e-12	1.82238e-11	2.97099	CPE
14740	6.98338	NA	2.88169e-12	1.86041e-11	1.59451	FLJ45831
6811	6.98338	NA	2.88169e-12	1.86041e-11	1.96691	KIF21A
6709	-6.98338	NA	2.88169e-12	1.86041e-11	0.601595	HSD17B4
5715	6.98338	NA	2.88169e-12	1.86041e-11	2.19294	FAM20A
8656	-6.98	NA	2.95164e-12	1.90237e-11	0.596226	SH3GLB2
4634	6.98	NA	2.95164e-12	1.90237e-11	2.40914	RND3
19351	-6.97663	NA	3.02336e-12	1.94208e-11	0.606193	INPP5J
15386	6.97663	NA	3.02336e-12	1.94208e-11	5.72033	FPR2
8047	6.97663	NA	3.02336e-12	1.94208e-11	1.41241	NDUFA2
5229	-6.97663	NA	3.02336e-12	1.94208e-11	0.683007	SCN7A
11804	6.97326	NA	3.09686e-12	1.98102e-11	2.1331	EIF4B
8992	6.97326	NA	3.09686e-12	1.98102e-11	1.37881	SLC16A10
8287	6.97326	NA	3.09686e-12	1.98102e-11	1.67703	AHNAK
6516	-6.97326	NA	3.09686e-12	1.98102e-11	0.802609	STK36
4898	6.97326	NA	3.09686e-12	1.98102e-11	1.73343	IGF2BP2
19693	-6.96314	NA	3.32756e-12	2.11978e-11	0.624498	RPH3AL
14585	6.96314	NA	3.32756e-12	2.11978e-11	1.4623	DNAJC17
3698	6.96314	NA	3.32756e-12	2.11978e-11	1.70346	SLC16A6
649	6.96314	NA	3.32756e-12	2.11978e-11	1.61494	CXCL10
185	6.96314	NA	3.32756e-12	2.11978e-11	2.13272	KRTAP21-1
21211	6.95977	NA	3.40816e-12	2.16217e-11	1.40928	PREP
15158	6.95977	NA	3.40816e-12	2.16217e-11	1.34349	SMOC1
9341	6.95977	NA	3.40816e-12	2.16217e-11	1.37607	FLJ41200
7396	6.95977	NA	3.40816e-12	2.16217e-11	2.69009	PDE9A
745	-6.95977	NA	3.40816e-12	2.16217e-11	0.622216	DNMT3B
19729	6.9564	NA	3.49076e-12	2.21092e-11	1.36408	PCBD2
17679	-6.9564	NA	3.49076e-12	2.21092e-11	0.441677	RAPGEF3
21323	6.95303	NA	3.57536e-12	2.25522e-11	1.39865	IL22RA2
20791	6.95303	NA	3.57536e-12	2.25522e-11	1.45664	C15orf2
1772	-6.95303	NA	3.57536e-12	2.25522e-11	0.596955	FRY
1392	-6.95303	NA	3.57536e-12	2.25522e-11	0.611092	BACH2
313	6.95303	NA	3.57536e-12	2.25522e-11	1.97112	INPP1
9254	-6.94966	NA	3.66174e-12	2.30781e-11	0.650249	RYR1
21457	6.94628	NA	3.75033e-12	2.35978e-11	1.50333	A2M
16328	6.94628	NA	3.75033e-12	2.35978e-11	1.42957	TWIST2
20662	6.94291	NA	3.84093e-12	2.40301e-11	1.58783	KLHDC1
19415	6.94291	NA	3.84093e-12	2.40301e-11	3.44662	MTPAP
16101	6.94291	NA	3.84093e-12	2.40301e-11	2.04449	AGGF1
13788	6.94291	NA	3.84093e-12	2.40301e-11	1.69126	ZFHX4
9070	6.94291	NA	3.84093e-12	2.40301e-11	2.71663	VSNL1
8408	6.94291	NA	3.84093e-12	2.40301e-11	2.09015	LOC388588
2959	6.94291	NA	3.84093e-12	2.40301e-11	1.71356	F7
16322	-6.93954	NA	3.93374e-12	2.45509e-11	0.665797	SLC6A9
7921	-6.93954	NA	3.93374e-12	2.45509e-11	0.609118	CCND2
7855	6.93954	NA	3.93374e-12	2.45509e-11	1.35945	FAM58BP
15902	-6.93617	NA	4.02878e-12	2.50626e-11	0.314892	HIST1H4L
14930	6.93617	NA	4.02878e-12	2.50626e-11	1.83639	LOC728675
11831	6.93617	NA	4.02878e-12	2.50626e-11	1.81294	HAUS7
6226	6.93617	NA	4.02878e-12	2.50626e-11	1.85872	DNAJC2
77	6.9328	NA	4.12603e-12	2.56469e-11	1.35372	CARD6
21057	-6.92942	NA	4.22551e-12	2.62017e-11	0.737751	SCARA5
2872	6.92942	NA	4.22551e-12	2.62017e-11	2.37614	B3GALNT2
2827	6.92942	NA	4.22551e-12	2.62017e-11	1.27885	HIST1H3D
16652	6.92605	NA	4.32743e-12	2.67689e-11	1.73101	FBXL5
16224	-6.92605	NA	4.32743e-12	2.67689e-11	0.572199	TET1
5290	6.92605	NA	4.32743e-12	2.67689e-11	1.45057	CCNG2
16877	6.92268	NA	4.43179e-12	2.73265e-11	1.69142	DZIP1
13364	6.92268	NA	4.43179e-12	2.73265e-11	1.22624	SLC4A8
7181	6.92268	NA	4.43179e-12	2.73265e-11	1.43827	PBX1
6342	6.92268	NA	4.43179e-12	2.73265e-11	1.98748	C2orf55
20755	6.91931	NA	4.53859e-12	2.79403e-11	2.14495	RPP40
7618	-6.91931	NA	4.53859e-12	2.79403e-11	0.628987	HSPB2
19005	-6.91594	NA	4.64784e-12	2.84987e-11	0.66692	FBLN5
16529	-6.91594	NA	4.64784e-12	2.84987e-11	0.693745	ACSL4
8540	-6.91594	NA	4.64784e-12	2.84987e-11	0.681312	TMEM170A
7369	-6.91594	NA	4.64784e-12	2.84987e-11	0.454258	FAM20C
2171	6.91594	NA	4.64784e-12	2.84987e-11	2.05615	SSRP1
17599	-6.91257	NA	4.75975e-12	2.90459e-11	0.711321	PA2G4
17435	-6.91257	NA	4.75975e-12	2.90459e-11	0.691103	EMILIN2
17172	6.91257	NA	4.75975e-12	2.90459e-11	3.59403	WDR96
13799	6.91257	NA	4.75975e-12	2.90459e-11	1.60015	NKRF
11932	6.91257	NA	4.75975e-12	2.90459e-11	1.56555	GLUD2
7202	-6.91257	NA	4.75975e-12	2.90459e-11	0.687267	KIF12
8268	6.90919	NA	4.8741e-12	2.97202e-11	2.03961	STK38L
19808	-6.90582	NA	4.99134e-12	3.02909e-11	0.416425	SLC34A2
15734	-6.90582	NA	4.99134e-12	3.02909e-11	0.67863	WHSC1
11688	6.90582	NA	4.99134e-12	3.02909e-11	1.77965	GCH1
7454	6.90582	NA	4.99134e-12	3.02909e-11	1.93054	TRIM8
4633	-6.90582	NA	4.99134e-12	3.02909e-11	0.71439	SLC10A3
1203	-6.90582	NA	4.99134e-12	3.02909e-11	0.485767	TMEM204
19899	6.90245	NA	5.11124e-12	3.0921e-11	1.49514	ZC3H12B
17168	6.90245	NA	5.11124e-12	3.0921e-11	4.27148	CPXM1
6933	-6.90245	NA	5.11124e-12	3.0921e-11	0.530297	CYB5R1
4521	6.90245	NA	5.11124e-12	3.0921e-11	5.4728	C16orf53
9002	-6.89908	NA	5.23404e-12	3.16141e-11	0.530337	CNTNAP3B
2769	-6.89908	NA	5.23404e-12	3.16141e-11	0.262199	GNRH1
17984	6.89571	NA	5.35993e-12	3.22731e-11	1.30899	TACC1
17361	6.89571	NA	5.35993e-12	3.22731e-11	1.48959	DPH2
13280	6.89571	NA	5.35993e-12	3.22731e-11	1.3341	APPL2
1876	6.89571	NA	5.35993e-12	3.22731e-11	1.45206	C9orf100
13196	6.89233	NA	5.4885e-12	3.29183e-11	1.72593	PHF6
7859	6.89233	NA	5.4885e-12	3.29183e-11	1.46132	ENPP2
4400	6.89233	NA	5.4885e-12	3.29183e-11	3.5772	PID1
1991	6.89233	NA	5.4885e-12	3.29183e-11	2.19576	TIGD2
375	6.89233	NA	5.4885e-12	3.29183e-11	1.38055	EBF4
15323	6.88896	NA	5.62017e-12	3.36555e-11	1.53085	FREM1
3785	6.88896	NA	5.62017e-12	3.36555e-11	1.80252	ANKRD30B
12012	-6.88559	NA	5.75495e-12	3.44358e-11	0.51374	CBX7
17169	6.88222	NA	5.89284e-12	3.51242e-11	4.02069	PPM1F
14801	6.88222	NA	5.89284e-12	3.51242e-11	8.83459	LRP12
13740	-6.88222	NA	5.89284e-12	3.51242e-11	0.610322	PEX11A
11937	6.88222	NA	5.89284e-12	3.51242e-11	1.23146	ARL4C
7506	6.88222	NA	5.89284e-12	3.51242e-11	2.44583	COX7A1
16852	-6.87885	NA	6.03406e-12	3.58548e-11	0.551349	FLJ46906
15034	6.87885	NA	6.03406e-12	3.58548e-11	1.64265	MURC
12884	6.87885	NA	6.03406e-12	3.58548e-11	1.58809	TXNDC5
9166	6.87885	NA	6.03406e-12	3.58548e-11	1.20859	TNNT3
20978	-6.8721	NA	6.32627e-12	3.74753e-11	0.71657	RNASE4
16236	6.8721	NA	6.32627e-12	3.74753e-11	1.33855	C14orf79
13227	6.8721	NA	6.32627e-12	3.74753e-11	1.30664	HIC1
2221	-6.8721	NA	6.32627e-12	3.74753e-11	0.392883	HPRT1
14331	6.86873	NA	6.47771e-12	3.83428e-11	1.97236	SOCS2
15353	-6.86536	NA	6.63247e-12	3.91986e-11	0.544716	CEP57
7819	6.86536	NA	6.63247e-12	3.91986e-11	2.73479	PSMG1
12712	-6.86199	NA	6.79101e-12	4.00432e-11	0.749939	TP53BP1
6303	-6.86199	NA	6.79101e-12	4.00432e-11	0.617484	C9orf170
3689	6.86199	NA	6.79101e-12	4.00432e-11	6.09198	FXYD1
20768	-6.85861	NA	6.95333e-12	4.08437e-11	0.362925	SLC46A1
12992	6.85861	NA	6.95333e-12	4.08437e-11	1.3911	ETS2
6437	6.85861	NA	6.95333e-12	4.08437e-11	1.95476	FABP5
6076	6.85861	NA	6.95333e-12	4.08437e-11	1.9264	ZBTB16
3362	-6.85861	NA	6.95333e-12	4.08437e-11	0.300338	NTN4
12833	-6.85524	NA	7.11919e-12	4.17861e-11	0.738475	UGDH
21187	6.85187	NA	7.28906e-12	4.26528e-11	1.5575	PGR
18932	-6.85187	NA	7.28906e-12	4.26528e-11	0.638095	UNC13D
11811	6.85187	NA	7.28906e-12	4.26528e-11	1.51594	LOC729324
9294	-6.85187	NA	7.28906e-12	4.26528e-11	0.654682	CASP2
16399	6.8485	NA	7.46292e-12	4.36038e-11	2.36624	SERF2
6657	-6.8485	NA	7.46292e-12	4.36038e-11	0.608333	XRCC2
19771	6.84513	NA	7.641e-12	4.45766e-11	1.69837	C4orf46
14498	6.84513	NA	7.641e-12	4.45766e-11	1.49112	RHEB
20237	-6.84175	NA	7.82308e-12	4.53977e-11	0.656148	FOXL1
17931	6.84175	NA	7.82308e-12	4.53977e-11	1.86522	FLJ38379
17543	6.84175	NA	7.82308e-12	4.53977e-11	2.33158	NINJ1
14534	6.84175	NA	7.82308e-12	4.53977e-11	2.30342	HIST1H3H
4813	-6.84175	NA	7.82308e-12	4.53977e-11	0.671154	GPRC5C
4159	6.84175	NA	7.82308e-12	4.53977e-11	1.93737	EPAS1
221	-6.84175	NA	7.82308e-12	4.53977e-11	0.700202	OCA2
17309	6.83838	NA	8.00937e-12	4.63389e-11	1.84233	C14orf132
14696	6.83838	NA	8.00937e-12	4.63389e-11	2.25613	ITFG3
12118	-6.83838	NA	8.00937e-12	4.63389e-11	0.792708	KRT81
7805	6.83838	NA	8.00937e-12	4.63389e-11	1.36551	LOC388630
21109	-6.83501	NA	8.19989e-12	4.72987e-11	0.702651	UNG
13676	6.83501	NA	8.19989e-12	4.72987e-11	3.40575	PLIN5
3324	-6.83501	NA	8.19989e-12	4.72987e-11	0.591728	KIAA0040
1842	-6.83501	NA	8.19989e-12	4.72987e-11	0.476867	TMEM206
13162	6.83164	NA	8.39506e-12	4.83883e-11	1.51592	TRMT11
2913	6.82827	NA	8.59468e-12	4.95017e-11	2.01511	F2RL2
19303	6.82489	NA	8.79896e-12	5.04892e-11	1.27421	PARD6B
8036	-6.82489	NA	8.79896e-12	5.04892e-11	0.501985	LOC731932
5944	6.82489	NA	8.79896e-12	5.04892e-11	1.51417	APH1B
4440	-6.82489	NA	8.79896e-12	5.04892e-11	0.0901355	SUOX
3333	-6.82489	NA	8.79896e-12	5.04892e-11	0.779272	CNOT1
11070	6.82152	NA	9.00813e-12	5.1574e-11	2.0152	CSAD
7190	6.82152	NA	9.00813e-12	5.1574e-11	2.0018	GEM
6222	6.82152	NA	9.00813e-12	5.1574e-11	1.56986	PINK1
21112	6.81815	NA	9.22196e-12	5.26414e-11	1.56348	ZCCHC10
13690	-6.81815	NA	9.22196e-12	5.26414e-11	0.598533	TNNI2
3510	-6.81815	NA	9.22196e-12	5.26414e-11	0.64398	MBP
3401	-6.81815	NA	9.22196e-12	5.26414e-11	0.723465	SMARCC2
13116	6.81478	NA	9.44089e-12	5.37714e-11	1.87961	SAMD5
12442	-6.81478	NA	9.44089e-12	5.37714e-11	0.566709	ARFIP2
3990	6.81478	NA	9.44089e-12	5.37714e-11	2.02639	ASMTL
9145	-6.81141	NA	9.66494e-12	5.4966e-11	0.676119	HMGB2
861	6.81141	NA	9.66494e-12	5.4966e-11	1.67945	ULBP2
18227	-6.80803	NA	9.89409e-12	5.62276e-11	0.566864	CDC5L
21025	6.80466	NA	1.01288e-11	5.73073e-11	1.76612	KLHL29
20146	6.80466	NA	1.01288e-11	5.73073e-11	1.65278	COQ7
17714	6.80466	NA	1.01288e-11	5.73073e-11	1.74741	DCLRE1C
6435	6.80466	NA	1.01288e-11	5.73073e-11	1.45787	SYNCRIP
3817	6.80466	NA	1.01288e-11	5.73073e-11	10.8774	CYB5R2
44	6.80466	NA	1.01288e-11	5.73073e-11	1.84352	CASZ1
20672	6.80129	NA	1.03686e-11	5.84062e-11	1.53896	CDYL2
16508	6.80129	NA	1.03686e-11	5.84062e-11	4.47473	BOP1
11839	6.80129	NA	1.03686e-11	5.84062e-11	1.34605	UBXN10
10948	-6.80129	NA	1.03686e-11	5.84062e-11	0.608325	MBNL3
9378	6.80129	NA	1.03686e-11	5.84062e-11	1.3195	SVEP1
9003	6.80129	NA	1.03686e-11	5.84062e-11	1.67787	C16orf95
13625	6.79792	NA	1.06142e-11	5.97021e-11	1.66009	UBXN2A
12983	6.79792	NA	1.06142e-11	5.97021e-11	1.57641	RORC
9660	-6.79455	NA	1.08655e-11	6.09821e-11	0.63668	FLNA
8783	6.79455	NA	1.08655e-11	6.09821e-11	1.74949	ALX4
2935	6.79455	NA	1.08655e-11	6.09821e-11	1.39356	YWHAZ
15656	-6.79117	NA	1.11224e-11	6.2333e-11	0.67985	GZMB
8270	6.79117	NA	1.11224e-11	6.2333e-11	2.42398	C9orf169
20983	-6.7878	NA	1.13856e-11	6.36684e-11	0.694608	FBXO32
18585	-6.7878	NA	1.13856e-11	6.36684e-11	0.675429	CD38
12768	-6.7878	NA	1.13856e-11	6.36684e-11	0.203911	BATF3
13582	-6.78443	NA	1.16547e-11	6.50314e-11	0.568336	SYT8
9642	6.78443	NA	1.16547e-11	6.50314e-11	2.04017	TFDP1
4817	-6.78443	NA	1.16547e-11	6.50314e-11	0.696725	EFHA2
20200	-6.78106	NA	1.193e-11	6.6327e-11	0.626479	MPZL2
13360	6.78106	NA	1.193e-11	6.6327e-11	1.42009	PRRG1
12805	-6.78106	NA	1.193e-11	6.6327e-11	0.550219	HMSD
12229	6.78106	NA	1.193e-11	6.6327e-11	1.56273	AIF1L
10620	6.78106	NA	1.193e-11	6.6327e-11	1.78305	C2orf81
21383	-6.77769	NA	1.22116e-11	6.73567e-11	0.682952	C12orf10
14745	-6.77769	NA	1.22116e-11	6.73567e-11	0.570611	KIAA1244
12885	-6.77769	NA	1.22116e-11	6.73567e-11	0.636785	ZEB1
12645	6.77769	NA	1.22116e-11	6.73567e-11	1.51576	LIMS2
11881	6.77769	NA	1.22116e-11	6.73567e-11	1.3129	EGR1
11858	-6.77769	NA	1.22116e-11	6.73567e-11	0.469638	ABCA13
9692	6.77769	NA	1.22116e-11	6.73567e-11	2.54946	C1orf38
8818	6.77769	NA	1.22116e-11	6.73567e-11	1.7047	NUDT5
4646	6.77769	NA	1.22116e-11	6.73567e-11	1.45834	ARHGEF38
3496	-6.77769	NA	1.22116e-11	6.73567e-11	0.648859	NEK10
2503	6.77769	NA	1.22116e-11	6.73567e-11	1.52242	JOSD1
20067	6.77431	NA	1.24998e-11	6.87983e-11	1.75409	GMDS
13133	-6.77431	NA	1.24998e-11	6.87983e-11	0.659277	MKRN3
7547	6.77431	NA	1.24998e-11	6.87983e-11	2.66102	FAH
14432	-6.77094	NA	1.27947e-11	7.02203e-11	0.471592	GNL2
12850	-6.77094	NA	1.27947e-11	7.02203e-11	0.702511	DYNC1I1
11991	6.77094	NA	1.27947e-11	7.02203e-11	1.75882	TMSB15B
6122	-6.77094	NA	1.27947e-11	7.02203e-11	0.39153	GABARAPL1
20727	-6.76757	NA	1.30964e-11	7.16717e-11	0.738058	ZNF280B
12964	-6.76757	NA	1.30964e-11	7.16717e-11	0.533631	FZD7
11702	-6.76757	NA	1.30964e-11	7.16717e-11	0.549096	EMCN
4274	6.76757	NA	1.30964e-11	7.16717e-11	1.56363	PDE7A
18085	-6.7642	NA	1.34051e-11	7.30489e-11	0.663224	MBD6
17936	6.7642	NA	1.34051e-11	7.30489e-11	1.55721	TFCP2L1
15532	6.7642	NA	1.34051e-11	7.30489e-11	1.28423	PLEKHF1
13566	-6.7642	NA	1.34051e-11	7.30489e-11	0.803435	LCTL
12824	-6.7642	NA	1.34051e-11	7.30489e-11	0.579663	C12orf32
5577	6.7642	NA	1.34051e-11	7.30489e-11	2.80474	LOC439949
16624	6.76083	NA	1.37208e-11	7.45055e-11	1.54169	RPL17
7956	-6.76083	NA	1.37208e-11	7.45055e-11	0.6149	TPRN
3325	-6.76083	NA	1.37208e-11	7.45055e-11	0.503832	FASN
3313	-6.76083	NA	1.37208e-11	7.45055e-11	0.501643	RAI2
396	6.76083	NA	1.37208e-11	7.45055e-11	1.39762	PCSK5
20508	-6.75745	NA	1.40439e-11	7.6045e-11	0.682644	IQCK
19528	-6.75745	NA	1.40439e-11	7.6045e-11	0.759128	KANK2
3839	-6.75745	NA	1.40439e-11	7.6045e-11	0.607611	KIF3A
1326	-6.75745	NA	1.40439e-11	7.6045e-11	0.623642	PRR15L
17306	6.75408	NA	1.43743e-11	7.76154e-11	2.05886	ILF2
12777	6.75408	NA	1.43743e-11	7.76154e-11	1.81815	AKR7A3
12753	6.75408	NA	1.43743e-11	7.76154e-11	2.89352	LARP6
465	6.75408	NA	1.43743e-11	7.76154e-11	1.90339	PTGFR
8135	-6.75071	NA	1.47125e-11	7.92744e-11	0.58421	IRS1
7493	6.75071	NA	1.47125e-11	7.92744e-11	2.21334	PAMR1
683	6.75071	NA	1.47125e-11	7.92744e-11	2.0681	ATP5G2
7253	-6.74734	NA	1.50582e-11	8.10804e-11	0.639006	NCRNA00219
16978	6.74397	NA	1.54121e-11	8.28123e-11	1.90115	FOXK2
8928	-6.74397	NA	1.54121e-11	8.28123e-11	0.34279	SULT1A2
3951	-6.74397	NA	1.54121e-11	8.28123e-11	0.374979	RBMS1
21468	6.74059	NA	1.5774e-11	8.43444e-11	1.30905	TSC22D1
20907	-6.74059	NA	1.5774e-11	8.43444e-11	0.568887	NAT2
16427	6.74059	NA	1.5774e-11	8.43444e-11	1.38085	MAGOHB
12304	-6.74059	NA	1.5774e-11	8.43444e-11	0.342007	ALDH1A3
10383	6.74059	NA	1.5774e-11	8.43444e-11	1.85426	ZCCHC11
8324	-6.74059	NA	1.5774e-11	8.43444e-11	0.188171	CIRH1A
5356	6.74059	NA	1.5774e-11	8.43444e-11	1.99614	H2BFM
15725	-6.73722	NA	1.61444e-11	8.62648e-11	0.760234	PCDH8
17363	6.73385	NA	1.65232e-11	8.81663e-11	2.2841	CD82
12661	-6.73385	NA	1.65232e-11	8.81663e-11	0.602299	MALAT1
21737	6.73048	NA	1.69107e-11	8.99218e-11	1.227	RTKN2
18623	6.73048	NA	1.69107e-11	8.99218e-11	1.56034	PLSCR4
18157	6.73048	NA	1.69107e-11	8.99218e-11	1.45513	FLRT2
13656	6.73048	NA	1.69107e-11	8.99218e-11	15.1184	MT1X
4125	-6.73048	NA	1.69107e-11	8.99218e-11	0.734981	BICD2
5750	6.72711	NA	1.7307e-11	9.19658e-11	1.44776	BMP6
19052	6.72373	NA	1.77125e-11	9.37962e-11	1.36525	PHLDB1
6031	6.72373	NA	1.77125e-11	9.37962e-11	1.75351	LYAR
4235	-6.72373	NA	1.77125e-11	9.37962e-11	0.654252	FAT4
2089	6.72373	NA	1.77125e-11	9.37962e-11	1.75057	LIG1
2067	6.72373	NA	1.77125e-11	9.37962e-11	2.5393	SLC50A1
11150	6.72036	NA	1.81273e-11	9.58606e-11	8.24201	GDF10
2735	6.72036	NA	1.81273e-11	9.58606e-11	1.2833	BCL2A1
18244	6.71699	NA	1.85516e-11	9.77014e-11	1.59009	CALCOCO1
17391	6.71699	NA	1.85516e-11	9.77014e-11	1.57902	C1S
15817	6.71699	NA	1.85516e-11	9.77014e-11	3.02165	C5orf22
13828	-6.71699	NA	1.85516e-11	9.77014e-11	0.688667	ODC1
8552	-6.71699	NA	1.85516e-11	9.77014e-11	0.446257	MED13L
6070	-6.71699	NA	1.85516e-11	9.77014e-11	0.597335	IFNG
19872	6.71362	NA	1.89857e-11	9.97825e-11	2.16862	NUP205
15755	-6.71362	NA	1.89857e-11	9.97825e-11	0.780504	LCA5L
8248	-6.71362	NA	1.89857e-11	9.97825e-11	0.589166	PDGFD
19785	6.71025	NA	1.94296e-11	1.02046e-10	1.57928	BRI3
20677	6.70687	NA	1.98839e-11	1.04076e-10	1.77634	PREX1
20163	6.70687	NA	1.98839e-11	1.04076e-10	1.31144	LOC93622
17594	6.70687	NA	1.98839e-11	1.04076e-10	1.45561	TNS1
8224	6.70687	NA	1.98839e-11	1.04076e-10	3.24031	KCTD12
1430	6.70687	NA	1.98839e-11	1.04076e-10	1.9012	ZNF280A
19215	6.7035	NA	2.03482e-11	1.06289e-10	4.03622	NRXN2
14997	6.7035	NA	2.03482e-11	1.06289e-10	1.3802	TPT1
8735	6.7035	NA	2.03482e-11	1.06289e-10	2.03526	MATN3
15981	6.70013	NA	2.08233e-11	1.08624e-10	2.39423	LOC400043
8920	6.70013	NA	2.08233e-11	1.08624e-10	1.6756	OCEL1
16368	-6.69676	NA	2.13094e-11	1.10933e-10	0.582849	CASP8AP2
15306	-6.69676	NA	2.13094e-11	1.10933e-10	0.649911	PML
5152	-6.69676	NA	2.13094e-11	1.10933e-10	0.687488	FAM173A
18806	6.69339	NA	2.18066e-11	1.12986e-10	1.42068	DCN
16982	-6.69339	NA	2.18066e-11	1.12986e-10	0.507105	SLC22A18
5072	-6.69339	NA	2.18066e-11	1.12986e-10	0.598312	PPPDE2
4555	6.69339	NA	2.18066e-11	1.12986e-10	2.10929	CEP128
4396	-6.69339	NA	2.18066e-11	1.12986e-10	0.217722	KLF9
1912	6.69339	NA	2.18066e-11	1.12986e-10	2.20132	WDR86
659	-6.69339	NA	2.18066e-11	1.12986e-10	0.671167	RIF1
2266	-6.69001	NA	2.23148e-11	1.15464e-10	0.602187	CTDSP2
1776	-6.69001	NA	2.23148e-11	1.15464e-10	0.767076	HSD17B11
21221	6.68664	NA	2.28348e-11	1.1768e-10	2.37459	LRP1
16535	6.68664	NA	2.28348e-11	1.1768e-10	1.51581	XK
16503	-6.68664	NA	2.28348e-11	1.1768e-10	0.711886	RAD54B
12343	6.68664	NA	2.28348e-11	1.1768e-10	1.48633	HOXA4
12322	6.68664	NA	2.28348e-11	1.1768e-10	1.3834	PRKCA
7028	-6.68664	NA	2.28348e-11	1.1768e-10	0.78058	GSTCD
11457	-6.68327	NA	2.33669e-11	1.2018e-10	0.337044	ZNF385A
1896	6.68327	NA	2.33669e-11	1.2018e-10	1.42067	FNDC4
441	-6.68327	NA	2.33669e-11	1.2018e-10	0.612023	APBA2
17003	-6.6799	NA	2.39109e-11	1.22405e-10	0.673354	C1QTNF3
16558	-6.6799	NA	2.39109e-11	1.22405e-10	0.693212	PTDSS1
15845	-6.6799	NA	2.39109e-11	1.22405e-10	0.588415	FAM102A
5799	6.6799	NA	2.39109e-11	1.22405e-10	1.79635	SIRT3
5694	6.6799	NA	2.39109e-11	1.22405e-10	1.65584	NDUFAF1
3603	-6.6799	NA	2.39109e-11	1.22405e-10	0.731121	C17orf51
930	6.6799	NA	2.39109e-11	1.22405e-10	1.65318	TRIM39-RPP21
20945	-6.67653	NA	2.44673e-11	1.24755e-10	0.623592	C6orf47
18222	-6.67653	NA	2.44673e-11	1.24755e-10	0.719649	PCDH18
17346	-6.67653	NA	2.44673e-11	1.24755e-10	0.617387	TMEM175
16738	6.67653	NA	2.44673e-11	1.24755e-10	1.63629	TNFRSF10D
14733	6.67653	NA	2.44673e-11	1.24755e-10	1.3129	PHF5A
4892	6.67653	NA	2.44673e-11	1.24755e-10	1.59468	CCDC102A
6731	-6.67315	NA	2.50362e-11	1.27571e-10	0.721974	LOC644334
14528	6.66978	NA	2.56184e-11	1.30106e-10	1.34883	PRKDC
12663	-6.66978	NA	2.56184e-11	1.30106e-10	0.639368	TRPM4
12233	6.66978	NA	2.56184e-11	1.30106e-10	1.86169	CCL8
5459	-6.66978	NA	2.56184e-11	1.30106e-10	0.534118	CSRNP2
3022	6.66978	NA	2.56184e-11	1.30106e-10	2.07806	URB2
19086	6.66641	NA	2.62135e-11	1.32865e-10	1.88893	DCTN4
17804	6.66641	NA	2.62135e-11	1.32865e-10	2.23806	CERS4
17740	6.66641	NA	2.62135e-11	1.32865e-10	1.66531	IL4I1
15205	6.66304	NA	2.68223e-11	1.35683e-10	1.69866	PHYHIP
13422	-6.66304	NA	2.68223e-11	1.35683e-10	0.618961	ADCY6
11051	6.66304	NA	2.68223e-11	1.35683e-10	1.9913	SOBP
20084	6.65967	NA	2.74449e-11	1.38105e-10	1.59901	RHOC
17553	6.65967	NA	2.74449e-11	1.38105e-10	6.31372	CHRD
17016	6.65967	NA	2.74449e-11	1.38105e-10	1.5457	GDF15
16713	-6.65967	NA	2.74449e-11	1.38105e-10	0.616542	37865
14889	6.65967	NA	2.74449e-11	1.38105e-10	1.425	AQP5
10123	-6.65967	NA	2.74449e-11	1.38105e-10	0.663725	PTEN
5890	-6.65967	NA	2.74449e-11	1.38105e-10	0.734553	POLR1E
2127	6.65967	NA	2.74449e-11	1.38105e-10	1.46101	PSMB4
4984	6.65629	NA	2.80818e-11	1.41125e-10	1.46146	LOC100132724
2928	-6.65629	NA	2.80818e-11	1.41125e-10	0.59361	LOC389033
17783	6.65292	NA	2.8733e-11	1.44116e-10	1.65667	COL6A2
7157	6.65292	NA	2.8733e-11	1.44116e-10	1.82444	POLD4
3988	-6.65292	NA	2.8733e-11	1.44116e-10	0.465331	VLDLR
21271	-6.64955	NA	2.93989e-11	1.47263e-10	0.612723	RARA
18576	6.64955	NA	2.93989e-11	1.47263e-10	1.40515	ZNF521
20020	-6.64618	NA	3.00802e-11	1.49992e-10	0.619507	PRICKLE1
18865	6.64618	NA	3.00802e-11	1.49992e-10	1.46501	CIB2
13003	6.64618	NA	3.00802e-11	1.49992e-10	1.94	NT5C2
6117	6.64618	NA	3.00802e-11	1.49992e-10	2.03604	EFCAB11
3152	-6.64618	NA	3.00802e-11	1.49992e-10	0.406555	WDR53
1138	-6.64618	NA	3.00802e-11	1.49992e-10	0.544639	FAM13B
729	-6.64618	NA	3.00802e-11	1.49992e-10	0.396088	VPS54
19142	6.64281	NA	3.07765e-11	1.52968e-10	1.19523	HIST1H4D
12746	6.64281	NA	3.07765e-11	1.52968e-10	1.69956	GFRA3
11904	-6.64281	NA	3.07765e-11	1.52968e-10	0.510078	KRT23
7524	6.64281	NA	3.07765e-11	1.52968e-10	1.39127	SUSD3
5090	-6.64281	NA	3.07765e-11	1.52968e-10	0.596238	FLJ32255
18499	6.63943	NA	3.14888e-11	1.56306e-10	1.30932	ECI2
16244	6.63943	NA	3.14888e-11	1.56306e-10	1.51432	GAL
15708	-6.63606	NA	3.22173e-11	1.59511e-10	0.266718	HMGB3
9086	6.63606	NA	3.22173e-11	1.59511e-10	1.55951	GPR64
8794	6.63606	NA	3.22173e-11	1.59511e-10	1.48259	USP10
3161	-6.63606	NA	3.22173e-11	1.59511e-10	0.66869	GLUD1
20486	-6.63269	NA	3.29623e-11	1.62885e-10	0.481314	ARHGAP32
17731	6.63269	NA	3.29623e-11	1.62885e-10	1.80104	SCAMP1
15671	-6.63269	NA	3.29623e-11	1.62885e-10	0.631213	STAC2
18482	6.62932	NA	3.37241e-11	1.66222e-10	1.83736	NCAPH2
13406	6.62932	NA	3.37241e-11	1.66222e-10	1.88074	C1R
7911	-6.62932	NA	3.37241e-11	1.66222e-10	0.650971	DNMBP
5658	6.62932	NA	3.37241e-11	1.66222e-10	1.49596	FYCO1
19665	6.62595	NA	3.45031e-11	1.69518e-10	1.46674	BHLHE22
18383	6.62595	NA	3.45031e-11	1.69518e-10	1.38096	CHCHD5
17089	-6.62595	NA	3.45031e-11	1.69518e-10	0.691302	KRT8
3722	6.62595	NA	3.45031e-11	1.69518e-10	2.43316	HR
3102	-6.62595	NA	3.45031e-11	1.69518e-10	0.565039	ANGPT1
20102	6.62257	NA	3.52995e-11	1.72989e-10	2.45244	IRX5
19735	-6.62257	NA	3.52995e-11	1.72989e-10	0.449685	MYO19
10587	6.62257	NA	3.52995e-11	1.72989e-10	1.47184	RPS6KA3
2790	6.62257	NA	3.52995e-11	1.72989e-10	5.19478	SYT11
17470	6.6192	NA	3.61142e-11	1.76756e-10	1.7302	CNN1
1803	-6.6192	NA	3.61142e-11	1.76756e-10	0.665596	LOC441869
20049	6.61583	NA	3.69471e-11	1.80373e-10	1.78226	SHMT2
16017	6.61583	NA	3.69471e-11	1.80373e-10	1.91095	C6orf26
15946	6.61583	NA	3.69471e-11	1.80373e-10	1.72727	BTRC
9104	6.61583	NA	3.69471e-11	1.80373e-10	2.55313	C16orf80
17631	-6.61246	NA	3.77989e-11	1.84181e-10	0.689376	LAMB2
13572	-6.61246	NA	3.77989e-11	1.84181e-10	0.694163	CDK16
11820	6.61246	NA	3.77989e-11	1.84181e-10	1.32374	RMI1
17305	6.60909	NA	3.867e-11	1.88068e-10	3.27838	GDI2
16829	-6.60909	NA	3.867e-11	1.88068e-10	0.534612	ELOVL5
11056	6.60909	NA	3.867e-11	1.88068e-10	1.74954	CCDC14
19793	6.60571	NA	3.95604e-11	1.91791e-10	1.33371	CLEC4D
19776	-6.60571	NA	3.95604e-11	1.91791e-10	0.719123	COX4NB
18362	6.60571	NA	3.95604e-11	1.91791e-10	2.40973	CTSG
15782	6.60571	NA	3.95604e-11	1.91791e-10	2.84098	SLX4
8394	6.60571	NA	3.95604e-11	1.91791e-10	2.49151	FEZ1
19463	-6.60234	NA	4.04712e-11	1.95222e-10	0.549609	TEK
12083	-6.60234	NA	4.04712e-11	1.95222e-10	0.385669	ZER1
10301	6.60234	NA	4.04712e-11	1.95222e-10	1.40539	PAPD4
9481	-6.60234	NA	4.04712e-11	1.95222e-10	0.379026	GBP5
8009	-6.60234	NA	4.04712e-11	1.95222e-10	0.468564	ACAT2
7940	-6.60234	NA	4.04712e-11	1.95222e-10	0.597555	EPN3
5589	6.60234	NA	4.04712e-11	1.95222e-10	1.90646	SMOC2
806	6.60234	NA	4.04712e-11	1.95222e-10	1.40859	RRAGD
18689	6.59897	NA	4.14022e-11	1.99463e-10	1.44775	TIPIN
12776	6.59897	NA	4.14022e-11	1.99463e-10	1.94612	PDE2A
10448	6.5956	NA	4.23543e-11	2.03667e-10	1.61465	PODN
5513	6.5956	NA	4.23543e-11	2.03667e-10	1.96558	CTSF
4283	6.5956	NA	4.23543e-11	2.03667e-10	1.53656	PLAGL1
9535	6.59223	NA	4.33278e-11	2.08088e-10	1.50031	CERS2
8207	-6.59223	NA	4.33278e-11	2.08088e-10	0.672331	PIGQ
18370	6.58885	NA	4.43232e-11	2.12736e-10	1.99369	DMRTA2
3132	6.58548	NA	4.53411e-11	2.17485e-10	3.17962	XAGE2B
14837	-6.58211	NA	4.63816e-11	2.22199e-10	0.685021	CNNM4
81	6.58211	NA	4.63816e-11	2.22199e-10	1.76768	SMC6
15430	-6.57874	NA	4.74456e-11	2.26873e-10	0.689296	CALHM2
9694	-6.57874	NA	4.74456e-11	2.26873e-10	0.664789	SELRC1
9219	-6.57874	NA	4.74456e-11	2.26873e-10	0.145633	SLC33A1
19799	-6.57537	NA	4.85334e-11	2.31498e-10	0.634444	CFI
13357	-6.57537	NA	4.85334e-11	2.31498e-10	0.765405	RRM2
6100	6.57537	NA	4.85334e-11	2.31498e-10	1.69881	DNMT1
3171	6.57537	NA	4.85334e-11	2.31498e-10	1.44176	PDE7B
16939	-6.57199	NA	4.96456e-11	2.36071e-10	0.684481	CCDC40
11039	6.57199	NA	4.96456e-11	2.36071e-10	1.42357	CCDC24
8112	6.57199	NA	4.96456e-11	2.36071e-10	1.81988	EDN1
7057	-6.57199	NA	4.96456e-11	2.36071e-10	0.498834	SPATA20
3870	-6.57199	NA	4.96456e-11	2.36071e-10	0.71456	FLVCR1
15847	-6.56862	NA	5.07827e-11	2.40734e-10	0.652827	ARL1
15090	-6.56862	NA	5.07827e-11	2.40734e-10	0.313219	DYX1C1
12561	6.56862	NA	5.07827e-11	2.40734e-10	1.8023	LOC284630
9574	6.56862	NA	5.07827e-11	2.40734e-10	1.57279	C7
1404	-6.56862	NA	5.07827e-11	2.40734e-10	0.72897	PGPEP1
20065	6.56525	NA	5.19453e-11	2.45338e-10	1.26955	APCDD1
19065	-6.56525	NA	5.19453e-11	2.45338e-10	0.704641	OMD
15055	-6.56525	NA	5.19453e-11	2.45338e-10	0.603419	ENPP1
9106	6.56525	NA	5.19453e-11	2.45338e-10	1.6788	NCRNA00087
5615	6.56525	NA	5.19453e-11	2.45338e-10	1.99297	NEK11
2960	-6.56525	NA	5.19453e-11	2.45338e-10	0.213132	CDKN1C
13112	6.56188	NA	5.31339e-11	2.50336e-10	1.23058	BACH1
9320	6.56188	NA	5.31339e-11	2.50336e-10	1.99064	HIST1H2BN
6949	6.56188	NA	5.31339e-11	2.50336e-10	1.5768	MRPS5
1131	-6.56188	NA	5.31339e-11	2.50336e-10	0.693411	DDX11
19641	-6.55851	NA	5.43492e-11	2.55592e-10	0.753058	RPS9
13147	-6.55851	NA	5.43492e-11	2.55592e-10	0.53918	AKIRIN2-AS1
9510	-6.55851	NA	5.43492e-11	2.55592e-10	0.443808	CHML
21818	-6.55513	NA	5.55915e-11	2.60637e-10	0.753245	SH3BGRL
21169	6.55513	NA	5.55915e-11	2.60637e-10	1.39407	C1orf21
17145	6.55513	NA	5.55915e-11	2.60637e-10	1.51161	OR7E13P
8300	-6.55513	NA	5.55915e-11	2.60637e-10	0.453931	LIN28B
1315	6.55513	NA	5.55915e-11	2.60637e-10	1.56806	SETD8
18298	6.55176	NA	5.68618e-11	2.66106e-10	1.74079	HIST1H2AB
13848	6.55176	NA	5.68618e-11	2.66106e-10	1.43771	PCBP2
261	6.55176	NA	5.68618e-11	2.66106e-10	1.22271	PUS7
21380	-6.54839	NA	5.81604e-11	2.71522e-10	0.749378	LY75
20516	-6.54839	NA	5.81604e-11	2.71522e-10	0.619965	CXCL2
14769	6.54839	NA	5.81604e-11	2.71522e-10	1.79309	TMEM121
13584	-6.54839	NA	5.81604e-11	2.71522e-10	0.684996	DECR2
18234	6.54502	NA	5.94877e-11	2.76711e-10	1.73826	PTP4A2
16527	-6.54502	NA	5.94877e-11	2.76711e-10	0.327492	ZNF441
11709	6.54502	NA	5.94877e-11	2.76711e-10	1.53011	PTGS2
6313	-6.54502	NA	5.94877e-11	2.76711e-10	0.537341	HIST1H4C
4978	-6.54502	NA	5.94877e-11	2.76711e-10	0.453533	MTMR2
2674	-6.54502	NA	5.94877e-11	2.76711e-10	0.779538	COL11A2
20347	-6.54165	NA	6.08451e-11	2.82512e-10	0.723045	KPNA4
12882	6.54165	NA	6.08451e-11	2.82512e-10	1.28875	RELT
7934	-6.54165	NA	6.08451e-11	2.82512e-10	0.645086	DIAPH1
19871	6.53827	NA	6.22324e-11	2.88605e-10	4.28147	DAPP1
15185	6.53827	NA	6.22324e-11	2.88605e-10	1.57559	KCTD6
9371	-6.5349	NA	6.36509e-11	2.94473e-10	0.208374	C19orf21
8907	-6.5349	NA	6.36509e-11	2.94473e-10	0.320205	C5orf44
3037	6.5349	NA	6.36509e-11	2.94473e-10	1.99298	RG9MTD2
3017	-6.5349	NA	6.36509e-11	2.94473e-10	0.594726	EFCAB1
7449	6.53153	NA	6.51008e-11	3.01e-10	2.39514	CXCL14
14390	6.52816	NA	6.6583e-11	3.07483e-10	1.4649	IQCH
7491	6.52816	NA	6.6583e-11	3.07483e-10	2.7982	DAK
15863	-6.52479	NA	6.80982e-11	3.14103e-10	0.739687	FAM134B
13719	6.52479	NA	6.80982e-11	3.14103e-10	1.41181	TAGAP
19172	6.52142	NA	6.96472e-11	3.2067e-10	1.87815	CHTF18
6615	-6.52142	NA	6.96472e-11	3.2067e-10	0.479448	TOP2A
1411	6.52142	NA	6.96472e-11	3.2067e-10	1.26484	ACTR3
19225	-6.51804	NA	7.12306e-11	3.26982e-10	0.559625	USP6NL
17247	6.51804	NA	7.12306e-11	3.26982e-10	3.21719	IFRD1
9099	-6.51804	NA	7.12306e-11	3.26982e-10	0.534901	ACOX2
8891	-6.51804	NA	7.12306e-11	3.26982e-10	0.60137	CTTNBP2NL
5497	6.51804	NA	7.12306e-11	3.26982e-10	1.22411	ETS1
12644	6.51467	NA	7.28491e-11	3.33814e-10	1.74297	KIT
11149	-6.51467	NA	7.28491e-11	3.33814e-10	0.609787	NLRP7
2403	-6.51467	NA	7.28491e-11	3.33814e-10	0.573231	KIAA1598
8018	6.5113	NA	7.45037e-11	3.40584e-10	1.32834	RLIM
2301	-6.5113	NA	7.45037e-11	3.40584e-10	0.701231	COX17
1668	6.5113	NA	7.45037e-11	3.40584e-10	2.33584	CREB5
681	-6.5113	NA	7.45037e-11	3.40584e-10	0.601129	SYNM
21372	-6.50793	NA	7.61948e-11	3.47694e-10	0.645919	TUSC2
14461	-6.50793	NA	7.61948e-11	3.47694e-10	0.392362	NCS1
3517	-6.50793	NA	7.61948e-11	3.47694e-10	0.674907	TAF9B
18726	6.50456	NA	7.79237e-11	3.54741e-10	1.47054	CPEB1
18589	-6.50456	NA	7.79237e-11	3.54741e-10	0.668919	FAM98C
11627	-6.50456	NA	7.79237e-11	3.54741e-10	0.559377	CEP250
42	6.50456	NA	7.79237e-11	3.54741e-10	2.15823	TTC22
6905	6.50118	NA	7.96907e-11	3.62356e-10	1.85541	ETV7
4162	6.50118	NA	7.96907e-11	3.62356e-10	1.55659	CASC4
19996	-6.49781	NA	8.1497e-11	3.69695e-10	0.632334	GPT2
16217	-6.49781	NA	8.1497e-11	3.69695e-10	0.646179	ASAH1
13015	6.49781	NA	8.1497e-11	3.69695e-10	1.4354	LRG1
389	6.49781	NA	8.1497e-11	3.69695e-10	1.8675	SNRPD1
21333	6.49444	NA	8.33433e-11	3.76737e-10	1.48465	GYPC
14891	-6.49444	NA	8.33433e-11	3.76737e-10	0.793155	PNP
12281	6.49444	NA	8.33433e-11	3.76737e-10	2.02422	RGL1
7775	6.49444	NA	8.33433e-11	3.76737e-10	1.33604	PIK3R1
3048	6.49444	NA	8.33433e-11	3.76737e-10	1.60575	PKD2
2120	-6.49444	NA	8.33433e-11	3.76737e-10	0.280077	IL2RA
14395	-6.49107	NA	8.52305e-11	3.84589e-10	0.700684	TANK
13283	6.49107	NA	8.52305e-11	3.84589e-10	1.21274	DNAH17
10549	-6.49107	NA	8.52305e-11	3.84589e-10	0.6179	HOXC6
15797	-6.4877	NA	8.71594e-11	3.92372e-10	0.582247	IGFALS
13351	6.4877	NA	8.71594e-11	3.92372e-10	1.27547	CDK7
9010	6.4877	NA	8.71594e-11	3.92372e-10	1.37475	SEMA3B
9001	-6.4877	NA	8.71594e-11	3.92372e-10	0.654246	MYL9
13017	6.48432	NA	8.91309e-11	3.9961e-10	1.55083	NOL10
12623	6.48432	NA	8.91309e-11	3.9961e-10	1.70214	TMEM65
6973	-6.48432	NA	8.91309e-11	3.9961e-10	0.323578	SLC35F2
6276	6.48432	NA	8.91309e-11	3.9961e-10	2.19565	RHEBL1
5673	-6.48432	NA	8.91309e-11	3.9961e-10	0.85007	MUC1
4410	-6.48432	NA	8.91309e-11	3.9961e-10	0.261655	TCEAL4
2354	-6.48432	NA	8.91309e-11	3.9961e-10	0.543879	MTL5
18382	6.48095	NA	9.11462e-11	4.07694e-10	1.40388	NMB
13054	6.48095	NA	9.11462e-11	4.07694e-10	1.97698	RNPEP
12609	-6.48095	NA	9.11462e-11	4.07694e-10	0.717964	FMR1
4364	-6.48095	NA	9.11462e-11	4.07694e-10	0.679011	ASS1
672	6.47758	NA	9.32059e-11	4.16423e-10	1.8495	ITPRIPL1
495	6.47758	NA	9.32059e-11	4.16423e-10	1.61158	AKR1B1
20720	6.47421	NA	9.53111e-11	4.24103e-10	1.48985	GAS7
16164	6.47421	NA	9.53111e-11	4.24103e-10	1.31406	C5orf62
15066	6.47421	NA	9.53111e-11	4.24103e-10	1.37784	SIRPA
14566	-6.47421	NA	9.53111e-11	4.24103e-10	0.709331	MYLK
7969	-6.47421	NA	9.53111e-11	4.24103e-10	0.735578	HPN
7551	-6.47421	NA	9.53111e-11	4.24103e-10	0.590698	LOC399815
7149	6.47421	NA	9.53111e-11	4.24103e-10	1.96657	AFF4
18295	6.47084	NA	9.74627e-11	4.33176e-10	1.35731	TBPL1
12017	6.47084	NA	9.74627e-11	4.33176e-10	1.63018	SCPEP1
15425	-6.46746	NA	9.96618e-11	4.42439e-10	0.7409	SSBP4
10395	6.46746	NA	9.96618e-11	4.42439e-10	1.11721	KIF24
17323	-6.46409	NA	1.01909e-10	4.51634e-10	0.659679	TBCK
3726	-6.46409	NA	1.01909e-10	4.51634e-10	0.747025	ENO1
312	6.46409	NA	1.01909e-10	4.51634e-10	1.41642	ADD2
21055	-6.46072	NA	1.04206e-10	4.60752e-10	0.40833	TMEM62
14510	-6.46072	NA	1.04206e-10	4.60752e-10	0.642786	PAPD7
7676	-6.46072	NA	1.04206e-10	4.60752e-10	0.463566	XPO1
4351	6.46072	NA	1.04206e-10	4.60752e-10	3.27123	GALNT12
15316	-6.45735	NA	1.06554e-10	4.69781e-10	0.658574	LRFN2
13268	-6.45735	NA	1.06554e-10	4.69781e-10	0.593246	CPLX1
11816	-6.45735	NA	1.06554e-10	4.69781e-10	0.58145	MIPOL1
2007	6.45735	NA	1.06554e-10	4.69781e-10	2.0149	COCH
1323	6.45735	NA	1.06554e-10	4.69781e-10	1.34396	ECE1
18721	-6.45398	NA	1.08954e-10	4.78987e-10	0.468288	STARD4
13787	6.45398	NA	1.08954e-10	4.78987e-10	1.38207	DST
5128	6.45398	NA	1.08954e-10	4.78987e-10	1.50386	SH3TC2
4650	-6.45398	NA	1.08954e-10	4.78987e-10	0.754068	C1GALT1
1882	-6.45398	NA	1.08954e-10	4.78987e-10	0.636775	PDIA6
18515	-6.4506	NA	1.11406e-10	4.88929e-10	0.642602	STX18
7792	-6.4506	NA	1.11406e-10	4.88929e-10	0.721506	ANXA8L2
5642	6.4506	NA	1.11406e-10	4.88929e-10	1.35636	DCBLD2
6269	6.44723	NA	1.13912e-10	4.99357e-10	1.49507	SIRT5
336	-6.44723	NA	1.13912e-10	4.99357e-10	0.337766	LOC645212
19132	-6.44386	NA	1.16473e-10	5.09713e-10	0.656761	SMO
1443	-6.44386	NA	1.16473e-10	5.09713e-10	0.55531	LOC283710
803	6.44386	NA	1.16473e-10	5.09713e-10	1.35833	C14orf167
19594	6.44049	NA	1.19091e-10	5.19689e-10	1.62636	POTED
16840	6.44049	NA	1.19091e-10	5.19689e-10	1.46631	C3orf58
15097	6.44049	NA	1.19091e-10	5.19689e-10	1.41949	KLF13
7938	-6.44049	NA	1.19091e-10	5.19689e-10	0.684356	TOB1
6182	6.44049	NA	1.19091e-10	5.19689e-10	2.58587	ZNF442
16998	6.43712	NA	1.21765e-10	5.30458e-10	1.66684	APBB1
12571	6.43712	NA	1.21765e-10	5.30458e-10	1.59494	MYO1E
68	-6.43712	NA	1.21765e-10	5.30458e-10	0.706699	SLC27A6
19868	6.43374	NA	1.24499e-10	5.40224e-10	1.73646	MRPS17
18657	-6.43374	NA	1.24499e-10	5.40224e-10	0.651036	LOC730101
15028	-6.43374	NA	1.24499e-10	5.40224e-10	0.386474	CXCL11
7132	-6.43374	NA	1.24499e-10	5.40224e-10	0.823411	TRMT6
3412	-6.43374	NA	1.24499e-10	5.40224e-10	0.178312	KLHDC7B
1434	6.43374	NA	1.24499e-10	5.40224e-10	1.42175	SNURF
777	6.43374	NA	1.24499e-10	5.40224e-10	1.52531	TMEM141
20642	-6.43037	NA	1.27292e-10	5.49863e-10	0.363724	BAZ2A
19920	-6.43037	NA	1.27292e-10	5.49863e-10	0.773323	LOC157860
15865	-6.43037	NA	1.27292e-10	5.49863e-10	0.644301	N6AMT1
5482	-6.43037	NA	1.27292e-10	5.49863e-10	0.575564	TMC5
5117	-6.43037	NA	1.27292e-10	5.49863e-10	0.612279	ETNK2
3963	-6.43037	NA	1.27292e-10	5.49863e-10	0.345768	COMMD10
1567	6.43037	NA	1.27292e-10	5.49863e-10	2.47353	PAPSS1
1512	-6.43037	NA	1.27292e-10	5.49863e-10	0.651951	CAPN6
12074	-6.427	NA	1.30147e-10	5.61879e-10	0.731617	MAPK9
15276	6.42363	NA	1.33065e-10	5.7383e-10	3.58665	ZNF454
12222	6.42363	NA	1.33065e-10	5.7383e-10	1.37201	LOC100130876
18320	-6.42026	NA	1.36046e-10	5.86029e-10	0.25701	MFSD7
12021	6.42026	NA	1.36046e-10	5.86029e-10	1.6365	GSTM1
18064	-6.41688	NA	1.39092e-10	5.96478e-10	0.740199	FAM89A
17852	-6.41688	NA	1.39092e-10	5.96478e-10	0.663921	LEO1
17713	6.41688	NA	1.39092e-10	5.96478e-10	5.8672	SSR1
12639	-6.41688	NA	1.39092e-10	5.96478e-10	0.487732	PROX1
11442	6.41688	NA	1.39092e-10	5.96478e-10	1.30412	RPS16P5
4013	6.41688	NA	1.39092e-10	5.96478e-10	1.5952	CAPN11
3131	-6.41688	NA	1.39092e-10	5.96478e-10	0.438486	CNRIP1
2537	6.41688	NA	1.39092e-10	5.96478e-10	2.16143	C1orf64
21006	-6.41351	NA	1.42205e-10	6.06783e-10	0.691168	MGAT3
19743	6.41351	NA	1.42205e-10	6.06783e-10	1.2991	TNPO3
15766	-6.41351	NA	1.42205e-10	6.06783e-10	0.672388	UQCRQ
15056	-6.41351	NA	1.42205e-10	6.06783e-10	0.669995	C5orf27
8269	6.41351	NA	1.42205e-10	6.06783e-10	1.60662	PVRL2
7566	-6.41351	NA	1.42205e-10	6.06783e-10	0.252503	GSTM2
3418	-6.41351	NA	1.42205e-10	6.06783e-10	0.638323	H2AFV
3174	-6.41351	NA	1.42205e-10	6.06783e-10	0.667826	FSTL1
1176	-6.41351	NA	1.42205e-10	6.06783e-10	0.610369	RPS3A
12909	-6.41014	NA	1.45386e-10	6.18982e-10	0.419323	CCNDBP1
11797	6.41014	NA	1.45386e-10	6.18982e-10	1.75047	BCL11B
5467	-6.41014	NA	1.45386e-10	6.18982e-10	0.595327	HIST1H2AK
2968	6.41014	NA	1.45386e-10	6.18982e-10	1.29176	FAM60A
21840	-6.40677	NA	1.48637e-10	6.31423e-10	0.665315	SLC25A27
20109	6.40677	NA	1.48637e-10	6.31423e-10	1.40194	RTN4R
17750	6.40677	NA	1.48637e-10	6.31423e-10	1.31178	BAIAP2L1
2515	6.40677	NA	1.48637e-10	6.31423e-10	1.17329	BCDIN3D
10799	-6.4034	NA	1.51959e-10	6.44821e-10	0.170364	TOX4
397	-6.4034	NA	1.51959e-10	6.44821e-10	0.769273	LSM14B
20117	6.40002	NA	1.55353e-10	6.5741e-10	1.32098	PHYHD1
7893	-6.40002	NA	1.55353e-10	6.5741e-10	0.69887	DNAH7
7640	6.40002	NA	1.55353e-10	6.5741e-10	1.40191	PPP2R2B
5314	6.40002	NA	1.55353e-10	6.5741e-10	1.72635	LRRC8D
4011	6.40002	NA	1.55353e-10	6.5741e-10	1.45759	LOC100288902
18086	-6.39665	NA	1.58821e-10	6.70979e-10	0.734812	FBXO15
8395	6.39665	NA	1.58821e-10	6.70979e-10	2.56163	RUSC1-AS1
1384	6.39665	NA	1.58821e-10	6.70979e-10	2.59933	ARHGAP30
21557	6.39328	NA	1.62365e-10	6.84446e-10	1.28045	RNF208
11906	-6.39328	NA	1.62365e-10	6.84446e-10	0.513884	USP39
2737	6.39328	NA	1.62365e-10	6.84446e-10	1.55463	CAV2
2517	-6.39328	NA	1.62365e-10	6.84446e-10	0.727243	TMEM91
20833	6.38991	NA	1.65986e-10	6.95895e-10	1.31275	PER1
19695	-6.38991	NA	1.65986e-10	6.95895e-10	0.343963	ZNF688
19444	-6.38991	NA	1.65986e-10	6.95895e-10	0.714065	BLVRB
18962	-6.38991	NA	1.65986e-10	6.95895e-10	0.561627	LRRFIP1
18570	-6.38991	NA	1.65986e-10	6.95895e-10	0.725976	MEOX2
17001	-6.38991	NA	1.65986e-10	6.95895e-10	0.441384	ATAD3A
9188	6.38991	NA	1.65986e-10	6.95895e-10	2.07999	C6orf15
8688	6.38991	NA	1.65986e-10	6.95895e-10	1.46349	ROGDI
5591	6.38991	NA	1.65986e-10	6.95895e-10	1.60875	RECK
3399	-6.38991	NA	1.65986e-10	6.95895e-10	0.368723	SPRYD3
18629	-6.38654	NA	1.69686e-10	7.10632e-10	0.574014	PP14571
15529	-6.38654	NA	1.69686e-10	7.10632e-10	0.70811	SAP18
17118	-6.38316	NA	1.73466e-10	7.2528e-10	0.0521447	RPS4XP6
12199	-6.38316	NA	1.73466e-10	7.2528e-10	0.659673	SIKE1
10428	-6.38316	NA	1.73466e-10	7.2528e-10	0.704559	PLEKHM3
20586	-6.37979	NA	1.77329e-10	7.39821e-10	0.854894	RBBP5
19762	6.37979	NA	1.77329e-10	7.39821e-10	2.66974	MYO6
14835	6.37979	NA	1.77329e-10	7.39821e-10	1.64357	HSP90AA1
12038	-6.37979	NA	1.77329e-10	7.39821e-10	0.522	SOD3
17364	6.37642	NA	1.81276e-10	7.54648e-10	1.50402	AIM2
16095	6.37642	NA	1.81276e-10	7.54648e-10	2.24343	ADAMTS9
8960	6.37642	NA	1.81276e-10	7.54648e-10	1.6605	ALCAM
1162	6.37642	NA	1.81276e-10	7.54648e-10	1.42094	GALNTL2
13331	-6.37305	NA	1.85308e-10	7.68938e-10	0.646017	PSMB2
11875	-6.37305	NA	1.85308e-10	7.68938e-10	0.712558	CKM
7613	-6.37305	NA	1.85308e-10	7.68938e-10	0.731233	LYPD6B
4638	-6.37305	NA	1.85308e-10	7.68938e-10	0.602678	SLC48A1
3927	6.37305	NA	1.85308e-10	7.68938e-10	1.6032	AKAP12
3383	-6.37305	NA	1.85308e-10	7.68938e-10	0.579556	MSH3
14765	-6.36968	NA	1.89428e-10	7.84341e-10	0.57034	SRPX
12465	-6.36968	NA	1.89428e-10	7.84341e-10	0.563887	MTMR1
3523	-6.36968	NA	1.89428e-10	7.84341e-10	0.751331	REPS2
1447	-6.36968	NA	1.89428e-10	7.84341e-10	0.73982	FBXL16
20905	6.3663	NA	1.93638e-10	7.9876e-10	1.99606	SLAIN1
16714	-6.3663	NA	1.93638e-10	7.9876e-10	0.742806	LRRN4CL
12932	6.3663	NA	1.93638e-10	7.9876e-10	3.67726	RBM34
8510	-6.3663	NA	1.93638e-10	7.9876e-10	0.546772	FBXL7
3737	-6.3663	NA	1.93638e-10	7.9876e-10	0.808197	LOC440700
2055	-6.3663	NA	1.93638e-10	7.9876e-10	0.781555	CFHR3
1359	6.3663	NA	1.93638e-10	7.9876e-10	1.48826	ADIPOR1
18704	-6.36293	NA	1.97939e-10	8.15625e-10	0.536568	RGS22
4834	-6.36293	NA	1.97939e-10	8.15625e-10	0.668175	C1orf97
19934	6.35956	NA	2.02333e-10	8.31503e-10	18.4225	CPSF3
16211	-6.35956	NA	2.02333e-10	8.31503e-10	0.516712	ZNF799
16010	-6.35956	NA	2.02333e-10	8.31503e-10	0.582666	PITPNM3
7020	6.35956	NA	2.02333e-10	8.31503e-10	2.92704	RAD50
4147	6.35956	NA	2.02333e-10	8.31503e-10	1.94712	BTF3P11
20828	-6.35282	NA	2.11409e-10	8.67411e-10	0.669176	RPS23
19635	6.35282	NA	2.11409e-10	8.67411e-10	1.57189	MDP1
17300	-6.35282	NA	2.11409e-10	8.67411e-10	0.610316	DUSP4
16239	-6.34944	NA	2.16095e-10	8.86165e-10	0.191434	CEP72
18520	6.34607	NA	2.20882e-10	9.04832e-10	1.38022	C12orf51
17651	-6.34607	NA	2.20882e-10	9.04832e-10	0.382678	MZT2B
5275	6.3427	NA	2.25773e-10	9.21921e-10	1.40708	MIRLET7BHG
4995	-6.3427	NA	2.25773e-10	9.21921e-10	0.746481	JPH2
4347	-6.3427	NA	2.25773e-10	9.21921e-10	0.481499	KIF13B
3800	-6.3427	NA	2.25773e-10	9.21921e-10	0.779937	TLE3
744	-6.3427	NA	2.25773e-10	9.21921e-10	0.631895	LOC157381
159	6.3427	NA	2.25773e-10	9.21921e-10	1.73379	RMND5B
18294	6.33933	NA	2.3077e-10	9.39331e-10	2.10803	LOC100289388
17708	6.33933	NA	2.3077e-10	9.39331e-10	1.38632	SEMA7A
15295	6.33933	NA	2.3077e-10	9.39331e-10	1.37349	FLJ23152
12966	6.33933	NA	2.3077e-10	9.39331e-10	1.52904	LOC100128278
7937	-6.33933	NA	2.3077e-10	9.39331e-10	0.635034	EPT1
6214	6.33933	NA	2.3077e-10	9.39331e-10	1.24352	SLIT2
16764	-6.33596	NA	2.35874e-10	9.57574e-10	0.761588	NOP2
15462	6.33596	NA	2.35874e-10	9.57574e-10	1.31406	NDFIP1
14959	6.33596	NA	2.35874e-10	9.57574e-10	1.49665	CTTNBP2
8098	6.33596	NA	2.35874e-10	9.57574e-10	2.34656	SCCPDH
7182	6.33596	NA	2.35874e-10	9.57574e-10	1.465	POLK
20125	6.33258	NA	2.41089e-10	9.78228e-10	1.48268	KITLG
19226	-6.32921	NA	2.46416e-10	9.97738e-10	0.799658	NECAB3
11180	-6.32921	NA	2.46416e-10	9.97738e-10	0.711884	RPL41
2801	6.32921	NA	2.46416e-10	9.97738e-10	2.35515	KDM2B
2530	-6.32921	NA	2.46416e-10	9.97738e-10	0.743157	MLKL
12483	-6.32584	NA	2.51859e-10	1.0187e-09	0.215951	BHLHE41
1979	-6.32584	NA	2.51859e-10	1.0187e-09	0.492415	MATN2
20477	6.32247	NA	2.57418e-10	1.039e-09	1.17881	C11orf86
20419	6.32247	NA	2.57418e-10	1.039e-09	1.4076	MAPKBP1
6054	-6.32247	NA	2.57418e-10	1.039e-09	0.623845	ZUFSP
2704	6.32247	NA	2.57418e-10	1.039e-09	1.59235	MAGEL2
19745	-6.3191	NA	2.63098e-10	1.05804e-09	0.48491	PTPN2
17930	-6.3191	NA	2.63098e-10	1.05804e-09	0.598408	DSG3
12813	-6.3191	NA	2.63098e-10	1.05804e-09	0.640278	TAP1
10458	-6.3191	NA	2.63098e-10	1.05804e-09	0.467864	TLX1NB
10254	6.3191	NA	2.63098e-10	1.05804e-09	1.43126	DKC1
5687	6.3191	NA	2.63098e-10	1.05804e-09	1.4823	STRADB
3925	6.3191	NA	2.63098e-10	1.05804e-09	1.33947	NCRNA00239
20576	-6.31572	NA	2.689e-10	1.07799e-09	0.763263	PRICKLE2
19889	6.31572	NA	2.689e-10	1.07799e-09	1.43574	RGL3
19376	-6.31572	NA	2.689e-10	1.07799e-09	0.582288	GPR124
19020	6.31572	NA	2.689e-10	1.07799e-09	1.33047	RPL9
15096	6.31572	NA	2.689e-10	1.07799e-09	2.08213	MLIP
7718	-6.31572	NA	2.689e-10	1.07799e-09	0.67023	IFI16
18862	6.31235	NA	2.74826e-10	1.10003e-09	1.37539	MAMDC2
8742	6.31235	NA	2.74826e-10	1.10003e-09	1.52297	IGBP1
7933	-6.31235	NA	2.74826e-10	1.10003e-09	0.647637	C9orf140
15175	-6.30898	NA	2.8088e-10	1.1225e-09	0.545454	NUDT16
13825	-6.30898	NA	2.8088e-10	1.1225e-09	0.733925	PTPLAD1
4488	-6.30898	NA	2.8088e-10	1.1225e-09	0.246028	RAB7B
19802	6.30561	NA	2.87065e-10	1.14365e-09	1.44559	ACAN
18713	6.30561	NA	2.87065e-10	1.14365e-09	1.80888	HIST1H2BH
16156	6.30561	NA	2.87065e-10	1.14365e-09	1.32398	CBS
7720	-6.30561	NA	2.87065e-10	1.14365e-09	0.677982	APOO
3183	-6.30561	NA	2.87065e-10	1.14365e-09	0.626779	TARBP2
940	6.30561	NA	2.87065e-10	1.14365e-09	1.28133	GPX7
18677	6.30224	NA	2.93382e-10	1.1634e-09	1.64055	GREB1L
18242	6.30224	NA	2.93382e-10	1.1634e-09	1.64532	RTN4IP1
15311	-6.30224	NA	2.93382e-10	1.1634e-09	0.669035	VEZT
15115	-6.30224	NA	2.93382e-10	1.1634e-09	0.590374	KRT86
13744	-6.30224	NA	2.93382e-10	1.1634e-09	0.534168	BARD1
11682	6.30224	NA	2.93382e-10	1.1634e-09	2.24241	OXGR1
5310	6.30224	NA	2.93382e-10	1.1634e-09	1.58398	BRI3BP
2845	6.30224	NA	2.93382e-10	1.1634e-09	2.04024	CHRM1
918	6.30224	NA	2.93382e-10	1.1634e-09	1.51661	CHORDC1
14863	-6.29886	NA	2.99835e-10	1.18654e-09	0.75275	STAMBP
9073	6.29886	NA	2.99835e-10	1.18654e-09	1.41775	C19orf51
8141	-6.29886	NA	2.99835e-10	1.18654e-09	0.64745	SLPI
5268	6.29886	NA	2.99835e-10	1.18654e-09	1.25317	OLFML3
5725	-6.29549	NA	3.06426e-10	1.21137e-09	0.448898	TNFRSF1B
3584	6.29549	NA	3.06426e-10	1.21137e-09	1.28573	RFC5
19560	6.29212	NA	3.13159e-10	1.23482e-09	1.68107	FYN
18946	6.29212	NA	3.13159e-10	1.23482e-09	1.39974	ABCC11
16716	6.29212	NA	3.13159e-10	1.23482e-09	1.36421	LTBP3
15456	-6.29212	NA	3.13159e-10	1.23482e-09	0.614811	ANGPTL1
15418	6.29212	NA	3.13159e-10	1.23482e-09	1.61409	DKK3
20119	-6.28875	NA	3.20036e-10	1.25935e-09	0.676535	GREM2
16170	6.28875	NA	3.20036e-10	1.25935e-09	1.36565	LTBP2
2496	6.28875	NA	3.20036e-10	1.25935e-09	1.39604	ISM1
2040	6.28875	NA	3.20036e-10	1.25935e-09	2.01933	C17orf72
18074	6.28538	NA	3.27061e-10	1.28436e-09	1.32483	SLC25A35
16475	6.28538	NA	3.27061e-10	1.28436e-09	1.3359	LOC100130856
15167	6.28538	NA	3.27061e-10	1.28436e-09	1.8779	C14orf139
11669	6.28538	NA	3.27061e-10	1.28436e-09	1.7615	PHPT1
5539	-6.282	NA	3.34236e-10	1.31187e-09	0.078165	PTGER4
15019	6.27863	NA	3.41564e-10	1.33927e-09	1.75025	FCRL5
2733	6.27863	NA	3.41564e-10	1.33927e-09	1.23255	SGK1
12787	6.27526	NA	3.4905e-10	1.36722e-09	2.19624	CCDC144NL
6603	-6.27526	NA	3.4905e-10	1.36722e-09	0.547789	SYNC
21524	-6.27189	NA	3.56696e-10	1.39291e-09	0.645329	MAP7D1
19127	-6.27189	NA	3.56696e-10	1.39291e-09	0.684267	HTRA1
10478	-6.27189	NA	3.56696e-10	1.39291e-09	0.759822	UBAP2L
8617	6.27189	NA	3.56696e-10	1.39291e-09	1.44705	TCP11L1
7209	-6.27189	NA	3.56696e-10	1.39291e-09	0.587283	CMPK1
5322	6.27189	NA	3.56696e-10	1.39291e-09	1.30488	TFDP2
21373	-6.26852	NA	3.64504e-10	1.4198e-09	0.747037	C3orf26
18637	-6.26852	NA	3.64504e-10	1.4198e-09	0.433651	NEBL
9428	-6.26852	NA	3.64504e-10	1.4198e-09	0.732308	LARP4
8633	6.26852	NA	3.64504e-10	1.4198e-09	1.33356	LOC100170939
6324	-6.26852	NA	3.64504e-10	1.4198e-09	0.832555	SPON1
17572	6.26514	NA	3.7248e-10	1.44867e-09	1.60044	CYYR1
16358	6.26514	NA	3.7248e-10	1.44867e-09	1.45269	SMCHD1
11215	6.26514	NA	3.7248e-10	1.44867e-09	1.4564	VEZF1
8498	-6.26177	NA	3.80626e-10	1.4796e-09	0.601724	IRX1
8456	-6.2584	NA	3.88946e-10	1.51118e-09	0.550713	C13orf18
18161	6.25503	NA	3.97444e-10	1.54108e-09	1.49518	HNRPDL
17126	6.25503	NA	3.97444e-10	1.54108e-09	1.38938	CLDN16
13898	-6.25503	NA	3.97444e-10	1.54108e-09	0.670852	FGF7
7213	6.25503	NA	3.97444e-10	1.54108e-09	1.39396	ARFIP1
7457	-6.25166	NA	4.06122e-10	1.57394e-09	0.665755	EPB41L2
20027	-6.24828	NA	4.14986e-10	1.60667e-09	0.656099	CYP4Z1
9157	6.24828	NA	4.14986e-10	1.60667e-09	1.27666	ABCB8
16433	6.24491	NA	4.24038e-10	1.64089e-09	2.90756	MPHOSPH9
17619	-6.24154	NA	4.33282e-10	1.67245e-09	0.725038	TMEM38A
15387	6.24154	NA	4.33282e-10	1.67245e-09	3.91726	FBLN1
12838	-6.24154	NA	4.33282e-10	1.67245e-09	0.642876	RHOJ
7081	6.24154	NA	4.33282e-10	1.67245e-09	1.62232	CCDC129
5074	-6.24154	NA	4.33282e-10	1.67245e-09	0.662575	C10orf57
21241	6.23817	NA	4.42724e-10	1.70462e-09	1.64927	IL18BP
20435	6.23817	NA	4.42724e-10	1.70462e-09	1.92949	PPAT
11885	-6.23817	NA	4.42724e-10	1.70462e-09	0.0318098	ZBTB4
9795	-6.23817	NA	4.42724e-10	1.70462e-09	0.799682	NPAS1
6978	-6.23817	NA	4.42724e-10	1.70462e-09	0.212373	EPOR
14840	6.2348	NA	4.52366e-10	1.74e-09	1.46727	TSC1
9562	-6.2348	NA	4.52366e-10	1.74e-09	0.215455	ZMAT1
[truncated: 11,987 more rows]

## Sheet: SAM MOC2 vs MOC3
Row	d.value	stdev	rawp	q.value	R.fold
3099	10.4268	NA	0	0	2.13422	FOXA1
1568	10.3944	NA	0	0	1.55462	GATA3
7558	10.2501	NA	0	0	1.84241	MLPH
20085	10.2144	NA	0	0	1.93078	FOXC1
18363	10.096	NA	0	0	2.17849	PSAT1
15712	10.0944	NA	0	0	1.54852	CXorf61
5	10.0263	NA	0	0	1.8327	HIST1H1A
12350	9.88036	NA	0	0	1.83072	HORMAD1
4392	9.80738	NA	0	0	2.30312	AGR3
695	9.78468	NA	0	0	2.29335	B3GNT5
8749	9.75063	NA	0	0	2.53209	AR
5846	-9.75063	NA	0	0	0.602629	UGT8
3684	9.72144	NA	0	0	1.48066	SPDEF
6823	9.71333	NA	0	0	1.53527	SLC43A3
20379	-9.67766	NA	0	0	0.410203	TBC1D9
18483	9.66306	NA	0	0	2.26643	SGOL1
6712	9.65333	NA	0	0	1.59252	FANCA
6168	-9.60306	NA	0	0	0.521397	TTK
3966	9.60306	NA	0	0	2.19307	CCNE1
19249	9.59333	NA	0	0	1.78035	DIAPH3
15419	9.56415	NA	0	0	1.85747	MCM10
754	9.55117	NA	0	0	1.98699	BCL11A
15204	-9.5382	NA	0	0	0.678661	CDCA7
9487	9.53334	NA	0	0	2.23059	TTC6
8408	9.51063	NA	0	0	1.9848	GABBR2
20466	-9.50901	NA	0	0	0.530102	STIL
8394	9.47982	NA	0	0	2.41455	YBX1
5777	-9.47658	NA	0	0	0.54296	CENPA
8518	9.47009	NA	0	0	1.17838	E2F3
17484	-9.45874	NA	0	0	0.595271	FANCB
20115	9.41496	NA	0	0	1.8096	VGLL1
18062	9.40847	NA	0	0	1.32232	RAD54L
19330	-9.32901	NA	0	0	0.569662	HAPLN3
3163	9.3128	NA	0	0	1.64768	AGR2
1958	-9.30956	NA	0	0	0.481778	CDCA2
17632	-9.30307	NA	0	0	0.531834	IGF2BP3
12566	9.30145	NA	0	0	1.41449	ANXA9
3758	9.28685	NA	0	0	2.34562	CHEK1
2943	9.27712	NA	0	0	2.28662	PPP1R14C
6658	9.26253	NA	0	0	1.49233	CEP55
4969	9.22361	NA	0	0	1.33872	FAM171A1
3167	-9.20415	NA	0	0	0.572613	XBP1
1715	9.19604	NA	0	0	1.61439	LEMD1
17078	9.18469	NA	0	0	1.89822	STAC
15306	-9.18307	NA	0	0	0.720909	FBP1
1593	-9.17334	NA	0	0	0.829398	CA12
7101	-9.17172	NA	0	0	0.467732	TBX19
9715	9.1701	NA	0	0	1.31389	ANLN
13804	-9.14902	NA	0	0	0.462423	ZNF695
5195	-9.14577	NA	0	0	0.447335	ATL2
2912	-9.14577	NA	0	0	0.648724	EZH2
5390	9.14253	NA	0	0	1.83452	CENPW
15418	9.1328	NA	0	0	1.64456	CDCA8
16161	-9.12632	NA	0	0	0.523566	CCNA2
12347	9.12632	NA	0	0	2.93034	BUB1
21130	9.12307	NA	0	0	1.79355	CDC25A
12648	9.10037	NA	0	0	1.37168	KRT16
4834	-9.09875	NA	0	0	0.67302	SLC9A6
6948	9.09551	NA	0	0	1.66383	SKA3
866	9.08415	NA	0	0	1.75437	SLC44A4
3501	-9.07767	NA	0	0	0.694114	CLSPN
3493	-9.05983	NA	0	0	0.480489	CTSL2
15662	9.05497	NA	0	0	1.51396	CENPN
13282	9.05334	NA	0	0	1.74109	LRP8
13361	-9.04686	NA	0	0	0.466402	ERBB4
9290	-9.04686	NA	0	0	0.577551	ESR1
4853	-9.04361	NA	0	0	0.646063	DEPDC1
12492	-9.01929	NA	0	0	0.463658	PALM
8452	9.00632	NA	0	0	1.511	CENPO
15688	9.00307	NA	0	0	1.74138	GCNT2
3521	-9.00145	NA	0	0	0.49061	TFF3
4277	8.9901	NA	0	0	1.75685	HJURP
6200	8.98362	NA	0	0	1.86017	FAM111B
17485	-8.95929	NA	0	0	0.762378	SFT2D2
8784	8.95929	NA	0	0	1.4851	NDC80
6639	8.95443	NA	0	0	3.25387	ROPN1
14982	8.95118	NA	0	0	1.77118	DNALI1
15327	-8.94632	NA	0	0	0.560047	MTHFD1L
12204	-8.93983	NA	0	0	0.659049	PTCHD1
1141	-8.93821	NA	0	0	0.670185	FBN3
18682	-8.93497	NA	0	0	0.650942	PRKX
8041	-8.93497	NA	0	0	0.675932	RBL1
12195	-8.91713	NA	0	0	0.619785	MELK
3495	-8.90578	NA	0	0	0.798468	LOC100131541
8651	-8.89443	NA	0	0	0.450661	E2F2
202	8.88956	NA	0	0	2.00375	SLC22A5
16791	8.88632	NA	0	0	1.51093	C15orf42
15920	8.87983	NA	0	0	1.37742	KIF14
13835	-8.8701	NA	0	0	0.484429	CDT1
8583	8.86848	NA	0	0	1.43229	SMC4
18083	-8.85875	NA	0	0	0.606826	SLC7A8
16483	8.85065	NA	0	0	1.9724	TPX2
18276	8.84416	NA	0	0	1.31852	RHOB
13437	8.84092	NA	0	0	2.07401	KIF2C
283	8.83929	NA	0	0	2.1063	CTPS
7910	-8.83767	NA	0	0	0.590458	CRYAB
5515	-8.83767	NA	0	0	0.556952	HRK
13121	-8.82632	NA	0	0	0.674618	RNF145
8517	8.82632	NA	0	0	2.3121	KIFC1
2133	8.8247	NA	0	0	1.76964	TRIP13
19368	8.82308	NA	0	0	1.29075	TTC8
9160	-8.82146	NA	0	0	0.591343	EXO1
18911	8.81984	NA	0	0	1.30702	BLM
9684	8.81497	NA	0	0	1.57498	GMPS
21525	8.80362	NA	0	0	1.65016	CDC45
3156	-8.80362	NA	0	0	0.580904	CCDC82
15291	8.79227	NA	0	0	1.43638	GABRP
17194	8.79065	NA	0	0	1.96757	CENPF
15084	-8.7874	NA	0	0	0.431705	CDCA3
16792	8.78254	NA	0	0	1.58172	GTSE1
5835	8.78254	NA	0	0	2.50813	E2F1
9007	-8.77443	NA	0	0	0.438585	CCDC125
12131	-8.76632	NA	0	0	0.698374	MCM3
8090	8.76146	NA	0	0	1.46387	PTTG2
3940	8.75984	NA	0	0	1.87972	FAM72D
14580	-8.75821	NA	0	0	0.412653	SRPK1
7911	-8.75659	NA	0	0	0.585428	ASPM
2944	8.75659	NA	0	0	1.53369	MKI67
5279	-8.75011	NA	0	0	0.474794	CHODL
16620	-8.74849	NA	0	0	0.667902	CENPI
20035	-8.73713	NA	0	0	0.551672	IQGAP3
21841	-8.73551	NA	0	0	0.471947	PM20D2
3375	-8.72578	NA	0	0	0.461497	WNT6
2349	8.72416	NA	0	0	4.67404	EN1
9241	8.70957	NA	0	0	1.46995	PDSS1
1670	-8.70957	NA	0	0	0.506911	CDCA5
20345	-8.70308	NA	0	0	0.347145	THSD4
6099	-8.70146	NA	0	0	0.557422	PAK1IP1
8783	8.67714	NA	0	0	1.62834	NCAPG2
581	8.66741	NA	0	0	1.36184	FOXM1
4873	-8.66092	NA	0	0	0.591915	MCM8
8182	8.65605	NA	0	0	1.52855	ANP32E
4986	-8.64957	NA	0	0	0.759537	C17orf28
5941	8.6366	NA	0	0	1.27985	GPR12
11264	8.63173	NA	0	0	1.57386	REEP6
14817	8.63011	NA	0	0	1.56695	SCUBE2
18349	-8.62524	NA	0	0	0.432247	DSC2
5741	-8.62038	NA	0	0	0.528776	STOX2
7966	-8.61714	NA	0	0	0.449446	LOC648149
6854	8.61714	NA	0	0	1.42026	POLQ
11470	-8.61389	NA	0	0	0.755922	MYB
1366	8.61065	NA	0	0	1.26858	AFF3
2389	8.60903	NA	0	0	2.01726	GPR160
15587	-8.5993	NA	0	0	0.459354	SKA1
12956	8.5993	NA	0	0	1.75843	PIF1
2674	-8.57497	NA	0	0	0.848086	NME3
1926	-8.57497	NA	0	0	0.648722	FAM72A
12804	-8.57173	NA	0	0	0.747167	BBS4
7187	8.57173	NA	0	0	1.45706	IFNAR2
6737	8.57011	NA	0	0	1.44456	FLJ45983
3568	8.57011	NA	0	0	1.64184	KIF4A
14439	-8.54741	NA	0	0	0.771596	CCNB2
5717	8.54741	NA	0	0	1.4774	UBE2T
2480	-8.53119	NA	0	0	0.761109	PLCG2
7653	8.52957	NA	0	0	1.39081	NUF2
16999	8.52471	NA	0	0	1.83608	MMS22L
3100	8.52308	NA	0	0	2.03788	CHRM3
8032	-8.52146	NA	0	0	0.528114	GPSM2
19723	8.51822	NA	0	0	1.54615	SPOPL
6276	8.5166	NA	0	0	2.00596	PLEKHG1
321	8.50849	NA	0	0	1.93951	PFDN5
5149	8.50038	NA	0	0	1.50422	MAPT
9168	-8.48741	NA	0	0	0.487179	FAM123B
3159	-8.48741	NA	0	0	0.469743	CREB3L2
4209	8.48579	NA	0	0	2.79507	OTX1
6684	8.48092	NA	0	0	1.70462	ZCCHC24
9642	8.47119	NA	0	0	1.79997	MID1
18391	-8.46957	NA	0	0	0.511192	LMNB2
8949	8.46633	NA	0	0	1.59493	GINS1
1121	-8.46633	NA	0	0	0.489646	C4orf34
7917	-8.46308	NA	0	0	0.508385	UBE2C
1671	-8.45011	NA	0	0	0.528634	RFC4
3337	-8.44849	NA	0	0	0.512351	TRIM2
15215	8.44687	NA	0	0	1.62548	SPARCL1
19949	8.44363	NA	0	0	1.6886	KIF20A
19762	8.42903	NA	0	0	2.83628	NCAPG
3488	-8.42903	NA	0	0	0.512796	MRAS
3157	-8.42903	NA	0	0	0.576676	SIDT1
20015	-8.42092	NA	0	0	0.641084	UHRF1
3314	-8.40633	NA	0	0	0.604241	FERMT1
3585	8.40471	NA	0	0	2.2326	UBASH3B
9148	-8.39336	NA	0	0	0.576802	DLGAP5
4539	8.39336	NA	0	0	1.36348	GAMT
732	-8.38849	NA	0	0	0.51843	KIAA1370
5562	8.38687	NA	0	0	1.99118	C1orf135
7999	8.37876	NA	0	0	2.293	LY6D
3565	8.36741	NA	0	0	1.62204	INCENP
5903	8.36092	NA	0	0	1.88628	FAM54A
16179	-8.35606	NA	0	0	0.48212	MET
13598	8.35606	NA	0	0	2.09366	PTTG1
3941	8.34633	NA	0	0	1.30144	DEGS2
3343	-8.34633	NA	0	0	0.533076	STMN1
2155	-8.34309	NA	0	0	0.595222	LOC283454
17630	-8.33822	NA	0	0	0.688221	RARRES1
20887	-8.33011	NA	0	0	0.768282	COL14A1
912	-8.33011	NA	0	0	0.577558	TCF19
1530	-8.32687	NA	0	0	0.533048	ARHGAP11B
2131	8.32363	NA	0	0	1.64779	GSG2
12473	-8.30741	NA	0	0	0.595715	MASTL
1504	8.30741	NA	0	0	1.78742	SLC6A2
18482	8.30579	NA	0	0	1.68652	CASC5
18875	8.30417	NA	0	0	1.34804	INPP4B
5301	-8.2993	NA	0	0	0.678333	NCOA7
3340	-8.29282	NA	0	0	0.67018	FAM47E
12639	8.28471	NA	2.22045e-16	7.80724e-15	1.74101	FANCI
3102	8.28147	NA	2.22045e-16	7.80724e-15	1.48784	AURKB
20278	8.27985	NA	2.22045e-16	7.80724e-15	2.0614	MFGE8
3497	-8.27174	NA	2.22045e-16	7.80724e-15	0.657705	DYNLRB2
15999	8.26687	NA	2.22045e-16	7.80724e-15	1.80837	DACH1
15124	8.26525	NA	2.22045e-16	7.80724e-15	1.70082	PROM1
13120	-8.26525	NA	2.22045e-16	7.80724e-15	0.69209	OR7E156P
3411	8.26201	NA	2.22045e-16	7.80724e-15	1.86197	NEK2
13905	-8.25228	NA	2.22045e-16	7.80724e-15	0.530568	TIMM8A
208	-8.24579	NA	2.22045e-16	7.80724e-15	0.734737	PLK4
3338	-8.24093	NA	2.22045e-16	7.80724e-15	0.526733	GPR19
14965	8.23931	NA	2.22045e-16	7.80724e-15	1.27507	LAMA2
9143	-8.23931	NA	2.22045e-16	7.80724e-15	0.565618	FANCE
17948	-8.23768	NA	2.22045e-16	7.80724e-15	0.647953	FLJ25917
7450	8.23768	NA	2.22045e-16	7.80724e-15	1.48622	C6orf97
17137	8.23606	NA	2.22045e-16	7.80724e-15	1.60318	RGMA
7907	-8.23606	NA	2.22045e-16	7.80724e-15	0.438455	RANBP1
5693	-8.22795	NA	2.22045e-16	7.80724e-15	0.535263	OR7E24
6629	-8.22633	NA	2.22045e-16	7.80724e-15	0.660874	TGFB3
4912	8.22309	NA	2.22045e-16	7.80724e-15	1.29242	RNASEH2A
16288	-8.22147	NA	2.22045e-16	7.80724e-15	0.786265	LOC145837
12288	-8.2166	NA	2.22045e-16	7.80724e-15	0.529854	SKP2
9133	-8.2166	NA	2.22045e-16	7.80724e-15	0.467095	TMSB15A
1297	-8.2166	NA	2.22045e-16	7.80724e-15	0.580033	CDK1
18152	8.21012	NA	2.22045e-16	7.80724e-15	1.41114	SLC7A5
7241	8.21012	NA	2.22045e-16	7.80724e-15	1.77311	CHAF1B
4573	8.2085	NA	2.22045e-16	7.80724e-15	1.85142	CYP27C1
1609	-8.2085	NA	2.22045e-16	7.80724e-15	0.661262	KIF23
15219	8.20525	NA	2.22045e-16	7.80724e-15	1.58614	TCF7L1
12138	8.20525	NA	2.22045e-16	7.80724e-15	2.14316	SPC25
9732	-8.20525	NA	2.22045e-16	7.80724e-15	0.636936	ABAT
8425	8.19877	NA	2.22045e-16	7.80724e-15	1.26164	C5orf46
15649	8.19066	NA	2.22045e-16	7.80724e-15	1.5386	CDC20
20856	8.18093	NA	2.22045e-16	7.80724e-15	2.23685	LMNB1
9742	-8.17768	NA	2.22045e-16	7.80724e-15	0.717169	MSN
16171	-8.16471	NA	2.22045e-16	7.80724e-15	0.521815	RAB17
12622	8.16309	NA	2.22045e-16	7.80724e-15	1.30036	NOSTRIN
333	-8.16309	NA	2.22045e-16	7.80724e-15	0.713801	KNTC1
9187	8.15985	NA	4.44089e-16	1.47031e-14	2.06084	OR7E104P
15071	8.15498	NA	4.44089e-16	1.47031e-14	1.44604	TRIM29
42	8.15174	NA	4.44089e-16	1.47031e-14	1.94414	JRKL
7672	-8.15012	NA	4.44089e-16	1.47031e-14	0.561401	KDM4B
12958	8.14687	NA	4.44089e-16	1.47031e-14	2.00079	LONRF2
502	8.12904	NA	4.44089e-16	1.47031e-14	1.58587	C13orf34
5584	8.12742	NA	4.44089e-16	1.47031e-14	1.74174	RACGAP1
5613	8.12579	NA	4.44089e-16	1.47031e-14	1.23293	CXXC5
14896	8.1112	NA	4.44089e-16	1.47031e-14	1.40241	PHGDH
6061	-8.1112	NA	4.44089e-16	1.47031e-14	0.599259	LIMA1
17047	8.10471	NA	4.44089e-16	1.47031e-14	1.38273	PRC1
16909	8.10471	NA	4.44089e-16	1.47031e-14	1.44488	ZNF367
6162	-8.10309	NA	4.44089e-16	1.47031e-14	0.767902	BUB1B
11945	-8.09985	NA	4.44089e-16	1.47031e-14	0.601548	SGOL2
9134	-8.09985	NA	4.44089e-16	1.47031e-14	0.551572	LRRC56
20836	-8.09823	NA	6.66134e-16	2.07621e-14	0.691794	C21orf91
6161	-8.09336	NA	6.66134e-16	2.07621e-14	0.652796	SLC6A14
19881	-8.09174	NA	6.66134e-16	2.07621e-14	0.481284	ANKRD30A
18949	8.09174	NA	6.66134e-16	2.07621e-14	1.75088	KIF15
9318	8.09174	NA	6.66134e-16	2.07621e-14	4.18462	PKMYT1
3499	-8.09174	NA	6.66134e-16	2.07621e-14	0.653462	POLD1
15173	8.09012	NA	6.66134e-16	2.07621e-14	1.36936	ATAD5
21818	-8.0885	NA	6.66134e-16	2.07621e-14	0.764506	ORC1
14494	8.08201	NA	6.66134e-16	2.07621e-14	1.75657	CDK6
6836	8.08201	NA	6.66134e-16	2.07621e-14	1.68556	FZD9
6623	8.07877	NA	6.66134e-16	2.07621e-14	1.31722	SCN4B
6011	8.07877	NA	6.66134e-16	2.07621e-14	1.55147	TMEM144
16786	8.07066	NA	6.66134e-16	2.07621e-14	1.40773	CHRNA5
9515	-8.07066	NA	6.66134e-16	2.07621e-14	0.787571	SRSF12
6875	8.06742	NA	6.66134e-16	2.07621e-14	3.54727	DHTKD1
17517	8.06093	NA	6.66134e-16	2.07621e-14	1.59282	KLHDC9
12197	-8.04796	NA	8.88178e-16	2.71849e-14	0.691288	KCNK5
13288	8.04147	NA	8.88178e-16	2.71849e-14	2.05277	MAP2
3727	-8.04147	NA	8.88178e-16	2.71849e-14	0.57941	TROAP
19958	8.03823	NA	8.88178e-16	2.71849e-14	2.72353	POP1
4789	-8.03012	NA	8.88178e-16	2.71849e-14	0.707166	RAD51AP1
19150	8.02526	NA	1.11022e-15	3.26878e-14	1.29227	BIRC5
19782	8.02363	NA	1.11022e-15	3.26878e-14	1.5987	DBF4
19358	-8.02363	NA	1.11022e-15	3.26878e-14	0.449652	ANXA1
15997	-8.02201	NA	1.11022e-15	3.26878e-14	0.544988	GINS3
14608	8.01066	NA	1.11022e-15	3.26878e-14	1.51052	MSLN
5689	-8.01066	NA	1.11022e-15	3.26878e-14	0.623396	WDR62
17475	8.00904	NA	1.11022e-15	3.26878e-14	1.6223	CENPE
9145	-8.00742	NA	1.11022e-15	3.26878e-14	0.708972	PPARA
18286	8.0058	NA	1.11022e-15	3.26878e-14	2.42597	ART3
6763	8.0058	NA	1.11022e-15	3.26878e-14	1.7116	BK250D10.8
3436	-8.0058	NA	1.11022e-15	3.26878e-14	0.492053	CCNE2
3332	-8.00093	NA	1.33227e-15	3.81687e-14	0.494142	EIF2C2
18281	7.99769	NA	1.33227e-15	3.81687e-14	1.30886	RFWD3
5396	7.99769	NA	1.33227e-15	3.81687e-14	2.5351	TMEM25
3721	-7.99445	NA	1.33227e-15	3.81687e-14	0.669588	PCP2
16919	7.98958	NA	1.33227e-15	3.81687e-14	1.26606	WWP1
3492	-7.98958	NA	1.33227e-15	3.81687e-14	0.582901	UCK2
1865	7.98958	NA	1.33227e-15	3.81687e-14	1.67717	LPIN1
18583	7.98472	NA	1.33227e-15	3.81687e-14	1.60155	DTL
1507	7.97985	NA	1.55431e-15	4.35048e-14	1.64679	MARCO
8089	7.97823	NA	1.55431e-15	4.35048e-14	1.80186	ABCC8
3849	-7.97012	NA	1.55431e-15	4.35048e-14	0.603475	LOC440335
12005	7.9685	NA	1.55431e-15	4.35048e-14	1.73828	AMD1
8696	7.96688	NA	1.55431e-15	4.35048e-14	1.87082	WDHD1
7811	-7.96688	NA	1.55431e-15	4.35048e-14	0.627878	ACADSB
19675	-7.96526	NA	1.55431e-15	4.35048e-14	0.726425	RSPH1
16299	-7.93769	NA	1.9984e-15	5.57514e-14	0.81126	C4orf32
19069	7.93445	NA	2.22045e-15	6.17436e-14	1.24715	DEK
14754	7.92147	NA	2.44249e-15	6.74769e-14	1.81834	FANCD2
6098	-7.92147	NA	2.44249e-15	6.74769e-14	0.625904	FAM174B
7149	7.91012	NA	2.66454e-15	7.24353e-14	1.71154	KRT18
12994	7.90364	NA	2.66454e-15	7.24353e-14	1.54018	GPR161
7902	-7.90364	NA	2.66454e-15	7.24353e-14	0.651277	FAM49A
3312	-7.90364	NA	2.66454e-15	7.24353e-14	0.700073	CDC7
1913	-7.90364	NA	2.66454e-15	7.24353e-14	0.620605	CKAP2L
16882	7.90039	NA	2.88658e-15	7.72377e-14	1.33506	CBX2
18721	7.89877	NA	2.88658e-15	7.72377e-14	1.47272	DALRD3
5366	7.89553	NA	2.88658e-15	7.72377e-14	1.4195	ZNF446
12776	7.89228	NA	2.88658e-15	7.72377e-14	1.65584	KIAA1324
7921	-7.89228	NA	2.88658e-15	7.72377e-14	0.604346	RIPK2
20192	-7.88742	NA	3.10862e-15	8.24017e-14	0.595086	PRR11
16172	-7.8858	NA	3.10862e-15	8.24017e-14	0.678888	NOTCH1
20852	7.88256	NA	3.10862e-15	8.24017e-14	1.2505	MYBL2
15995	-7.87769	NA	3.33067e-15	8.77408e-14	0.499954	MCM6
21847	7.87607	NA	3.33067e-15	8.77408e-14	1.54843	COL9A3
5280	-7.87283	NA	3.55271e-15	9.2729e-14	0.501309	PTX3
19470	7.86958	NA	3.55271e-15	9.2729e-14	2.04926	CENPM
6776	7.86634	NA	3.55271e-15	9.2729e-14	1.81491	DSCC1
17247	7.85823	NA	3.9968e-15	1.03056e-13	2.63571	MARVELD2
8562	-7.85661	NA	3.9968e-15	1.03056e-13	0.658174	MALL
7872	7.85337	NA	3.9968e-15	1.03056e-13	1.54684	MND1
6710	7.85175	NA	3.9968e-15	1.03056e-13	1.39996	RRP1B
20623	7.84688	NA	4.21885e-15	1.08452e-13	1.4295	CIRBP
859	-7.84202	NA	4.44089e-15	1.13816e-13	0.785867	CRIP1
16479	7.83553	NA	4.66294e-15	1.18437e-13	1.56392	TMEM71
14881	7.83553	NA	4.66294e-15	1.18437e-13	1.46864	HELLS
8218	7.83391	NA	4.66294e-15	1.18437e-13	1.61777	ACTL6A
18623	7.83066	NA	4.88498e-15	1.23341e-13	1.40041	BCAM
18831	-7.82742	NA	4.88498e-15	1.23341e-13	0.701814	CDKN2A
1520	-7.82093	NA	5.32907e-15	1.34155e-13	0.41722	HMMR
17192	7.81607	NA	5.55112e-15	1.38111e-13	1.57074	ZG16B
513	7.81607	NA	5.55112e-15	1.38111e-13	1.72694	CRIPAK
8088	7.81445	NA	5.55112e-15	1.38111e-13	1.43398	CCL20
8680	7.81283	NA	5.55112e-15	1.38111e-13	3.17323	JAM3
19898	-7.80958	NA	5.77316e-15	1.42386e-13	0.683873	RNF103
18824	7.80958	NA	5.77316e-15	1.42386e-13	1.46898	CIT
16370	-7.80796	NA	5.77316e-15	1.42386e-13	0.657178	PTTG3P
3562	7.80148	NA	6.21725e-15	1.52455e-13	1.58491	C9orf152
9514	-7.79823	NA	6.21725e-15	1.52455e-13	0.7669	RABEP1
18847	7.79661	NA	6.43929e-15	1.57446e-13	1.6244	CHST3
16628	7.79175	NA	6.66134e-15	1.61483e-13	1.72934	MOBKL2B
13147	7.79175	NA	6.66134e-15	1.61483e-13	1.76592	ARSG
4881	7.79175	NA	6.66134e-15	1.61483e-13	1.30312	TAF4B
1610	-7.78526	NA	6.88338e-15	1.66392e-13	0.739756	NAT1
9733	-7.78202	NA	7.10543e-15	1.71273e-13	0.656408	HDAC2
4137	7.7804	NA	7.32747e-15	1.7563e-13	1.76735	GPRIN2
3132	7.7804	NA	7.32747e-15	1.7563e-13	2.87383	P4HTM
7619	-7.77553	NA	7.54952e-15	1.80444e-13	0.549065	TIMELESS
7367	7.77229	NA	7.77156e-15	1.85231e-13	1.57902	OR7E37P
9315	7.76742	NA	7.99361e-15	1.89991e-13	4.24576	APBB2
5319	-7.76418	NA	8.21565e-15	1.93111e-13	0.727228	SCNN1A
1410	7.76418	NA	8.21565e-15	1.93111e-13	2.71703	TENC1
7072	7.76256	NA	8.21565e-15	1.93111e-13	1.5496	PLCH1
3995	7.76256	NA	8.21565e-15	1.93111e-13	1.83199	MAD2L1
6818	7.75931	NA	8.43769e-15	1.97784e-13	1.83234	PRNP
19560	7.75607	NA	8.65974e-15	2.01876e-13	1.48991	C9orf116
809	7.75607	NA	8.65974e-15	2.01876e-13	1.7663	CSRP2
6191	7.75121	NA	9.10383e-15	2.11072e-13	1.23266	LDHB
4064	-7.75121	NA	9.10383e-15	2.11072e-13	0.695337	SLC7A2
7909	-7.74796	NA	9.32587e-15	2.15633e-13	0.611235	AURKA
6360	7.7431	NA	9.76996e-15	2.2468e-13	1.44997	FAM174A
53	-7.74148	NA	9.76996e-15	2.2468e-13	0.804653	ARHGEF9
7928	-7.73823	NA	9.99201e-15	2.29167e-13	0.490267	C11orf35
3900	7.73499	NA	1.04361e-14	2.36799e-13	2.38657	PKP1
9129	-7.73337	NA	1.04361e-14	2.36799e-13	0.5866	CHRM2
7934	-7.73337	NA	1.04361e-14	2.36799e-13	0.57515	ATP8B1
5864	-7.73337	NA	1.04361e-14	2.36799e-13	0.80104	CHEK2
3614	-7.73175	NA	1.06581e-14	2.41194e-13	0.747596	AGTPBP1
21103	7.7285	NA	1.08802e-14	2.44916e-13	1.24263	GEN1
1592	-7.7285	NA	1.08802e-14	2.44916e-13	0.743114	MLF1IP
2809	-7.72688	NA	1.11022e-14	2.49255e-13	0.755786	WARS
20740	7.72202	NA	1.15463e-14	2.5585e-13	1.34483	BRCA2
19334	-7.72202	NA	1.15463e-14	2.5585e-13	0.730893	CMYA5
7906	-7.72202	NA	1.15463e-14	2.5585e-13	0.612848	C16orf59
11685	7.7204	NA	1.15463e-14	2.5585e-13	1.76713	PDK1
7043	-7.7204	NA	1.15463e-14	2.5585e-13	0.734202	KIF16B
16833	7.71715	NA	1.19904e-14	2.65e-13	1.37569	RAD51
16733	7.71391	NA	1.22125e-14	2.69208e-13	1.30065	KRT6C
8142	7.71229	NA	1.24345e-14	2.7269e-13	1.25264	FSIP1
12798	7.71067	NA	1.24345e-14	2.7269e-13	1.80875	PRKD3
21428	-7.70905	NA	1.26565e-14	2.76136e-13	0.83682	NASP
12540	7.70905	NA	1.26565e-14	2.76136e-13	1.76009	CCDC99
13277	-7.70418	NA	1.31006e-14	2.85094e-13	0.557106	IVD
16395	7.70256	NA	1.33227e-14	2.89187e-13	1.41796	PBK
10152	7.69769	NA	1.37668e-14	2.98066e-13	1.21784	HPDL
21390	7.69607	NA	1.39888e-14	3.02105e-13	1.57964	RALGPS2
17424	-7.69445	NA	1.42109e-14	3.06123e-13	0.763785	ATP6V1C2
1591	-7.69283	NA	1.44329e-14	3.10121e-13	0.661178	NUSAP1
16263	7.69121	NA	1.46549e-14	3.11743e-13	1.71187	MCM5
12612	-7.68959	NA	1.46549e-14	3.11743e-13	0.785279	FAM83D
9156	-7.68959	NA	1.46549e-14	3.11743e-13	0.503606	EVL
6198	7.68959	NA	1.46549e-14	3.11743e-13	1.76036	MPP6
1737	7.68148	NA	1.57652e-14	3.34524e-13	1.32896	CA9
19408	7.67823	NA	1.62093e-14	3.43091e-13	1.44418	KIF18A
13716	7.67337	NA	1.66533e-14	3.50746e-13	1.42655	TSHZ2
1549	7.67337	NA	1.66533e-14	3.50746e-13	1.40378	ORC6
9137	-7.67013	NA	1.70974e-14	3.5921e-13	0.667929	MRGPRF
8233	7.66688	NA	1.75415e-14	3.67633e-13	1.76704	GFRA1
5351	7.66364	NA	1.79856e-14	3.76014e-13	1.49725	SYTL2
19734	7.66202	NA	1.82077e-14	3.79723e-13	1.18208	HSPA14
16743	7.65878	NA	1.88738e-14	3.92653e-13	1.29151	RUNX3
14697	7.65715	NA	1.90958e-14	3.96303e-13	1.29236	SOX10
3774	7.6458	NA	2.08722e-14	4.31066e-13	2.41152	WFS1
3228	7.6458	NA	2.08722e-14	4.31066e-13	1.34796	CDH3
9347	7.64418	NA	2.10942e-14	4.32502e-13	3.43552	H2AFX
6164	-7.64418	NA	2.10942e-14	4.32502e-13	0.783386	GINS4
5442	7.64418	NA	2.10942e-14	4.32502e-13	1.37409	KLK5
4403	7.64256	NA	2.13163e-14	4.36005e-13	3.67123	C10orf116
356	7.64094	NA	2.15383e-14	4.3949e-13	1.70044	RECQL4
14837	-7.63932	NA	2.17604e-14	4.42958e-13	0.793419	C16orf57
12292	7.63607	NA	2.24265e-14	4.55429e-13	1.43313	HRCT1
19812	-7.63445	NA	2.26485e-14	4.58843e-13	0.755154	TRDMT1
44	7.63283	NA	2.28706e-14	4.62241e-13	1.62904	CRY2
5189	7.63121	NA	2.33147e-14	4.701e-13	1.85983	ZNF552
15916	7.62959	NA	2.35367e-14	4.73455e-13	1.70288	CHST2
18053	-7.62634	NA	2.42029e-14	4.84563e-13	0.744794	C4B
2968	7.62634	NA	2.42029e-14	4.84563e-13	1.23885	DEPDC1B
4099	7.61986	NA	2.53131e-14	5.05601e-13	1.58777	GALNT7
20337	-7.61661	NA	2.59792e-14	5.16482e-13	0.815394	PLA2G4A
15315	-7.61661	NA	2.59792e-14	5.16482e-13	0.792207	KDM1B
7913	-7.61337	NA	2.66454e-14	5.2849e-13	0.622105	DNAJB11
12304	7.60851	NA	2.77556e-14	5.49231e-13	1.95468	CHST15
3613	-7.60688	NA	2.79776e-14	5.5234e-13	0.663424	OIP5
13426	-7.60364	NA	2.88658e-14	5.68555e-13	0.826602	COL22A1
1305	-7.59229	NA	3.15303e-14	6.19603e-13	0.853652	KCNG1
7671	-7.5858	NA	3.30846e-14	6.48649e-13	0.833885	CCDC18
9213	-7.5777	NA	3.5083e-14	6.86248e-13	0.792233	MAML2
2581	7.56472	NA	3.88578e-14	7.58341e-13	1.80068	NRTN
12329	-7.5631	NA	3.93019e-14	7.65253e-13	0.769303	PELI1
9660	-7.55662	NA	4.13003e-14	8.02328e-13	0.688827	HIST1H3B
18546	7.55499	NA	4.19664e-14	8.11563e-13	1.90183	NUDT12
287	7.55499	NA	4.19664e-14	8.11563e-13	1.59565	NR2E3
20051	7.55337	NA	4.24105e-14	8.18291e-13	1.10145	CDKAL1
7035	7.55175	NA	4.28546e-14	8.24989e-13	1.78783	FAM198B
2870	7.55013	NA	4.35207e-14	8.35921e-13	1.231	FAM105B
1796	-7.54851	NA	4.39648e-14	8.42549e-13	0.719885	NCAPD2
18768	-7.54689	NA	4.4631e-14	8.49575e-13	0.775616	TCAM1P
17447	7.54689	NA	4.4631e-14	8.49575e-13	3.10031	MFAP4
9608	7.54689	NA	4.4631e-14	8.49575e-13	1.66321	CENPL
2447	-7.54364	NA	4.57412e-14	8.68765e-13	0.79687	BCAS1
3909	-7.53878	NA	4.75175e-14	9.00493e-13	0.820036	SLC19A2
5285	-7.53553	NA	4.86278e-14	9.19485e-13	0.693698	TSPAN13
16590	-7.52905	NA	5.10703e-14	9.63528e-13	0.808761	CCDC48
19235	7.52743	NA	5.17364e-14	9.71786e-13	1.35607	IGF2
6946	-7.52743	NA	5.17364e-14	9.71786e-13	0.654522	BTF3
9211	7.52256	NA	5.37348e-14	1.0071e-12	1.60088	MCCC2
16137	7.51932	NA	5.50671e-14	1.0298e-12	1.62758	CCDC96
8708	-7.5177	NA	5.57332e-14	1.03997e-12	0.838497	ULBP1
16595	-7.51121	NA	5.86198e-14	1.09144e-12	0.714558	VAV3
18835	-7.50797	NA	5.9952e-14	1.11138e-12	0.731083	E2F8
6199	7.50797	NA	5.9952e-14	1.11138e-12	1.7959	USP1
12932	7.50635	NA	6.08402e-14	1.1254e-12	2.95172	FANCC
511	7.49986	NA	6.39488e-14	1.18033e-12	1.53359	FLJ36031
16397	-7.49662	NA	6.55032e-14	1.2038e-12	0.470213	MCM7
8885	7.49662	NA	6.55032e-14	1.2038e-12	1.4877	ANKS6
7493	7.49499	NA	6.63913e-14	1.21749e-12	1.46439	ERBB3
2509	7.49337	NA	6.70575e-14	1.22706e-12	1.64697	REEP5
8289	7.49013	NA	6.88338e-14	1.25687e-12	1.57712	PSRC1
13032	7.48527	NA	7.14984e-14	1.30272e-12	1.16471	BTG3
12070	7.48202	NA	7.32747e-14	1.33224e-12	1.3142	PRKXP1
7932	-7.4804	NA	7.41629e-14	1.3398e-12	0.590139	KIF11
7896	-7.4804	NA	7.41629e-14	1.3398e-12	0.497992	TCF20
1102	-7.4804	NA	7.41629e-14	1.3398e-12	0.639506	APOBEC3B
12090	-7.47878	NA	7.50511e-14	1.35297e-12	0.7258	MSH2
4634	7.47554	NA	7.68274e-14	1.38206e-12	1.84007	ATP11A
16363	7.47067	NA	7.9714e-14	1.43097e-12	1.69086	IDO1
17190	7.46743	NA	8.17124e-14	1.46375e-12	1.28849	POU4F1
18278	7.46418	NA	8.37108e-14	1.4964e-12	1.94096	LOC645195
2825	7.46256	NA	8.4821e-14	1.51307e-12	1.50181	PPARGC1B
14485	7.46094	NA	8.59313e-14	1.52647e-12	1.15495	LRIG1
1608	-7.46094	NA	8.59313e-14	1.52647e-12	0.699172	CDC25C
6180	7.45932	NA	8.70415e-14	1.54297e-12	1.34021	TLX3
18637	7.45446	NA	9.01501e-14	1.58487e-12	1.15619	BEND3
16542	7.45446	NA	9.01501e-14	1.58487e-12	1.60647	ZWINT
8396	7.45446	NA	9.01501e-14	1.58487e-12	1.4044	SH3D19
3830	7.45446	NA	9.01501e-14	1.58487e-12	1.68218	NPDC1
16713	-7.45283	NA	9.12603e-14	1.60108e-12	0.726641	PCSK4
14366	7.45121	NA	9.25926e-14	1.61778e-12	1.30757	MCM4
3736	-7.45121	NA	9.25926e-14	1.61778e-12	0.61336	CCDC8
16741	7.44959	NA	9.37028e-14	1.63383e-12	3.38402	NMU
9182	7.4431	NA	9.83658e-14	1.71162e-12	1.40146	NME5
1811	-7.44148	NA	9.9476e-14	1.72741e-12	0.796501	IGFBP6
18638	7.43662	NA	1.03251e-13	1.78931e-12	4.00657	TTYH1
3500	-7.43175	NA	1.07248e-13	1.85479e-12	0.686081	TYMS
8751	7.42689	NA	1.11244e-13	1.92001e-12	1.48001	DOCK7
11735	7.42527	NA	1.12577e-13	1.93907e-12	1.33055	GTPBP8
15856	-7.41878	NA	1.18128e-13	2.03058e-12	0.667502	RMI2
5699	-7.41716	NA	1.19682e-13	2.05315e-12	0.644741	CLCN4
1991	-7.41392	NA	1.22569e-13	2.09844e-12	0.603361	MSH6
15627	7.41067	NA	1.25677e-13	2.14734e-12	1.77317	IGF1
14746	7.40419	NA	1.31894e-13	2.24455e-12	1.35514	HLA-DOB
3694	-7.40419	NA	1.31894e-13	2.24455e-12	0.61235	GSN
20918	7.39608	NA	1.40332e-13	2.37863e-12	1.46302	RERG
6326	7.39608	NA	1.40332e-13	2.37863e-12	1.36885	CEBPB
20793	-7.38797	NA	1.48992e-13	2.52039e-12	0.68615	NDN
16777	7.38148	NA	1.56541e-13	2.64284e-12	1.31901	C10orf26
17041	7.37986	NA	1.5854e-13	2.67128e-12	1.53847	CELSR1
5397	7.37662	NA	1.62315e-13	2.72948e-12	2.15316	ARNTL2
18739	7.37013	NA	1.7053e-13	2.86198e-12	1.22641	CLCN5
1136	-7.36689	NA	1.74749e-13	2.92701e-12	0.556902	LMX1B
14497	7.36527	NA	1.76748e-13	2.95467e-12	2.09942	GPD1L
16780	7.3604	NA	1.83409e-13	3.05402e-12	1.31638	GSTP1
772	7.3604	NA	1.83409e-13	3.05402e-12	1.56695	C9orf30
17347	7.35716	NA	1.8785e-13	3.12186e-12	1.26237	CAPN13
7495	-7.35229	NA	1.94733e-13	3.22995e-12	0.806462	PIM1
16655	7.35067	NA	1.97176e-13	3.2641e-12	1.24144	CLSTN2
14496	-7.34905	NA	1.99618e-13	3.29811e-12	0.760427	RCCD1
7344	7.34419	NA	2.06946e-13	3.39938e-12	2.63732	TMPO
6707	-7.34419	NA	2.06946e-13	3.39938e-12	0.572732	ELF5
4583	-7.34419	NA	2.06946e-13	3.39938e-12	0.838903	COL4A4
3816	7.34094	NA	2.12053e-13	3.47656e-12	1.24101	SOX6
4395	7.33932	NA	2.14717e-13	3.51347e-12	2.28284	PABPC4L
15108	7.33121	NA	2.2804e-13	3.71718e-12	1.27431	RIOK1
4074	-7.33121	NA	2.2804e-13	3.71718e-12	0.68873	L3MBTL4
607	7.32959	NA	2.30926e-13	3.75703e-12	1.25287	KIAA0020
4545	7.32148	NA	2.45137e-13	3.98062e-12	1.76569	ESPL1
12072	7.31986	NA	2.48246e-13	4.01577e-12	1.20829	GPRASP1
7908	-7.31986	NA	2.48246e-13	4.01577e-12	0.600359	LOC375196
19183	7.31824	NA	2.51132e-13	4.05476e-12	1.33239	DONSON
8301	7.31662	NA	2.54241e-13	4.09718e-12	1.69626	DUSP22
5341	7.31338	NA	2.60458e-13	4.18943e-12	1.32481	TMC4
17789	-7.30851	NA	2.70006e-13	4.32665e-12	0.810241	ATP11C
3785	7.30851	NA	2.70006e-13	4.32665e-12	1.57353	HIST1H2AL
17317	7.30689	NA	2.73337e-13	4.37179e-12	1.59518	CX3CL1
14727	7.30365	NA	2.79998e-13	4.46993e-12	1.21742	TGM1
2148	-7.30203	NA	2.83551e-13	4.51817e-12	0.832975	C9orf40
19190	7.3004	NA	2.86882e-13	4.5627e-12	1.82449	DNAJC12
7348	7.29878	NA	2.90434e-13	4.61059e-12	1.79471	CKS2
19771	7.29716	NA	2.93987e-13	4.64963e-12	1.49977	EFCAB6
486	7.29716	NA	2.93987e-13	4.64963e-12	1.4448	ARHGEF4
11998	-7.29067	NA	3.0842e-13	4.86885e-12	0.813688	ESYT3
9769	7.28581	NA	3.19744e-13	5.02896e-12	1.29675	HSPA12B
7104	-7.28581	NA	3.19744e-13	5.02896e-12	0.568639	DNA2
16340	7.28419	NA	3.23519e-13	5.07894e-12	1.24888	CASC1
16596	-7.28257	NA	3.27516e-13	5.12279e-12	0.517291	METRN
1847	-7.28257	NA	3.27516e-13	5.12279e-12	0.733989	MGC72080
7220	7.28094	NA	3.31513e-13	5.16631e-12	1.41816	PLAC9
7018	7.28094	NA	3.31513e-13	5.16631e-12	1.81842	GSTA5
15777	7.2777	NA	3.39506e-13	5.27157e-12	1.03139	SBSN
14816	7.2777	NA	3.39506e-13	5.27157e-12	1.43756	FSCN1
13763	7.27608	NA	3.43725e-13	5.32736e-12	1.58757	LAMP3
11849	-7.27284	NA	3.51941e-13	5.44477e-12	0.752378	MSL3P1
19639	7.27122	NA	3.5616e-13	5.49008e-12	1.32381	SOD2
16367	7.27122	NA	3.5616e-13	5.49008e-12	1.31794	CCNB1
3359	7.26311	NA	3.78364e-13	5.8218e-12	1.12804	KLK6
20917	7.26149	NA	3.82805e-13	5.8795e-12	1.29691	GTPBP4
15939	7.25824	NA	3.92131e-13	6.01189e-12	2.96552	SHCBP1
5513	7.255	NA	4.01679e-13	6.14719e-12	1.68322	ATP7B
9270	7.25176	NA	4.11449e-13	6.27414e-12	3.39414	GLIPR2
7925	-7.25176	NA	4.11449e-13	6.27414e-12	0.680993	MEX3A
7038	-7.25013	NA	4.16334e-13	6.33728e-12	0.748515	CPNE8
4951	-7.24851	NA	4.21441e-13	6.40356e-12	0.5963	RTN4RL1
5548	7.24689	NA	4.26548e-13	6.4696e-12	1.46529	MKL2
12567	7.24527	NA	4.31655e-13	6.53541e-12	1.21788	RAB26
3421	7.24203	NA	4.42091e-13	6.68153e-12	1.93036	LRBA
7409	-7.23878	NA	4.52749e-13	6.83048e-12	0.695794	RASGEF1B
3285	7.23554	NA	4.63629e-13	6.98225e-12	1.46298	IL6ST
15309	-7.23392	NA	4.6918e-13	7.05336e-12	0.729418	DMD
12121	-7.2323	NA	4.74953e-13	7.12756e-12	0.763873	GART
16416	7.23068	NA	4.80505e-13	7.17291e-12	1.32792	SKP1
4953	7.23068	NA	4.80505e-13	7.17291e-12	2.00748	FOLR1
136	-7.23068	NA	4.80505e-13	7.17291e-12	0.781317	MAP7D3
2296	7.22257	NA	5.10259e-13	7.60374e-12	1.32342	C5orf30
12682	-7.21932	NA	5.22471e-13	7.77211e-12	0.804207	MICALL1
14949	7.21284	NA	5.48006e-13	8.12356e-12	1.35219	SPC24
3925	7.21284	NA	5.48006e-13	8.12356e-12	1.23861	BBOX1
20247	7.21122	NA	5.54445e-13	8.20472e-12	1.25374	CENPK
8040	-7.20959	NA	5.61107e-13	8.28888e-12	0.487481	NAA50
14824	7.20797	NA	5.6799e-13	8.36153e-12	1.722	C16orf45
7919	-7.20797	NA	5.6799e-13	8.36153e-12	0.606666	RASEF
12696	-7.20473	NA	5.81535e-13	8.54614e-12	0.768518	LOC400756
7076	7.20149	NA	5.95524e-13	8.73663e-12	1.66484	A2ML1
12272	7.19987	NA	6.02629e-13	8.82565e-12	1.39166	KRT16P2
2684	7.19824	NA	6.09957e-13	8.91762e-12	1.43444	IGFBP4
13040	-7.19014	NA	6.4726e-13	9.44676e-12	0.752369	TRAIP
14852	-7.18851	NA	6.55032e-13	9.54382e-12	0.759829	DDX26B
18100	-7.18689	NA	6.62803e-13	9.62409e-12	0.853754	SPAG5
12007	7.18689	NA	6.62803e-13	9.62409e-12	1.40496	ITM2C
20499	-7.18527	NA	6.70797e-13	9.70703e-12	0.711059	BRIP1
5293	7.18527	NA	6.70797e-13	9.70703e-12	1.44101	ECE2
16776	7.17716	NA	7.11653e-13	1.02808e-11	1.3745	SPG11
858	-7.17554	NA	7.20313e-13	1.03882e-11	0.745443	TP53TG1
8614	-7.1723	NA	7.3741e-13	1.06168e-11	0.740429	KIAA0232
15614	7.17068	NA	7.46292e-13	1.07085e-11	1.1454	LBR
7926	-7.17068	NA	7.46292e-13	1.07085e-11	0.606517	PLD1
20026	-7.16906	NA	7.55174e-13	1.08177e-11	0.822278	ATAD2
20574	-7.16743	NA	7.64278e-13	1.09297e-11	0.834134	MTA3
19338	-7.16581	NA	7.73159e-13	1.10196e-11	0.809752	CSTB
19113	7.16581	NA	7.73159e-13	1.10196e-11	1.47688	GLI3
14512	7.16419	NA	7.82485e-13	1.11339e-11	1.31281	KBTBD12
19050	-7.16095	NA	8.01137e-13	1.13613e-11	0.744183	C11orf75
18035	7.16095	NA	8.01137e-13	1.13613e-11	1.46719	FGFBP1
8727	7.15933	NA	8.10685e-13	1.14585e-11	1.29517	RBKS
1326	-7.15933	NA	8.10685e-13	1.14585e-11	0.76192	IL20RB
11952	7.1577	NA	8.20455e-13	1.15582e-11	1.38926	IDI2-AS1
3419	-7.1577	NA	8.20455e-13	1.15582e-11	0.60596	CDKN3
8225	-7.15608	NA	8.30225e-13	1.16572e-11	0.789955	TTC7A
4790	-7.15608	NA	8.30225e-13	1.16572e-11	0.740616	RUNX1T1
12524	7.15284	NA	8.49987e-13	1.19151e-11	1.89508	IDUA
5057	7.15122	NA	8.60201e-13	1.20384e-11	1.79755	C1orf130
16779	7.14635	NA	8.91065e-13	1.24295e-11	1.25984	NDUFAF4
15603	7.14635	NA	8.91065e-13	1.24295e-11	1.27982	CHAC2
13932	-7.14311	NA	9.12381e-13	1.2706e-11	0.847471	CLIC4
19212	7.13824	NA	9.45244e-13	1.31207e-11	2.3154	IL34
8093	7.13824	NA	9.45244e-13	1.31207e-11	1.73765	SOX8
20378	-7.13662	NA	9.56568e-13	1.32562e-11	0.525249	MIA
8135	-7.135	NA	9.67892e-13	1.33696e-11	0.700647	PRIM2
7039	-7.135	NA	9.67892e-13	1.33696e-11	0.780805	CTSC
9267	7.13338	NA	9.79439e-13	1.34635e-11	2.47647	MSH5
3478	7.13338	NA	9.79439e-13	1.34635e-11	1.4225	CLDN11
1544	7.13338	NA	9.79439e-13	1.34635e-11	1.36982	RASAL1
5443	7.13176	NA	9.90985e-13	1.36003e-11	1.4093	IFT140
18661	7.12365	NA	1.05116e-12	1.43797e-11	1.29511	SCRG1
9346	7.12365	NA	1.05116e-12	1.43797e-11	1.52473	SPRY2
16788	7.11879	NA	1.08891e-12	1.48722e-11	1.42617	BRIX1
8418	7.11554	NA	1.11466e-12	1.51996e-11	2.39692	GAS2L3
12757	-7.11392	NA	1.12799e-12	1.53567e-11	0.813273	LOC100131262
4526	7.1123	NA	1.14131e-12	1.54885e-11	1.4357	PLA2G12A
3387	-7.1123	NA	1.14131e-12	1.54885e-11	0.820454	YEATS2
19441	7.10906	NA	1.1684e-12	1.58309e-11	1.54634	PLK1
19785	7.10743	NA	1.18217e-12	1.59919e-11	1.39602	CREB3L4
15200	-7.10581	NA	1.19615e-12	1.61555e-11	0.814933	TAPT1
12463	7.10095	NA	1.23901e-12	1.6655e-11	1.59584	ITPR1
5475	-7.10095	NA	1.23901e-12	1.6655e-11	0.816587	MAGED2
2141	-7.10095	NA	1.23901e-12	1.6655e-11	0.735264	C4orf7
18648	-7.09771	NA	1.26854e-12	1.7025e-11	0.840899	SLC39A6
17666	7.09608	NA	1.28342e-12	1.70899e-11	1.27321	TEX10
7685	7.09608	NA	1.28342e-12	1.70899e-11	1.3695	PALM2
3295	7.09608	NA	1.28342e-12	1.70899e-11	1.52175	RNF182
1681	7.09608	NA	1.28342e-12	1.70899e-11	2.04926	RSU1
102	7.09608	NA	1.28342e-12	1.70899e-11	1.24544	PER2
8015	-7.09446	NA	1.29852e-12	1.7237e-11	0.589895	ARL9
7930	-7.09446	NA	1.29852e-12	1.7237e-11	0.624351	HAUS8
20828	-7.08798	NA	1.36091e-12	1.80371e-11	0.827115	ABTB2
11867	7.08473	NA	1.39311e-12	1.84351e-11	1.45499	FMNL2
18390	-7.08149	NA	1.42619e-12	1.88437e-11	0.708569	DNAH5
12468	-7.07987	NA	1.44285e-12	1.90047e-11	0.717005	NFIB
7916	-7.07987	NA	1.44285e-12	1.90047e-11	0.662972	RBM38
3683	7.07662	NA	1.47704e-12	1.9425e-11	1.36839	TK1
4780	7.075	NA	1.49436e-12	1.96224e-11	1.1327	GREB1
7809	7.06852	NA	1.56608e-12	2.05325e-11	1.48691	BCAS4
6009	7.06689	NA	1.58429e-12	2.07393e-11	1.43807	SLC15A1
9144	-7.06365	NA	1.62181e-12	2.11979e-11	0.776227	C10orf32
15929	7.06041	NA	1.66023e-12	2.16667e-11	1.12973	ARL5B
10184	7.05879	NA	1.67955e-12	2.18852e-11	1.52621	RGS11
15660	7.05554	NA	1.71929e-12	2.23007e-11	1.32635	HN1L
12761	-7.05554	NA	1.71929e-12	2.23007e-11	0.81719	DLX6
1300	-7.05554	NA	1.71929e-12	2.23007e-11	0.716323	FAM135A
13903	7.05392	NA	1.7395e-12	2.24942e-11	1.64418	ZNF462
3288	7.05392	NA	1.7395e-12	2.24942e-11	1.57188	E2F7
15868	-7.04744	NA	1.82254e-12	2.35323e-11	0.789012	ZHX1-C8ORF76
14448	7.04419	NA	1.8654e-12	2.40492e-11	1.27769	CERS6
4293	-7.04257	NA	1.88716e-12	2.42929e-11	0.777736	FBXO36
15175	7.03446	NA	2.0004e-12	2.5673e-11	1.25378	TCTN1
11750	-7.03446	NA	2.0004e-12	2.5673e-11	0.774476	FIGNL1
9579	7.03284	NA	2.02371e-12	2.58941e-11	1.52897	JAM2
7923	-7.03284	NA	2.02371e-12	2.58941e-11	0.616148	FBXO5
16888	7.03122	NA	2.04725e-12	2.61559e-11	1.37454	KIAA1257
9319	7.02798	NA	2.09543e-12	2.66914e-11	3.34401	C14orf45
6139	7.02798	NA	2.09543e-12	2.66914e-11	1.75244	BPI
19802	7.02636	NA	2.12008e-12	2.69649e-11	1.36079	KLHL34
7096	7.02149	NA	2.19513e-12	2.78778e-11	1.61732	GALNT6
17046	7.01987	NA	2.22067e-12	2.81182e-11	1.73695	RAP2A
9795	-7.01987	NA	2.22067e-12	2.81182e-11	0.811026	C12orf48
5104	-7.01825	NA	2.24665e-12	2.84049e-11	0.830878	IQCJ-SCHIP1
7915	-7.01338	NA	2.32614e-12	2.93663e-11	0.620141	GLTSCR2
16961	7.01176	NA	2.35345e-12	2.9667e-11	1.09135	MRPL47
7541	7.01014	NA	2.38076e-12	2.99669e-11	1.80507	C19orf46
3999	7.00852	NA	2.40852e-12	3.02715e-11	1.91639	SEPHS1
7295	-7.0069	NA	2.43672e-12	3.05357e-11	0.7974	COTL1
2877	7.0069	NA	2.43672e-12	3.05357e-11	2.03547	ANKRA2
9498	7.00527	NA	2.46492e-12	3.08437e-11	1.30165	BOC
18400	-7.00365	NA	2.49378e-12	3.11591e-11	0.865804	C12orf11
9717	-7.00203	NA	2.52287e-12	3.14763e-11	0.648694	PPARGC1A
6919	6.99879	NA	2.58193e-12	3.2166e-11	1.82332	KRT9
16278	6.9923	NA	2.70406e-12	3.36382e-11	1.96119	MTERFD3
19172	6.99068	NA	2.73559e-12	3.39312e-11	1.60895	CHAF1A
964	6.99068	NA	2.73559e-12	3.39312e-11	1.20532	TSPAN7
17196	6.98906	NA	2.76734e-12	3.42253e-11	1.3958	KIAA0101
7955	-6.98906	NA	2.76734e-12	3.42253e-11	0.441036	THOC4
16775	6.98257	NA	2.89835e-12	3.57935e-11	1.31295	RHBDL2
16887	6.98095	NA	2.93188e-12	3.60506e-11	1.47398	OGFRL1
8208	-6.98095	NA	2.93188e-12	3.60506e-11	0.654996	FMO2
5587	6.98095	NA	2.93188e-12	3.60506e-11	1.34088	RCAN1
21034	-6.97933	NA	2.96585e-12	3.64157e-11	0.845051	FNDC3B
17966	6.97771	NA	3.00027e-12	3.67323e-11	1.86365	TTC36
15034	6.97771	NA	3.00027e-12	3.67323e-11	1.35833	EME1
19125	6.97446	NA	3.07043e-12	3.74298e-11	1.22057	HYMAI
17634	6.97446	NA	3.07043e-12	3.74298e-11	1.46688	PPAP2A
11656	-6.97446	NA	3.07043e-12	3.74298e-11	0.700371	CCDC74B
18305	6.9696	NA	3.17835e-12	3.86898e-11	1.96881	ITM2A
20098	6.96636	NA	3.25251e-12	3.94797e-11	1.2413	PFKP
16485	6.96636	NA	3.25251e-12	3.94797e-11	1.31116	CDH19
8063	-6.96473	NA	3.29026e-12	3.9881e-11	0.840302	FAM126A
16930	-6.95663	NA	3.48521e-12	4.2124e-11	0.685636	ZMYND10
14730	6.95663	NA	3.48521e-12	4.2124e-11	1.99457	C15orf23
19033	6.95501	NA	3.5254e-12	4.25493e-11	1.2617	MEMO1
5074	-6.95338	NA	3.56626e-12	4.29814e-11	0.788255	LYPD5
5977	6.95176	NA	3.60756e-12	4.33564e-11	1.75689	EEF1A2
4844	6.95176	NA	3.60756e-12	4.33564e-11	1.58323	MICAL3
16239	6.95014	NA	3.6493e-12	4.37962e-11	2.57373	GJB3
9528	6.94365	NA	3.82094e-12	4.57915e-11	1.39664	CTDSP1
15481	-6.94041	NA	3.90954e-12	4.67217e-11	0.736114	EBP
8207	-6.94041	NA	3.90954e-12	4.67217e-11	0.682544	LOXL4
15912	6.93879	NA	3.95484e-12	4.71967e-11	1.63126	SUV39H2
20190	-6.93392	NA	4.09317e-12	4.87792e-11	0.719802	PNRC1
9149	-6.9323	NA	4.14047e-12	4.92738e-11	0.725363	DNAJC9
10461	6.93068	NA	4.18821e-12	4.97723e-11	1.19053	SEMA3F
17921	6.92744	NA	4.28524e-12	5.08544e-11	1.26911	C11orf82
5050	-6.92419	NA	4.38471e-12	5.19625e-11	0.771277	NEIL1
5449	6.92257	NA	4.43512e-12	5.24867e-11	1.38371	OSBPL3
12760	-6.91933	NA	4.53793e-12	5.35544e-11	0.737305	UQCRH
5498	6.91933	NA	4.53793e-12	5.35544e-11	1.3942	KLK7
14593	-6.91771	NA	4.59011e-12	5.40952e-11	0.791866	LTC4S
1440	6.91447	NA	4.69624e-12	5.52695e-11	1.43668	BYSL
13775	-6.91284	NA	4.75042e-12	5.56761e-11	0.794839	PVR
11119	-6.91284	NA	4.75042e-12	5.56761e-11	0.831927	FAM136A
7555	-6.91284	NA	4.75042e-12	5.56761e-11	0.846798	NPNT
9013	-6.9096	NA	4.86011e-12	5.68833e-11	0.664486	SYBU
16891	6.90798	NA	4.91607e-12	5.71452e-11	1.47877	PPAP2B
15557	6.90798	NA	4.91607e-12	5.71452e-11	1.11056	UCN
11857	6.90798	NA	4.91607e-12	5.71452e-11	1.42261	NGFR
11831	6.90798	NA	4.91607e-12	5.71452e-11	1.38754	FOXO1
7150	6.90798	NA	4.91607e-12	5.71452e-11	1.16177	DHFR
9292	-6.90636	NA	4.97247e-12	5.77219e-11	0.617844	GPM6B
20529	-6.90474	NA	5.02975e-12	5.82281e-11	0.759585	PTMA
18864	6.90474	NA	5.02975e-12	5.82281e-11	1.32048	SCHIP1
3498	-6.90311	NA	5.08749e-12	5.88164e-11	0.798225	CELF4
17206	-6.90149	NA	5.14588e-12	5.94108e-11	0.792884	LMTK2
21181	6.89663	NA	5.32507e-12	6.10653e-11	1.58439	C5orf34
7597	-6.89663	NA	5.32507e-12	6.10653e-11	0.797989	KCNN4
5303	-6.89663	NA	5.32507e-12	6.10653e-11	0.817391	TSPAN33
1953	-6.89663	NA	5.32507e-12	6.10653e-11	0.652418	FXYD6
1637	6.89663	NA	5.32507e-12	6.10653e-11	1.29695	PRSS12
5873	6.89338	NA	5.44809e-12	6.23919e-11	1.15211	WNT10A
17198	6.89014	NA	5.57376e-12	6.36598e-11	1.12594	MFI2
15143	6.89014	NA	5.57376e-12	6.36598e-11	1.38619	IFT46
17550	6.8869	NA	5.70211e-12	6.48644e-11	1.22115	LOC286109
17400	6.8869	NA	5.70211e-12	6.48644e-11	1.63679	UPP1
17121	-6.8869	NA	5.70211e-12	6.48644e-11	0.874865	KRT18P55
9486	6.88366	NA	5.83356e-12	6.62711e-11	1.31906	FAM64A
18153	6.88203	NA	5.90039e-12	6.6941e-11	1.13614	GIN1
16447	-6.87717	NA	6.10534e-12	6.89902e-11	0.709522	LRRC46
13375	6.87717	NA	6.10534e-12	6.89902e-11	1.43487	C8orf47
9517	6.87717	NA	6.10534e-12	6.89902e-11	1.44922	PGBD5
6942	6.87555	NA	6.17528e-12	6.96881e-11	1.66635	SLC25A19
19518	6.87393	NA	6.24589e-12	7.03915e-11	1.4095	GSDMC
17769	-6.86257	NA	6.76303e-12	7.61189e-11	0.708249	TMEM63C
18959	-6.86095	NA	6.84031e-12	7.67855e-11	0.87168	TACC3
15126	6.86095	NA	6.84031e-12	7.67855e-11	1.35543	HIST1H2AM
689	-6.85284	NA	7.23954e-12	8.116e-11	0.799965	ZBTB42
1837	6.8496	NA	7.40563e-12	8.29128e-11	1.53175	HIST1H1B
7673	-6.84474	NA	7.66165e-12	8.56664e-11	0.773908	TSPAN1
11937	6.84312	NA	7.74891e-12	8.6415e-11	1.09114	STH
5634	-6.84312	NA	7.74891e-12	8.6415e-11	0.794642	CLIP4
20354	6.83825	NA	8.0167e-12	8.92843e-11	1.29949	MMP1
7575	6.83663	NA	8.10774e-12	9.01802e-11	0.911707	TPCN1
4183	6.83339	NA	8.29337e-12	9.21245e-11	1.47828	MTBP
12286	6.83176	NA	8.38773e-12	9.28092e-11	1.40962	TNN
9257	6.83176	NA	8.38773e-12	9.28092e-11	1.56024	PROS1
5137	6.83176	NA	8.38773e-12	9.28092e-11	2.49931	C10orf54
8547	-6.82852	NA	8.57936e-12	9.46833e-11	0.87843	YTHDC2
6871	6.82852	NA	8.57936e-12	9.46833e-11	2.06017	LYN
5216	-6.8269	NA	8.67706e-12	9.56375e-11	0.810365	ST8SIA1
8718	6.82203	NA	8.97593e-12	9.88036e-11	2.05985	PRTFDC1
19459	6.81879	NA	9.18088e-12	1.00799e-10	1.74308	SOSTDC1
5276	6.81879	NA	9.18088e-12	1.00799e-10	1.31624	KIAA1407
18667	6.81717	NA	9.28524e-12	1.01813e-10	1.36578	NIPAL1
1696	6.81555	NA	9.39049e-12	1.02835e-10	1.14064	PHF19
19246	6.81393	NA	9.49707e-12	1.03868e-10	1.61638	CDC42EP1
6513	6.80906	NA	9.8237e-12	1.07165e-10	1.32764	RGS20
6245	6.80906	NA	9.8237e-12	1.07165e-10	1.65756	IRAK1
14729	6.80744	NA	9.93516e-12	1.08104e-10	1.46735	C18orf56
3969	6.80744	NA	9.93516e-12	1.08104e-10	2.43287	UCHL5
8220	-6.80582	NA	1.00475e-11	1.09047e-10	0.793874	AKR7L
3876	6.80582	NA	1.00475e-11	1.09047e-10	1.2048	NUP93
14803	6.8042	NA	1.01614e-11	1.09863e-10	1.31137	IFT88
2982	6.8042	NA	1.01614e-11	1.09863e-10	1.31551	LOC643650
1952	6.8042	NA	1.01614e-11	1.09863e-10	1.22302	KRT5
16914	-6.80258	NA	1.02764e-11	1.10966e-10	0.738931	PADI2
3652	6.80095	NA	1.03928e-11	1.11938e-10	2.34183	PDCD5
803	6.80095	NA	1.03928e-11	1.11938e-10	1.23707	LHFP
16840	6.79933	NA	1.05105e-11	1.13063e-10	1.31862	KCTD3
16430	6.79771	NA	1.06295e-11	1.14199e-10	1.66071	TGFBR2
8393	6.79447	NA	1.08713e-11	1.16502e-10	1.5583	PLOD1
6669	6.79447	NA	1.08713e-11	1.16502e-10	2.39672	MMP23B
5516	-6.79122	NA	1.11187e-11	1.18854e-10	0.782659	POLA1
5263	-6.79122	NA	1.11187e-11	1.18854e-10	0.810194	SERPINB6
5925	6.7896	NA	1.12443e-11	1.20046e-10	1.55741	C3orf18
8313	6.78798	NA	1.13713e-11	1.2125e-10	1.83431	UBR1
1614	-6.78636	NA	1.14999e-11	1.22467e-10	0.729896	SEL1L3
19874	6.78474	NA	1.16298e-11	1.23542e-10	1.45028	ACOT4
18133	6.78474	NA	1.16298e-11	1.23542e-10	1.45508	SCN2B
17774	6.78312	NA	1.1761e-11	1.2478e-10	1.43425	RASSF4
20986	-6.78149	NA	1.18938e-11	1.26031e-10	0.738479	GSTM3
9316	6.77987	NA	1.20282e-11	1.27296e-10	2.05799	GBP1
20441	-6.77825	NA	1.21638e-11	1.28572e-10	0.815323	PFDN2
19808	-6.77663	NA	1.2301e-11	1.297e-10	0.403431	VRK1
4675	-6.77663	NA	1.2301e-11	1.297e-10	0.825772	C1orf106
17298	6.77501	NA	1.24398e-11	1.31001e-10	1.56513	ARHGAP11A
8000	-6.77177	NA	1.2722e-11	1.33808e-10	0.733819	PPP1R14B
14681	-6.7669	NA	1.3157e-11	1.38212e-10	0.667305	POLR3G
18863	6.76041	NA	1.37599e-11	1.44011e-10	3.01492	C2orf40
12677	-6.76041	NA	1.37599e-11	1.44011e-10	0.798507	ARL13A
2347	-6.76041	NA	1.37599e-11	1.44011e-10	0.803806	SF3B3
12442	6.75879	NA	1.39146e-11	1.45274e-10	1.2264	DAPK1
1904	-6.75879	NA	1.39146e-11	1.45274e-10	0.75096	CECR7
20987	-6.75717	NA	1.40712e-11	1.46549e-10	0.831233	FAM179B
8897	6.75717	NA	1.40712e-11	1.46549e-10	1.43565	TMBIM4
11903	6.75393	NA	1.43896e-11	1.49316e-10	1.25319	FOLR3
3967	6.75393	NA	1.43896e-11	1.49316e-10	1.43659	LOC100506459
2000	6.75393	NA	1.43896e-11	1.49316e-10	1.25884	ZNF643
6054	6.75231	NA	1.45512e-11	1.5081e-10	1.30708	NT5DC2
3503	-6.74906	NA	1.48803e-11	1.54033e-10	0.767353	CACNA2D2
3517	-6.74582	NA	1.52165e-11	1.57321e-10	0.77838	KRT6B
9024	6.74258	NA	1.55602e-11	1.60485e-10	1.28403	FCER1A
3822	6.74258	NA	1.55602e-11	1.60485e-10	1.38742	IQCD
9563	6.73933	NA	1.59115e-11	1.63711e-10	1.12868	RDH10
5286	-6.73933	NA	1.59115e-11	1.63711e-10	0.630029	FLJ37644
7556	-6.73771	NA	1.609e-11	1.65348e-10	0.814979	STK38
21494	-6.73609	NA	1.62705e-11	1.67001e-10	0.80103	PLS3
16898	6.73123	NA	1.68241e-11	1.72268e-10	1.30963	DHCR7
2121	6.73123	NA	1.68241e-11	1.72268e-10	1.34059	ABCA6
15316	-6.7215	NA	1.79867e-11	1.8351e-10	0.726062	ERGIC1
14941	-6.7215	NA	1.79867e-11	1.8351e-10	0.832675	MAPK4
13762	6.7215	NA	1.79867e-11	1.8351e-10	1.31314	C1orf112
19112	6.71339	NA	1.90157e-11	1.93312e-10	1.4424	UBE2S
9268	6.71339	NA	1.90157e-11	1.93312e-10	1.684	KIAA0825
3750	6.71339	NA	1.90157e-11	1.93312e-10	1.225	PDXK
13555	6.71177	NA	1.92282e-11	1.94774e-10	1.58504	SHFM1
12335	6.71177	NA	1.92282e-11	1.94774e-10	1.48942	ANP32BP1
4323	6.71177	NA	1.92282e-11	1.94774e-10	1.70032	PLEKHA6
20251	6.70852	NA	1.96605e-11	1.9868e-10	1.47416	FANCG
2827	6.70852	NA	1.96605e-11	1.9868e-10	1.16321	PRKY
5404	6.7069	NA	1.98801e-11	2.00661e-10	1.2602	TOPBP1
11071	6.70204	NA	2.05533e-11	2.07211e-10	1.22776	CXCL1
15547	-6.70042	NA	2.07827e-11	2.09275e-10	0.708971	CEP290
6255	-6.69879	NA	2.10147e-11	2.11362e-10	0.747471	PRRT3
12169	6.69717	NA	2.12492e-11	2.13216e-10	1.18593	S100A3
894	-6.69717	NA	2.12492e-11	2.13216e-10	0.799214	TUBB
8678	6.69555	NA	2.14861e-11	2.1534e-10	1.65001	EGFLAM
465	6.69393	NA	2.17257e-11	2.17485e-10	1.54924	NUS1
20256	-6.69069	NA	2.22127e-11	2.21577e-10	0.763413	SELENBP1
20191	-6.69069	NA	2.22127e-11	2.21577e-10	0.833524	GNG11
2567	-6.69069	NA	2.22127e-11	2.21577e-10	0.77485	PNPLA7
21719	-6.68906	NA	2.24603e-11	2.23523e-10	0.797739	OSCP1
2611	6.68906	NA	2.24603e-11	2.23523e-10	1.12661	MREG
17056	-6.67771	NA	2.42699e-11	2.4125e-10	0.724764	C6orf145
17003	-6.67609	NA	2.45399e-11	2.43082e-10	0.7627	KPNA2
7098	6.67609	NA	2.45399e-11	2.43082e-10	1.71096	HMGB3P22
3053	6.67609	NA	2.45399e-11	2.43082e-10	2.10385	LOC553103
14794	-6.67447	NA	2.48128e-11	2.45214e-10	0.768221	MYO5C
7156	6.67447	NA	2.48128e-11	2.45214e-10	1.47877	ST3GAL6
16036	-6.66961	NA	2.56493e-11	2.53186e-10	0.830622	GPR77
1509	6.66636	NA	2.62221e-11	2.58541e-10	1.37863	FRMD3
7214	-6.66312	NA	2.68077e-11	2.64009e-10	0.769274	FANK1
5028	-6.6615	NA	2.71052e-11	2.6663e-10	0.873845	PLAGL2
11532	6.65663	NA	2.80174e-11	2.75285e-10	1.39596	EME2
11053	6.65501	NA	2.8328e-11	2.77376e-10	1.28717	IL33
8244	-6.65501	NA	2.8328e-11	2.77376e-10	0.739862	PLCD4
4550	6.65501	NA	2.8328e-11	2.77376e-10	1.21933	TFF1
18587	-6.65339	NA	2.8642e-11	2.79806e-10	0.74343	IFFO2
17852	-6.65339	NA	2.8642e-11	2.79806e-10	0.796249	KARS
18731	-6.65177	NA	2.89595e-11	2.82584e-10	0.760324	HIST1H3F
20323	6.65015	NA	2.92804e-11	2.85061e-10	1.32793	SERPINB5
3781	6.65015	NA	2.92804e-11	2.85061e-10	1.87325	ZNF703
18795	6.64852	NA	2.96045e-11	2.87559e-10	1.36618	GSTA2
9503	-6.64852	NA	2.96045e-11	2.87559e-10	0.767259	CCDC77
8312	6.6469	NA	2.99325e-11	2.90082e-10	1.34375	TTF2
4273	6.6469	NA	2.99325e-11	2.90082e-10	1.4359	TLE4
5653	-6.64528	NA	3.02638e-11	2.92959e-10	0.344692	STARD10
14984	-6.64204	NA	3.09375e-11	2.9914e-10	0.576437	NUP50
9726	-6.64042	NA	3.12799e-11	3.02108e-10	0.841446	WDFY3
747	-6.63879	NA	3.16258e-11	3.05103e-10	0.8315	KLF5
21660	-6.63393	NA	3.26865e-11	3.14267e-10	0.828095	HN1
20772	6.63393	NA	3.26865e-11	3.14267e-10	1.35158	ADCY9
17515	6.63393	NA	3.26865e-11	3.14267e-10	1.39599	PIP
6393	6.63069	NA	3.34128e-11	3.20887e-10	2.24166	CYP2B6
13641	6.62907	NA	3.37819e-11	3.24066e-10	1.49104	XPO5
18018	6.62744	NA	3.41549e-11	3.26907e-10	1.48455	HIST2H3A
9676	6.62744	NA	3.41549e-11	3.26907e-10	1.33827	ZC3H12C
15425	6.62582	NA	3.45322e-11	3.30146e-10	1.13992	CPEB2
17329	-6.6242	NA	3.49132e-11	3.33415e-10	0.808328	ECT2
15889	-6.62258	NA	3.52987e-11	3.35965e-10	0.753132	MSL3
7988	6.62258	NA	3.52987e-11	3.35965e-10	1.62829	CCHCR1
46	6.62258	NA	3.52987e-11	3.35965e-10	1.25867	BCL2
8123	6.61934	NA	3.60816e-11	3.43033e-10	1.26449	KIAA1467
12556	-6.61609	NA	3.68818e-11	3.49859e-10	0.56885	SMAD9
9147	-6.61609	NA	3.68818e-11	3.49859e-10	0.796629	PNPLA4
13119	-6.61447	NA	3.72884e-11	3.52929e-10	0.700197	MMP7
11700	6.61447	NA	3.72884e-11	3.52929e-10	1.2321	EXOC6
5900	6.61123	NA	3.81146e-11	3.60348e-10	1.24593	SCEL
7940	-6.60798	NA	3.89588e-11	3.67921e-10	0.71483	FAM63A
4575	-6.60312	NA	4.02594e-11	3.79781e-10	0.686094	WDR19
1515	6.6015	NA	4.07023e-11	3.83534e-10	1.40143	MXD4
20429	-6.59988	NA	4.115e-11	3.86896e-10	0.767531	ESCO2
5173	-6.59988	NA	4.115e-11	3.86896e-10	0.668123	CNTNAP3
9659	6.59825	NA	4.16025e-11	3.89858e-10	1.58891	CAV1
8288	-6.59825	NA	4.16025e-11	3.89858e-10	0.734579	ID4
5044	-6.59825	NA	4.16025e-11	3.89858e-10	0.759855	RAB27B
16859	6.59663	NA	4.20599e-11	3.93711e-10	1.31858	C6orf115
234	6.59339	NA	4.29894e-11	4.01969e-10	1.22529	OGN
11880	6.59177	NA	4.34617e-11	4.05939e-10	1.14774	HIST1H2BF
6885	-6.59015	NA	4.39391e-11	4.09948e-10	0.767346	PRR13
14935	-6.5869	NA	4.49092e-11	4.1854e-10	0.806089	SEMA5A
7484	6.58528	NA	4.54021e-11	4.22671e-10	1.56368	UBE2E3
19273	-6.58366	NA	4.59004e-11	4.26377e-10	0.873011	ACOT9
12145	-6.58366	NA	4.59004e-11	4.26377e-10	0.82285	EPB41L5
17051	6.58204	NA	4.6404e-11	4.30116e-10	4.50125	NUP153
2924	6.58204	NA	4.6404e-11	4.30116e-10	1.33283	S1PR2
14390	6.58042	NA	4.69129e-11	4.3436e-10	1.32474	CENPQ
21193	6.57717	NA	4.79472e-11	4.43454e-10	1.45521	KHDRBS3
6465	6.57555	NA	4.84728e-11	4.47828e-10	1.01174	LOC100507505
15152	6.57231	NA	4.95408e-11	4.57199e-10	1.2113	ASF1B
15927	6.56744	NA	5.11859e-11	4.71869e-10	1.29827	C17orf108
19565	-6.56582	NA	5.17462e-11	4.76003e-10	0.802884	BTG2
5295	6.56582	NA	5.17462e-11	4.76003e-10	1.28099	LOC158376
7918	-6.55934	NA	5.40477e-11	4.96637e-10	0.632594	TBC1D7
17799	6.55123	NA	5.70655e-11	5.23237e-10	1.29049	ST6GALNAC6
3734	6.55123	NA	5.70655e-11	5.23237e-10	1.44412	C1QL4
261	6.54961	NA	5.76885e-11	5.2838e-10	1.14392	TMEM194B
17280	-6.54799	NA	5.83182e-11	5.33e-10	0.816799	SLC40A1
16529	-6.54799	NA	5.83182e-11	5.33e-10	0.841977	TNFRSF21
21166	6.54636	NA	5.89548e-11	5.37664e-10	1.45824	HIST1H2AI
16817	6.54636	NA	5.89548e-11	5.37664e-10	1.19426	RBM47
19876	6.54474	NA	5.95979e-11	5.42366e-10	1.26063	CHI3L1
751	6.54474	NA	5.95979e-11	5.42366e-10	1.29416	DNAJC14
12917	-6.54312	NA	6.0248e-11	5.47696e-10	0.779036	LIX1L
10006	-6.5415	NA	6.09051e-11	5.52489e-10	0.783121	NFE2L3
281	6.5415	NA	6.09051e-11	5.52489e-10	1.14534	LRRC17
3616	-6.53826	NA	6.22402e-11	5.63999e-10	0.804601	ICAM1
3399	6.53501	NA	6.3604e-11	5.75744e-10	1.47276	CMTM7
20431	-6.53177	NA	6.49971e-11	5.87105e-10	0.733059	EPHB6
4549	6.53177	NA	6.49971e-11	5.87105e-10	1.39748	NRIP1
20643	-6.53015	NA	6.57046e-11	5.91611e-10	0.814787	NCRNA00094
15165	6.53015	NA	6.57046e-11	5.91611e-10	1.52032	VARS
11724	6.53015	NA	6.57046e-11	5.91611e-10	1.19185	SYT17
2474	6.52366	NA	6.86113e-11	6.17131e-10	7.75468	ADAMTS3
16963	6.52204	NA	6.93574e-11	6.23183e-10	1.52615	CCKBR
1285	-6.52042	NA	7.01115e-11	6.29294e-10	0.860729	SREBF1
18284	-6.5188	NA	7.08735e-11	6.33461e-10	0.752849	KCNH8
7638	6.5188	NA	7.08735e-11	6.33461e-10	1.27979	BAI2
6704	-6.5188	NA	7.08735e-11	6.33461e-10	0.746787	KLK8
6323	6.5188	NA	7.08735e-11	6.33461e-10	1.33139	PRLR
3813	6.51718	NA	7.16436e-11	6.39001e-10	1.48121	KIF20B
1589	-6.51718	NA	7.16436e-11	6.39001e-10	0.833801	TARS
16740	-6.51555	NA	7.24218e-11	6.43246e-10	0.809729	TCEAL5
14948	6.51555	NA	7.24218e-11	6.43246e-10	1.36044	PRR15
3878	6.51555	NA	7.24218e-11	6.43246e-10	1.35167	SAC3D1
887	6.51555	NA	7.24218e-11	6.43246e-10	1.41925	CCL14
3335	-6.51393	NA	7.32086e-11	6.49555e-10	0.645269	TAP2
5153	-6.51231	NA	7.40035e-11	6.55924e-10	0.376567	C4orf21
8762	6.51069	NA	7.48068e-11	6.62355e-10	1.28095	TCOF1
12902	6.50745	NA	7.64393e-11	6.75403e-10	1.27758	DSN1
5336	6.50745	NA	7.64393e-11	6.75403e-10	1.41776	MIS18A
15290	-6.50582	NA	7.72684e-11	6.82021e-10	0.830895	ROR1
20465	-6.5042	NA	7.81064e-11	6.8799e-10	0.793333	LRR1
11784	6.5042	NA	7.81064e-11	6.8799e-10	1.20915	CLDN5
9269	6.50096	NA	7.98093e-11	7.01537e-10	2.36232	LOC644189
7980	6.50096	NA	7.98093e-11	7.01537e-10	1.47551	CDK2AP1
5997	-6.49772	NA	8.15483e-11	7.16084e-10	0.77241	CT62
4936	6.49285	NA	8.42266e-11	7.3884e-10	1.30984	KRTAP10-1
19805	-6.48799	NA	8.69909e-11	7.62302e-10	0.831631	IKBKB
14913	6.48637	NA	8.79319e-11	7.68965e-10	1.19439	ADORA2B
5317	6.48637	NA	8.79319e-11	7.68965e-10	1.45145	CKS1B
5186	-6.48474	NA	8.88829e-11	7.76483e-10	0.731904	ADAM17
16392	-6.4815	NA	9.08149e-11	7.91736e-10	0.720373	KRT42P
15358	-6.4815	NA	9.08149e-11	7.91736e-10	0.805488	TUBB6
15518	6.47664	NA	9.37903e-11	8.16003e-10	1.21753	KRT17
7132	-6.47664	NA	9.37903e-11	8.16003e-10	0.849976	MYO10
7244	6.47501	NA	9.48031e-11	8.23972e-10	1.32834	TUBA4A
15998	-6.47339	NA	9.58267e-11	8.32019e-10	0.781369	FABP7
5343	6.47015	NA	9.79061e-11	8.49207e-10	1.22989	SMC2
5035	-6.46691	NA	1.0003e-10	8.66744e-10	0.82869	KIF1B
12970	-6.46528	NA	1.01108e-10	8.7431e-10	0.723725	FNIP1
8012	-6.46528	NA	1.01108e-10	8.7431e-10	0.624464	C16orf87
15016	6.46366	NA	1.02198e-10	8.81049e-10	1.24373	LMO4
918	6.46366	NA	1.02198e-10	8.81049e-10	1.35018	CALR
269	6.46366	NA	1.02198e-10	8.81049e-10	1.36665	PPP1R3C
13657	6.4588	NA	1.05538e-10	9.08916e-10	1.15775	DDX39A
15444	-6.45555	NA	1.07823e-10	9.27659e-10	0.871996	MAMLD1
12797	6.45231	NA	1.10157e-10	9.46778e-10	1.64675	ENTPD8
13855	6.44907	NA	1.1254e-10	9.65309e-10	1.45476	ZNF286A
638	6.44907	NA	1.1254e-10	9.65309e-10	1.43792	CEP152
15708	6.44745	NA	1.1375e-10	9.71772e-10	1.97881	CYP7B1
12427	6.44745	NA	1.1375e-10	9.71772e-10	2.82757	PDHA1
3044	-6.44745	NA	1.1375e-10	9.71772e-10	0.870954	MAST4
1033	-6.44745	NA	1.1375e-10	9.71772e-10	0.761016	S100B
13698	6.44583	NA	1.14973e-10	9.81236e-10	1.41844	CCL7
19612	6.4442	NA	1.16209e-10	9.9079e-10	1.02229	NUDT1
18570	-6.44096	NA	1.1872e-10	1.01118e-09	0.789418	PLEKHF2
20369	-6.43934	NA	1.19995e-10	1.01899e-09	0.769972	RPL21
3166	-6.43934	NA	1.19995e-10	1.01899e-09	0.721324	SPEF1
2057	-6.43934	NA	1.19995e-10	1.01899e-09	0.685409	LOC100130009
21064	6.42799	NA	1.29304e-10	1.09476e-09	1.5572	KRT14
18311	6.42799	NA	1.29304e-10	1.09476e-09	2.08343	KRT6A
207	6.42799	NA	1.29304e-10	1.09476e-09	2.29438	FLJ33630
16907	6.42312	NA	1.33506e-10	1.12697e-09	1.25336	PCNA
3274	6.42312	NA	1.33506e-10	1.12697e-09	1.48322	MCM2
676	-6.42312	NA	1.33506e-10	1.12697e-09	0.825754	TRIM47
21138	-6.4215	NA	1.34937e-10	1.13792e-09	0.841269	ANKRD35
13160	6.41988	NA	1.36382e-10	1.14897e-09	1.28075	SLC36A4
17402	6.41826	NA	1.37842e-10	1.15783e-09	1.34434	HIGD1B
5786	6.41826	NA	1.37842e-10	1.15783e-09	1.29885	LOC375295
4674	6.41826	NA	1.37842e-10	1.15783e-09	1.37328	GABRE
466	6.41502	NA	1.40809e-10	1.18159e-09	1.21246	ANKRD36BP1
16856	-6.41339	NA	1.42315e-10	1.19188e-09	0.83697	IL11RA
6632	-6.41339	NA	1.42315e-10	1.19188e-09	0.792675	GLI1
5788	6.41015	NA	1.45376e-10	1.21512e-09	1.85533	FUT4
979	6.41015	NA	1.45376e-10	1.21512e-09	1.24945	FLJ35946
19105	-6.40691	NA	1.48501e-10	1.24002e-09	0.761412	CD274
1225	-6.40529	NA	1.50088e-10	1.25204e-09	0.707524	PAN2
18289	-6.40204	NA	1.53312e-10	1.27768e-09	0.779856	SPRY1
18888	6.3988	NA	1.56604e-10	1.30256e-09	1.47561	DGKD
9314	6.3988	NA	1.56604e-10	1.30256e-09	1.74347	CAPN8
12959	-6.39718	NA	1.58275e-10	1.31518e-09	0.781947	TMEM123
20450	-6.39393	NA	1.61671e-10	1.34078e-09	0.784886	PTPRT
5529	6.39393	NA	1.61671e-10	1.34078e-09	1.55911	RHCG
5716	6.39231	NA	1.63395e-10	1.35376e-09	1.24925	C7orf63
12373	6.39069	NA	1.65137e-10	1.36686e-09	1.36424	CH25H
17833	-6.38907	NA	1.66898e-10	1.38009e-09	0.717022	GTF2IRD2
4444	-6.38745	NA	1.68677e-10	1.3921e-09	0.631326	CDK2
4400	6.38745	NA	1.68677e-10	1.3921e-09	1.35957	PEX13
19438	-6.38583	NA	1.70474e-10	1.40285e-09	0.804512	FAAH2
11571	-6.38583	NA	1.70474e-10	1.40285e-09	0.792566	RIPK4
5056	-6.38583	NA	1.70474e-10	1.40285e-09	0.795326	GPC2
14762	-6.3842	NA	1.7229e-10	1.41642e-09	0.80948	CAMK2N1
5622	-6.38258	NA	1.74125e-10	1.42875e-09	0.55713	C9orf7
4535	6.38258	NA	1.74125e-10	1.42875e-09	1.40674	RUNDC1
17549	6.37772	NA	1.79745e-10	1.4692e-09	1.27103	RFC3
16266	6.37772	NA	1.79745e-10	1.4692e-09	1.37294	ABCA8
15184	6.37772	NA	1.79745e-10	1.4692e-09	1.2356	NRAS
1046	6.37772	NA	1.79745e-10	1.4692e-09	1.41437	TPBG
15313	-6.3761	NA	1.81658e-10	1.48056e-09	0.710791	LYPD1
3237	6.3761	NA	1.81658e-10	1.48056e-09	1.4572	NHSL1
1129	6.3761	NA	1.81658e-10	1.48056e-09	1.24639	NUDT16L1
19830	6.37448	NA	1.8359e-10	1.49345e-09	1.34978	AQP1
19143	-6.37448	NA	1.8359e-10	1.49345e-09	0.812377	MB21D1
8091	6.37285	NA	1.85543e-10	1.50789e-09	1.62461	HCAR1
11829	6.37123	NA	1.87516e-10	1.52102e-09	1.91702	WBP1
2302	-6.37123	NA	1.87516e-10	1.52102e-09	0.813151	SMC1B
8067	-6.36799	NA	1.91523e-10	1.55204e-09	0.902991	BRCC3
6551	6.36637	NA	1.93557e-10	1.56704e-09	1.4324	ENY2
1402	6.3615	NA	1.9979e-10	1.61596e-09	1.3173	CYBRD1
20308	-6.35664	NA	2.06217e-10	1.66478e-09	0.595629	AK8
17816	6.35664	NA	2.06217e-10	1.66478e-09	1.88669	CCDC80
20730	-6.35502	NA	2.08405e-10	1.68085e-09	0.780881	SALL2
20321	-6.35177	NA	2.12847e-10	1.71343e-09	0.763568	MGC3771
18456	6.35177	NA	2.12847e-10	1.71343e-09	1.94229	TCEAL1
15297	6.34691	NA	2.19685e-10	1.76513e-09	1.3949	TTC39A
7469	6.34691	NA	2.19685e-10	1.76513e-09	2.0755	SFRP1
16374	6.34367	NA	2.24362e-10	1.79932e-09	1.28082	VMA21
16364	6.34367	NA	2.24362e-10	1.79932e-09	1.33057	ECI1
20899	6.3388	NA	2.31561e-10	1.85355e-09	1.38766	CCDC30
4351	6.3388	NA	2.31561e-10	1.85355e-09	2.13785	NAB1
20319	-6.33394	NA	2.38985e-10	1.90581e-09	0.796589	CCL13
19699	6.33394	NA	2.38985e-10	1.90581e-09	1.37489	CYB5A
12949	6.33394	NA	2.38985e-10	1.90581e-09	1.13792	MYL5
4150	-6.33394	NA	2.38985e-10	1.90581e-09	0.743921	SDPR
13024	-6.33231	NA	2.41511e-10	1.92055e-09	0.812845	HIST1H2BB
4478	6.33231	NA	2.41511e-10	1.92055e-09	1.48642	LCN2
2650	-6.33231	NA	2.41511e-10	1.92055e-09	0.711454	MIR17HG
20519	-6.33069	NA	2.44063e-10	1.93542e-09	0.861579	MSRB3
18232	-6.33069	NA	2.44063e-10	1.93542e-09	0.736223	TTC18
4932	6.33069	NA	2.44063e-10	1.93542e-09	1.42822	AAGAB
17609	-6.32907	NA	2.46642e-10	1.95405e-09	0.779991	POTEB
16793	6.32745	NA	2.49247e-10	1.97285e-09	1.31455	ALG3
17425	-6.32583	NA	2.51879e-10	1.99183e-09	0.840939	CLEC14A
512	6.32258	NA	2.57224e-10	2.03221e-09	1.16178	OR8B8
4319	6.32096	NA	2.59939e-10	2.05175e-09	1.18031	PRG2
16745	6.31934	NA	2.62681e-10	2.06573e-09	1.24924	RNFT2
15012	6.31934	NA	2.62681e-10	2.06573e-09	1.37158	SH3GL3
12536	6.31934	NA	2.62681e-10	2.06573e-09	1.39419	C16orf61
8577	6.31934	NA	2.62681e-10	2.06573e-09	1.2854	KLHL7
8014	-6.31772	NA	2.65451e-10	2.08559e-09	0.543216	ACTA2
20604	-6.31448	NA	2.71077e-10	2.12587e-09	0.818565	EML4
20038	6.31448	NA	2.71077e-10	2.12587e-09	1.33763	HECA
15863	-6.31285	NA	2.73934e-10	2.14432e-09	0.728858	HECTD2
683	6.31285	NA	2.73934e-10	2.14432e-09	1.38188	HIST1H2BJ
15019	6.31123	NA	2.76821e-10	2.16492e-09	1.42972	ATP1B3
7235	6.30799	NA	2.82682e-10	2.20873e-09	1.38496	THBS4
3123	-6.30475	NA	2.88665e-10	2.25341e-09	0.861397	DKFZP586K1520
18972	-6.3015	NA	2.94772e-10	2.29687e-09	0.854897	COL4A3BP
4332	6.3015	NA	2.94772e-10	2.29687e-09	1.25657	PSMC3IP
18717	6.29988	NA	2.97872e-10	2.3189e-09	1.39063	TTLL4
20678	6.29826	NA	3.01004e-10	2.33687e-09	1.26831	HLF
9199	6.29826	NA	3.01004e-10	2.33687e-09	1.29787	POC5
1997	6.29826	NA	3.01004e-10	2.33687e-09	1.2354	U2AF1
15004	-6.29664	NA	3.04168e-10	2.35714e-09	0.781198	ARPC5L
7914	-6.29664	NA	3.04168e-10	2.35714e-09	0.656203	PRPF4B
9027	6.29177	NA	3.13858e-10	2.43001e-09	1.37686	C13orf27
16184	-6.29015	NA	3.17154e-10	2.4533e-09	0.840346	WWTR1
7953	-6.28853	NA	3.20484e-10	2.4768e-09	0.739555	CCDC90A
16240	6.28367	NA	3.3068e-10	2.55097e-09	1.7156	SF3A3
4625	6.28367	NA	3.3068e-10	2.55097e-09	1.42765	HEXIM1
12788	6.28042	NA	3.37653e-10	2.6024e-09	1.38252	NDRG2
19896	-6.2788	NA	3.41193e-10	2.62731e-09	0.725225	MAP3K12
20067	6.27556	NA	3.48382e-10	2.68024e-09	1.34824	ZNF844
12603	6.27394	NA	3.52032e-10	2.70343e-09	1.57379	PTPN14
8303	6.27394	NA	3.52032e-10	2.70343e-09	1.17635	C20orf103
13101	6.26907	NA	3.63206e-10	2.78673e-09	1.19405	ZBED2
13676	6.26745	NA	3.67008e-10	2.81082e-09	1.13954	FOXN2
3591	-6.26745	NA	3.67008e-10	2.81082e-09	0.677334	TRAF3IP1
5379	6.26583	NA	3.70848e-10	2.83768e-09	1.31523	TMBIM6
9494	6.26259	NA	3.78646e-10	2.89215e-09	1.92416	SLC9A3R1
9098	-6.26259	NA	3.78646e-10	2.89215e-09	0.83464	PDAP1
18	-6.26096	NA	3.82605e-10	2.91977e-09	0.806792	RPL21P44
14806	6.25934	NA	3.86604e-10	2.94501e-09	1.27802	FUT8
442	-6.25934	NA	3.86604e-10	2.94501e-09	0.789014	FAM150B
6260	-6.2561	NA	3.94726e-10	3.00418e-09	0.710625	MTAP
16103	6.25448	NA	3.98849e-10	3.03285e-09	1.34816	CCT6A
7206	6.25286	NA	4.03014e-10	3.05905e-09	1.53139	ABLIM3
3287	6.25286	NA	4.03014e-10	3.05905e-09	1.35614	HHAT
4712	-6.25123	NA	4.07221e-10	3.08823e-09	0.803606	PELI2
14855	-6.24475	NA	4.24484e-10	3.21342e-09	0.8323	PAX6
12275	6.24475	NA	4.24484e-10	3.21342e-09	1.37665	FAT1
7479	6.2415	NA	4.33381e-10	3.27495e-09	1.5077	NRM
965	6.2415	NA	4.33381e-10	3.27495e-09	1.38613	IMPA2
5421	-6.23988	NA	4.37897e-10	3.30614e-09	0.82534	IFT43
16868	6.23664	NA	4.47069e-10	3.36941e-09	1.28814	MUC16
16446	-6.23664	NA	4.47069e-10	3.36941e-09	0.756706	NDRG1
19474	6.23502	NA	4.51725e-10	3.40148e-09	1.51259	SEPP1
4079	6.2334	NA	4.56428e-10	3.43386e-09	1.61382	HMGB3P1
7981	6.23178	NA	4.61178e-10	3.46653e-09	1.53488	RAB11FIP3
9739	6.23015	NA	4.65977e-10	3.49643e-09	1.34171	KIAA1609
424	-6.23015	NA	4.65977e-10	3.49643e-09	0.831728	MYLK2
11336	6.22853	NA	4.70825e-10	3.52659e-09	2.04787	ANP32B
162	-6.22853	NA	4.70825e-10	3.52659e-09	0.753596	BHLHE40
16629	-6.22691	NA	4.75722e-10	3.55388e-09	0.811504	ADAMTS5
6859	-6.22691	NA	4.75722e-10	3.55388e-09	0.897145	COL4A5
3729	-6.22691	NA	4.75722e-10	3.55388e-09	0.755804	GFOD1
21840	-6.22529	NA	4.80669e-10	3.58454e-09	0.771274	MYH11
4235	-6.22529	NA	4.80669e-10	3.58454e-09	0.798679	HRASLS
15923	6.22367	NA	4.85666e-10	3.61547e-09	1.67516	DARC
11774	6.22367	NA	4.85666e-10	3.61547e-09	1.49919	PABPC1
14771	6.22205	NA	4.90714e-10	3.64985e-09	2.49365	ANKRD42
11858	-6.22042	NA	4.95813e-10	3.68134e-09	0.78	ELAVL1
7578	6.22042	NA	4.95813e-10	3.68134e-09	1.34643	LSR
17696	6.2188	NA	5.00963e-10	3.71634e-09	1.19771	C6orf211
1945	-6.21718	NA	5.06166e-10	3.75166e-09	0.789883	CAGE1
15294	-6.21556	NA	5.11421e-10	3.78402e-09	0.836462	MZF1
911	-6.21556	NA	5.11421e-10	3.78402e-09	0.871184	CAB39L
18554	-6.21232	NA	5.22092e-10	3.85962e-09	0.873843	DSC3
12202	-6.21069	NA	5.27509e-10	3.89628e-09	0.735066	BMP2
21292	-6.20907	NA	5.3298e-10	3.93328e-09	0.672955	RCC2
19114	6.20745	NA	5.38507e-10	3.96033e-09	1.35982	CCDC159
12910	-6.20745	NA	5.38507e-10	3.96033e-09	0.641114	LOC100508670
4398	6.20745	NA	5.38507e-10	3.96033e-09	1.39784	FAM107A
4138	6.20745	NA	5.38507e-10	3.96033e-09	1.24306	C3
17023	6.20583	NA	5.4409e-10	3.99448e-09	1.23245	CACYBP
16336	6.20583	NA	5.4409e-10	3.99448e-09	1.26528	ACTR3B
20576	-6.20421	NA	5.49729e-10	4.01854e-09	0.866906	TMEM48
17338	6.20421	NA	5.49729e-10	4.01854e-09	1.39671	FAM110B
16178	-6.20421	NA	5.49729e-10	4.01854e-09	0.691142	NBEA
5790	6.20421	NA	5.49729e-10	4.01854e-09	1.42738	TNXB
2452	6.20421	NA	5.49729e-10	4.01854e-09	1.29729	NCK1
16445	-6.20259	NA	5.55426e-10	4.04628e-09	0.793284	GGH
15811	6.20259	NA	5.55426e-10	4.04628e-09	1.37589	SLC2A10
6320	6.20259	NA	5.55426e-10	4.04628e-09	1.18915	KIAA0182
3590	-6.20259	NA	5.55426e-10	4.04628e-09	0.806991	ZSCAN16
3726	-6.20097	NA	5.6118e-10	4.08121e-09	0.86212	SPEF2
407	6.20097	NA	5.6118e-10	4.08121e-09	1.46408	ADD3
15847	-6.19772	NA	5.72862e-10	4.15552e-09	0.804128	GPIHBP1
14478	-6.19772	NA	5.72862e-10	4.15552e-09	0.733847	SHC4
8409	6.19772	NA	5.72862e-10	4.15552e-09	1.36313	TMEM74
8243	-6.19286	NA	5.90833e-10	4.28222e-09	0.771513	PRPS2
7628	6.19124	NA	5.96944e-10	4.31916e-09	1.29773	MGC2889
766	6.19124	NA	5.96944e-10	4.31916e-09	2.37862	ADRA2A
13557	6.18961	NA	6.03117e-10	4.36012e-09	1.21532	GAS6
4275	6.18799	NA	6.09353e-10	4.40145e-09	1.23116	CBR4
8471	6.18637	NA	6.15651e-10	4.44318e-09	1.67963	RGL2
15424	6.18475	NA	6.22013e-10	4.48149e-09	1.28644	C6orf218
5313	-6.18475	NA	6.22013e-10	4.48149e-09	0.725735	FLJ11710
20094	-6.18313	NA	6.28439e-10	4.52395e-09	0.816723	NFIL3
15221	6.18151	NA	6.34929e-10	4.56296e-09	1.59457	DPYSL2
2262	-6.18151	NA	6.34929e-10	4.56296e-09	0.795695	SNCA
16720	-6.17502	NA	6.61552e-10	4.74227e-09	0.752089	NCK2
10558	-6.17502	NA	6.61552e-10	4.74227e-09	0.566234	TCEAL6
6949	6.17502	NA	6.61552e-10	4.74227e-09	1.32552	CPE
17765	-6.17178	NA	6.75269e-10	4.8284e-09	0.76827	FLJ45831
15430	-6.17178	NA	6.75269e-10	4.8284e-09	0.752754	KIF21A
1405	-6.17178	NA	6.75269e-10	4.8284e-09	0.833281	HSD17B4
14338	-6.16853	NA	6.89263e-10	4.92432e-09	0.748495	FAM20A
8335	6.16691	NA	6.96366e-10	4.97089e-09	1.37509	SH3GLB2
19068	6.1588	NA	7.32965e-10	5.22776e-09	1.23865	RND3
7103	-6.15556	NA	7.48124e-10	5.33141e-09	0.740719	INPP5J
13680	6.15394	NA	7.55818e-10	5.37723e-09	1.23594	FPR2
9513	-6.15394	NA	7.55818e-10	5.37723e-09	0.82042	NDUFA2
14760	-6.15232	NA	7.63589e-10	5.42798e-09	0.817281	SCN7A
10612	-6.1507	NA	7.71438e-10	5.47006e-09	0.71375	EIF4B
9723	-6.1507	NA	7.71438e-10	5.47006e-09	0.822575	SLC16A10
7899	-6.1507	NA	7.71438e-10	5.47006e-09	0.668844	AHNAK
6351	6.14745	NA	7.87372e-10	5.5784e-09	1.19116	STK36
14488	6.14583	NA	7.95459e-10	5.62633e-09	1.17311	IGF2BP2
13918	6.14583	NA	7.95459e-10	5.62633e-09	1.62763	RPH3AL
18230	-6.14259	NA	8.11877e-10	5.72817e-09	0.877355	DNAJC17
13678	-6.14259	NA	8.11877e-10	5.72817e-09	0.731221	SLC16A6
5582	-6.14259	NA	8.11877e-10	5.72817e-09	0.795665	CXCL10
18506	-6.1361	NA	8.45712e-10	5.95701e-09	0.647434	KRTAP21-1
6617	6.1361	NA	8.45712e-10	5.95701e-09	1.2319	PREP
16237	6.13448	NA	8.54383e-10	6.01311e-09	1.19906	SMOC1
19407	-6.13286	NA	8.6314e-10	6.05971e-09	0.822828	FLJ41200
15737	-6.13286	NA	8.6314e-10	6.05971e-09	0.72224	PDE9A
7365	6.13286	NA	8.6314e-10	6.05971e-09	1.24786	DNMT3B
1037	-6.13124	NA	8.71986e-10	6.11676e-09	0.781206	PCBD2
6040	6.12799	NA	8.89942e-10	6.23244e-09	1.40152	RAPGEF3
996	6.12799	NA	8.89942e-10	6.23244e-09	1.43516	IL22RA2
16113	-6.12475	NA	9.08259e-10	6.35027e-09	0.69053	C15orf2
8810	6.12475	NA	9.08259e-10	6.35027e-09	1.7527	FRY
15189	6.11826	NA	9.46003e-10	6.60873e-09	1.14303	BACH2
2813	6.11664	NA	9.55675e-10	6.67082e-09	1.32844	INPP1
20086	6.11502	NA	9.65444e-10	6.72797e-09	1.3991	RYR1
5779	6.11502	NA	9.65444e-10	6.72797e-09	1.13032	A2M
9226	-6.11178	NA	9.85274e-10	6.85494e-09	0.834143	TWIST2
4207	6.11178	NA	9.85274e-10	6.85494e-09	1.28149	KLHDC1
13456	6.11016	NA	9.95338e-10	6.9193e-09	1.47088	MTPAP
15211	6.10367	NA	1.0366e-09	7.18855e-09	1.29788	AGGF1
12571	6.10367	NA	1.0366e-09	7.18855e-09	1.39165	ZFHX4
1574	-6.10367	NA	1.0366e-09	7.18855e-09	0.746738	VSNL1
11996	-6.10205	NA	1.04718e-09	7.25006e-09	0.855321	LOC388588
6166	-6.10205	NA	1.04718e-09	7.25006e-09	0.804257	F7
21484	6.10043	NA	1.05786e-09	7.29433e-09	1.5658	SLC6A9
20890	-6.10043	NA	1.05786e-09	7.29433e-09	0.790512	CCND2
19969	-6.10043	NA	1.05786e-09	7.29433e-09	0.7777	FAM58BP
19250	6.10043	NA	1.05786e-09	7.29433e-09	1.54188	HIST1H4L
4538	6.10043	NA	1.05786e-09	7.29433e-09	1.2403	LOC728675
19816	-6.0988	NA	1.06864e-09	7.36273e-09	0.842083	HAUS7
7099	6.09718	NA	1.07954e-09	7.42576e-09	1.07503	DNAJC2
3028	-6.09718	NA	1.07954e-09	7.42576e-09	0.87706	CARD6
19807	-6.09556	NA	1.09054e-09	7.47725e-09	0.830006	SCARA5
11730	6.09556	NA	1.09054e-09	7.47725e-09	1.37967	B3GALNT2
6384	6.09556	NA	1.09054e-09	7.47725e-09	1.19291	HIST1H3D
1789	-6.09556	NA	1.09054e-09	7.47725e-09	0.830258	FBXL5
17551	-6.09394	NA	1.10165e-09	7.54128e-09	0.84145	TET1
13021	-6.09394	NA	1.10165e-09	7.54128e-09	0.82846	CCNG2
19810	-6.09232	NA	1.11287e-09	7.59975e-09	0.800883	DZIP1
6793	-6.09232	NA	1.11287e-09	7.59975e-09	0.876531	SLC4A8
5772	6.09232	NA	1.11287e-09	7.59975e-09	1.39639	PBX1
2493	-6.0907	NA	1.1242e-09	7.67098e-09	0.820499	C2orf55
21006	-6.08908	NA	1.13565e-09	7.73666e-09	0.787466	RPP40
9189	6.08908	NA	1.13565e-09	7.73666e-09	1.27786	HSPB2
7097	6.08745	NA	1.14721e-09	7.80291e-09	1.43245	FBLN5
2177	-6.08745	NA	1.14721e-09	7.80291e-09	0.752361	ACSL4
6183	-6.08583	NA	1.15888e-09	7.86972e-09	0.797384	TMEM170A
4860	-6.08583	NA	1.15888e-09	7.86972e-09	0.874931	FAM20C
3837	-6.08259	NA	1.18257e-09	8.02423e-09	0.837658	SSRP1
6414	-6.08097	NA	1.1946e-09	8.09935e-09	0.716262	PA2G4
3968	6.07935	NA	1.20674e-09	8.17517e-09	1.37571	EMILIN2
2124	6.07772	NA	1.219e-09	8.24511e-09	1.31445	WDR96
632	6.07772	NA	1.219e-09	8.24511e-09	1.25075	NKRF
15463	6.0761	NA	1.23139e-09	8.31566e-09	1.41612	GLUD2
7601	-6.0761	NA	1.23139e-09	8.31566e-09	0.790271	KIF12
6321	6.07286	NA	1.25652e-09	8.47197e-09	1.38439	STK38L
1198	6.07286	NA	1.25652e-09	8.47197e-09	1.53545	SLC34A2
13413	6.07124	NA	1.26928e-09	8.5512e-09	1.63894	WHSC1
3587	-6.06799	NA	1.29517e-09	8.71873e-09	0.834175	GCH1
709	-6.06637	NA	1.30831e-09	8.80021e-09	0.756322	TRIM8
19554	6.06313	NA	1.33498e-09	8.95834e-09	1.33451	SLC10A3
18012	6.06313	NA	1.33498e-09	8.95834e-09	1.43541	TMEM204
10973	6.06313	NA	1.33498e-09	8.95834e-09	1.40651	ZC3H12B
13465	-6.06151	NA	1.34851e-09	9.04202e-09	0.752874	CPXM1
18020	6.05989	NA	1.36217e-09	9.0978e-09	1.22795	CYB5R1
17069	-6.05989	NA	1.36217e-09	9.0978e-09	0.757545	C16orf53
16553	-6.05989	NA	1.36217e-09	9.0978e-09	0.606499	CNTNAP3B
7696	6.05989	NA	1.36217e-09	9.0978e-09	1.20645	GNRH1
3855	-6.05989	NA	1.36217e-09	9.0978e-09	0.858503	TACC1
515	6.05827	NA	1.37598e-09	9.18276e-09	1.76054	DPH2
5201	6.05664	NA	1.38991e-09	9.2685e-09	1.3054	APPL2
8066	-6.05502	NA	1.40399e-09	9.35502e-09	0.812511	C9orf100
20786	-6.0534	NA	1.4182e-09	9.44233e-09	0.797318	PHF6
20237	-6.05016	NA	1.44705e-09	9.62686e-09	0.755525	ENPP2
8818	6.04854	NA	1.46168e-09	9.71664e-09	1.32427	PID1
12712	-6.04691	NA	1.47647e-09	9.80725e-09	0.84535	TIGD2
20397	6.04529	NA	1.49139e-09	9.88325e-09	1.20925	EBF4
16338	6.04529	NA	1.49139e-09	9.88325e-09	1.2857	FREM1
10342	6.04529	NA	1.49139e-09	9.88325e-09	1.20643	ANKRD30B
4276	6.04205	NA	1.52169e-09	1.00762e-08	1.28056	CBX7
4295	-6.04043	NA	1.53706e-09	1.01701e-08	0.855183	PPM1F
16811	6.03881	NA	1.55259e-09	1.02568e-08	1.29836	LRP12
4429	6.03881	NA	1.55259e-09	1.02568e-08	1.14836	PEX11A
1182	6.03718	NA	1.56826e-09	1.03524e-08	1.2044	ARL4C
8998	6.03556	NA	1.5841e-09	1.04488e-08	1.26878	COX7A1
13011	-6.03232	NA	1.61623e-09	1.06524e-08	0.757204	FLJ46906
14541	-6.0307	NA	1.63253e-09	1.07432e-08	0.814224	MURC
542	-6.0307	NA	1.63253e-09	1.07432e-08	0.767683	TXNDC5
7463	-6.02908	NA	1.64899e-09	1.08432e-08	0.697973	TNNT3
14549	-6.02745	NA	1.66562e-09	1.09441e-08	0.832903	RNASE4
7453	6.02583	NA	1.68241e-09	1.10373e-08	1.39026	C14orf79
4567	-6.02583	NA	1.68241e-09	1.10373e-08	0.805614	HIC1
16911	6.02097	NA	1.73377e-09	1.13655e-08	1.3114	HPRT1
10302	-6.01935	NA	1.75122e-09	1.14535e-08	0.811702	SOCS2
1774	-6.01935	NA	1.75122e-09	1.14535e-08	0.641621	CEP57
922	6.01935	NA	1.75122e-09	1.14535e-08	1.19465	PSMG1
11679	6.01773	NA	1.76885e-09	1.1551e-08	1.1701	TP53BP1
1316	6.01773	NA	1.76885e-09	1.1551e-08	1.24104	C9orf170
12550	6.0161	NA	1.78665e-09	1.16494e-08	1.68616	FXYD1
5184	6.0161	NA	1.78665e-09	1.16494e-08	1.75695	SLC46A1
14410	6.01448	NA	1.80463e-09	1.17486e-08	1.16745	ETS2
2789	6.01448	NA	1.80463e-09	1.17486e-08	1.16448	FABP5
8309	-6.01286	NA	1.82278e-09	1.18396e-08	0.674145	ZBTB16
1241	-6.01286	NA	1.82278e-09	1.18396e-08	0.783317	NTN4
646	-6.01286	NA	1.82278e-09	1.18396e-08	0.895399	UGDH
8744	6.01124	NA	1.84111e-09	1.19222e-08	1.17235	PGR
5511	6.01124	NA	1.84111e-09	1.19222e-08	1.42575	UNC13D
2533	6.01124	NA	1.84111e-09	1.19222e-08	1.30496	LOC729324
625	-6.01124	NA	1.84111e-09	1.19222e-08	0.813101	CASP2
2304	6.00962	NA	1.85962e-09	1.20329e-08	1.25446	SERF2
13474	6.00637	NA	1.89718e-09	1.2248e-08	1.16519	XRCC2
13357	-6.00637	NA	1.89718e-09	1.2248e-08	0.846943	C4orf46
12143	-6.00637	NA	1.89718e-09	1.2248e-08	0.891621	RHEB
3180	-6.00475	NA	1.91624e-09	1.23617e-08	0.867493	FOXL1
9234	5.99664	NA	2.01436e-09	1.29652e-08	1.33915	FLJ38379
5706	5.99664	NA	2.01436e-09	1.29652e-08	1.23647	NINJ1
5521	5.99664	NA	2.01436e-09	1.29652e-08	1.50192	HIST1H3H
21173	-5.99502	NA	2.03457e-09	1.30853e-08	0.883456	GPRC5C
17643	-5.9934	NA	2.05497e-09	1.31966e-08	0.833438	EPAS1
819	-5.9934	NA	2.05497e-09	1.31966e-08	0.754883	OCA2
16268	5.99178	NA	2.07557e-09	1.33188e-08	1.20565	C14orf132
12226	-5.99016	NA	2.09637e-09	1.34422e-08	0.598281	ITFG3
13363	-5.98854	NA	2.11737e-09	1.35666e-08	0.826892	KRT81
21066	-5.98692	NA	2.13858e-09	1.36819e-08	0.746765	LOC388630
6124	-5.98692	NA	2.13858e-09	1.36819e-08	0.603525	UNG
7758	-5.98205	NA	2.20346e-09	1.40864e-08	0.726494	PLIN5
15236	5.98043	NA	2.22551e-09	1.4206e-08	1.40679	KIAA0040
13038	5.98043	NA	2.22551e-09	1.4206e-08	1.2339	TMEM206
18735	-5.97556	NA	2.29296e-09	1.46146e-08	0.784138	TRMT11
17660	-5.97556	NA	2.29296e-09	1.46146e-08	0.887013	F2RL2
21427	5.97232	NA	2.33902e-09	1.48971e-08	1.21981	PARD6B
4309	-5.9707	NA	2.36239e-09	1.50234e-08	0.86172	LOC731932
3224	5.9707	NA	2.36239e-09	1.50234e-08	1.16599	APH1B
16260	5.96746	NA	2.40981e-09	1.53021e-08	1.45515	SUOX
1525	-5.96746	NA	2.40981e-09	1.53021e-08	0.920445	CNOT1
9049	-5.96583	NA	2.43387e-09	1.54434e-08	0.821161	CSAD
19746	5.96421	NA	2.45816e-09	1.55743e-08	1.66012	GEM
4116	5.96421	NA	2.45816e-09	1.55743e-08	1.17206	PINK1
13697	5.96259	NA	2.48269e-09	1.57063e-08	1.49555	ZCCHC10
1775	-5.96259	NA	2.48269e-09	1.57063e-08	0.763982	TNNI2
15830	-5.96097	NA	2.50746e-09	1.58512e-08	0.849801	MBP
2085	-5.95935	NA	2.53246e-09	1.59974e-08	0.760819	SMARCC2
16910	5.95773	NA	2.55771e-09	1.6109e-08	1.24724	SAMD5
8310	5.95773	NA	2.55771e-09	1.6109e-08	1.54149	ARFIP2
7153	5.95773	NA	2.55771e-09	1.6109e-08	1.25308	ASMTL
4192	-5.95773	NA	2.55771e-09	1.6109e-08	0.820489	HMGB2
18322	5.9561	NA	2.58321e-09	1.62576e-08	1.52589	ULBP2
20765	5.95448	NA	2.60895e-09	1.63832e-08	1.57166	CDC5L
14968	5.95448	NA	2.60895e-09	1.63832e-08	2.90956	KLHL29
2898	5.95448	NA	2.60895e-09	1.63832e-08	1.36655	COQ7
8013	-5.95286	NA	2.63494e-09	1.65342e-08	0.608141	DCLRE1C
12033	5.95124	NA	2.66118e-09	1.66866e-08	1.19523	SYNCRIP
5150	5.94638	NA	2.74145e-09	1.71773e-08	1.5365	CYB5R2
15820	-5.94313	NA	2.79627e-09	1.74693e-08	0.766967	CASZ1
13679	5.94313	NA	2.79627e-09	1.74693e-08	1.33007	CDYL2
2966	-5.94313	NA	2.79627e-09	1.74693e-08	0.830004	BOP1
2923	5.94313	NA	2.79627e-09	1.74693e-08	1.30195	UBXN10
14752	5.94151	NA	2.82408e-09	1.76171e-08	1.4354	MBNL3
4301	-5.94151	NA	2.82408e-09	1.76171e-08	0.775165	SVEP1
846	5.93989	NA	2.85215e-09	1.77792e-08	1.88271	C16orf95
13351	5.93827	NA	2.8805e-09	1.79297e-08	1.70591	UBXN2A
835	5.93827	NA	2.8805e-09	1.79297e-08	1.28792	RORC
15490	5.93502	NA	2.93802e-09	1.82344e-08	1.27829	FLNA
13196	5.93502	NA	2.93802e-09	1.82344e-08	1.27204	ALX4
7682	5.93502	NA	2.93802e-09	1.82344e-08	1.11118	YWHAZ
3175	5.93502	NA	2.93802e-09	1.82344e-08	1.23918	GZMB
20298	5.9334	NA	2.9672e-09	1.83886e-08	1.44443	C9orf169
15989	5.9334	NA	2.9672e-09	1.83886e-08	1.76028	FBXO32
17854	5.93016	NA	3.02641e-09	1.87419e-08	1.7316	CD38
5347	5.92854	NA	3.05644e-09	1.89141e-08	1.43289	BATF3
18450	5.92692	NA	3.08676e-09	1.90879e-08	1.24068	SYT8
17054	5.92529	NA	3.11738e-09	1.92492e-08	1.63068	TFDP1
5815	-5.92529	NA	3.11738e-09	1.92492e-08	0.787996	EFHA2
15064	5.92367	NA	3.14829e-09	1.9426e-08	1.27113	MPZL2
19887	-5.92205	NA	3.1795e-09	1.9576e-08	0.820303	PRRG1
19766	5.92205	NA	3.1795e-09	1.9576e-08	2.25616	HMSD
4503	5.92205	NA	3.1795e-09	1.9576e-08	1.31034	AIF1L
2525	-5.92043	NA	3.21101e-09	1.97557e-08	0.773646	C2orf81
11695	5.91719	NA	3.27495e-09	2.01345e-08	1.20904	C12orf10
11717	5.91557	NA	3.30738e-09	2.02899e-08	1.18725	KIAA1244
6676	5.91557	NA	3.30738e-09	2.02899e-08	3.29275	ZEB1
6430	5.91557	NA	3.30738e-09	2.02899e-08	1.38079	LIMS2
4524	-5.91394	NA	3.34013e-09	2.04761e-08	0.757063	EGR1
6395	5.9107	NA	3.40656e-09	2.08683e-08	1.07333	ABCA13
3777	5.90908	NA	3.44026e-09	2.10444e-08	1.59714	C1orf38
3106	5.90908	NA	3.44026e-09	2.10444e-08	1.19772	NUDT5
19730	5.90746	NA	3.47429e-09	2.12068e-08	1.46857	ARHGEF38
14738	5.90746	NA	3.47429e-09	2.12068e-08	1.36884	NEK10
2837	-5.90746	NA	3.47429e-09	2.12068e-08	0.800152	JOSD1
20027	-5.90584	NA	3.50864e-09	2.14012e-08	0.813731	GMDS
19943	-5.90421	NA	3.54332e-09	2.15818e-08	0.809323	MKRN3
4680	-5.90421	NA	3.54332e-09	2.15818e-08	0.843325	FAH
17128	-5.90097	NA	3.61369e-09	2.19789e-08	0.802991	GNL2
1832	-5.90097	NA	3.61369e-09	2.19789e-08	0.744356	DYNC1I1
3168	-5.89935	NA	3.64938e-09	2.21801e-08	0.831822	TMSB15B
21414	-5.89773	NA	3.68542e-09	2.23832e-08	0.813476	GABARAPL1
20938	5.89611	NA	3.7218e-09	2.25558e-08	1.39422	ZNF280B
13269	-5.89611	NA	3.7218e-09	2.25558e-08	0.769217	FZD7
7670	-5.89611	NA	3.7218e-09	2.25558e-08	0.631786	EMCN
204	5.89448	NA	3.75853e-09	2.27622e-08	1.37221	PDE7A
19282	5.88962	NA	3.87086e-09	2.33759e-08	2.16133	MBD6
12291	5.88962	NA	3.87086e-09	2.33759e-08	1.25481	TFCP2L1
12051	5.88962	NA	3.87086e-09	2.33759e-08	1.21053	PLEKHF1
4695	-5.88962	NA	3.87086e-09	2.33759e-08	0.730591	LCTL
16086	-5.888	NA	3.90902e-09	2.35896e-08	0.835938	C12orf32
16599	-5.88638	NA	3.94755e-09	2.37716e-08	0.78141	LOC439949
6550	5.88638	NA	3.94755e-09	2.37716e-08	1.20278	RPL17
5353	-5.88638	NA	3.94755e-09	2.37716e-08	0.874825	TPRN
20390	-5.88475	NA	3.98644e-09	2.39719e-08	0.753045	FASN
5148	5.88475	NA	3.98644e-09	2.39719e-08	1.14612	RAI2
16818	5.88313	NA	4.02572e-09	2.41909e-08	1.2152	PCSK5
7525	5.88151	NA	4.06536e-09	2.44119e-08	1.12355	IQCK
21037	-5.87989	NA	4.10539e-09	2.46349e-08	0.847458	KANK2
11701	5.87827	NA	4.1458e-09	2.48599e-08	1.12229	KIF3A
15394	-5.87665	NA	4.1866e-09	2.50868e-08	0.80546	PRR15L
21005	-5.87503	NA	4.22779e-09	2.5298e-08	0.54373	ILF2
9301	-5.87503	NA	4.22779e-09	2.5298e-08	0.792706	AKR7A3
21067	5.8734	NA	4.26937e-09	2.5511e-08	1.16997	LARP6
11001	5.8734	NA	4.26937e-09	2.5511e-08	1.26417	PTGFR
20667	5.87178	NA	4.31135e-09	2.57257e-08	1.25722	IRS1
2466	-5.87178	NA	4.31135e-09	2.57257e-08	0.780935	PAMR1
17398	5.86854	NA	4.39652e-09	2.61788e-08	1.37369	ATP5G2
8405	5.86854	NA	4.39652e-09	2.61788e-08	1.455	NCRNA00219
1002	-5.86854	NA	4.39652e-09	2.61788e-08	0.704403	FOXK2
11610	5.86692	NA	4.43972e-09	2.64175e-08	1.22451	SULT1A2
5727	5.86205	NA	4.5718e-09	2.71845e-08	1.14511	RBMS1
13751	5.86043	NA	4.61667e-09	2.7413e-08	1.55931	TSC22D1
8973	-5.86043	NA	4.61667e-09	2.7413e-08	0.865187	NAT2
19122	-5.85881	NA	4.66198e-09	2.76049e-08	0.600786	MAGOHB
16355	5.85881	NA	4.66198e-09	2.76049e-08	1.84756	ALDH1A3
9197	5.85881	NA	4.66198e-09	2.76049e-08	1.1306	ZCCHC11
7920	-5.85881	NA	4.66198e-09	2.76049e-08	0.661741	CIRH1A
15389	5.85719	NA	4.70771e-09	2.78369e-08	1.29264	H2BFM
13525	5.85719	NA	4.70771e-09	2.78369e-08	1.25304	PCDH8
7950	-5.85557	NA	4.75388e-09	2.80904e-08	0.689056	CD82
16928	-5.85394	NA	4.80049e-09	2.83462e-08	0.871999	MALAT1
20891	5.85232	NA	4.84754e-09	2.85843e-08	2.86596	RTKN2
6689	-5.85232	NA	4.84754e-09	2.85843e-08	0.663366	PLSCR4
4457	5.8507	NA	4.89504e-09	2.88444e-08	1.23629	FLRT2
6403	-5.84908	NA	4.943e-09	2.91069e-08	0.776765	MT1X
18913	-5.84746	NA	4.99141e-09	2.93513e-08	0.624189	BICD2
3506	-5.84746	NA	4.99141e-09	2.93513e-08	0.647717	BMP6
4262	-5.84584	NA	5.04029e-09	2.96183e-08	0.905587	PHLDB1
21160	-5.84259	NA	5.13943e-09	3.01592e-08	0.86044	LYAR
5679	5.84259	NA	5.13943e-09	3.01592e-08	1.57509	FAT4
5990	-5.84097	NA	5.18972e-09	3.04333e-08	0.781078	LIG1
18558	5.83935	NA	5.24048e-09	3.06887e-08	1.11595	SLC50A1
8257	5.83935	NA	5.24048e-09	3.06887e-08	1.14342	GDF10
8464	5.83611	NA	5.34346e-09	3.12702e-08	1.95965	BCL2A1
19154	5.83286	NA	5.4484e-09	3.18624e-08	1.16774	CALCOCO1
13306	-5.83124	NA	5.50162e-09	3.21295e-08	0.785781	C1S
2231	-5.83124	NA	5.50162e-09	3.21295e-08	0.740456	C5orf22
6387	5.82962	NA	5.55535e-09	3.2421e-08	1.37696	ODC1
13915	5.828	NA	5.60959e-09	3.26927e-08	1.20891	MED13L
13642	5.828	NA	5.60959e-09	3.26927e-08	1.35915	IFNG
13034	5.82476	NA	5.71961e-09	3.32656e-08	1.24016	NUP205
5915	-5.82476	NA	5.71961e-09	3.32656e-08	0.832656	LCA5L
4691	5.82476	NA	5.71961e-09	3.32656e-08	1.28583	PDGFD
12898	-5.82151	NA	5.83174e-09	3.38945e-08	0.849916	BRI3
9611	5.81989	NA	5.8886e-09	3.41783e-08	1.16856	PREX1
6882	5.81989	NA	5.8886e-09	3.41783e-08	1.35947	LOC93622
18081	-5.81665	NA	6.00394e-09	3.48003e-08	0.821309	TNS1
2495	-5.81665	NA	6.00394e-09	3.48003e-08	0.859211	KCTD12
2568	5.81503	NA	6.06243e-09	3.51154e-08	1.24545	ZNF280A
14775	5.81178	NA	6.18109e-09	3.57783e-08	1.28106	NRXN2
19710	5.81016	NA	6.24126e-09	3.60531e-08	1.71167	TPT1
9728	5.81016	NA	6.24126e-09	3.60531e-08	1.31048	MATN3
1973	-5.81016	NA	6.24126e-09	3.60531e-08	0.753495	LOC400043
14397	-5.80854	NA	6.302e-09	3.63546e-08	0.820368	OCEL1
12739	5.80854	NA	6.302e-09	3.63546e-08	1.35803	CASP8AP2
3619	5.80692	NA	6.36331e-09	3.66834e-08	2.44711	PML
7657	-5.8053	NA	6.42521e-09	3.69901e-08	0.820645	FAM173A
4722	-5.8053	NA	6.42521e-09	3.69901e-08	0.804486	DCN
1784	5.80368	NA	6.48769e-09	3.73246e-08	1.17195	SLC22A18
21136	-5.80205	NA	6.55076e-09	3.76111e-08	0.819531	PPPDE2
18093	-5.80205	NA	6.55076e-09	3.76111e-08	0.859661	CEP128
15739	-5.80205	NA	6.55076e-09	3.76111e-08	0.834889	KLF9
16502	5.80043	NA	6.61443e-09	3.7849e-08	1.49756	WDR86
7681	5.80043	NA	6.61443e-09	3.7849e-08	1.16241	RIF1
6937	-5.80043	NA	6.61443e-09	3.7849e-08	0.857836	CTDSP2
6807	5.80043	NA	6.61443e-09	3.7849e-08	1.25054	HSD17B11
1877	-5.80043	NA	6.61443e-09	3.7849e-08	0.805493	LRP1
20034	5.79881	NA	6.6787e-09	3.81398e-08	1.22076	XK
5364	5.79881	NA	6.6787e-09	3.81398e-08	1.33759	RAD54B
286	5.79881	NA	6.6787e-09	3.81398e-08	2.12149	HOXA4
15645	-5.79719	NA	6.74357e-09	3.84587e-08	0.78787	PRKCA
403	-5.79719	NA	6.74357e-09	3.84587e-08	0.803358	GSTCD
19522	5.79557	NA	6.80906e-09	3.87542e-08	1.55439	ZNF385A
18295	5.79557	NA	6.80906e-09	3.87542e-08	1.21896	FNDC4
12200	-5.79557	NA	6.80906e-09	3.87542e-08	0.691519	APBA2
13250	5.79395	NA	6.87517e-09	3.90782e-08	1.38598	C1QTNF3
12526	5.79395	NA	6.87517e-09	3.90782e-08	1.27872	PTDSS1
5570	5.79232	NA	6.9419e-09	3.94312e-08	1.23078	FAM102A
404	5.7907	NA	7.00926e-09	3.97872e-08	1.21297	SIRT3
7478	5.78908	NA	7.07726e-09	4.01464e-08	1.19367	NDUFAF1
13169	-5.78746	NA	7.1459e-09	4.05088e-08	0.789216	C17orf51
17695	5.78584	NA	7.21518e-09	4.08199e-08	1.3319	TRIM39-RPP21
14753	5.78584	NA	7.21518e-09	4.08199e-08	1.29106	C6orf47
1564	5.78584	NA	7.21518e-09	4.08199e-08	1.1894	PCDH18
7056	5.78259	NA	7.35572e-09	4.15598e-08	1.34918	TMEM175
3821	5.78259	NA	7.35572e-09	4.15598e-08	1.29122	TNFRSF10D
8092	5.78097	NA	7.42698e-09	4.19345e-08	1.68318	PHF5A
5084	5.77935	NA	7.49892e-09	4.23126e-08	1.48003	CCDC102A
18908	5.77611	NA	7.64482e-09	4.30788e-08	1.33702	LOC644334
5781	-5.77611	NA	7.64482e-09	4.30788e-08	0.761904	PRKDC
9232	5.77449	NA	7.71881e-09	4.34669e-08	1.33005	TRPM4
11721	-5.77287	NA	7.79349e-09	4.38294e-08	0.687933	CCL8
4554	5.77287	NA	7.79349e-09	4.38294e-08	1.09592	CSRNP2
3512	-5.77124	NA	7.86887e-09	4.42241e-08	0.809487	URB2
20370	-5.76962	NA	7.94496e-09	4.46223e-08	0.728012	DCTN4
18518	-5.76638	NA	8.0993e-09	4.54591e-08	0.783094	CERS4
21510	5.76476	NA	8.17755e-09	4.58379e-08	1.40674	IL4I1
19092	5.76476	NA	8.17755e-09	4.58379e-08	1.19267	PHYHIP
18218	-5.76314	NA	8.25655e-09	4.62198e-08	0.813054	ADCY6
7148	5.76314	NA	8.25655e-09	4.62198e-08	1.19664	SOBP
20423	5.76151	NA	8.33628e-09	4.66048e-08	1.28499	RHOC
15393	5.76151	NA	8.33628e-09	4.66048e-08	1.86938	CHRD
16804	5.75827	NA	8.498e-09	4.74465e-08	1.21315	GDF15
14789	-5.75827	NA	8.498e-09	4.74465e-08	0.797215	37865
21087	5.75665	NA	8.58e-09	4.7873e-08	1.26422	AQP5
19219	-5.75503	NA	8.66277e-09	4.83031e-08	0.869431	PTEN
21402	-5.75341	NA	8.74631e-09	4.86414e-08	0.812553	POLR1E
19485	-5.75341	NA	8.74631e-09	4.86414e-08	0.79849	PSMB4
18815	-5.75341	NA	8.74631e-09	4.86414e-08	0.870658	LOC100132724
16685	-5.75341	NA	8.74631e-09	4.86414e-08	0.738214	LOC389033
9196	5.75178	NA	8.83064e-09	4.90463e-08	1.29525	COL6A2
7502	5.75178	NA	8.83064e-09	4.90463e-08	1.23141	POLD4
20032	5.75016	NA	8.91576e-09	4.93901e-08	1.31596	VLDLR
9735	5.75016	NA	8.91576e-09	4.93901e-08	1.3196	RARA
3923	5.75016	NA	8.91576e-09	4.93901e-08	1.57044	ZNF521
3007	-5.75016	NA	8.91576e-09	4.93901e-08	0.803459	PRICKLE1
20673	5.74854	NA	9.00167e-09	4.97365e-08	1.38994	CIB2
13578	-5.74854	NA	9.00167e-09	4.97365e-08	0.847652	NT5C2
12289	-5.74854	NA	9.00167e-09	4.97365e-08	0.880511	EFCAB11
9298	-5.74854	NA	9.00167e-09	4.97365e-08	0.830416	WDR53
10760	-5.7453	NA	9.17593e-09	5.06335e-08	0.852744	FAM13B
3809	5.7453	NA	9.17593e-09	5.06335e-08	1.13815	VPS54
7905	-5.74368	NA	9.26428e-09	5.10879e-08	0.647704	HIST1H4D
8076	-5.74205	NA	9.35345e-09	5.1513e-08	0.785993	GFRA3
5350	5.74205	NA	9.35345e-09	5.1513e-08	1.3995	KRT23
20728	-5.73881	NA	9.53432e-09	5.24073e-08	0.84715	SUSD3
14561	-5.73881	NA	9.53432e-09	5.24073e-08	0.775769	FLJ32255
11107	5.73881	NA	9.53432e-09	5.24073e-08	1.21367	ECI2
9604	-5.73557	NA	9.71858e-09	5.33512e-08	0.816398	GAL
8153	5.73557	NA	9.71858e-09	5.33512e-08	1.28995	HMGB3
16018	5.73395	NA	9.81201e-09	5.38293e-08	1.26009	GPR64
18610	5.73233	NA	9.90631e-09	5.43116e-08	1.21946	USP10
9046	-5.72908	NA	1.00976e-08	5.53245e-08	0.81141	GLUD1
19891	5.72422	NA	1.03912e-08	5.67505e-08	1.14062	ARHGAP32
7663	5.72422	NA	1.03912e-08	5.67505e-08	1.4485	SCAMP1
2602	-5.72422	NA	1.03912e-08	5.67505e-08	0.818521	STAC2
1863	5.72422	NA	1.03912e-08	5.67505e-08	1.24266	NCAPH2
1776	-5.72422	NA	1.03912e-08	5.67505e-08	0.881017	C1R
18398	-5.7226	NA	1.04909e-08	5.71483e-08	0.807241	DNMBP
16843	5.7226	NA	1.04909e-08	5.71483e-08	1.31749	FYCO1
7689	5.7226	NA	1.04909e-08	5.71483e-08	1.29788	BHLHE22
3254	5.7226	NA	1.04909e-08	5.71483e-08	1.25387	CHCHD5
8161	-5.72097	NA	1.05915e-08	5.75859e-08	0.690498	KRT8
2761	5.72097	NA	1.05915e-08	5.75859e-08	1.28727	HR
1815	-5.72097	NA	1.05915e-08	5.75859e-08	0.820277	ANGPT1
19854	-5.71935	NA	1.06931e-08	5.80269e-08	0.855474	IRX5
14687	5.71935	NA	1.06931e-08	5.80269e-08	1.49864	MYO19
6201	5.71935	NA	1.06931e-08	5.80269e-08	1.19607	RPS6KA3
16671	5.71611	NA	1.08991e-08	5.90694e-08	1.17565	SYT11
324	5.71611	NA	1.08991e-08	5.90694e-08	3.02593	CNN1
21746	-5.71449	NA	1.10035e-08	5.95595e-08	0.895494	LOC441869
5663	-5.71449	NA	1.10035e-08	5.95595e-08	0.842668	SHMT2
12010	5.71124	NA	1.12153e-08	6.06288e-08	1.20762	C6orf26
7951	-5.71124	NA	1.12153e-08	6.06288e-08	0.702689	BTRC
729	5.70962	NA	1.13227e-08	6.11704e-08	1.22523	C16orf80
15296	5.708	NA	1.14311e-08	6.17167e-08	1.38153	LAMB2
4650	-5.70314	NA	1.17623e-08	6.34647e-08	0.893513	CDK16
16761	-5.69989	NA	1.19882e-08	6.4602e-08	0.869827	RMI1
3015	-5.69989	NA	1.19882e-08	6.4602e-08	0.747994	GDI2
21707	-5.69827	NA	1.21028e-08	6.51369e-08	0.80925	ELOVL5
15079	5.69827	NA	1.21028e-08	6.51369e-08	1.24476	CCDC14
11671	5.69665	NA	1.22184e-08	6.57176e-08	1.45012	CLEC4D
15919	-5.69341	NA	1.24529e-08	6.69364e-08	0.772858	COX4NB
20533	5.69179	NA	1.25718e-08	6.75327e-08	1.18216	CTSG
7046	-5.69016	NA	1.26918e-08	6.81342e-08	0.747648	SLX4
15298	5.68854	NA	1.28128e-08	6.86976e-08	1.34302	FEZ1
2234	5.68854	NA	1.28128e-08	6.86976e-08	1.66117	TEK
8338	5.68692	NA	1.2935e-08	6.93091e-08	1.3118	ZER1
19671	5.68368	NA	1.31829e-08	7.05482e-08	1.1206	PAPD4
934	-5.68368	NA	1.31829e-08	7.05482e-08	0.760972	GBP5
16322	-5.68043	NA	1.34353e-08	7.17637e-08	0.833944	ACAT2
7878	5.68043	NA	1.34353e-08	7.17637e-08	1.37751	EPN3
1668	5.68043	NA	1.34353e-08	7.17637e-08	1.7643	SMOC2
21144	-5.67719	NA	1.36924e-08	7.28627e-08	0.799623	RRAGD
19394	5.67719	NA	1.36924e-08	7.28627e-08	0.956123	TIPIN
14825	5.67719	NA	1.36924e-08	7.28627e-08	1.21357	PDE2A
13922	-5.67719	NA	1.36924e-08	7.28627e-08	0.6799	PODN
9277	5.67719	NA	1.36924e-08	7.28627e-08	1.58525	CTSF
6677	-5.67719	NA	1.36924e-08	7.28627e-08	0.876292	PLAGL1
18728	-5.67557	NA	1.38228e-08	7.34186e-08	0.788792	CERS2
16135	5.67557	NA	1.38228e-08	7.34186e-08	1.15672	PIGQ
9052	5.67557	NA	1.38228e-08	7.34186e-08	1.20443	DMRTA2
17105	5.67395	NA	1.39544e-08	7.4025e-08	1.38788	XAGE2B
10354	-5.67395	NA	1.39544e-08	7.4025e-08	0.767694	CNNM4
5067	5.6707	NA	1.42211e-08	7.53931e-08	1.39252	SMC6
15328	-5.66908	NA	1.43564e-08	7.59681e-08	0.860416	CALHM2
13287	5.66908	NA	1.43564e-08	7.59681e-08	1.22108	SELRC1
490	5.66908	NA	1.43564e-08	7.59681e-08	2.07443	SLC33A1
19181	5.66584	NA	1.46306e-08	7.73231e-08	1.31267	CFI
16801	5.66584	NA	1.46306e-08	7.73231e-08	1.26183	RRM2
16398	-5.66422	NA	1.47696e-08	7.79609e-08	0.819384	DNMT1
11895	5.66422	NA	1.47696e-08	7.79609e-08	1.43649	PDE7B
19709	5.66098	NA	1.50515e-08	7.93505e-08	1.18243	CCDC40
1170	5.66098	NA	1.50515e-08	7.93505e-08	1.13077	CCDC24
20387	-5.65935	NA	1.51944e-08	7.99552e-08	0.825695	EDN1
15428	5.65935	NA	1.51944e-08	7.99552e-08	1.22198	SPATA20
13645	-5.65935	NA	1.51944e-08	7.99552e-08	0.80215	FLVCR1
14495	5.65773	NA	1.53386e-08	8.06643e-08	1.22282	ARL1
6411	5.65449	NA	1.56311e-08	8.21514e-08	1.26766	DYX1C1
13892	5.65287	NA	1.57793e-08	8.28282e-08	1.622	LOC284630
2203	-5.65287	NA	1.57793e-08	8.28282e-08	0.787332	C7
14774	5.65125	NA	1.59289e-08	8.35104e-08	1.44556	PGPEP1
2125	5.65125	NA	1.59289e-08	8.35104e-08	1.49112	APCDD1
17448	5.648	NA	1.62323e-08	8.50485e-08	1.67842	OMD
21448	-5.64638	NA	1.63861e-08	8.56432e-08	0.850556	ENPP1
12547	5.64638	NA	1.63861e-08	8.56432e-08	2.34558	NCRNA00087
3362	5.64638	NA	1.63861e-08	8.56432e-08	1.73848	NEK11
1560	5.64638	NA	1.63861e-08	8.56432e-08	1.23538	CDKN1C
3140	5.64476	NA	1.65412e-08	8.64013e-08	1.6439	BACH1
16702	5.64314	NA	1.66979e-08	8.7059e-08	1.3304	HIST1H2BN
7102	-5.64314	NA	1.66979e-08	8.7059e-08	0.577449	MRPS5
6627	5.64314	NA	1.66979e-08	8.7059e-08	1.22756	DDX11
8647	5.64152	NA	1.68559e-08	8.77218e-08	1.16469	RPS9
7382	5.64152	NA	1.68559e-08	8.77218e-08	1.34331	AKIRIN2-AS1
397	-5.64152	NA	1.68559e-08	8.77218e-08	0.856329	CHML
11693	5.63989	NA	1.70154e-08	8.84438e-08	1.23955	SH3BGRL
9536	5.63989	NA	1.70154e-08	8.84438e-08	1.24197	C1orf21
16010	-5.63827	NA	1.71764e-08	8.91716e-08	0.817993	OR7E13P
8016	-5.63827	NA	1.71764e-08	8.91716e-08	0.708216	LIN28B
5051	-5.63503	NA	1.75028e-08	9.08107e-08	0.764125	SETD8
68	-5.63341	NA	1.76683e-08	9.16132e-08	0.896352	HIST1H2AB
15158	5.63179	NA	1.78352e-08	9.24227e-08	1.1629	PCBP2
16099	-5.62854	NA	1.81738e-08	9.41197e-08	0.795538	PUS7
4528	5.62692	NA	1.83454e-08	9.49506e-08	1.68203	LY75
18004	-5.6253	NA	1.85186e-08	9.56724e-08	0.598526	CXCL2
17001	5.6253	NA	1.85186e-08	9.56724e-08	1.46816	TMEM121
4944	-5.6253	NA	1.85186e-08	9.56724e-08	0.803928	DECR2
20680	-5.62368	NA	1.86933e-08	9.64581e-08	0.816769	PTP4A2
8992	5.62368	NA	1.86933e-08	9.64581e-08	1.24474	ZNF441
3932	5.62206	NA	1.88697e-08	9.72502e-08	1.24563	PTGS2
3797	5.62206	NA	1.88697e-08	9.72502e-08	1.7648	HIST1H4C
21838	-5.62044	NA	1.90477e-08	9.80487e-08	0.834716	MTMR2
7958	-5.62044	NA	1.90477e-08	9.80487e-08	0.727148	COL11A2
757	5.61881	NA	1.92273e-08	9.89135e-08	1.20129	KPNA4
17336	-5.61719	NA	1.94085e-08	9.97253e-08	0.775386	RELT
7308	-5.61719	NA	1.94085e-08	9.97253e-08	0.728913	DIAPH1
13633	-5.61557	NA	1.95915e-08	1.00483e-07	0.798035	DAPP1
6675	5.61557	NA	1.95915e-08	1.00483e-07	2.14131	KCTD6
4842	-5.61557	NA	1.95915e-08	1.00483e-07	0.618751	C19orf21
18750	-5.61233	NA	1.99623e-08	1.02078e-07	0.799653	C5orf44
16966	-5.61233	NA	1.99623e-08	1.02078e-07	0.811152	RG9MTD2
15468	5.61233	NA	1.99623e-08	1.02078e-07	1.13037	EFCAB1
9644	5.61233	NA	1.99623e-08	1.02078e-07	1.32653	CXCL14
5700	-5.61233	NA	1.99623e-08	1.02078e-07	0.704707	IQCH
18532	5.61071	NA	2.01503e-08	1.02853e-07	1.23694	DAK
5467	-5.61071	NA	2.01503e-08	1.02853e-07	0.77972	FAM134B
2226	-5.61071	NA	2.01503e-08	1.02853e-07	0.780915	TAGAP
16525	-5.60908	NA	2.034e-08	1.03635e-07	0.653648	CHTF18
15945	5.60908	NA	2.034e-08	1.03635e-07	1.27689	TOP2A
12729	-5.60908	NA	2.034e-08	1.03635e-07	0.813103	ACTR3
3404	5.60746	NA	2.05314e-08	1.04548e-07	1.22024	USP6NL
17877	5.60422	NA	2.09195e-08	1.06333e-07	1.70495	IFRD1
3508	5.60422	NA	2.09195e-08	1.06333e-07	1.12607	ACOX2
2530	-5.60422	NA	2.09195e-08	1.06333e-07	0.824302	CTTNBP2NL
18722	-5.6026	NA	2.11163e-08	1.07141e-07	0.693564	ETS1
13803	5.6026	NA	2.11163e-08	1.07141e-07	1.19411	KIT
7922	-5.6026	NA	2.11163e-08	1.07141e-07	0.66118	NLRP7
3531	-5.59773	NA	2.17173e-08	1.10059e-07	0.863692	KIAA1598
1310	5.59773	NA	2.17173e-08	1.10059e-07	1.10627	RLIM
18565	5.59611	NA	2.19213e-08	1.10961e-07	1.23626	COX17
190	5.59611	NA	2.19213e-08	1.10961e-07	1.35698	CREB5
6645	5.59449	NA	2.21271e-08	1.1187e-07	1.34825	SYNM
5227	5.59449	NA	2.21271e-08	1.1187e-07	1.2928	TUSC2
12989	5.59287	NA	2.23349e-08	1.12786e-07	1.32733	NCS1
2212	-5.59287	NA	2.23349e-08	1.12786e-07	0.804154	TAF9B
7702	5.59125	NA	2.25445e-08	1.13643e-07	1.53461	CPEB1
4880	5.59125	NA	2.25445e-08	1.13643e-07	1.09049	FAM98C
322	5.59125	NA	2.25445e-08	1.13643e-07	2.77993	CEP250
6670	5.58963	NA	2.2756e-08	1.14641e-07	1.3527	TTC22
14429	5.588	NA	2.29695e-08	1.15648e-07	1.46629	ETV7
8742	5.58476	NA	2.34023e-08	1.17549e-07	1.26332	CASC4
8230	-5.58476	NA	2.34023e-08	1.17549e-07	0.783952	GPT2
7721	-5.58476	NA	2.34023e-08	1.17549e-07	0.816333	ASAH1
6837	5.58476	NA	2.34023e-08	1.17549e-07	1.38124	LRG1
11720	-5.58314	NA	2.36216e-08	1.1858e-07	0.784928	SNRPD1
17912	-5.58152	NA	2.38429e-08	1.1948e-07	0.793977	GYPC
12225	-5.58152	NA	2.38429e-08	1.1948e-07	0.751555	PNP
7897	-5.58152	NA	2.38429e-08	1.1948e-07	0.580657	RGL1
5602	5.57827	NA	2.42917e-08	1.21585e-07	1.14196	PIK3R1
3142	5.57827	NA	2.42917e-08	1.21585e-07	1.13858	PKD2
18449	5.57665	NA	2.45191e-08	1.22652e-07	1.49332	IL2RA
16067	-5.57503	NA	2.47486e-08	1.23582e-07	0.842661	TANK
15074	5.57503	NA	2.47486e-08	1.23582e-07	1.11358	DNAH17
2034	-5.57503	NA	2.47486e-08	1.23582e-07	0.759896	HOXC6
5552	5.57341	NA	2.49802e-08	1.24665e-07	1.26882	IGFALS
17471	5.57179	NA	2.52139e-08	1.25684e-07	1.32304	CDK7
761	5.57179	NA	2.52139e-08	1.25684e-07	1.68033	SEMA3B
17177	5.57017	NA	2.54497e-08	1.26636e-07	1.30532	MYL9
15539	-5.57017	NA	2.54497e-08	1.26636e-07	0.875094	NOL10
3260	-5.57017	NA	2.54497e-08	1.26636e-07	0.80444	TMEM65
21532	-5.56854	NA	2.56876e-08	1.27746e-07	0.786748	SLC35F2
7924	-5.56692	NA	2.59277e-08	1.28789e-07	0.672106	RHEBL1
6391	-5.56692	NA	2.59277e-08	1.28789e-07	0.792696	MUC1
11955	5.5653	NA	2.617e-08	1.29841e-07	1.35868	TCEAL4
5892	-5.5653	NA	2.617e-08	1.29841e-07	0.85112	MTL5
18936	-5.56368	NA	2.64145e-08	1.30978e-07	0.80726	NMB
3527	-5.55881	NA	2.71612e-08	1.34524e-07	0.794442	RNPEP
2793	5.55881	NA	2.71612e-08	1.34524e-07	1.16352	FMR1
20056	-5.55557	NA	2.76704e-08	1.36648e-07	0.793744	ASS1
16785	5.55557	NA	2.76704e-08	1.36648e-07	1.26151	ITPRIPL1
3030	5.55557	NA	2.76704e-08	1.36648e-07	1.11289	AKR1B1
2853	-5.55557	NA	2.76704e-08	1.36648e-07	0.876755	GAS7
1772	5.55557	NA	2.76704e-08	1.36648e-07	1.34998	C5orf62
13319	-5.55395	NA	2.79285e-08	1.37843e-07	0.814306	SIRPA
17741	-5.55233	NA	2.81889e-08	1.39047e-07	0.777218	MYLK
1846	5.55071	NA	2.84517e-08	1.40262e-07	1.76583	HPN
18853	5.54909	NA	2.87168e-08	1.41405e-07	1.15096	LOC399815
12096	-5.54909	NA	2.87168e-08	1.41405e-07	0.821927	AFF4
6396	-5.54746	NA	2.89843e-08	1.42557e-07	0.807634	TBPL1
1202	5.54746	NA	2.89843e-08	1.42557e-07	1.2647	SCPEP1
1315	5.54584	NA	2.92543e-08	1.43802e-07	1.25097	SSBP4
20161	-5.54422	NA	2.95266e-08	1.4489e-07	0.872788	KIF24
19866	5.54422	NA	2.95266e-08	1.4489e-07	1.28737	TBCK
9574	5.54422	NA	2.95266e-08	1.4489e-07	1.33284	ENO1
18555	-5.5426	NA	2.98015e-08	1.46154e-07	0.809786	ADD2
18857	-5.54098	NA	3.00788e-08	1.4726e-07	0.737916	TMEM62
7457	-5.54098	NA	3.00788e-08	1.4726e-07	0.832273	PAPD7
2469	5.54098	NA	3.00788e-08	1.4726e-07	1.23887	XPO1
19434	-5.53936	NA	3.03586e-08	1.48288e-07	0.839368	GALNT12
16043	5.53936	NA	3.03586e-08	1.48288e-07	1.21803	LRFN2
12791	5.53936	NA	3.03586e-08	1.48288e-07	1.38791	CPLX1
6993	-5.53936	NA	3.03586e-08	1.48288e-07	0.878083	MIPOL1
8466	5.53773	NA	3.0641e-08	1.49582e-07	1.36551	COCH
9349	5.53611	NA	3.09259e-08	1.50886e-07	2.74913	ECE1
13415	5.53449	NA	3.12133e-08	1.52114e-07	1.44399	STARD4
6827	5.53449	NA	3.12133e-08	1.52114e-07	1.38095	DST
11885	5.53287	NA	3.15034e-08	1.53352e-07	2.26919	SH3TC2
1839	5.53287	NA	3.15034e-08	1.53352e-07	1.30521	C1GALT1
18239	5.53125	NA	3.17961e-08	1.54423e-07	1.20687	PDIA6
9470	-5.53125	NA	3.17961e-08	1.54423e-07	0.878431	STX18
5072	-5.53125	NA	3.17961e-08	1.54423e-07	0.780787	ANXA8L2
1392	-5.53125	NA	3.17961e-08	1.54423e-07	0.772675	DCBLD2
19521	5.52963	NA	3.20914e-08	1.5568e-07	1.43764	SIRT5
19375	5.52963	NA	3.20914e-08	1.5568e-07	1.22023	LOC645212
5470	-5.52638	NA	3.269e-08	1.58493e-07	0.875014	SMO
5448	5.52476	NA	3.29933e-08	1.59782e-07	1.28008	LOC283710
5170	5.52476	NA	3.29933e-08	1.59782e-07	1.30725	C14orf167
15746	-5.52314	NA	3.32994e-08	1.61172e-07	0.757194	POTED
8462	5.52152	NA	3.36083e-08	1.62575e-07	1.16804	C3orf58
17390	5.5199	NA	3.39199e-08	1.63896e-07	1.54576	KLF13
12806	-5.5199	NA	3.39199e-08	1.63896e-07	0.716992	TOB1
9350	5.51828	NA	3.42343e-08	1.65321e-07	1.69285	ZNF442
15846	-5.51665	NA	3.45516e-08	1.66759e-07	0.640201	APBB1
18611	5.51341	NA	3.51946e-08	1.69574e-07	1.09629	MYO1E
5177	-5.51341	NA	3.51946e-08	1.69574e-07	0.599008	SLC27A6
4831	-5.51341	NA	3.51946e-08	1.69574e-07	0.634839	MRPS17
18073	-5.51179	NA	3.55205e-08	1.70854e-07	0.825296	LOC730101
16641	5.51179	NA	3.55205e-08	1.70854e-07	1.34028	CXCL11
8421	5.51179	NA	3.55205e-08	1.70854e-07	1.71827	TRMT6
16380	5.51017	NA	3.58493e-08	1.72338e-07	1.35334	KLHDC7B
2563	-5.50855	NA	3.6181e-08	1.73834e-07	0.709044	SNURF
17710	-5.50692	NA	3.65158e-08	1.75245e-07	0.830392	TMEM141
929	5.50692	NA	3.65158e-08	1.75245e-07	1.16469	BAZ2A
19305	5.5053	NA	3.68535e-08	1.76766e-07	1.31131	LOC157860
19650	-5.50368	NA	3.71943e-08	1.78099e-07	0.83657	N6AMT1
16885	5.50368	NA	3.71943e-08	1.78099e-07	1.20924	TMC5
1528	5.50368	NA	3.71943e-08	1.78099e-07	1.11447	ETNK2
734	-5.50206	NA	3.75381e-08	1.79644e-07	0.799322	COMMD10
17255	5.50044	NA	3.7885e-08	1.80999e-07	1.14453	PAPSS1
13823	-5.50044	NA	3.7885e-08	1.80999e-07	0.858012	CAPN6
2545	5.50044	NA	3.7885e-08	1.80999e-07	1.41059	MAPK9
19575	5.49882	NA	3.8235e-08	1.82466e-07	1.30003	ZNF454
9283	5.49882	NA	3.8235e-08	1.82466e-07	1.28215	LOC100130876
2484	-5.49719	NA	3.85881e-08	1.84048e-07	0.851654	MFSD7
15897	-5.49557	NA	3.89444e-08	1.8554e-07	0.831806	GSTM1
14808	-5.49557	NA	3.89444e-08	1.8554e-07	0.808862	FAM89A
14773	5.49395	NA	3.93039e-08	1.87147e-07	1.13861	LEO1
18713	5.49233	NA	3.96666e-08	1.88769e-07	1.36548	SSR1
18457	5.49071	NA	4.00325e-08	1.90085e-07	1.24503	PROX1
13538	-5.49071	NA	4.00325e-08	1.90085e-07	0.77267	RPS16P5
3379	-5.49071	NA	4.00325e-08	1.90085e-07	0.745897	CAPN11
3164	5.49071	NA	4.00325e-08	1.90085e-07	1.23488	CNRIP1
21794	-5.48909	NA	4.04018e-08	1.91304e-07	0.815119	C1orf64
21279	-5.48909	NA	4.04018e-08	1.91304e-07	0.732149	MGAT3
15875	-5.48909	NA	4.04018e-08	1.91304e-07	0.758973	TNPO3
13882	5.48909	NA	4.04018e-08	1.91304e-07	1.21171	UQCRQ
3137	5.48909	NA	4.04018e-08	1.91304e-07	2.74815	C5orf27
17208	5.48746	NA	4.07743e-08	1.9264e-07	1.31098	PVRL2
11881	5.48746	NA	4.07743e-08	1.9264e-07	0.86894	GSTM2
7691	-5.48746	NA	4.07743e-08	1.9264e-07	0.754043	H2AFV
317	5.48746	NA	4.07743e-08	1.9264e-07	1.18132	FSTL1
5764	-5.48584	NA	4.11501e-08	1.94307e-07	0.840559	RPS3A
19012	-5.4826	NA	4.1912e-08	1.97685e-07	0.795572	CCNDBP1
17631	-5.4826	NA	4.1912e-08	1.97685e-07	0.73443	BCL11B
15275	5.48098	NA	4.2298e-08	1.99285e-07	1.10323	HIST1H2AK
5009	-5.48098	NA	4.2298e-08	1.99285e-07	0.674623	FAM60A
21255	5.47774	NA	4.30804e-08	2.02523e-07	1.25524	SLC25A27
17291	5.47774	NA	4.30804e-08	2.02523e-07	1.43993	RTN4R
13055	5.47774	NA	4.30804e-08	2.02523e-07	1.13094	BAIAP2L1
5217	5.47774	NA	4.30804e-08	2.02523e-07	1.63583	BCDIN3D
13446	-5.47449	NA	4.38768e-08	2.06153e-07	0.867582	TOX4
13327	-5.47287	NA	4.42803e-08	2.0759e-07	0.889467	LSM14B
8372	5.47287	NA	4.42803e-08	2.0759e-07	1.27393	PHYHD1
8368	5.47287	NA	4.42803e-08	2.0759e-07	1.14799	DNAH7
647	5.47287	NA	4.42803e-08	2.0759e-07	1.34351	PPP2R2B
9320	-5.46963	NA	4.50983e-08	2.11192e-07	0.69788	LRRC8D
3790	5.46963	NA	4.50983e-08	2.11192e-07	1.42382	LOC100288902
8859	5.46801	NA	4.55127e-08	2.12782e-07	1.45438	FBXO15
6194	-5.46801	NA	4.55127e-08	2.12782e-07	0.860053	RUSC1-AS1
1798	-5.46801	NA	4.55127e-08	2.12782e-07	0.72158	ARHGAP30
18303	5.46638	NA	4.59308e-08	2.14618e-07	1.56376	RNF208
17935	5.46476	NA	4.63527e-08	2.16115e-07	1.11981	USP39
11289	5.46476	NA	4.63527e-08	2.16115e-07	1.23964	CAV2
6638	5.46476	NA	4.63527e-08	2.16115e-07	1.37497	TMEM91
957	5.46476	NA	4.63527e-08	2.16115e-07	1.19956	PER1
15065	5.46314	NA	4.67783e-08	2.1786e-07	1.27942	ZNF688
5147	5.46314	NA	4.67783e-08	2.1786e-07	1.14856	BLVRB
11224	-5.46152	NA	4.72076e-08	2.1974e-07	0.708664	LRRFIP1
11841	5.4599	NA	4.76408e-08	2.21635e-07	1.17719	MEOX2
16826	5.45828	NA	4.80779e-08	2.23424e-07	1.18793	ATAD3A
629	5.45828	NA	4.80779e-08	2.23424e-07	1.28042	C6orf15
16683	-5.45341	NA	4.94125e-08	2.29251e-07	0.798362	ROGDI
12355	5.45341	NA	4.94125e-08	2.29251e-07	1.32538	RECK
7330	5.45341	NA	4.94125e-08	2.29251e-07	1.41123	SPRYD3
19363	-5.45017	NA	5.03222e-08	2.33217e-07	0.625288	PP14571
5157	-5.45017	NA	5.03222e-08	2.33217e-07	0.814017	SAP18
5342	-5.44855	NA	5.0783e-08	2.35224e-07	0.438213	RPS4XP6
14469	-5.44693	NA	5.1248e-08	2.37249e-07	0.732206	SIKE1
17753	-5.44368	NA	5.21904e-08	2.4148e-07	0.829959	PLEKHM3
323	5.44206	NA	5.26678e-08	2.43557e-07	1.79055	RBBP5
18536	-5.43882	NA	5.36354e-08	2.47762e-07	0.84339	MYO6
5628	-5.43882	NA	5.36354e-08	2.47762e-07	0.772987	HSP90AA1
17354	-5.4372	NA	5.41257e-08	2.49756e-07	0.763189	SOD3
9208	5.4372	NA	5.41257e-08	2.49756e-07	1.21277	AIM2
16676	5.43395	NA	5.51193e-08	2.54203e-07	1.59441	ADAMTS9
20626	-5.43233	NA	5.56227e-08	2.56385e-07	0.744956	ALCAM
12546	5.43071	NA	5.61305e-08	2.58446e-07	2.02897	GALNTL2
8005	5.43071	NA	5.61305e-08	2.58446e-07	1.68122	PSMB2
18940	-5.42909	NA	5.66429e-08	2.60382e-07	0.84148	CKM
12710	-5.42909	NA	5.66429e-08	2.60382e-07	0.81985	LYPD6B
2283	-5.42909	NA	5.66429e-08	2.60382e-07	0.889182	SLC48A1
12462	-5.42747	NA	5.71597e-08	2.62333e-07	0.75814	AKAP12
7945	-5.42747	NA	5.71597e-08	2.62333e-07	0.767428	MSH3
1276	-5.42747	NA	5.71597e-08	2.62333e-07	0.889957	SRPX
17221	-5.42422	NA	5.82072e-08	2.66566e-07	0.747186	MTMR1
7994	5.42422	NA	5.82072e-08	2.66566e-07	1.21123	REPS2
5401	5.42422	NA	5.82072e-08	2.66566e-07	1.24258	FBXL16
2516	5.42422	NA	5.82072e-08	2.66566e-07	1.18915	SLAIN1
6491	5.4226	NA	5.87379e-08	2.68851e-07	1.17023	LRRN4CL
16160	-5.42098	NA	5.92733e-08	2.71156e-07	0.673435	RBM34
15127	-5.41936	NA	5.98134e-08	2.73333e-07	0.86377	FBXL7
15116	5.41936	NA	5.98134e-08	2.73333e-07	1.2649	LOC440700
16140	5.41774	NA	6.03583e-08	2.75379e-07	1.19928	CFHR3
10593	5.41774	NA	6.03583e-08	2.75379e-07	1.53146	ADIPOR1
9952	-5.41774	NA	6.03583e-08	2.75379e-07	0.890313	RGS22
9748	-5.41611	NA	6.0908e-08	2.77589e-07	0.790464	C1orf97
7093	5.41611	NA	6.0908e-08	2.77589e-07	1.39546	CPSF3
1783	5.41449	NA	6.14625e-08	2.79817e-07	1.33121	ZNF799
978	5.41449	NA	6.14625e-08	2.79817e-07	1.21694	PITPNM3
6010	-5.41287	NA	6.20219e-08	2.82213e-07	0.806497	RAD50
11734	5.41125	NA	6.25863e-08	2.84628e-07	1.52933	BTF3P11
21038	-5.40963	NA	6.31556e-08	2.86758e-07	0.867106	RPS23
2301	-5.40963	NA	6.31556e-08	2.86758e-07	0.847143	MDP1
1695	5.40963	NA	6.31556e-08	2.86758e-07	1.28933	DUSP4
5363	5.40801	NA	6.37299e-08	2.89057e-07	1.45627	CEP72
1333	5.40801	NA	6.37299e-08	2.89057e-07	0.971712	C12orf51
18620	5.40639	NA	6.43093e-08	2.91374e-07	1.19073	MZT2B
7198	-5.40639	NA	6.43093e-08	2.91374e-07	0.854684	MIRLET7BHG
20355	5.40476	NA	6.48939e-08	2.93554e-07	1.10799	JPH2
16453	5.40476	NA	6.48939e-08	2.93554e-07	1.23684	KIF13B
14557	5.40476	NA	6.48939e-08	2.93554e-07	1.25562	TLE3
17419	-5.40314	NA	6.54835e-08	2.95906e-07	0.855771	LOC157381
15655	5.40314	NA	6.54835e-08	2.95906e-07	1.30503	RMND5B
13565	5.40152	NA	6.60783e-08	2.98278e-07	1.04341	LOC100289388
3176	-5.40152	NA	6.60783e-08	2.98278e-07	0.848625	SEMA7A
21092	-5.3999	NA	6.66784e-08	3.00827e-07	0.8864	FLJ23152
20656	5.39828	NA	6.72838e-08	3.03076e-07	1.24975	LOC100128278
15959	5.39828	NA	6.72838e-08	3.03076e-07	1.36726	EPT1
3702	5.39828	NA	6.72838e-08	3.03076e-07	1.28939	SLIT2
3718	-5.39666	NA	6.78944e-08	3.05665e-07	0.835598	NOP2
21283	-5.39503	NA	6.85105e-08	3.07787e-07	0.854381	NDFIP1
17443	-5.39503	NA	6.85105e-08	3.07787e-07	0.794647	CTTNBP2
8021	-5.39503	NA	6.85105e-08	3.07787e-07	0.794865	SCCPDH
5126	5.39503	NA	6.85105e-08	3.07787e-07	1.54753	POLK
20201	-5.39341	NA	6.91319e-08	3.10415e-07	0.853755	KITLG
9594	5.39179	NA	6.97589e-08	3.12899e-07	1.10855	NECAB3
3226	5.39179	NA	6.97589e-08	3.12899e-07	1.14991	RPL41
7182	5.38855	NA	7.10292e-08	3.1843e-07	1.25465	KDM2B
19837	5.3853	NA	7.2322e-08	3.23374e-07	1.20383	MLKL
7157	5.3853	NA	7.2322e-08	3.23374e-07	1.39962	BHLHE41
5956	-5.3853	NA	7.2322e-08	3.23374e-07	0.902121	MATN2
3628	5.3853	NA	7.2322e-08	3.23374e-07	1.12296	C11orf86
1672	-5.3853	NA	7.2322e-08	3.23374e-07	0.823782	MAPKBP1
21583	-5.38368	NA	7.29769e-08	3.25959e-07	0.628269	ZUFSP
19788	-5.38368	NA	7.29769e-08	3.25959e-07	0.700535	MAGEL2
16085	-5.38206	NA	7.36376e-08	3.28738e-07	0.802003	PTPN2
18668	5.38044	NA	7.4304e-08	3.30845e-07	1.21614	DSG3
16897	5.38044	NA	7.4304e-08	3.30845e-07	1.16032	TAP1
12808	-5.38044	NA	7.4304e-08	3.30845e-07	0.80065	TLX1NB
5687	5.38044	NA	7.4304e-08	3.30845e-07	1.29011	DKC1
4571	5.38044	NA	7.4304e-08	3.30845e-07	1.66348	STRADB
6716	5.3772	NA	7.56545e-08	3.36682e-07	1.07289	NCRNA00239
15147	5.37395	NA	7.70287e-08	3.42618e-07	1.13951	PRICKLE2
19323	-5.37233	NA	7.77248e-08	3.45173e-07	0.574943	RGL3
17449	5.37233	NA	7.77248e-08	3.45173e-07	1.58967	GPR124
7389	5.37233	NA	7.77248e-08	3.45173e-07	1.13537	RPL9
10014	-5.37071	NA	7.84271e-08	3.47929e-07	0.842206	MLIP
9606	5.37071	NA	7.84271e-08	3.47929e-07	1.16191	IFI16
17481	-5.36909	NA	7.91355e-08	3.50523e-07	0.791683	MAMDC2
8755	-5.36909	NA	7.91355e-08	3.50523e-07	0.580421	IGBP1
3383	-5.36909	NA	7.91355e-08	3.50523e-07	0.789804	C9orf140
17545	5.36747	NA	7.985e-08	3.5332e-07	1.31968	NUDT16
12107	-5.36747	NA	7.985e-08	3.5332e-07	0.818511	PTPLAD1
16169	-5.36585	NA	8.05708e-08	3.56139e-07	0.86977	RAB7B
13077	-5.36585	NA	8.05708e-08	3.56139e-07	0.860699	ACAN
19853	5.36422	NA	8.1298e-08	3.5898e-07	1.34044	HIST1H2BH
5439	-5.36422	NA	8.1298e-08	3.5898e-07	0.811322	CBS
16461	5.36098	NA	8.27713e-08	3.65107e-07	1.12789	APOO
3786	-5.36098	NA	8.27713e-08	3.65107e-07	0.868021	TARBP2
19953	-5.35936	NA	8.35176e-08	3.68018e-07	0.836606	GPX7
1705	5.35936	NA	8.35176e-08	3.68018e-07	1.1814	GREB1L
6207	-5.35774	NA	8.42705e-08	3.71143e-07	0.8809	RTN4IP1
16550	-5.35612	NA	8.50299e-08	3.74294e-07	0.679437	VEZT
16861	5.35287	NA	8.65687e-08	3.8087e-07	1.14047	KRT86
7504	-5.34963	NA	8.81344e-08	3.87558e-07	0.896816	BARD1
6167	-5.34801	NA	8.89275e-08	3.90642e-07	0.80632	OXGR1
4430	-5.34801	NA	8.89275e-08	3.90642e-07	0.907839	BRI3BP
5099	5.34639	NA	8.97275e-08	3.93953e-07	1.11792	CHRM1
8668	5.34476	NA	9.05345e-08	3.97291e-07	1.33223	CHORDC1
21152	5.34152	NA	9.21696e-08	4.03634e-07	1.20814	STAMBP
13118	-5.34152	NA	9.21696e-08	4.03634e-07	0.777509	C19orf51
12308	-5.34152	NA	9.21696e-08	4.03634e-07	0.659766	SLPI
1380	5.34152	NA	9.21696e-08	4.03634e-07	1.1093	OLFML3
20548	-5.3399	NA	9.29978e-08	4.07051e-07	0.796977	TNFRSF1B
18026	5.33828	NA	9.38332e-08	4.10497e-07	1.28134	RFC5
5011	-5.33666	NA	9.46759e-08	4.13971e-07	0.821136	FYN
13721	-5.33504	NA	9.55259e-08	4.17473e-07	0.899046	ABCC11
18079	-5.33341	NA	9.63833e-08	4.20572e-07	0.831004	LTBP3
15935	-5.33341	NA	9.63833e-08	4.20572e-07	0.728839	ANGPTL1
1575	-5.33341	NA	9.63833e-08	4.20572e-07	0.797843	DKK3
16118	-5.33017	NA	9.81206e-08	4.27714e-07	0.804863	GREM2
3005	-5.33017	NA	9.81206e-08	4.27714e-07	0.774054	LTBP2
19547	-5.32855	NA	9.90005e-08	4.31108e-07	0.770285	ISM1
4711	-5.32855	NA	9.90005e-08	4.31108e-07	0.849109	C17orf72
13876	-5.32693	NA	9.98881e-08	4.34528e-07	0.914696	SLC25A35
3251	5.32693	NA	9.98881e-08	4.34528e-07	1.27443	LOC100130856
11082	5.32531	NA	1.00783e-07	4.37975e-07	1.22686	C14orf139
1974	5.32531	NA	1.00783e-07	4.37975e-07	1.2916	PHPT1
17150	-5.32368	NA	1.01686e-07	4.41448e-07	0.809072	PTGER4
277	5.32368	NA	1.01686e-07	4.41448e-07	1.60738	FCRL5
18057	5.32206	NA	1.02597e-07	4.44722e-07	1.1695	SGK1
3930	5.32206	NA	1.02597e-07	4.44722e-07	1.37644	CCDC144NL
3881	-5.32206	NA	1.02597e-07	4.44722e-07	0.90081	SYNC
20021	-5.32044	NA	1.03516e-07	4.48247e-07	0.818534	MAP7D1
6163	-5.32044	NA	1.03516e-07	4.48247e-07	0.843867	HTRA1
13204	5.31882	NA	1.04443e-07	4.518e-07	1.26881	UBAP2L
11811	5.31882	NA	1.04443e-07	4.518e-07	1.2334	TCP11L1
20545	-5.3172	NA	1.05377e-07	4.55612e-07	0.816397	CMPK1
15531	5.31558	NA	1.0632e-07	4.58989e-07	1.22729	TFDP2
13063	-5.31558	NA	1.0632e-07	4.58989e-07	0.750619	C3orf26
5578	-5.31558	NA	1.0632e-07	4.58989e-07	0.749872	NEBL
12213	5.31233	NA	1.08231e-07	4.66762e-07	1.14444	LARP4
11749	-5.31233	NA	1.08231e-07	4.66762e-07	0.875954	LOC100170939
19776	-5.31071	NA	1.09198e-07	4.70458e-07	0.874876	SPON1
12722	-5.31071	NA	1.09198e-07	4.70458e-07	0.82412	CYYR1
9458	-5.30909	NA	1.10174e-07	4.74422e-07	0.803091	SMCHD1
21327	5.30747	NA	1.11158e-07	4.77935e-07	1.22426	VEZF1
16077	-5.30747	NA	1.11158e-07	4.77935e-07	0.794112	IRX1
15821	-5.30747	NA	1.11158e-07	4.77935e-07	0.816369	C13orf18
16162	-5.30585	NA	1.12151e-07	4.81231e-07	0.882592	HNRPDL
11405	-5.30585	NA	1.12151e-07	4.81231e-07	0.816516	CLDN16
4452	5.30585	NA	1.12151e-07	4.81231e-07	1.36939	FGF7
3293	5.30585	NA	1.12151e-07	4.81231e-07	1.30084	ARFIP1
11585	-5.30423	NA	1.13153e-07	4.85039e-07	0.830042	EPB41L2
3544	-5.30423	NA	1.13153e-07	4.85039e-07	0.775015	CYP4Z1
21191	5.3026	NA	1.14163e-07	4.89123e-07	1.6176	ABCB8
15590	5.30098	NA	1.15181e-07	4.92001e-07	0.954046	MPHOSPH9
13668	-5.30098	NA	1.15181e-07	4.92001e-07	0.918293	TMEM38A
13395	5.30098	NA	1.15181e-07	4.92001e-07	1.26551	FBLN1
8801	5.30098	NA	1.15181e-07	4.92001e-07	1.19018	RHOJ
7942	-5.30098	NA	1.15181e-07	4.92001e-07	0.7056	CCDC129
326	5.30098	NA	1.15181e-07	4.92001e-07	1.24445	C10orf57
16862	5.29936	NA	1.16209e-07	4.95893e-07	1.20946	IL18BP
16139	-5.29936	NA	1.16209e-07	4.95893e-07	0.841486	PPAT
4736	5.29774	NA	1.17246e-07	4.99814e-07	2.39307	ZBTB4
3263	5.29774	NA	1.17246e-07	4.99814e-07	1.19135	NPAS1
12404	-5.29612	NA	1.18291e-07	5.04018e-07	0.773614	EPOR
18829	5.29287	NA	1.20409e-07	5.12529e-07	1.18126	TSC1
7447	-5.29287	NA	1.20409e-07	5.12529e-07	0.826873	ZMAT1
[truncated: 11,987 more rows]

## Sheet: SAM MOC1 vs MOC2 vs MOC3
Row	d.value	stdev	rawp	q.value	R.fold
6679	359.881	1.00996	0	0	NA	FOXA1
6954	277.319	1.06917	0	0	NA	GATA3
12512	272.705	0.646125	0	0	NA	MLPH
6684	242.452	0.616881	0	0	NA	FOXC1
15813	225.425	0.721514	0	0	NA	PSAT1
4440	223.609	0.573565	0	0	NA	CXorf61
7895	217.232	0.698529	0	0	NA	HIST1H1A
8080	203.823	0.506751	0	0	NA	HORMAD1
411	198.584	2.59893	0	0	NA	AGR3
1340	187.585	0.433166	0	0	NA	B3GNT5
882	181.196	1.14203	0	0	NA	AR
20464	174.907	0.249213	0	0	NA	UGT8
18395	173.102	0.869864	0	0	NA	SPDEF
17921	172.009	0.203371	0	0	NA	SLC43A3
19043	167.14	0.783997	0	0	NA	TBC1D9
17484	164.154	0.238756	0	0	NA	SGOL1
6161	160.611	0.233636	0	0	NA	FANCA
20192	158.094	0.406718	0	0	NA	TTK
3166	156.896	0.399028	0	0	NA	CCNE1
4873	156.817	0.408898	0	0	NA	DIAPH3
12195	156.789	0.229781	0	0	NA	MCM10
1440	155.686	0.305716	0	0	NA	BCL11A
3341	153.68	0.325636	0	0	NA	CDCA7
20182	153.386	0.903817	0	0	NA	TTC6
6857	152.878	0.486153	0	0	NA	GABBR2
18682	151.812	0.214193	0	0	NA	STIL
21003	150.111	0.164576	0	0	NA	YBX1
3488	149.919	0.491343	0	0	NA	CENPA
5281	149.857	0.121392	0	0	NA	E2F3
6162	148.768	0.104292	0	0	NA	FANCB
20665	148.736	0.921396	0	0	NA	VGLL1
16179	148.095	0.670104	0	0	NA	RAD54L
7702	147.776	0.851102	0	0	NA	HAPLN3
410	147.252	2.93621	0	0	NA	AGR2
3337	147.004	0.599922	0	0	NA	CDCA2
8400	146.995	0.590922	0	0	NA	IGF2BP3
767	145.96	1.01921	0	0	NA	ANXA9
3613	145.438	0.264263	0	0	NA	CHEK1
15490	144.566	0.418277	0	0	NA	PPP1R14C
3521	144.474	0.526319	0	0	NA	CEP55
5941	144.053	0.161366	0	0	NA	FAM171A1
20953	143.445	0.824407	0	0	NA	XBP1
9597	143.104	0.305975	0	0	NA	LEMD1
18637	142.91	0.154067	0	0	NA	STAC
6205	142.535	0.618123	0	0	NA	FBP1
2757	141.238	1.35202	0	0	NA	CA12
19070	140.974	0.251195	0	0	NA	TBX19
732	140.509	0.580604	0	0	NA	ANLN
21660	140.351	0.105172	0	0	NA	ZNF695
1175	139.748	0.174452	0	0	NA	ATL2
5777	139.226	0.369873	0	0	NA	EZH2
3506	138.452	0.535172	0	0	NA	CENPW
3343	137.272	0.540939	0	0	NA	CDCA8
3156	136.881	0.301744	0	0	NA	CCNA2
1670	136.42	0.521103	0	0	NA	BUB1
3312	135.855	0.206134	0	0	NA	CDC25A
9317	135.787	0.997662	0	0	NA	KRT16
18008	133.51	0.240779	0	0	NA	SLC9A6
17632	133.104	0.358536	0	0	NA	SKA3
17925	132.163	1.12324	0	0	NA	SLC44A4
3849	131.582	0.345957	0	0	NA	CLSPN
4356	130.28	0.76005	0	0	NA	CTSL2
3500	130.126	0.216798	0	0	NA	CENPN
11747	129.971	0.498229	0	0	NA	LRP8
5644	129.859	0.613441	0	0	NA	ERBB4
5696	129.762	1.37294	0	0	NA	ESR1
4789	129.68	0.17702	0	0	NA	DEPDC1
14491	129.642	0.561704	0	0	NA	PALM
3501	129.186	0.154018	0	0	NA	CENPO
7003	129.07	0.106113	0	0	NA	GCNT2
19232	129.029	2.66732	0	0	NA	TFF3
7966	128.569	0.834337	0	0	NA	HJURP
5846	128.561	0.276187	0	0	NA	FAM111B
17453	128.02	0.243211	0	0	NA	SFT2D2
13277	127.828	0.630634	0	0	NA	NDC80
16741	127.298	1.49938	0	0	NA	ROPN1
5053	126.378	1.01103	0	0	NA	DNALI1
12823	126.285	0.13125	0	0	NA	MTHFD1L
15902	126.266	0.321351	0	0	NA	PTCHD1
6204	126.163	0.748332	0	0	NA	FBN3
15669	125.838	0.345453	0	0	NA	PRKX
16299	125.287	0.080327	0	0	NA	RBL1
12288	125.282	0.708683	0	0	NA	MELK
10184	125.012	0.362658	0	0	NA	LOC100131541
5280	124.841	0.820572	0	0	NA	E2F2
17741	124.781	0.282412	0	0	NA	SLC22A5
1926	124.197	0.264791	0	0	NA	C15orf42
9133	124.121	0.656072	0	0	NA	KIF14
3436	124.037	0.709687	0	0	NA	CDT1
18083	123.945	0.319065	0	0	NA	SMC4
17994	123.902	0.360907	0	0	NA	SLC7A8
19881	123.556	0.742878	0	0	NA	TPX2
16533	123.525	0.361539	0	0	NA	RHOB
9156	123.136	0.807431	0	0	NA	KIF2C
4338	123.014	0.268661	0	0	NA	CTPS
4209	122.641	1.52593	0	0	NA	CRYAB
8159	122.24	0.6777	0	0	NA	HRK
16655	121.878	0.146078	0	0	NA	RNF145
9168	121.57	0.62495	0	0	NA	KIFC1
20015	121.392	0.261445	0	0	NA	TRIP13
20185	121.11	0.19277	0	0	NA	TTC8
5741	120.915	0.434199	0	0	NA	EXO1
1530	120.706	0.416677	0	0	NA	BLM
7214	120.353	0.197116	0	0	NA	GMPS
3332	119.989	0.760165	0	0	NA	CDC45
3102	119.696	0.249697	0	0	NA	CCDC82
6875	119.543	2.04019	0	0	NA	GABRP
3493	119.487	0.618168	0	0	NA	CENPF
3338	119.137	0.502664	0	0	NA	CDCA3
7619	118.907	0.503911	0	0	NA	GTSE1
5279	118.497	0.56062	0	0	NA	E2F1
3005	118.478	0.303538	0	0	NA	CCDC125
12197	118.196	0.199598	0	0	NA	MCM3
15997	118.108	0.530666	0	0	NA	PTTG2
6099	117.635	0.351676	0	0	NA	FAM72D
18541	116.001	0.17921	0	0	NA	SRPK1
1121	115.717	0.61775	0	0	NA	ASPM
12473	115.649	0.384458	0	0	NA	MKI67
3643	115.412	0.366563	0	0	NA	CHODL
3495	115.325	0.0754254	0	0	NA	CENPI
8651	114.416	0.862856	0	0	NA	IQGAP3
15236	114.354	0.549825	0	0	NA	PM20D2
20918	114.261	0.720408	0	0	NA	WNT6
5539	113.424	1.19216	0	0	NA	EN1
14786	112.374	0.109558	0	0	NA	PDSS1
3340	112.368	0.225392	0	0	NA	CDCA5
19304	112.324	0.757112	0	0	NA	THSD4
14483	111.945	0.165824	0	0	NA	PAK1IP1
13121	111.727	0.206621	0	0	NA	NCAPG2
6707	111.617	0.588669	0	0	NA	FOXM1
12204	111.225	0.196288	0	0	NA	MCM8
748	110.781	0.26373	0	0	NA	ANP32E
1991	110.731	0.691126	0	0	NA	C17orf28
7365	110.47	0.44146	0	0	NA	GPR12
16404	110.268	0.674965	0	0	NA	REEP6
17219	110.207	2.8889	0	0	NA	SCUBE2
5169	110.072	0.724286	0	0	NA	DSC2
18721	109.913	0.338156	0	0	NA	STOX2
11457	109.741	0.296779	0	0	NA	LOC648149
15327	109.448	0.367771	0	0	NA	POLQ
12907	108.967	0.521963	0	0	NA	MYB
374	108.86	0.297876	0	0	NA	AFF3
7394	108.386	0.726807	0	0	NA	GPR160
17630	108.206	0.230821	0	0	NA	SKA1
14984	108.14	0.657141	0	0	NA	PIF1
13538	107.901	0.278058	0	0	NA	NME3
6098	107.788	0.287522	0	0	NA	FAM72A
1415	107.204	0.198716	0	0	NA	BBS4
8368	107.127	0.0952598	0	0	NA	IFNAR2
6606	107.061	3.35996	0	0	NA	FLJ45983
9160	107.015	0.32011	0	0	NA	KIF4A
3159	106.79	0.936802	0	0	NA	CCNB2
20379	106.743	0.729136	0	0	NA	UBE2T
15143	106.488	0.284995	0	0	NA	PLCG2
13804	106.452	0.639559	0	0	NA	NUF2
12553	106.129	0.183419	0	0	NA	MMS22L
3657	105.687	0.342655	0	0	NA	CHRM3
7463	105.548	0.332127	0	0	NA	GPSM2
18459	105.3	0.261833	0	0	NA	SPOPL
15175	104.448	0.167354	0	0	NA	PLEKHG1
14854	104.44	0.0781972	0	0	NA	PFDN5
12099	104.256	2.27403	0	0	NA	MAPT
5867	104.031	0.0554938	0	0	NA	FAM123B
4157	104.014	0.178581	0	0	NA	CREB3L2
14398	103.952	0.265664	0	0	NA	OTX1
21130	103.768	0.375684	0	0	NA	ZCCHC24
12442	103.722	0.153308	0	0	NA	MID1
9733	103.447	0.258116	0	0	NA	LMNB2
7101	103.407	0.590044	0	0	NA	GINS1
2455	103.365	0.341481	0	0	NA	C4orf34
20345	103.306	1.36645	0	0	NA	UBE2C
16446	102.728	0.238554	0	0	NA	RFC4
19949	102.723	0.487415	0	0	NA	TRIM2
18363	102.651	0.74486	0	0	NA	SPARCL1
9143	102.603	0.447542	0	0	NA	KIF20A
13120	102.291	0.170231	0	0	NA	NCAPG
12639	102.021	0.474782	0	0	NA	MRAS
17579	101.931	0.664877	0	0	NA	SIDT1
20466	101.439	0.380702	0	0	NA	UHRF1
6320	101.021	0.170444	0	0	NA	FERMT1
20339	100.974	0.0809808	0	0	NA	UBASH3B
4951	100.922	0.524553	0	0	NA	DLGAP5
6928	100.788	0.441418	0	0	NA	GAMT
9078	100.287	0.535992	0	0	NA	KIAA1370
2155	100.123	0.39344	0	0	NA	C1orf135
11885	100.06	2.07595	0	0	NA	LY6D
8562	99.9242	0.266158	0	0	NA	INCENP
6061	99.8055	0.371795	0	0	NA	FAM54A
12304	99.7941	1.02787	0	0	NA	MET
15995	99.5599	0.852038	0	0	NA	PTTG1
4773	99.3572	0.676515	0	0	NA	DEGS2
18709	99.1847	0.140839	0	0	NA	STMN1
10799	98.5909	0.726605	0	0	NA	LOC283454
16239	98.5506	1.56607	0	0	NA	RARRES1
3966	98.4575	0.568573	0	0	NA	COL14A1
19105	98.3351	0.159343	0	0	NA	TCF19
912	98.3101	0.362757	0	0	NA	ARHGAP11B
7555	98.2183	0.0642194	0	0	NA	GSG2
12131	98.1438	0.170191	0	0	NA	MASTL
17972	97.8783	0.217945	0	0	NA	SLC6A2
2912	97.7299	0.193232	0	0	NA	CASC5
8585	97.594	0.691756	0	0	NA	INPP4B
13147	97.5375	0.501644	0	0	NA	NCOA7
6050	97.2464	0.548671	0	0	NA	FAM47E
6168	97.207	0.514627	0	0	NA	FANCI
1300	97.1316	0.247599	0	0	NA	AURKB
12350	97.0222	0.584211	0	0	NA	MFGE8
5264	96.7481	0.284137	0	0	NA	DYNLRB2
4551	96.6743	1.58607	0	0	NA	DACH1
15708	96.4129	1.31641	0	0	NA	PROM1
14285	96.3571	0.290054	0	0	NA	OR7E156P
13361	96.3541	0.53573	0	0	NA	NEK2
19339	96.237	0.164403	0	0	NA	TIMM8A
15204	96.0879	0.157206	0	0	NA	PLK4
7409	95.952	0.261317	0	0	NA	GPR19
9487	95.9358	0.598038	0	0	NA	LAMA2
6165	95.7632	0.362817	0	0	NA	FANCE
6465	95.7019	0.30319	0	0	NA	FLJ25917
2579	95.635	0.958298	0	0	NA	C6orf97
16483	95.604	0.599414	0	0	NA	RGMA
16209	95.5153	0.154436	0	0	NA	RANBP1
14287	95.1917	0.220809	0	0	NA	OR7E24
19246	95.0473	0.56095	0	0	NA	TGFB3
16620	94.5806	0.206908	0	0	NA	RNASEH2A
10646	93.7835	1.95662	0	0	NA	LOC145837
17643	93.6539	0.124269	0	0	NA	SKP2
19694	93.6517	1.10634	0	0	NA	TMSB15A
3375	93.598	0.711125	0	0	NA	CDK1
17989	93.5945	0.909604	0	0	NA	SLC7A5
3591	93.5611	0.321994	0	0	NA	CHAF1B
4488	93.5141	0.430391	0	0	NA	CYP27C1
9148	93.2427	0.451741	0	0	NA	KIF23
19114	93.1182	0.559062	0	0	NA	TCF7L1
18391	93.118	0.560731	0	0	NA	SPC25
31	93.1083	0.260469	0	0	NA	ABAT
2497	93.0745	0.322068	0	0	NA	C5orf46
3309	92.866	0.32856	0	0	NA	CDC20
9732	92.7285	0.263964	0	0	NA	LMNB1
12772	92.6708	0.268115	0	0	NA	MSN
16084	92.6156	0.372125	0	0	NA	RAB17
13590	92.5443	1.03172	0	0	NA	NOSTRIN
9290	92.5217	0.304326	0	0	NA	KNTC1
14283	92.3482	0.26404	0	0	NA	OR7E104P
19958	92.1637	1.31138	0	0	NA	TRIM29
8806	92.127	0.139392	0	0	NA	JRKL
8979	92.0079	0.289159	0	0	NA	KDM4B
11677	92.0058	1.08085	0	0	NA	LONRF2
1847	91.99	0.205529	0	0	NA	C13orf34
16161	91.9194	0.38088	0	0	NA	RACGAP1
4419	91.7598	0.492055	0	0	NA	CXXC5
14938	91.3599	1.13485	0	0	NA	PHGDH
9676	91.2221	0.280457	0	0	NA	LIMA1
15587	90.9512	0.826777	0	0	NA	PRC1
21428	90.8654	0.061676	0	0	NA	ZNF367
1671	90.7759	0.557623	0	0	NA	BUB1B
17485	90.7469	0.0879115	0	0	NA	SGOL2
11800	90.6668	0.562689	0	0	NA	LRRC56
2311	90.6494	0.118645	0	0	NA	C21orf91
17966	90.3793	0.716841	0	0	NA	SLC6A14
684	89.9013	4.39024	0	0	NA	ANKRD30A
9134	89.8359	0.495901	0	0	NA	KIF15
15084	89.5022	0.810193	0	0	NA	PKMYT1
15309	89.4933	0.212841	0	0	NA	POLD1
1141	89.4726	0.179759	0	0	NA	ATAD5
14333	89.2566	0.0919142	0	0	NA	ORC1
3399	89.0754	0.590411	0	0	NA	CDK6
6838	88.8808	0.256583	0	0	NA	FZD9
17194	88.868	0.540325	0	0	NA	SCN4B
19486	88.8562	0.447331	0	0	NA	TMEM144
3665	88.7572	0.407708	0	0	NA	CHRNA5
18558	88.6943	0.191265	0	0	NA	SRSF12
4853	88.6877	0.246236	0	0	NA	DHTKD1
9222	88.6688	0.956094	0	0	NA	KLHDC9
8916	88.6556	0.668495	0	0	NA	KCNK5
12038	88.4016	0.183181	0	0	NA	MAP2
20035	88.1579	0.408576	0	0	NA	TROAP
15375	88.1548	0.188881	0	0	NA	POP1
16172	87.8296	0.24738	0	0	NA	RAD51AP1
1520	87.8285	1.24935	0	0	NA	BIRC5
4583	87.8275	0.057214	0	0	NA	DBF4
754	87.6925	0.524434	0	0	NA	ANXA1
7103	87.4937	0.25373	0	0	NA	GINS3
12768	87.3736	0.452075	0	0	NA	MSLN
20836	87.3732	0.202032	0	0	NA	WDR62
3492	87.1529	0.438555	0	0	NA	CENPE
15425	86.8225	0.0659033	0	0	NA	PPARA
1060	86.7522	0.252681	0	0	NA	ART3
1525	86.6195	0.0320891	0	0	NA	BK250D10.8
3167	86.3126	0.329888	0	0	NA	CCNE2
5431	86.1728	0.262588	0	0	NA	EIF2C2
16463	85.9809	0.201216	0	0	NA	RFWD3
19590	85.7892	0.393425	0	0	NA	TMEM25
14690	85.7641	0.839054	0	0	NA	PCP2
20943	85.7281	0.454102	0	0	NA	WWP1
20431	85.5608	0.246304	0	0	NA	UCK2
11702	85.5486	0.163543	0	0	NA	LPIN1
5195	85.1485	0.69244	0	0	NA	DTL
12113	84.9914	1.10918	0	0	NA	MARCO
66	84.9684	1.91949	0	0	NA	ABCC8
11224	84.8379	1.07497	0	0	NA	LOC440335
588	84.8031	0.264877	0	0	NA	AMD1
20793	84.7958	0.250975	0	0	NA	WDHD1
126	84.5219	0.690107	0	0	NA	ACADSB
16955	84.3409	0.8453	0	0	NA	RSPH1
2453	84.0753	0.565413	0	0	NA	C4orf32
4774	84.0597	0.358018	0	0	NA	DEK
6164	84.0534	0.115585	0	0	NA	FANCD2
5949	83.9194	0.544689	0	0	NA	FAM174B
9320	83.8374	0.545972	0	0	NA	KRT18
7395	83.5037	0.10584	0	0	NA	GPR161
6054	83.4714	0.222189	0	0	NA	FAM49A
3335	83.4205	0.4315	0	0	NA	CDC7
3727	83.375	0.398729	0	0	NA	CKAP2L
2963	83.1221	0.376882	0	0	NA	CBX2
4561	83.1205	0.255201	0	0	NA	DALRD3
21477	82.9489	0.176605	0	0	NA	ZNF446
9075	82.782	0.447688	0	0	NA	KIAA1324
16581	82.5409	0.245363	0	0	NA	RIPK2
15737	82.3481	0.317428	0	0	NA	PRR11
13591	82.3448	0.0625107	0	0	NA	NOTCH1
12910	82.3368	0.422267	0	0	NA	MYBL2
12202	82.2399	0.266955	0	0	NA	MCM6
4005	82.2298	1.47612	0	0	NA	COL9A3
15999	82.1402	0.780484	0	0	NA	PTX3
3499	82.0692	0.257062	0	0	NA	CENPM
5173	81.998	0.306533	0	0	NA	DSCC1
12121	81.9842	0.185681	0	0	NA	MARVELD2
12005	81.9676	0.724716	0	0	NA	MALL
12556	81.8715	0.580044	0	0	NA	MND1
16938	81.8435	0.112801	0	0	NA	RRP1B
3715	81.6901	0.318014	0	0	NA	CIRBP
4174	81.4819	0.675971	0	0	NA	CRIP1
19639	81.4786	0.202827	0	0	NA	TMEM71
7811	81.4046	0.329547	0	0	NA	HELLS
208	81.3335	0.158887	0	0	NA	ACTL6A
1420	81.3065	0.361773	0	0	NA	BCAM
3412	81.3051	0.733805	0	0	NA	CDKN2A
8032	81.1806	0.650841	0	0	NA	HMMR
21221	81.0303	1.3968	0	0	NA	ZG16B
4177	80.8913	0.327416	0	0	NA	CRIPAK
3139	80.8723	0.151262	0	0	NA	CCL20
8784	80.8695	0.182382	0	0	NA	JAM3
16630	80.8405	0.175774	0	0	NA	RNF103
3721	80.7993	0.233303	0	0	NA	CIT
15998	80.4141	0.194112	0	0	NA	PTTG3P
2698	80.3702	1.34377	0	0	NA	C9orf152
16145	80.3477	0.419543	0	0	NA	RABEP1
3684	80.3244	0.236348	0	0	NA	CHST3
12566	80.2381	0.177413	0	0	NA	MOBKL2B
1054	80.0952	0.393548	0	0	NA	ARSG
18937	80.0828	0.111514	0	0	NA	TAF4B
13082	80.0338	3.66428	0	0	NA	NAT1
7770	79.9956	0.114605	0	0	NA	HDAC2
7458	79.957	1.14551	0	0	NA	GPRIN2
14438	79.9325	0.441477	0	0	NA	P4HTM
19330	79.9217	0.286995	0	0	NA	TIMELESS
14288	79.8899	0.110536	0	0	NA	OR7E37P
805	79.6997	0.218634	0	0	NA	APBB2
17200	79.6775	0.688349	0	0	NA	SCNN1A
19181	79.6623	0.257766	0	0	NA	TENC1
15144	79.6492	0.300447	0	0	NA	PLCH1
11945	79.6404	0.380391	0	0	NA	MAD2L1
15688	79.4707	0.460644	0	0	NA	PRNP
2680	79.4306	0.587322	0	0	NA	C9orf116
4277	79.4017	0.446065	0	0	NA	CSRP2
9579	79.3247	0.820753	0	0	NA	LDHB
17986	79.3071	3.14666	0	0	NA	SLC7A2
1297	79.2354	0.501637	0	0	NA	AURKA
5948	79.1828	0.24788	0	0	NA	FAM174A
969	79.1087	0.15941	0	0	NA	ARHGEF9
1744	79.0967	0.437153	0	0	NA	C11orf35
15090	79.0361	0.313893	0	0	NA	PKP1
3656	79.0013	0.0603224	0	0	NA	CHRM2
1264	78.8015	0.431399	0	0	NA	ATP8B1
3614	78.7168	0.141509	0	0	NA	CHEK2
416	78.5894	0.120338	0	0	NA	AGTPBP1
7043	78.561	0.165133	0	0	NA	GEN1
12492	78.3481	0.644536	0	0	NA	MLF1IP
20768	78.2974	0.399761	0	0	NA	WARS
1592	78.2774	0.141555	0	0	NA	BRCA2
3880	78.2636	0.50244	0	0	NA	CMYA5
1958	78.123	0.481288	0	0	NA	C16orf59
14768	78.0753	0.30846	0	0	NA	PDK1
9135	77.8416	0.465712	0	0	NA	KIF16B
16171	77.8389	0.667054	0	0	NA	RAD51
9350	77.7547	0.966007	0	0	NA	KRT6C
6773	77.5597	1.82977	0	0	NA	FSIP1
15662	77.4636	0.265952	0	0	NA	PRKD3
13081	77.4335	0.176726	0	0	NA	NASP
3123	77.4117	0.0712061	0	0	NA	CCDC99
8766	77.0787	0.264237	0	0	NA	IVD
14580	76.9075	0.90452	0	0	NA	PBK
8130	76.8974	0.743198	0	0	NA	HPDL
16202	76.6156	0.295436	0	0	NA	RALGPS2
1250	76.5869	0.138817	0	0	NA	ATP6V1C2
13835	76.5867	0.827072	0	0	NA	NUSAP1
12201	76.5767	0.263297	0	0	NA	MCM5
6124	76.3878	0.674303	0	0	NA	FAM83D
5732	76.3877	1.0214	0	0	NA	EVL
12622	76.356	0.141641	0	0	NA	MPP6
2769	76.3134	0.340165	0	0	NA	CA9
9137	76.2535	0.259304	0	0	NA	KIF18A
20085	76.1624	0.323537	0	0	NA	TSHZ2
14338	76.0068	0.27605	0	0	NA	ORC6
12648	76.0057	0.112531	0	0	NA	MRGPRF
7055	75.9879	2.6257	0	0	NA	GFRA1
18891	75.8984	0.848074	0	0	NA	SYTL2
8220	75.7914	0.132428	0	0	NA	HSPA14
17001	75.7171	0.599007	0	0	NA	RUNX3
18305	75.7095	0.724383	0	0	NA	SOX10
20884	75.6963	0.369859	0	0	NA	WFS1
3362	75.6923	1.35754	0	0	NA	CDH3
7672	75.6684	0.368132	0	0	NA	H2AFX
7104	75.6222	0.589207	0	0	NA	GINS4
9267	75.6114	1.74515	0	0	NA	KLK5
1690	75.5996	1.54521	0	0	NA	C10orf116
16397	75.5595	0.757772	0	0	NA	RECQL4
1956	75.536	0.201621	0	0	NA	C16orf57
8153	75.5175	0.909101	0	0	NA	HRCT1
19920	75.435	0.0459199	0	0	NA	TRDMT1
4207	75.3776	0.23981	0	0	NA	CRY2
21547	75.1947	0.847692	0	0	NA	ZNF552
3683	75.1619	0.375871	0	0	NA	CHST2
2439	75.0723	2.10005	0	0	NA	C4B
4790	75.0263	0.182801	0	0	NA	DEPDC1B
6915	74.9096	0.70978	0	0	NA	GALNT7
15108	74.8626	0.259604	0	0	NA	PLA2G4A
8973	74.7797	0.06494	0	0	NA	KDM1B
5011	74.7675	0.146739	0	0	NA	DNAJB11
3682	74.5964	0.320165	0	0	NA	CHST15
13905	74.4848	0.671087	0	0	NA	OIP5
3976	74.4625	0.479748	0	0	NA	COL22A1
8874	74.384	0.82607	0	0	NA	KCNG1
3044	74.3751	0.0723946	0	0	NA	CCDC18
12010	74.2918	0.1377	0	0	NA	MAML2
13714	74.288	0.25744	0	0	NA	NRTN
14816	74.2242	0.296803	0	0	NA	PELI1
7928	74.1451	0.728169	0	0	NA	HIST1H3B
13783	74.0356	0.250748	0	0	NA	NUDT12
13675	74.0002	0.360519	0	0	NA	NR2E3
3403	73.9392	0.11862	0	0	NA	CDKAL1
5996	73.9167	0.843578	0	0	NA	FAM198B
5832	73.9127	0.162477	0	0	NA	FAM105B
13118	73.8678	0.246673	0	0	NA	NCAPD2
19082	73.8614	1.18746	0	0	NA	TCAM1P
12347	73.7407	1.70278	0	0	NA	MFAP4
3498	73.7286	0.110961	0	0	NA	CENPL
1427	73.7081	1.67132	0	0	NA	BCAS1
17711	73.6827	0.625756	0	0	NA	SLC19A2
20100	73.6417	0.429818	0	0	NA	TSPAN13
3067	73.6369	0.320223	0	0	NA	CCDC48
8396	73.6041	0.269432	0	0	NA	IGF2
1650	73.5628	0.188422	0	0	NA	BTF3
12184	73.5625	0.409933	0	0	NA	MCCC2
3121	73.5299	0.368823	0	0	NA	CCDC96
20471	73.5192	0.102821	0	0	NA	ULBP1
20640	73.4531	1.2308	0	0	NA	VAV3
5286	73.4202	0.326581	0	0	NA	E2F8
20544	73.3448	0.227593	0	0	NA	USP1
6163	73.3342	0.123173	0	0	NA	FANCC
6513	73.3049	0.285577	0	0	NA	FLJ36031
12203	73.218	0.15242	0	0	NA	MCM7
729	73.2154	0.610175	0	0	NA	ANKS6
5643	73.1914	0.221718	0	0	NA	ERBB3
16403	73.1445	0.340372	0	0	NA	REEP5
15889	73.0944	0.250094	0	0	NA	PSRC1
1655	73.0542	0.545382	0	0	NA	BTG3
15670	73.0469	0.125688	0	0	NA	PRKXP1
9129	73.0429	0.471437	0	0	NA	KIF11
19106	72.932	0.0643018	0	0	NA	TCF20
834	72.9043	0.409395	0	0	NA	APOBEC3B
12757	72.7431	0.153484	0	0	NA	MSH2
1187	72.5471	0.318043	0	0	NA	ATP11A
8324	72.4634	1.10161	0	0	NA	IDO1
15401	72.3415	0.128992	0	0	NA	POU4F1
11389	72.2699	0.14793	0	0	NA	LOC645195
15429	72.1861	0.244539	0	0	NA	PPARGC1B
11728	72.1445	0.62702	0	0	NA	LRIG1
3314	72.1261	0.322397	0	0	NA	CDC25C
19389	72.1065	0.126879	0	0	NA	TLX3
1480	72.0884	0.0975502	0	0	NA	BEND3
21841	72.0819	0.650194	0	0	NA	ZWINT
17517	72.0755	0.386684	0	0	NA	SH3D19
13619	72.0268	0.364772	0	0	NA	NPDC1
14696	71.9759	0.706597	0	0	NA	PCSK4
12200	71.9442	0.378935	0	0	NA	MCM4
3099	71.9024	0.530558	0	0	NA	CCDC8
13551	71.8913	0.977411	0	0	NA	NMU
13540	71.8466	0.74186	0	0	NA	NME5
8408	71.7854	0.479015	0	0	NA	IGFBP6
20232	71.7776	1.18553	0	0	NA	TTYH1
20308	71.7271	0.905544	0	0	NA	TYMS
5090	71.6506	0.105996	0	0	NA	DOCK7
7618	71.5728	0.111794	0	0	NA	GTPBP8
16596	71.4956	0.698651	0	0	NA	RMI2
3750	71.4704	0.14116	0	0	NA	CLCN4
12761	71.3963	0.140307	0	0	NA	MSH6
8394	71.3657	0.80869	0	0	NA	IGF1
7978	71.3345	0.501646	0	0	NA	HLA-DOB
7558	71.3212	0.331257	0	0	NA	GSN
16429	71.2589	1.09051	0	0	NA	RERG
3458	71.2533	0.353771	0	0	NA	CEBPB
13282	71.1642	0.431155	0	0	NA	NDN
1705	71.1095	0.160445	0	0	NA	C10orf26
3483	71.0856	0.196786	0	0	NA	CELSR1
1029	71.0444	0.339112	0	0	NA	ARNTL2
3751	70.9722	0.152665	0	0	NA	CLCN5
9745	70.9155	0.161136	0	0	NA	LMX1B
7337	70.8893	0.447572	0	0	NA	GPD1L
7578	70.8854	0.845794	0	0	NA	GSTP1
2717	70.867	0.110827	0	0	NA	C9orf30
2872	70.8443	1.32524	0	0	NA	CAPN13
15028	70.7676	0.568107	0	0	NA	PIM1
3851	70.7522	1.63342	0	0	NA	CLSTN2
16370	70.7048	0.287514	0	0	NA	RCCD1
19675	70.6948	0.147767	0	0	NA	TMPO
5483	70.6667	1.52624	0	0	NA	ELF5
3988	70.6377	0.610039	0	0	NA	COL4A4
18320	70.6259	0.608255	0	0	NA	SOX6
14448	70.5845	0.195625	0	0	NA	PABPC4L
16577	70.5497	0.175488	0	0	NA	RIOK1
9474	70.5481	0.121226	0	0	NA	L3MBTL4
9002	70.532	0.199669	0	0	NA	KIAA0020
5693	70.5173	0.54625	0	0	NA	ESPL1
7450	70.4867	0.26764	0	0	NA	GPRASP1
11053	70.4699	0.355995	0	0	NA	LOC375196
5104	70.404	0.0776045	0	0	NA	DONSON
5229	70.3542	0.103215	0	0	NA	DUSP22
19414	70.3315	0.602874	0	0	NA	TMC4
1189	70.3313	0.108036	0	0	NA	ATP11C
7910	70.3293	0.311357	0	0	NA	HIST1H2AL
4392	70.2676	0.588425	0	0	NA	CX3CL1
19255	70.2671	0.228086	0	0	NA	TGM1
2721	70.0686	0.159037	0	0	NA	C9orf40
5026	70.0499	1.17443	0	0	NA	DNAJC12
3736	70.0316	0.525608	0	0	NA	CKS2
5359	69.918	0.256213	0	0	NA	EFCAB6
964	69.7643	0.133354	0	0	NA	ARHGEF4
5707	69.764	0.0696541	0	0	NA	ESYT3
8218	69.7222	0.373388	0	0	NA	HSPA12B
4986	69.6998	0.112341	0	0	NA	DNA2
2908	69.5006	0.33832	0	0	NA	CASC1
12308	69.4845	1.00848	0	0	NA	METRN
12418	69.4441	0.270071	0	0	NA	MGC72080
15124	69.4301	0.351421	0	0	NA	PLAC9
7566	69.3311	0.511616	0	0	NA	GSTA5
17118	69.2434	1.32217	0	0	NA	SBSN
6765	69.061	0.473355	0	0	NA	FSCN1
9501	69.0223	1.33393	0	0	NA	LAMP3
12767	68.9196	0.212127	0	0	NA	MSL3P1
18285	68.9038	0.512587	0	0	NA	SOD2
3157	68.886	0.431873	0	0	NA	CCNB1
9268	68.8652	0.987094	0	0	NA	KLK6
7615	68.8523	0.14408	0	0	NA	GTPBP4
17546	68.6957	0.317349	0	0	NA	SHCBP1
1260	68.6528	0.784672	0	0	NA	ATP7B
7156	68.6068	0.416893	0	0	NA	GLIPR2
12339	68.5702	0.904846	0	0	NA	MEX3A
4116	68.4147	0.125013	0	0	NA	CPNE8
16983	68.3969	0.260789	0	0	NA	RTN4RL1
12477	68.3901	0.308156	0	0	NA	MKL2
16095	68.3226	1.23921	0	0	NA	RAB26
11715	68.2966	0.373671	0	0	NA	LRBA
16255	68.2354	0.315435	0	0	NA	RASGEF1B
8532	68.1962	0.631275	0	0	NA	IL6ST
4969	68.1263	0.106833	0	0	NA	DMD
6941	68.1221	0.0893121	0	0	NA	GART
17642	68.041	0.142992	0	0	NA	SKP1
6669	68.0077	1.60194	0	0	NA	FOLR1
12072	67.9331	0.0905333	0	0	NA	MAP7D3
2485	67.8641	0.649823	0	0	NA	C5orf30
12438	67.8143	0.13413	0	0	NA	MICALL1
18390	67.6994	0.231179	0	0	NA	SPC24
1410	67.5357	1.19827	0	0	NA	BBOX1
3497	67.5192	0.235908	0	0	NA	CENPK
13029	67.4198	0.117288	0	0	NA	NAA50
1948	67.3459	1.17242	0	0	NA	C16orf45
16253	67.3234	0.397643	0	0	NA	RASEF
11149	67.1708	0.0945785	0	0	NA	LOC400756
6	67.111	0.121121	0	0	NA	A2ML1
9318	67.0302	2.64402	0	0	NA	KRT16P2
8406	67.0298	0.541414	0	0	NA	IGFBP4
19898	67.0123	0.247921	0	0	NA	TRAIP
4691	66.9702	0.198108	0	0	NA	DDX26B
18349	66.9601	0.741353	0	0	NA	SPAG5
8751	66.9014	0.408143	0	0	NA	ITM2C
1609	66.8941	0.346957	0	0	NA	BRIP1
5305	66.8401	0.146946	0	0	NA	ECE2
18413	66.8248	0.16325	0	0	NA	SPG11
19834	66.8021	0.354627	0	0	NA	TP53TG1
9017	66.6415	0.186154	0	0	NA	KIAA0232
9531	66.5966	0.314172	0	0	NA	LBR
15152	66.5499	0.123343	0	0	NA	PLD1
1136	66.344	0.572682	0	0	NA	ATAD2
12804	66.2855	0.12747	0	0	NA	MTA3
4291	66.2622	0.355767	0	0	NA	CSTB
7151	66.2149	0.805764	0	0	NA	GLI3
8837	66.1723	0.108948	0	0	NA	KBTBD12
1772	66.0797	0.430702	0	0	NA	C11orf75
6363	66.0777	0.447982	0	0	NA	FGFBP1
16298	66.008	0.304315	0	0	NA	RBKS
8493	65.9983	0.327389	0	0	NA	IL20RB
8323	65.9586	0.264373	0	0	NA	IDI2-AS1
3419	65.8622	0.494738	0	0	NA	CDKN3
20183	65.8389	0.188058	0	0	NA	TTC7A
16999	65.8362	0.546844	0	0	NA	RUNX1T1
8327	65.8181	0.262259	0	0	NA	IDUA
2152	65.811	0.930805	0	0	NA	C1orf130
13313	65.7242	0.203723	0	0	NA	NDUFAF4
3587	65.5531	0.144289	0	0	NA	CHAC2
3815	65.5488	0.206267	0	0	NA	CLIC4
8518	65.5137	0.0758312	0	0	NA	IL34
18322	65.5057	0.825341	0	0	NA	SOX8
12427	65.4136	2.43799	0	0	NA	MIA
15632	65.4078	0.102325	0	0	NA	PRIM2
4347	65.3848	0.327069	0	0	NA	CTSC
12760	65.355	0.169272	0	0	NA	MSH5
3758	65.2125	0.828428	0	0	NA	CLDN11
16248	65.1788	0.636406	0	0	NA	RASAL1
8379	65.1603	0.41001	0	0	NA	IFT140
17209	65.0995	0.978233	0	0	NA	SCRG1
18483	65.0889	0.557607	0	0	NA	SPRY2
1610	65.079	0.15175	0	0	NA	BRIX1
6946	64.9688	0.35318	0	0	NA	GAS2L3
10162	64.9404	0.653402	0	0	NA	LOC100131262
15097	64.8934	0.161682	0	0	NA	PLA2G12A
21007	64.8061	0.0701773	0	0	NA	YEATS2
15200	64.7987	0.120547	0	0	NA	PLK1
4159	64.7567	0.61036	0	0	NA	CREB3L4
18965	64.7288	0.118696	0	0	NA	TAPT1
8758	64.6037	0.867609	0	0	NA	ITPR1
11985	64.5714	0.7247	0	0	NA	MAGED2
2474	64.5376	5.18931	0	0	NA	C4orf7
17909	64.4661	1.695	0	0	NA	SLC39A6
19196	64.3311	0.117522	0	0	NA	TEX10
14492	64.2239	0.0910933	0	0	NA	PALM2
16673	64.1671	0.456639	0	0	NA	RNF182
16968	64.1605	0.0562108	0	0	NA	RSU1
14825	64.1217	0.169363	0	0	NA	PER2
1008	64.0854	0.542812	0	0	NA	ARL9
7721	64.0206	0.115577	0	0	NA	HAUS8
114	64.0113	0.640114	0	0	NA	ABTB2
6636	63.9997	0.161004	0	0	NA	FMNL2
4998	63.9888	0.4904	0	0	NA	DNAH5
13413	63.9342	0.647408	0	0	NA	NFIB
16323	63.8508	0.299985	0	0	NA	RBM38
19358	63.7994	0.969096	0	0	NA	TK1
7490	63.7338	0.993809	0	0	NA	GREB1
1430	63.73	0.383887	0	0	NA	BCAS4
17679	63.6985	0.226418	0	0	NA	SLC15A1
1708	63.6852	0.32499	0	0	NA	C10orf32
999	63.6128	0.124407	0	0	NA	ARL5B
16494	63.6114	1.48394	0	0	NA	RGS11
8041	63.5798	0.184024	0	0	NA	HN1L
4963	63.5589	0.241533	0	0	NA	DLX6
5890	63.5448	0.0921127	0	0	NA	FAM135A
21484	63.4546	0.820226	0	0	NA	ZNF462
5285	63.4258	0.288843	0	0	NA	E2F7
21225	63.4067	0.298634	0	0	NA	ZHX1-C8ORF76
3544	63.3912	0.331945	0	0	NA	CERS6
6248	63.3664	0.223848	0	0	NA	FBXO36
19140	63.3537	0.319459	0	0	NA	TCTN1
6396	63.2304	0.14008	0	0	NA	FIGNL1
8783	63.1713	0.290327	0	0	NA	JAM2
6260	63.1442	0.271614	0	0	NA	FBXO5
9070	63.0828	1.0666	0	0	NA	KIAA1257
1897	63.0661	0.305745	0	0	NA	C14orf45
1581	63.0492	0.0780315	0	0	NA	BPI
9247	62.9849	0.234496	0	0	NA	KLHL34
6914	62.9652	1.39738	0	0	NA	GALNT6
16224	62.9356	0.176143	0	0	NA	RAP2A
1811	62.9081	0.0930346	0	0	NA	C12orf48
8647	62.8728	0.256141	0	0	NA	IQCJ-SCHIP1
7187	62.8489	0.23761	0	0	NA	GLTSCR2
12696	62.8098	0.163515	0	0	NA	MRPL47
2085	62.7289	0.406571	0	0	NA	C19orf46
17334	62.6832	0.163608	0	0	NA	SEPHS1
4058	62.6119	0.500473	0	0	NA	COTL1
656	62.5737	0.19794	0	0	NA	ANKRA2
1568	62.5318	0.256503	0	0	NA	BOC
1789	62.5305	0.139117	0	0	NA	C12orf11
15428	62.3103	0.263365	0	0	NA	PPARGC1A
9371	62.2944	0.301699	0	0	NA	KRT9
12815	62.2339	0.273337	0	0	NA	MTERFD3
3590	62.2233	0.155985	0	0	NA	CHAF1A
20115	62.1344	0.285087	0	0	NA	TSPAN7
9007	62.1015	1.02116	0	0	NA	KIAA0101
19293	62.0707	0.25588	0	0	NA	THOC4
16523	62.0459	0.224844	0	0	NA	RHBDL2
13901	62.015	0.385629	0	0	NA	OGFRL1
6639	62.0142	1.59937	0	0	NA	FMO2
16363	62.0031	0.646146	0	0	NA	RCAN1
6657	61.9993	0.167653	0	0	NA	FNDC3B
20174	61.9574	0.751853	0	0	NA	TTC36
5515	61.7753	0.379207	0	0	NA	EME1
8289	61.7267	0.374075	0	0	NA	HYMAI
15418	61.7261	0.309412	0	0	NA	PPAP2A
3093	61.6942	1.52481	0	0	NA	CCDC74B
8749	61.6226	1.12348	0	0	NA	ITM2A
14862	61.6188	0.566557	0	0	NA	PFKP
3355	61.6143	0.843467	0	0	NA	CDH19
5873	61.6064	0.0514403	0	0	NA	FAM126A
21256	61.4985	0.641313	0	0	NA	ZMYND10
1913	61.4271	0.361157	0	0	NA	C15orf23
12289	61.4218	0.0555483	0	0	NA	MEMO1
11910	61.4063	0.474773	0	0	NA	LYPD5
5342	61.3795	3.55706	0	0	NA	EEF1A2
12436	61.3536	0.165203	0	0	NA	MICAL3
7121	61.3503	0.169175	0	0	NA	GJB3
4318	61.3369	0.0758315	0	0	NA	CTDSP1
5301	61.3028	0.239755	0	0	NA	EBP
11685	61.2791	0.728631	0	0	NA	LOXL4
18816	61.2705	0.227663	0	0	NA	SUV39H2
15291	61.2386	0.243023	0	0	NA	PNRC1
5050	61.2274	0.166717	0	0	NA	DNAJC9
17309	61.0396	0.402257	0	0	NA	SEMA3F
1774	61.0083	0.398018	0	0	NA	C11orf82
13355	60.9998	0.524101	0	0	NA	NEIL1
14352	60.9748	0.307558	0	0	NA	OSBPL3
20526	60.9383	0.215182	0	0	NA	UQCRH
9269	60.9078	1.55341	0	0	NA	KLK7
11871	60.8509	0.215935	0	0	NA	LTC4S
1677	60.8289	0.231937	0	0	NA	BYSL
16014	60.7882	0.0848589	0	0	NA	PVR
5892	60.7682	0.110037	0	0	NA	FAM136A
13637	60.7606	1.4741	0	0	NA	NPNT
18832	60.7382	0.738966	0	0	NA	SYBU
15419	60.7062	0.434221	0	0	NA	PPAP2B
20435	60.7025	0.627832	0	0	NA	UCN
13437	60.6762	0.572452	0	0	NA	NGFR
6712	60.592	0.241871	0	0	NA	FOXO1
4834	60.5509	0.19012	0	0	NA	DHFR
7348	60.5263	0.53046	0	0	NA	GPM6B
15937	60.3269	0.111739	0	0	NA	PTMA
17177	60.3077	0.49842	0	0	NA	SCHIP1
3480	60.2745	0.692496	0	0	NA	CELF4
9742	60.2314	0.163783	0	0	NA	LMTK2
2487	60.2226	0.0898208	0	0	NA	C5orf34
8928	60.191	1.22008	0	0	NA	KCNN4
20111	60.1754	0.238698	0	0	NA	TSPAN33
6823	60.1633	0.285205	0	0	NA	FXYD6
15777	60.1359	0.306486	0	0	NA	PRSS12
20907	60.1051	0.139721	0	0	NA	WNT10A
12352	60.0632	0.17822	0	0	NA	MFI2
8384	59.9816	0.351082	0	0	NA	IFT46
10957	59.941	0.28163	0	0	NA	LOC286109
20516	59.9177	0.170675	0	0	NA	UPP1
9321	59.9066	0.711498	0	0	NA	KRT18P55
6078	59.8541	0.190255	0	0	NA	FAM64A
7100	59.8374	0.0739189	0	0	NA	GIN1
11792	59.8032	0.311233	0	0	NA	LRRC46
2647	59.7904	0.577605	0	0	NA	C8orf47
14879	59.7894	0.208223	0	0	NA	PGBD5
17765	59.7656	0.154463	0	0	NA	SLC25A19
7551	59.7522	0.114686	0	0	NA	GSDMC
19632	59.7126	1.51509	0	0	NA	TMEM63C
18913	59.7107	0.570022	0	0	NA	TACC3
7911	59.7021	0.309402	0	0	NA	HIST1H2AM
21082	59.6792	0.429657	0	0	NA	ZBTB42
7896	59.6691	0.780806	0	0	NA	HIST1H1B
20096	59.6392	1.87224	0	0	NA	TSPAN1
18681	59.6368	0.8054	0	0	NA	STH
3822	59.6295	0.292265	0	0	NA	CLIP4
12527	59.5809	4.03896	0	0	NA	MMP1
19841	59.5619	0.16244	0	0	NA	TPCN1
12806	59.5441	0.217949	0	0	NA	MTBP
19762	59.5439	1.40209	0	0	NA	TNN
15712	59.5382	0.206468	0	0	NA	PROS1
1715	59.5336	0.262023	0	0	NA	C10orf54
21033	59.5287	0.114324	0	0	NA	YTHDC2
11904	59.4691	0.385884	0	0	NA	LYN
18629	59.4523	0.19098	0	0	NA	ST8SIA1
15804	59.4335	0.223211	0	0	NA	PRTFDC1
18303	59.4172	0.713374	0	0	NA	SOSTDC1
9081	59.3962	0.211788	0	0	NA	KIAA1407
13467	59.2564	0.295843	0	0	NA	NIPAL1
14925	59.1893	0.271341	0	0	NA	PHF19
3325	59.1724	0.375415	0	0	NA	CDC42EP1
16503	59.151	0.0528751	0	0	NA	RGS20
8656	59.1162	0.158669	0	0	NA	IRAK1
2057	59.0871	0.382761	0	0	NA	C18orf56
20429	59.0841	0.163841	0	0	NA	UCHL5
498	59.0653	0.849048	0	0	NA	AKR7L
13829	59.0613	0.204866	0	0	NA	NUP93
8390	59.0599	0.231888	0	0	NA	IFT88
11336	58.8482	0.877117	0	0	NA	LOC643650
9347	58.8305	2.64978	0	0	NA	KRT5
14461	58.8301	0.622183	0	0	NA	PADI2
14716	58.7899	0.210558	0	0	NA	PDCD5
9642	58.7169	0.551241	0	0	NA	LHFP
8960	58.6768	0.394637	0	0	NA	KCTD3
19249	58.6125	0.339786	0	0	NA	TGFBR2
15208	58.6108	0.112081	0	0	NA	PLOD1
12540	58.5172	0.528503	0	0	NA	MMP23B
15306	58.5106	0.140244	0	0	NA	POLA1
17391	58.5075	0.184629	0	0	NA	SERPINB6
2395	58.4977	0.381866	0	0	NA	C3orf18
20407	58.4818	0.145934	0	0	NA	UBR1
17291	58.4548	0.726013	0	0	NA	SEL1L3
163	58.4308	0.579917	0	0	NA	ACOT4
17190	58.417	0.12068	0	0	NA	SCN2B
16273	58.3745	0.311009	0	0	NA	RASSF4
7573	58.3367	1.80507	0	0	NA	GSTM3
6973	58.3144	0.702114	0	0	NA	GBP1
14852	58.2761	0.208515	0	0	NA	PFDN2
20730	58.252	0.148713	0	0	NA	VRK1
2137	58.2033	0.752098	0	0	NA	C1orf106
911	58.1217	0.0576455	0	0	NA	ARHGAP11A
15489	58.1206	0.236346	0	0	NA	PPP1R14B
15353	58.1113	0.163416	0	0	NA	POLR3G
2349	58.0709	2.19687	0	0	NA	C2orf40
985	58.0706	0.051246	0	0	NA	ARL13A
17439	58.0606	0.151693	0	0	NA	SF3B3
4568	58.0499	0.0513237	0	0	NA	DAPK1
3469	58.0426	0.423222	0	0	NA	CECR7
5959	58.0292	0.167231	0	0	NA	FAM179B
19409	58.0069	0.233881	0	0	NA	TMBIM4
6671	57.9955	0.240199	0	0	NA	FOLR3
10487	57.961	0.192439	0	0	NA	LOC100506459
21621	57.9104	0.120641	0	0	NA	ZNF643
13744	57.9094	0.397153	0	0	NA	NT5DC2
2794	57.908	0.984822	0	0	NA	CACNA2D2
9349	57.8635	3.68747	0	0	NA	KRT6B
6276	57.8199	0.686334	0	0	NA	FCER1A
8637	57.8186	0.233537	0	0	NA	IQCD
16384	57.7945	0.723459	0	0	NA	RDH10
6522	57.7677	0.272721	0	0	NA	FLJ37644
18703	57.7273	0.169525	0	0	NA	STK38
15215	57.7235	0.523273	0	0	NA	PLS3
4831	57.6598	0.700287	0	0	NA	DHCR7
42	57.6375	0.552899	0	0	NA	ABCA6
5658	57.6338	0.212032	0	0	NA	ERGIC1
12083	57.6049	0.50524	0	0	NA	MAPK4
2141	57.6049	0.242593	0	0	NA	C1orf112
20378	57.5933	0.618305	0	0	NA	UBE2S
9045	57.5915	0.0330648	0	0	NA	KIAA0825
14791	57.5695	0.0927039	0	0	NA	PDXK
17551	57.5582	0.0992118	0	0	NA	SHFM1
745	57.5504	0.142116	0	0	NA	ANP32BP1
15167	57.5211	0.782648	0	0	NA	PLEKHA6
6167	57.4656	0.16864	0	0	NA	FANCG
15671	57.4623	0.152866	0	0	NA	PRKY
19812	57.4273	0.146609	0	0	NA	TOPBP1
4395	57.4067	0.911235	0	0	NA	CXCL1
3518	57.3944	0.167078	0	0	NA	CEP290
15772	57.382	0.561088	0	0	NA	PRRT3
17032	57.3687	0.301019	0	0	NA	S100A3
20244	57.3428	0.188749	0	0	NA	TUBB
5390	57.3188	0.452448	0	0	NA	EGFLAM
13834	57.2571	0.099051	0	0	NA	NUS1
17293	57.098	0.894998	0	0	NA	SELENBP1
7241	57.0735	0.536335	0	0	NA	GNG11
15287	57.0438	0.250234	0	0	NA	PNPLA7
14359	57.0346	0.230378	0	0	NA	OSCP1
12643	57.0202	0.349642	0	0	NA	MREG
2533	57.0071	0.327689	0	0	NA	C6orf145
9292	57.0044	0.40105	0	0	NA	KPNA2
8015	56.9032	0.555461	0	0	NA	HMGB3P22
11286	56.7121	0.40307	0	0	NA	LOC553103
12983	56.697	0.212414	0	0	NA	MYO5C
18614	56.6812	0.306185	0	0	NA	ST3GAL6
7439	56.6254	0.124808	0	0	NA	GPR77
6747	56.5992	0.229221	0	0	NA	FRMD3
6171	56.5653	0.470729	0	0	NA	FANK1
15127	56.5611	0.0992968	0	0	NA	PLAGL2
5516	56.5238	0.154541	0	0	NA	EME2
8517	56.5078	0.712653	0	0	NA	IL33
15140	56.5042	0.335862	0	0	NA	PLCD4
19230	56.3983	5.36366	0	0	NA	TFF1
8334	56.3959	0.506035	0	0	NA	IFFO2
8821	56.3878	0.157741	0	0	NA	KARS
7932	56.2794	0.428946	0	0	NA	HIST1H3F
17390	56.2478	2.05389	0	0	NA	SERPINB5
21669	56.2183	0.583697	0	0	NA	ZNF703
7563	56.2045	0.445851	0	0	NA	GSTA2
3096	56.1038	0.220875	0	0	NA	CCDC77
20190	56.0986	0.304018	0	0	NA	TTF2
19368	56.0848	0.110447	0	0	NA	TLE4
18653	56.0284	1.1969	0	0	NA	STARD10
13823	55.999	0.0864774	0	0	NA	NUP50
20791	55.9874	0.114406	0	0	NA	WDFY3
9207	55.9587	0.773475	0	0	NA	KLF5
8040	55.943	0.69733	0	0	NA	HN1
316	55.9131	0.421574	0	0	NA	ADCY9
15037	55.8854	9.46643	0	0	NA	PIP
4491	55.8808	1.98371	0	0	NA	CYP2B6
20980	55.8653	0.0791092	0	0	NA	XPO5
7955	55.8427	1.57147	0	0	NA	HIST2H3A
21104	55.8197	0.256914	0	0	NA	ZC3H12C
4100	55.7777	0.332966	0	0	NA	CPEB2
5319	55.7235	0.206631	0	0	NA	ECT2
12766	55.7147	0.0412905	0	0	NA	MSL3
3124	55.6832	0.148281	0	0	NA	CCHCR1
1442	55.6228	0.854285	0	0	NA	BCL2
9088	55.6207	1.42467	0	0	NA	KIAA1467
18062	55.5743	0.0893697	0	0	NA	SMAD9
15284	55.5479	0.391665	0	0	NA	PNPLA4
12547	55.5208	2.82905	0	0	NA	MMP7
5750	55.4359	0.158747	0	0	NA	EXOC6
17160	55.4029	0.487404	0	0	NA	SCEL
6076	55.3973	0.535317	0	0	NA	FAM63A
20802	55.3658	0.136154	0	0	NA	WDR19
12899	55.3138	0.161579	0	0	NA	MXD4
5689	55.3034	0.301135	0	0	NA	ESCO2
3940	55.2947	0.453444	0	0	NA	CNTNAP3
2943	55.2889	0.675971	0	0	NA	CAV1
8313	55.2338	1.09235	0	0	NA	ID4
16097	55.2039	0.44043	0	0	NA	RAB27B
2520	55.1858	0.421687	0	0	NA	C6orf115
13903	55.1822	1.68488	0	0	NA	OGN
7917	55.1233	0.502914	0	0	NA	HIST1H2BF
15739	55.1006	0.11293	0	0	NA	PRR13
17317	55.071	0.555048	0	0	NA	SEMA5A
20354	55.0693	0.184258	0	0	NA	UBE2E3
167	55.0372	0.213054	0	0	NA	ACOT9
5591	55.0163	0.277784	0	0	NA	EPB41L5
13812	55.0022	0.137534	0	0	NA	NUP153
17047	54.9346	0.204971	0	0	NA	S1PR2
3503	54.9305	0.167597	0	0	NA	CENPQ
8998	54.8849	0.419104	0	0	NA	KHDRBS3
10533	54.8828	0.581922	0	0	NA	LOC100507505
1102	54.8659	0.466115	0	0	NA	ASF1B
1987	54.8538	0.338028	0	0	NA	C17orf108
1654	54.844	1.02875	0	0	NA	BTG2
10715	54.8384	0.565257	0	0	NA	LOC158376
19040	54.8175	0.0905108	0	0	NA	TBC1D7
18623	54.8108	0.213466	0	0	NA	ST6GALNAC6
2120	54.8041	0.347902	0	0	NA	C1QL4
19548	54.7973	0.0510433	0	0	NA	TMEM194B
17915	54.7815	2.09412	0	0	NA	SLC40A1
19735	54.7735	0.627973	0	0	NA	TNFRSF21
7907	54.7695	0.673461	0	0	NA	HIST1H2AI
16332	54.7259	0.255461	0	0	NA	RBM47
3619	54.7202	2.0559	0	0	NA	CHI3L1
5028	54.6032	0.0447163	0	0	NA	DNAJC14
9715	54.5527	0.102385	0	0	NA	LIX1L
13410	54.5389	0.45848	0	0	NA	NFE2L3
11759	54.5331	0.833332	0	0	NA	LRRC17
8300	54.5177	0.433705	0	0	NA	ICAM1
3878	54.4959	0.438255	0	0	NA	CMTM7
5613	54.4807	0.397043	0	0	NA	EPHB6
13702	54.4765	0.531349	0	0	NA	NRIP1
13162	54.4749	0.170162	0	0	NA	NCRNA00094
20630	54.4735	0.166593	0	0	NA	VARS
18881	54.4717	0.905002	0	0	NA	SYT17
281	54.446	0.106394	0	0	NA	ADAMTS3
3128	54.4166	0.131395	0	0	NA	CCKBR
18518	54.3427	0.199599	0	0	NA	SREBF1
8885	54.3374	0.32372	0	0	NA	KCNH8
1379	54.2936	1.08739	0	0	NA	BAI2
9270	54.2808	3.14821	0	0	NA	KLK8
15675	54.2652	0.547315	0	0	NA	PRLR
9144	54.2065	0.126251	0	0	NA	KIF20B
18971	54.1897	0.196074	0	0	NA	TARS
19090	54.1761	0.682608	0	0	NA	TCEAL5
15742	54.1552	0.232673	0	0	NA	PRR15
17056	54.1298	0.234953	0	0	NA	SAC3D1
3132	54.093	1.37165	0	0	NA	CCL14
18962	54.075	0.221708	0	0	NA	TAP2
2447	54.0687	0.0876574	0	0	NA	C4orf21
19126	54.0352	0.0389872	0	0	NA	TCOF1
5186	54.0235	0.254522	0	0	NA	DSN1
12468	54.0207	0.213405	0	0	NA	MIS18A
16743	54.0096	0.161962	0	0	NA	ROR1
11750	54.0011	0.129022	0	0	NA	LRR1
3774	53.9918	0.861863	0	0	NA	CLDN5
11358	53.9494	0.530912	0	0	NA	LOC644189
3389	53.9288	0.279597	0	0	NA	CDK2AP1
4301	53.8559	0.155373	0	0	NA	CT62
9375	53.8192	0.322499	0	0	NA	KRTAP10-1
8440	53.8129	0.156621	0	0	NA	IKBKB
343	53.8009	0.507391	0	0	NA	ADORA2B
3735	53.7867	0.298515	0	0	NA	CKS1B
249	53.7379	0.0652243	0	0	NA	ADAM17
9346	53.6554	0.435939	0	0	NA	KRT42P
20251	53.646	0.548338	0	0	NA	TUBB6
9319	53.641	3.18127	0	0	NA	KRT17
12964	53.6304	0.184263	0	0	NA	MYO10
20241	53.6114	0.551033	0	0	NA	TUBA4A
5807	53.5743	1.85841	0	0	NA	FABP7
18081	53.5625	0.129128	0	0	NA	SMC2
9141	53.5444	0.0910643	0	0	NA	KIF1B
6663	53.528	0.143912	0	0	NA	FNIP1
1972	53.4654	0.202772	0	0	NA	C16orf87
9737	53.4624	0.749777	0	0	NA	LMO4
2837	53.3575	0.145603	0	0	NA	CALR
15504	53.3312	1.66012	0	0	NA	PPP1R3C
4695	53.2784	0.227322	0	0	NA	DDX39A
12012	53.2777	0.243443	0	0	NA	MAMLD1
5577	53.2047	1.57067	0	0	NA	ENTPD8
21380	53.1905	0.0476942	0	0	NA	ZNF286A
3512	53.1753	0.166077	0	0	NA	CEP152
4526	53.0817	0.296115	0	0	NA	CYP7B1
14757	53.0622	0.0593264	0	0	NA	PDHA1
12130	53.0274	0.288613	0	0	NA	MAST4
17041	53.0245	0.384741	0	0	NA	S100B
3152	53.0159	0.299394	0	0	NA	CCL7
13780	53.0067	0.198733	0	0	NA	NUDT1
15174	52.9999	0.506463	0	0	NA	PLEKHF2
16791	52.9716	0.288084	0	0	NA	RPL21
18406	52.9535	0.371553	0	0	NA	SPEF1
10006	52.945	0.250004	0	0	NA	LOC100130009
9315	52.9251	3.56003	0	0	NA	KRT14
9348	52.8934	1.60225	0	0	NA	KRT6A
6499	52.8879	0.0954809	0	0	NA	FLJ33630
14681	52.8858	0.396941	0	0	NA	PCNA
12196	52.8283	0.51465	0	0	NA	MCM2
19978	52.8153	0.436188	0	0	NA	TRIM47
695	52.7879	0.846779	0	0	NA	ANKRD35
17883	52.7733	0.171196	0	0	NA	SLC36A4
7878	52.7517	0.3609	0	0	NA	HIGD1B
11054	52.7396	1.03908	0	0	NA	LOC375295
6871	52.7256	1.70175	0	0	NA	GABRE
698	52.6733	0.207883	0	0	NA	ANKRD36BP1
8452	52.6223	0.212198	0	0	NA	IL11RA
7149	52.5776	0.491674	0	0	NA	GLI1
6807	52.5666	0.214589	0	0	NA	FUT4
6511	52.5587	0.310756	0	0	NA	FLJ35946
3239	52.5317	0.137566	0	0	NA	CD274
14498	52.5131	0.145825	0	0	NA	PAN2
18482	52.4811	0.46538	0	0	NA	SPRY1
4821	52.4479	0.403328	0	0	NA	DGKD
2879	52.4129	1.93421	0	0	NA	CAPN8
19463	52.4093	0.353488	0	0	NA	TMEM123
15986	52.4041	1.56473	0	0	NA	PTPRT
16527	52.3489	0.298112	0	0	NA	RHCG
2616	52.3122	0.370742	0	0	NA	C7orf63
3585	52.284	0.795969	0	0	NA	CH25H
7602	52.2783	0.239272	0	0	NA	GTF2IRD2
3387	52.2546	0.0847227	0	0	NA	CDK2
14837	52.2381	0.110997	0	0	NA	PEX13
5799	52.172	0.429395	0	0	NA	FAAH2
16583	52.0946	0.263427	0	0	NA	RIPK4
7329	52.0852	0.559411	0	0	NA	GPC2
2848	52.0084	1.0059	0	0	NA	CAMK2N1
2737	51.9846	0.271984	0	0	NA	C9orf7
16994	51.963	0.308369	0	0	NA	RUNDC1
16445	51.961	0.164441	0	0	NA	RFC3
44	51.917	0.312887	0	0	NA	ABCA8
13690	51.8856	0.140381	0	0	NA	NRAS
19840	51.8674	0.513106	0	0	NA	TPBG
11906	51.8282	0.233982	0	0	NA	LYPD1
13453	51.7989	0.18824	0	0	NA	NHSL1
13788	51.7918	0.24847	0	0	NA	NUDT16L1
866	51.7362	0.385826	0	0	NA	AQP1
12147	51.7322	0.446792	0	0	NA	MB21D1
7739	51.7317	0.217639	0	0	NA	HCAR1
20778	51.6848	0.197455	0	0	NA	WBP1
18080	51.6843	0.321922	0	0	NA	SMC1B
1593	51.5962	0.0623735	0	0	NA	BRCC3
5578	51.557	0.223092	0	0	NA	ENY2
4459	51.5525	0.951856	0	0	NA	CYBRD1
461	51.542	0.262511	0	0	NA	AK8
3100	51.4535	0.61578	0	0	NA	CCDC80
17065	51.4327	0.631354	0	0	NA	SALL2
12404	51.3134	0.309965	0	0	NA	MGC3771
19087	51.2786	0.77348	0	0	NA	TCEAL1
20177	51.2576	0.386358	0	0	NA	TTC39A
17447	51.2571	2.11389	0	0	NA	SFRP1
20682	51.2314	0.124208	0	0	NA	VMA21
5313	51.2306	0.307093	0	0	NA	ECI1
3054	51.2174	0.465306	0	0	NA	CCDC30
13034	51.1924	0.185788	0	0	NA	NAB1
3131	51.1837	0.405139	0	0	NA	CCL13
4447	51.1781	0.775984	0	0	NA	CYB5A
12952	51.1016	0.38181	0	0	NA	MYL5
17247	51.0815	0.847208	0	0	NA	SDPR
7913	51.0613	0.357419	0	0	NA	HIST1H2BB
9562	51.0489	1.02228	0	0	NA	LCN2
12465	50.9834	0.187116	0	0	NA	MIR17HG
12776	50.9291	0.592216	0	0	NA	MSRB3
20152	50.8437	0.784361	0	0	NA	TTC18
18	50.8159	0.159898	0	0	NA	AAGAB
15386	50.8031	3.70942	0	0	NA	POTEB
542	50.7562	0.214551	0	0	NA	ALG3
3785	50.7341	0.328879	0	0	NA	CLEC14A
14300	50.7225	0.185644	0	0	NA	OR8B8
15621	50.7172	0.111121	0	0	NA	PRG2
16713	50.6941	0.189819	0	0	NA	RNFT2
17524	50.6819	0.205776	0	0	NA	SH3GL3
1959	50.6655	0.215587	0	0	NA	C16orf61
9254	50.6496	0.136986	0	0	NA	KLHL7
202	50.6349	0.842436	0	0	NA	ACTA2
5526	50.5668	0.184325	0	0	NA	EML4
7803	50.5472	0.137389	0	0	NA	HECA
7805	50.5385	0.139582	0	0	NA	HECTD2
7921	50.5225	0.379064	0	0	NA	HIST1H2BJ
1203	50.4819	0.26521	0	0	NA	ATP1B3
19282	50.4788	1.97032	0	0	NA	THBS4
4912	50.3792	0.0904077	0	0	NA	DKFZP586K1520
3987	50.3644	0.140842	0	0	NA	COL4A3BP
15856	50.2974	0.270469	0	0	NA	PSMC3IP
20200	50.2746	0.14432	0	0	NA	TTLL4
7999	50.2745	1.02175	0	0	NA	HLF
15295	50.2705	0.147388	0	0	NA	POC5
20319	50.2322	0.146816	0	0	NA	U2AF1
1037	50.2306	0.203288	0	0	NA	ARPC5L
15727	50.2277	0.081606	0	0	NA	PRPF4B
1842	50.2247	0.276571	0	0	NA	C13orf27
20945	50.1803	0.129886	0	0	NA	WWTR1
3115	50.1618	0.188212	0	0	NA	CCDC90A
17435	50.1594	0.0950856	0	0	NA	SF3A3
7845	50.1462	0.35133	0	0	NA	HEXIM1
13288	50.1383	0.898189	0	0	NA	NDRG2
12049	50.1174	0.204504	0	0	NA	MAP3K12
21770	50.1115	0.171617	0	0	NA	ZNF844
15954	50.0659	0.428375	0	0	NA	PTPN14
2234	50.0625	1.0801	0	0	NA	C20orf103
21055	50.022	0.443355	0	0	NA	ZBED2
6709	49.9919	0.29084	0	0	NA	FOXN2
19889	49.9857	0.15911	0	0	NA	TRAF3IP1
19410	49.9827	0.155554	0	0	NA	TMBIM6
18004	49.9429	0.816732	0	0	NA	SLC9A3R1
14707	49.9343	0.126533	0	0	NA	PDAP1
16792	49.891	0.385467	0	0	NA	RPL21P44
6811	49.8881	0.552519	0	0	NA	FUT8
5903	49.876	0.85112	0	0	NA	FAM150B
12805	49.874	0.172701	0	0	NA	MTAP
3204	49.8403	0.11656	0	0	NA	CCT6A
107	49.8252	0.551264	0	0	NA	ABLIM3
7859	49.8156	0.193326	0	0	NA	HHAT
14817	49.7389	0.36062	0	0	NA	PELI2
14575	49.7316	0.096175	0	0	NA	PAX6
6188	49.7233	0.633612	0	0	NA	FAT1
13707	49.708	0.274397	0	0	NA	NRM
8552	49.5919	0.437792	0	0	NA	IMPA2
8383	49.5822	0.167063	0	0	NA	IFT43
12869	49.5634	0.477034	0	0	NA	MUC16
13287	49.5253	1.0286	0	0	NA	NDRG1
17338	49.5035	0.6916	0	0	NA	SEPP1
8014	49.4812	1.10111	0	0	NA	HMGB3P1
16077	49.4722	0.268893	0	0	NA	RAB11FIP3
9099	49.4686	0.225833	0	0	NA	KIAA1609
12959	49.4556	0.19824	0	0	NA	MYLK2
744	49.4503	0.154715	0	0	NA	ANP32B
1506	49.337	0.482832	0	0	NA	BHLHE40
283	49.333	0.682497	0	0	NA	ADAMTS5
3989	49.3207	1.38941	0	0	NA	COL4A5
7051	49.3146	0.299443	0	0	NA	GFOD1
12932	49.2501	1.81845	0	0	NA	MYH11
8149	49.1911	1.16754	0	0	NA	HRASLS
4573	49.1681	0.375381	0	0	NA	DARC
14441	49.1636	0.21079	0	0	NA	PABPC1
703	49.1499	0.0887524	0	0	NA	ANKRD42
5475	49.1462	0.105121	0	0	NA	ELAVL1
11858	49.1287	0.354071	0	0	NA	LSR
2555	49.0847	0.874486	0	0	NA	C6orf211
2817	49.0824	0.0499527	0	0	NA	CAGE1
13008	49.0803	0.288966	0	0	NA	MZF1
2771	49.0703	0.14861	0	0	NA	CAB39L
5170	49.0547	0.575757	0	0	NA	DSC3
1544	49.0372	0.225104	0	0	NA	BMP2
16369	49.0309	0.114688	0	0	NA	RCC2
3036	49.0122	0.242078	0	0	NA	CCDC159
10558	48.9987	0.90424	0	0	NA	LOC100508670
5835	48.9748	0.914307	0	0	NA	FAM107A
2389	48.9724	0.728757	0	0	NA	C3
2809	48.9183	0.148773	0	0	NA	CACYBP
223	48.9076	0.190977	0	0	NA	ACTR3B
19613	48.8803	0.250206	0	0	NA	TMEM48
5843	48.8722	0.753768	0	0	NA	FAM110B
13097	48.8668	0.753381	0	0	NA	NBEA
19785	48.857	0.190893	0	0	NA	TNXB
13132	48.8287	0.150965	0	0	NA	NCK1
7065	48.825	0.961483	0	0	NA	GGH
17825	48.8201	0.657145	0	0	NA	SLC2A10
9013	48.7908	0.346412	0	0	NA	KIAA0182
21818	48.7897	0.10187	0	0	NA	ZSCAN16
18407	48.6908	0.191338	0	0	NA	SPEF2
321	48.6126	0.669309	0	0	NA	ADD3
7344	48.5105	1.04479	0	0	NA	GPIHBP1
17545	48.4711	1.18288	0	0	NA	SHC4
19641	48.4229	0.0479112	0	0	NA	TMEM74
15734	48.4045	0.0882297	0	0	NA	PRPS2
12400	48.3807	0.0723434	0	0	NA	MGC2889
352	48.3142	0.866844	0	0	NA	ADRA2A
6948	48.2754	0.386744	0	0	NA	GAS6
2959	48.2658	0.284242	0	0	NA	CBR4
16480	48.2552	0.467069	0	0	NA	RGL2
2556	48.2477	0.165512	0	0	NA	C6orf218
6437	48.2442	0.527329	0	0	NA	FLJ11710
13415	48.2261	0.579741	0	0	NA	NFIL3
5149	48.2189	0.317612	0	0	NA	DPYSL2
18152	48.202	0.175013	0	0	NA	SNCA
13133	48.1987	0.22042	0	0	NA	NCK2
19091	48.1679	0.789773	0	0	NA	TCEAL6
4098	48.1655	0.985301	0	0	NA	CPE
6603	48.1223	0.150043	0	0	NA	FLJ45831
9145	48.0881	0.163321	0	0	NA	KIF21A
8188	48.0564	0.361182	0	0	NA	HSD17B4
6009	48.0164	0.347021	0	0	NA	FAM20A
17526	47.9898	0.45201	0	0	NA	SH3GLB2
16628	47.9806	0.745983	0	0	NA	RND3
8591	47.9572	0.565811	0	0	NA	INPP5J
6731	47.9333	0.0681499	0	0	NA	FPR2
13300	47.9127	0.157506	0	0	NA	NDUFA2
17196	47.8861	0.234527	0	0	NA	SCN7A
5454	47.8654	0.158811	0	0	NA	EIF4B
17685	47.8424	0.0877568	0	0	NA	SLC16A10
430	47.8203	0.223915	0	0	NA	AHNAK
18702	47.7951	0.211669	0	0	NA	STK36
8399	47.7554	0.240644	0	0	NA	IGF2BP2
16772	47.7452	0.479729	0	0	NA	RPH3AL
5031	47.7104	0.134227	0	0	NA	DNAJC17
17694	47.6934	1.20156	0	0	NA	SLC16A6
4396	47.6756	1.53962	0	0	NA	CXCL10
9413	47.65	0.365609	0	0	NA	KRTAP21-1
15615	47.631	0.138705	0	0	NA	PREP
18107	47.6172	0.436046	0	0	NA	SMOC1
6551	47.5774	0.455229	0	0	NA	FLJ41200
14749	47.5751	0.11356	0	0	NA	PDE9A
5074	47.5679	0.122325	0	0	NA	DNMT3B
14593	47.5623	0.125037	0	0	NA	PCBD2
16229	47.5613	0.148741	0	0	NA	RAPGEF3
8498	47.5465	0.133947	0	0	NA	IL22RA2
1912	47.5446	0.675819	0	0	NA	C15orf2
6761	47.5138	0.138456	0	0	NA	FRY
1366	47.4952	0.089505	0	0	NA	BACH2
8583	47.4709	0.168478	0	0	NA	INPP1
17021	47.4377	0.311555	0	0	NA	RYR1
5	47.4351	0.546085	0	0	NA	A2M
20278	47.4296	0.706613	0	0	NA	TWIST2
9212	47.4276	0.231973	0	0	NA	KLHDC1
12850	47.4273	0.0789504	0	0	NA	MTPAP
396	47.3544	0.117855	0	0	NA	AGGF1
21181	47.3288	0.489378	0	0	NA	ZFHX4
20740	47.3062	0.69515	0	0	NA	VSNL1
11070	47.2527	0.655748	0	0	NA	LOC388588
5792	47.2436	1.22882	0	0	NA	F7
17980	47.2429	0.33582	0	0	NA	SLC6A9
3163	47.2266	0.390735	0	0	NA	CCND2
6070	47.2195	0.150936	0	0	NA	FAM58BP
7948	47.1901	0.192054	0	0	NA	HIST1H4L
11545	47.1519	0.135478	0	0	NA	LOC728675
7720	47.1386	0.0871963	0	0	NA	HAUS7
5034	47.1253	0.125196	0	0	NA	DNAJC2
2898	47.1232	0.330325	0	0	NA	CARD6
17137	47.085	0.247162	0	0	NA	SCARA5
1326	47.0754	0.181858	0	0	NA	B3GALNT2
7930	47.0593	0.399257	0	0	NA	HIST1H3D
6224	47.0155	0.270521	0	0	NA	FBXL5
19193	46.9957	0.298793	0	0	NA	TET1
3170	46.9869	0.30192	0	0	NA	CCNG2
5276	46.9834	0.249359	0	0	NA	DZIP1
17946	46.9765	0.39872	0	0	NA	SLC4A8
14585	46.9695	0.207516	0	0	NA	PBX1
2361	46.9553	0.110444	0	0	NA	C2orf55
16852	46.9544	0.207916	0	0	NA	RPP40
8233	46.9478	0.705326	0	0	NA	HSPB2
6200	46.9404	0.639558	0	0	NA	FBLN5
189	46.9239	0.185098	0	0	NA	ACSL4
19515	46.883	0.122012	0	0	NA	TMEM170A
6011	46.8773	0.36275	0	0	NA	FAM20C
18589	46.859	0.13014	0	0	NA	SSRP1
14439	46.8455	0.087764	0	0	NA	PA2G4
5521	46.8363	0.40917	0	0	NA	EMILIN2
20864	46.8155	0.178106	0	0	NA	WDR96
13491	46.7606	0.0935038	0	0	NA	NKRF
7189	46.7513	0.171666	0	0	NA	GLUD2
9130	46.7109	1.24767	0	0	NA	KIF12
18704	46.7093	0.181645	0	0	NA	STK38L
17854	46.6774	1.31122	0	0	NA	SLC34A2
20887	46.6646	0.101364	0	0	NA	WHSC1
6993	46.6444	0.078651	0	0	NA	GCH1
20006	46.627	0.145803	0	0	NA	TRIM8
17656	46.5871	0.136915	0	0	NA	SLC10A3
19560	46.5684	0.363017	0	0	NA	TMEM204
21103	46.5609	0.0761082	0	0	NA	ZC3H12B
4137	46.5466	0.449007	0	0	NA	CPXM1
4451	46.5154	0.378029	0	0	NA	CYB5R1
1953	46.4717	0.385144	0	0	NA	C16orf53
3941	46.4667	0.106942	0	0	NA	CNTNAP3B
7266	46.4334	0.192966	0	0	NA	GNRH1
18911	46.4241	0.102375	0	0	NA	TACC1
5117	46.4124	0.173537	0	0	NA	DPH2
863	46.3704	0.142697	0	0	NA	APPL2
2674	46.3478	0.0602112	0	0	NA	C9orf100
14935	46.2971	0.12597	0	0	NA	PHF6
5562	46.2783	0.478789	0	0	NA	ENPP2
14982	46.2639	0.533808	0	0	NA	PID1
19322	46.2498	0.2887	0	0	NA	TIGD2
5296	46.2037	0.704028	0	0	NA	EBF4
6737	46.1923	0.17737	0	0	NA	FREM1
685	46.1542	1.18633	0	0	NA	ANKRD30B
2968	46.1255	0.0971256	0	0	NA	CBX7
15468	46.0758	0.0643676	0	0	NA	PPM1F
11738	46.065	0.318182	0	0	NA	LRP12
14833	46.0428	0.481824	0	0	NA	PEX11A
996	46.021	0.532892	0	0	NA	ARL4C
4079	45.9903	0.782581	0	0	NA	COX7A1
6615	45.9896	0.46333	0	0	NA	FLJ46906
12885	45.9321	0.145275	0	0	NA	MURC
20294	45.9215	0.374269	0	0	NA	TXNDC5
19771	45.9111	0.249368	0	0	NA	TNNT3
16614	45.8863	0.469175	0	0	NA	RNASE4
1903	45.867	0.243986	0	0	NA	C14orf79
7872	45.8584	0.287054	0	0	NA	HIC1
8135	45.839	0.256697	0	0	NA	HPRT1
18278	45.8067	1.38364	0	0	NA	SOCS2
3522	45.7915	0.0881062	0	0	NA	CEP57
15879	45.7842	0.236569	0	0	NA	PSMG1
19826	45.7815	0.12572	0	0	NA	TP53BP1
2705	45.7431	0.0612459	0	0	NA	C9orf170
6818	45.7403	0.387793	0	0	NA	FXYD1
17931	45.7276	0.411209	0	0	NA	SLC46A1
5717	45.7225	0.238584	0	0	NA	ETS2
5805	45.7068	0.758561	0	0	NA	FABP5
21064	45.6936	1.00727	0	0	NA	ZBTB16
13756	45.6784	1.85262	0	0	NA	NTN4
20449	45.6715	0.828839	0	0	NA	UGDH
14901	45.6569	2.279	0	0	NA	PGR
20486	45.6429	0.416017	0	0	NA	UNC13D
11585	45.6082	0.133352	0	0	NA	LOC729324
2921	45.5912	0.059818	0	0	NA	CASP2
17361	45.5729	0.161257	0	0	NA	SERF2
20986	45.5716	0.22372	0	0	NA	XRCC2
2466	45.5632	0.152811	0	0	NA	C4orf46
16529	45.5564	0.0975004	0	0	NA	RHEB
6705	45.5528	0.313249	0	0	NA	FOXL1
6527	45.5511	1.42343	0	0	NA	FLJ38379
13461	45.5419	0.33283	0	0	NA	NINJ1
7934	45.5253	0.390302	0	0	NA	HIST1H3H
7454	45.5069	0.540476	0	0	NA	GPRC5C
5584	45.471	0.473702	0	0	NA	EPAS1
13872	45.4602	0.110084	0	0	NA	OCA2
1863	45.3981	0.670265	0	0	NA	C14orf132
8708	45.3914	0.0683189	0	0	NA	ITFG3
9363	45.3414	0.709818	0	0	NA	KRT81
11071	45.3385	0.147458	0	0	NA	LOC388630
20499	45.3051	0.223448	0	0	NA	UNG
15199	45.3039	1.96242	0	0	NA	PLIN5
9003	45.3007	0.319073	0	0	NA	KIAA0040
19562	45.2998	0.198413	0	0	NA	TMEM206
20020	45.2382	0.149911	0	0	NA	TRMT11
5788	45.2379	1.28402	0	0	NA	F2RL2
14534	45.2372	0.769516	0	0	NA	PARD6B
11647	45.2331	0.13926	0	0	NA	LOC731932
816	45.1983	0.201322	0	0	NA	APH1B
18798	45.1708	0.236206	0	0	NA	SUOX
3908	45.1315	0.169236	0	0	NA	CNOT1
4228	45.1198	0.445691	0	0	NA	CSAD
7035	45.1195	0.644171	0	0	NA	GEM
15034	45.0651	0.319508	0	0	NA	PINK1
21120	45.0463	0.158247	0	0	NA	ZCCHC10
19766	45.0445	1.52365	0	0	NA	TNNI2
12169	44.9896	0.0852623	0	0	NA	MBP
18074	44.9848	0.126735	0	0	NA	SMARCC2
17078	44.9832	0.498829	0	0	NA	SAMD5
902	44.9785	0.241703	0	0	NA	ARFIP2
1110	44.9581	0.159915	0	0	NA	ASMTL
8012	44.9408	0.451933	0	0	NA	HMGB2
20472	44.9384	0.233524	0	0	NA	ULBP2
3333	44.9175	0.0445413	0	0	NA	CDC5L
9241	44.897	0.206817	0	0	NA	KLHL29
4047	44.8906	0.238361	0	0	NA	COQ7
4633	44.8759	0.0751881	0	0	NA	DCLRE1C
18850	44.8635	0.135837	0	0	NA	SYNCRIP
4452	44.8444	0.557241	0	0	NA	CYB5R2
2935	44.8227	0.137003	0	0	NA	CASZ1
3443	44.815	0.319347	0	0	NA	CDYL2
1577	44.7941	0.450478	0	0	NA	BOP1
20418	44.7817	0.16754	0	0	NA	UBXN10
12164	44.752	0.130034	0	0	NA	MBNL3
18824	44.7497	0.2263	0	0	NA	SVEP1
1979	44.6973	0.258677	0	0	NA	C16orf95
20420	44.6828	0.101126	0	0	NA	UBXN2A
16747	44.6602	1.3348	0	0	NA	RORC
6617	44.6482	0.184224	0	0	NA	FLNA
581	44.6467	0.119279	0	0	NA	ALX4
21042	44.6443	0.284735	0	0	NA	YWHAZ
7659	44.6433	1.56953	0	0	NA	GZMB
2704	44.6339	0.657199	0	0	NA	C9orf169
6245	44.6291	0.699039	0	0	NA	FBXO32
3257	44.6083	0.956248	0	0	NA	CD38
1402	44.6059	0.223705	0	0	NA	BATF3
18888	44.5981	0.33822	0	0	NA	SYT8
19224	44.5978	0.247987	0	0	NA	TFDP1
5366	44.5955	0.23762	0	0	NA	EFHA2
12634	44.5715	0.556942	0	0	NA	MPZL2
15766	44.5475	0.106471	0	0	NA	PRRG1
8036	44.4886	0.224209	0	0	NA	HMSD
441	44.486	0.227027	0	0	NA	AIF1L
2381	44.4716	0.236184	0	0	NA	C2orf81
1788	44.4457	0.0924845	0	0	NA	C12orf10
9069	44.4408	0.370748	0	0	NA	KIAA1244
21166	44.4398	0.459631	0	0	NA	ZEB1
9684	44.4288	0.307584	0	0	NA	LIMS2
5396	44.4203	1.30873	0	0	NA	EGR1
36	44.4168	0.189741	0	0	NA	ABCA13
2204	44.3733	0.277807	0	0	NA	C1orf38
13798	44.3258	0.231478	0	0	NA	NUDT5
963	44.2801	0.615304	0	0	NA	ARHGEF38
13359	44.2773	1.49603	0	0	NA	NEK10
8798	44.2702	0.153407	0	0	NA	JOSD1
7202	44.2677	0.0916156	0	0	NA	GMDS
12483	44.2384	1.1634	0	0	NA	MKRN3
5816	44.2271	0.62276	0	0	NA	FAH
7253	44.2233	0.128508	0	0	NA	GNL2
5255	44.2196	0.123256	0	0	NA	DYNC1I1
19695	44.2075	0.751645	0	0	NA	TMSB15B
6854	44.1539	0.218502	0	0	NA	GABARAPL1
21372	44.1444	0.115609	0	0	NA	ZNF280B
6836	44.141	0.600906	0	0	NA	FZD7
5513	44.1081	0.541777	0	0	NA	EMCN
14745	44.1039	0.267248	0	0	NA	PDE7A
12156	44.0589	0.308357	0	0	NA	MBD6
19223	44.0339	1.63923	0	0	NA	TFCP2L1
15173	44.0331	0.253119	0	0	NA	PLEKHF1
9572	44.028	0.243537	0	0	NA	LCTL
1796	44.0011	0.209368	0	0	NA	C12orf32
11207	43.9924	0.733897	0	0	NA	LOC439949
16786	43.9913	0.259046	0	0	NA	RPL17
19868	43.9782	0.433954	0	0	NA	TPRN
6182	43.9406	1.0511	0	0	NA	FASN
16193	43.9376	0.963843	0	0	NA	RAI2
14697	43.9358	0.118786	0	0	NA	PCSK5
8648	43.9275	0.355365	0	0	NA	IQCK
8818	43.9145	0.287571	0	0	NA	KANK2
9157	43.9087	0.0830971	0	0	NA	KIF3A
15743	43.9053	0.998248	0	0	NA	PRR15L
8540	43.9027	0.100188	0	0	NA	ILF2
497	43.8971	0.919372	0	0	NA	AKR7A3
9517	43.886	0.391447	0	0	NA	LARP6
15920	43.8792	0.187914	0	0	NA	PTGFR
8677	43.8634	0.599382	0	0	NA	IRS1
14497	43.85	0.683727	0	0	NA	PAMR1
1223	43.8324	0.132905	0	0	NA	ATP5G2
13196	43.7947	0.321175	0	0	NA	NCRNA00219
6704	43.793	0.181004	0	0	NA	FOXK2
18776	43.7825	0.413061	0	0	NA	SULT1A2
16338	43.7789	0.317766	0	0	NA	RBMS1
20067	43.7694	0.354147	0	0	NA	TSC22D1
13086	43.7584	1.49493	0	0	NA	NAT2
11998	43.7551	0.117655	0	0	NA	MAGOHB
513	43.7392	0.841232	0	0	NA	ALDH1A3
21121	43.7378	0.155291	0	0	NA	ZCCHC11
3716	43.7012	0.180074	0	0	NA	CIRH1A
7676	43.699	0.405486	0	0	NA	H2BFM
14612	43.6972	0.234671	0	0	NA	PCDH8
3288	43.6862	0.563985	0	0	NA	CD82
12004	43.6569	0.324908	0	0	NA	MALAT1
16975	43.6476	0.108495	0	0	NA	RTKN2
15219	43.6257	0.367259	0	0	NA	PLSCR4
6623	43.6225	0.115425	0	0	NA	FLRT2
12798	43.6137	0.672193	0	0	NA	MT1X
1512	43.6073	0.131483	0	0	NA	BICD2
1549	43.5916	0.341077	0	0	NA	BMP6
14949	43.5907	0.198875	0	0	NA	PHLDB1
11900	43.5882	0.122198	0	0	NA	LYAR
6191	43.5845	0.0780714	0	0	NA	FAT4
9660	43.5779	0.238661	0	0	NA	LIG1
17948	43.5774	0.319813	0	0	NA	SLC50A1
7018	43.5658	0.485955	0	0	NA	GDF10
1443	43.5244	0.2495	0	0	NA	BCL2A1
2821	43.5221	0.216149	0	0	NA	CALCOCO1
2133	43.5089	0.624291	0	0	NA	C1S
2480	43.4848	0.119357	0	0	NA	C5orf22
13882	43.4458	0.571321	0	0	NA	ODC1
12245	43.4454	0.392416	0	0	NA	MED13L
8371	43.4438	0.0872436	0	0	NA	IFNG
13816	43.4251	0.183204	0	0	NA	NUP205
9535	43.3963	0.247723	0	0	NA	LCA5L
14753	43.3737	0.227349	0	0	NA	PDGFD
1607	43.3726	0.152467	0	0	NA	BRI3
15617	43.3657	1.01144	0	0	NA	PREX1
11670	43.3481	0.214143	0	0	NA	LOC93622
19782	43.3196	0.283692	0	0	NA	TNS1
8949	43.3118	0.362358	0	0	NA	KCTD12
21371	43.2935	0.146457	0	0	NA	ZNF280A
13716	43.2932	0.219496	0	0	NA	NRXN2
19876	43.2764	0.19301	0	0	NA	TPT1
12139	43.2747	0.843121	0	0	NA	MATN3
11125	43.2741	0.432205	0	0	NA	LOC400043
13873	43.2606	0.30023	0	0	NA	OCEL1
2928	43.2527	0.172514	0	0	NA	CASP8AP2
15245	43.2525	0.135029	0	0	NA	PML
5946	43.247	0.298197	0	0	NA	FAM173A
4634	43.2314	1.1835	0	0	NA	DCN
17731	43.2169	0.423475	0	0	NA	SLC22A18
15547	43.1906	0.2619	0	0	NA	PPPDE2
3510	43.1826	0.124484	0	0	NA	CEP128
9211	43.1808	0.459526	0	0	NA	KLF9
20856	43.1709	1.10087	0	0	NA	WDR86
16558	43.1499	0.0905875	0	0	NA	RIF1
4319	43.1204	0.0969678	0	0	NA	CTDSP2
8182	43.1139	0.308926	0	0	NA	HSD17B11
11735	43.0767	0.137899	0	0	NA	LRP1
20963	43.0492	0.569116	0	0	NA	XK
16178	43.047	0.260252	0	0	NA	RAD54B
8090	43.0353	0.200642	0	0	NA	HOXA4
15649	43.024	0.599052	0	0	NA	PRKCA
7568	42.971	0.16415	0	0	NA	GSTCD
21434	42.9509	0.360771	0	0	NA	ZNF385A
6658	42.9327	0.257087	0	0	NA	FNDC4
801	42.9151	0.116992	0	0	NA	APBA2
2123	42.9099	0.549483	0	0	NA	C1QTNF3
15906	42.902	0.274572	0	0	NA	PTDSS1
5826	42.847	0.269272	0	0	NA	FAM102A
17617	42.8311	0.168329	0	0	NA	SIRT3
13310	42.8302	0.22527	0	0	NA	NDUFAF1
2000	42.8097	0.333079	0	0	NA	C17orf51
19969	42.8005	0.15128	0	0	NA	TRIM39-RPP21
2567	42.768	0.129511	0	0	NA	C6orf47
14608	42.7123	0.223653	0	0	NA	PCDH18
19520	42.7047	0.264972	0	0	NA	TMEM175
19723	42.6645	0.319446	0	0	NA	TNFRSF10D
14934	42.6569	0.116117	0	0	NA	PHF5A
2982	42.6545	0.246556	0	0	NA	CCDC102A
11365	42.6509	0.185923	0	0	NA	LOC644334
15663	42.6507	0.18468	0	0	NA	PRKDC
20049	42.6345	0.366445	0	0	NA	TRPM4
3153	42.6328	0.559578	0	0	NA	CCL8
4274	42.5984	0.253318	0	0	NA	CSRNP2
20529	42.5928	0.202477	0	0	NA	URB2
4646	42.5909	0.172607	0	0	NA	DCTN4
3542	42.5398	0.721164	0	0	NA	CERS4
8526	42.5172	1.37631	0	0	NA	IL4I1
14965	42.5041	0.111564	0	0	NA	PHYHIP
313	42.4971	0.416554	0	0	NA	ADCY6
18276	42.4834	0.137123	0	0	NA	SOBP
16537	42.4711	0.183496	0	0	NA	RHOC
3651	42.4476	0.549938	0	0	NA	CHRD
7020	42.4432	2.33213	0	0	NA	GDF15
17346	42.4358	0.129641	0	0	NA	37865
873	42.419	0.567662	0	0	NA	AQP5
15908	42.4099	0.191603	0	0	NA	PTEN
15332	42.3937	0.206561	0	0	NA	POLR1E
15847	42.3843	0.149001	0	0	NA	PSMB4
10278	42.384	0.256585	0	0	NA	LOC100132724
11082	42.3795	0.760982	0	0	NA	LOC389033
3995	42.3518	0.720445	0	0	NA	COL6A2
15312	42.3262	0.232357	0	0	NA	POLD4
20681	42.3215	0.209953	0	0	NA	VLDLR
16236	42.3002	0.236341	0	0	NA	RARA
21525	42.2978	0.452277	0	0	NA	ZNF521
15627	42.2942	0.769089	0	0	NA	PRICKLE1
3702	42.2678	0.589102	0	0	NA	CIB2
13740	42.2651	0.258729	0	0	NA	NT5C2
5353	42.204	0.0545098	0	0	NA	EFCAB11
20828	42.1698	0.110427	0	0	NA	WDR53
5898	42.1695	0.106496	0	0	NA	FAM13B
20727	42.1648	0.0772269	0	0	NA	VPS54
7940	42.1211	0.246536	0	0	NA	HIST1H4D
7057	42.1111	0.171121	0	0	NA	GFRA3
9327	42.0848	2.08427	0	0	NA	KRT23
18812	42.0736	2.62007	0	0	NA	SUSD3
6491	42.0381	0.140904	0	0	NA	FLJ32255
5314	42.0377	0.439588	0	0	NA	ECI2
6893	41.9875	0.312571	0	0	NA	GAL
8013	41.9672	0.765897	0	0	NA	HMGB3
7435	41.9332	0.273132	0	0	NA	GPR64
20545	41.9098	0.138618	0	0	NA	USP10
7188	41.8854	0.23491	0	0	NA	GLUD1
930	41.8814	0.330891	0	0	NA	ARHGAP32
17126	41.8617	0.144954	0	0	NA	SCAMP1
18638	41.8607	3.26936	0	0	NA	STAC2
13123	41.8602	0.156244	0	0	NA	NCAPH2
2131	41.8457	0.555873	0	0	NA	C1R
5070	41.8245	0.413186	0	0	NA	DNMBP
6826	41.8223	0.189209	0	0	NA	FYCO1
1504	41.8215	0.489413	0	0	NA	BHLHE22
3598	41.8016	0.330131	0	0	NA	CHCHD5
9361	41.7824	0.202291	0	0	NA	KRT8
8147	41.7756	0.403969	0	0	NA	HR
629	41.7553	0.495948	0	0	NA	ANGPT1
8684	41.7405	0.602047	0	0	NA	IRX5
12970	41.7367	0.237991	0	0	NA	MYO19
16898	41.7342	0.252588	0	0	NA	RPS6KA3
18875	41.7333	0.144262	0	0	NA	SYT11
3900	41.7291	1.40478	0	0	NA	CNN1
11264	41.7253	0.402469	0	0	NA	LOC441869
17563	41.7086	0.198451	0	0	NA	SHMT2
2563	41.7077	0.317851	0	0	NA	C6orf26
1669	41.7056	0.36538	0	0	NA	BTRC
1969	41.7049	0.170898	0	0	NA	C16orf80
9492	41.6833	0.341712	0	0	NA	LAMB2
3383	41.6352	0.191211	0	0	NA	CDK16
16595	41.6144	0.21741	0	0	NA	RMI1
7028	41.6032	0.0500833	0	0	NA	GDI2
5504	41.5964	0.613035	0	0	NA	ELOVL5
3017	41.5895	0.189383	0	0	NA	CCDC14
3800	41.5884	0.0422342	0	0	NA	CLEC4D
4071	41.588	0.172939	0	0	NA	COX4NB
4351	41.5367	1.25409	0	0	NA	CTSG
18053	41.5199	0.161729	0	0	NA	SLX4
6326	41.4926	0.211464	0	0	NA	FEZ1
19172	41.4388	0.423736	0	0	NA	TEK
21169	41.4329	0.1252	0	0	NA	ZER1
14508	41.419	0.185023	0	0	NA	PAPD4
6978	41.3917	1.64135	0	0	NA	GBP5
133	41.3529	0.314523	0	0	NA	ACAT2
5622	41.3228	0.812748	0	0	NA	EPN3
18108	41.3142	0.724755	0	0	NA	SMOC2
16923	41.2825	0.41689	0	0	NA	RRAGD
19351	41.2804	0.192193	0	0	NA	TIPIN
14730	41.2724	0.637973	0	0	NA	PDE2A
15296	41.2599	0.376329	0	0	NA	PODN
4350	41.2587	0.498399	0	0	NA	CTSF
15126	41.2552	0.184891	0	0	NA	PLAGL1
3540	41.2441	0.529741	0	0	NA	CERS2
14997	41.2354	0.121826	0	0	NA	PIGQ
4978	41.2345	0.268886	0	0	NA	DMRTA2
20950	41.2247	1.16534	0	0	NA	XAGE2B
3906	41.2157	0.349197	0	0	NA	CNNM4
18085	41.1716	0.12736	0	0	NA	SMC6
2827	41.1592	0.067758	0	0	NA	CALHM2
17300	41.1525	0.175217	0	0	NA	SELRC1
17852	41.1423	0.143621	0	0	NA	SLC33A1
3568	41.1394	0.373782	0	0	NA	CFI
16930	41.0989	0.347527	0	0	NA	RRM2
5072	41.0819	0.225081	0	0	NA	DNMT1
14746	41.081	0.177697	0	0	NA	PDE7B
3061	41.0106	0.396662	0	0	NA	CCDC40
3048	40.9983	0.268142	0	0	NA	CCDC24
5334	40.9873	0.816623	0	0	NA	EDN1
18373	40.9703	0.457694	0	0	NA	SPATA20
6629	40.9667	0.305391	0	0	NA	FLVCR1
982	40.9473	0.163095	0	0	NA	ARL1
5275	40.9032	0.150553	0	0	NA	DYX1C1
10873	40.8685	0.239666	0	0	NA	LOC284630
2581	40.8405	0.463101	0	0	NA	C7
14899	40.826	0.144256	0	0	NA	PGPEP1
809	40.8185	0.748153	0	0	NA	APCDD1
13924	40.8162	0.471918	0	0	NA	OMD
5561	40.8136	0.80293	0	0	NA	ENPP1
13160	40.8056	0.19673	0	0	NA	NCRNA00087
13360	40.8053	0.175192	0	0	NA	NEK11
3411	40.8021	0.657267	0	0	NA	CDKN1C
1365	40.7794	0.0867566	0	0	NA	BACH1
7925	40.7725	0.259682	0	0	NA	HIST1H2BN
12731	40.7583	0.0864642	0	0	NA	MRPS5
4680	40.7509	0.214572	0	0	NA	DDX11
16909	40.736	0.354207	0	0	NA	RPS9
482	40.7093	0.249069	0	0	NA	AKIRIN2-AS1
3630	40.7023	0.455076	0	0	NA	CHML
17509	40.697	0.846362	0	0	NA	SH3BGRL
2191	40.6937	0.789722	0	0	NA	C1orf21
14284	40.692	0.28418	0	0	NA	OR7E13P
9688	40.6566	0.217248	0	0	NA	LIN28B
17424	40.5845	0.141884	0	0	NA	SETD8
7902	40.5538	0.308662	0	0	NA	HIST1H2AB
14595	40.5537	0.11117	0	0	NA	PCBP2
16010	40.5133	0.213901	0	0	NA	PUS7
11895	40.5059	0.596335	0	0	NA	LY75
4403	40.4717	1.52826	0	0	NA	CXCL2
19462	40.4632	0.706216	0	0	NA	TMEM121
4722	40.4572	0.1931	0	0	NA	DECR2
15942	40.4232	0.307702	0	0	NA	PTP4A2
21472	40.4102	0.119121	0	0	NA	ZNF441
15927	40.3752	0.186991	0	0	NA	PTGS2
7939	40.3718	0.219913	0	0	NA	HIST1H4C
12838	40.3667	0.172042	0	0	NA	MTMR2
3963	40.3504	0.38658	0	0	NA	COL11A2
9294	40.3448	0.13436	0	0	NA	KPNA4
16417	40.3436	0.240828	0	0	NA	RELT
4871	40.3358	0.0965178	0	0	NA	DIAPH1
4572	40.332	0.421995	0	0	NA	DAPP1
8963	40.3109	0.739957	0	0	NA	KCTD6
2067	40.3014	1.03705	0	0	NA	C19orf21
2495	40.2988	0.0750516	0	0	NA	C5orf44
16475	40.2932	0.124559	0	0	NA	RG9MTD2
5351	40.2931	0.205375	0	0	NA	EFCAB1
4400	40.2594	2.90088	0	0	NA	CXCL14
8645	40.2407	0.0646421	0	0	NA	IQCH
4560	40.2242	0.21203	0	0	NA	DAK
5888	40.21	1.16272	0	0	NA	FAM134B
18948	40.1997	0.233245	0	0	NA	TAGAP
3694	40.1975	0.341049	0	0	NA	CHTF18
19808	40.1904	1.08088	0	0	NA	TOP2A
222	40.1619	0.198086	0	0	NA	ACTR3
20593	40.1589	0.144442	0	0	NA	USP6NL
8376	40.157	0.231908	0	0	NA	IFRD1
169	40.1526	1.70278	0	0	NA	ACOX2
4364	40.151	0.146957	0	0	NA	CTTNBP2NL
5716	40.1079	0.146768	0	0	NA	ETS1
9187	40.1005	0.643572	0	0	NA	KIT
13529	40.0741	0.324797	0	0	NA	NLRP7
9098	40.0741	0.103378	0	0	NA	KIAA1598
16590	40.0735	0.0960001	0	0	NA	RLIM
4064	40.064	0.226876	0	0	NA	COX17
4160	40.0637	0.312277	0	0	NA	CREB5
18863	40.0522	2.07315	0	0	NA	SYNM
20271	40.0434	0.131909	0	0	NA	TUSC2
13268	40.0278	0.215931	0	0	NA	NCS1
18946	40.0109	0.173575	0	0	NA	TAF9B
4099	40.0086	0.40774	0	0	NA	CPEB1
6154	39.9783	0.170196	0	0	NA	FAM98C
3517	39.9702	0.149043	0	0	NA	CEP250
20156	39.954	0.145609	0	0	NA	TTC22
5725	39.922	0.424626	0	0	NA	ETV7
2911	39.9185	0.0768814	0	0	NA	CASC4
7466	39.917	0.708363	0	0	NA	GPT2
1069	39.882	0.783098	0	0	NA	ASAH1
11725	39.8359	1.51413	0	0	NA	LRG1
18227	39.8324	0.221797	0	0	NA	SNRPD1
7653	39.8283	0.152312	0	0	NA	GYPC
15280	39.821	0.360078	0	0	NA	PNP
16479	39.7612	0.36815	0	0	NA	RGL1
15019	39.7274	0.386245	0	0	NA	PIK3R1
15071	39.7263	0.253061	0	0	NA	PKD2
8510	39.6758	0.305546	0	0	NA	IL2RA
18957	39.6719	0.119253	0	0	NA	TANK
4995	39.6708	0.0515666	0	0	NA	DNAH17
8112	39.6545	0.462018	0	0	NA	HOXC6
8402	39.6447	1.27253	0	0	NA	IGFALS
3400	39.6281	0.107181	0	0	NA	CDK7
17305	39.6272	1.62914	0	0	NA	SEMA3B
12956	39.6203	0.598911	0	0	NA	MYL9
13566	39.6185	0.040129	0	0	NA	NOL10
19634	39.6147	0.540852	0	0	NA	TMEM65
17876	39.6145	0.233529	0	0	NA	SLC35F2
16530	39.587	0.257958	0	0	NA	RHEBL1
12865	39.5818	1.05081	0	0	NA	MUC1
19089	39.5804	0.720201	0	0	NA	TCEAL4
12831	39.57	0.71827	0	0	NA	MTL5
13533	39.568	0.774309	0	0	NA	NMB
16720	39.5636	0.231756	0	0	NA	RNPEP
6646	39.5361	0.104229	0	0	NA	FMR1
1126	39.5173	1.13599	0	0	NA	ASS1
8762	39.5122	0.175121	0	0	NA	ITPRIPL1
486	39.4986	0.363841	0	0	NA	AKR1B1
6949	39.4797	0.210704	0	0	NA	GAS7
2509	39.4523	0.523458	0	0	NA	C5orf62
17610	39.4243	0.361721	0	0	NA	SIRPA
12958	39.3993	0.819121	0	0	NA	MYLK
8133	39.3903	1.49737	0	0	NA	HPN
11119	39.3875	0.0985522	0	0	NA	LOC399815
375	39.3699	0.124162	0	0	NA	AFF4
19061	39.3574	0.0899775	0	0	NA	TBPL1
17208	39.3539	0.341307	0	0	NA	SCPEP1
18576	39.3423	0.131023	0	0	NA	SSBP4
9149	39.3231	0.247832	0	0	NA	KIF24
19052	39.3209	0.112167	0	0	NA	TBCK
5552	39.3085	0.410349	0	0	NA	ENO1
320	39.247	0.0926078	0	0	NA	ADD2
19629	39.245	0.35553	0	0	NA	TMEM62
14510	39.2298	0.148692	0	0	NA	PAPD7
20978	39.2241	0.0935963	0	0	NA	XPO1
6907	39.2092	0.237933	0	0	NA	GALNT12
11721	39.2047	0.498378	0	0	NA	LRFN2
4103	39.1939	1.08067	0	0	NA	CPLX1
12462	39.151	0.287288	0	0	NA	MIPOL1
3951	39.123	0.51057	0	0	NA	COCH
5304	39.1181	0.271761	0	0	NA	ECE1
18657	39.0727	0.164542	0	0	NA	STARD4
5189	39.0726	0.524118	0	0	NA	DST
17534	39.0707	0.027384	0	0	NA	SH3TC2
2111	39.0547	0.309142	0	0	NA	C1GALT1
14765	39.0052	0.288832	0	0	NA	PDIA6
18742	39.0051	0.142499	0	0	NA	STX18
766	38.9991	3.17539	0	0	NA	ANXA8L2
4618	38.9805	0.191587	0	0	NA	DCBLD2
17619	38.9291	0.0764646	0	0	NA	SIRT5
11391	38.8939	0.220565	0	0	NA	LOC645212
18106	38.8635	0.545759	0	0	NA	SMO
10823	38.8587	0.406098	0	0	NA	LOC283710
1876	38.8511	0.155313	0	0	NA	C14orf167
15387	38.8358	3.05157	0	0	NA	POTED
2424	38.8242	0.229255	0	0	NA	C3orf58
9199	38.8184	0.207247	0	0	NA	KLF13
19786	38.8181	0.741016	0	0	NA	TOB1
21473	38.817	0.150447	0	0	NA	ZNF442
803	38.8111	0.12395	0	0	NA	APBB1
12975	38.8085	0.27059	0	0	NA	MYO1E
17816	38.8043	0.735173	0	0	NA	SLC27A6
12712	38.7711	0.086841	0	0	NA	MRPS17
11627	38.7706	0.229145	0	0	NA	LOC730101
4397	38.7702	1.2032	0	0	NA	CXCL11
20027	38.7086	0.154929	0	0	NA	TRMT6
9219	38.6924	1.615	0	0	NA	KLHDC7B
18242	38.6592	0.364534	0	0	NA	SNURF
19484	38.657	0.268267	0	0	NA	TMEM141
1406	38.6541	0.147535	0	0	NA	BAZ2A
10713	38.6318	0.337947	0	0	NA	LOC157860
13017	38.6153	0.22421	0	0	NA	N6AMT1
19415	38.5744	2.82965	0	0	NA	TMC5
5715	38.541	0.612086	0	0	NA	ETNK2
4011	38.5311	0.192577	0	0	NA	COMMD10
14518	38.5272	0.293031	0	0	NA	PAPSS1
2877	38.5156	1.34432	0	0	NA	CAPN6
12090	38.4995	0.192245	0	0	NA	MAPK9
21481	38.4727	0.188325	0	0	NA	ZNF454
10110	38.4649	0.603848	0	0	NA	LOC100130876
12366	38.4364	0.94021	0	0	NA	MFSD7
7570	38.4319	0.987227	0	0	NA	GSTM1
6139	38.4153	0.542093	0	0	NA	FAM89A
9604	38.3748	0.253905	0	0	NA	LEO1
18585	38.3683	0.115576	0	0	NA	SSR1
15714	38.35	0.0386265	0	0	NA	PROX1
16869	38.3484	0.983924	0	0	NA	RPS16P5
2870	38.3481	0.0758731	0	0	NA	CAPN11
3925	38.3363	0.112421	0	0	NA	CNRIP1
2216	38.3135	1.74711	0	0	NA	C1orf64
12373	38.3033	0.632025	0	0	NA	MGAT3
19776	38.2957	0.0896364	0	0	NA	TNPO3
20527	38.2885	0.274681	0	0	NA	UQCRQ
2483	38.2868	0.443175	0	0	NA	C5orf27
16017	38.2704	0.417382	0	0	NA	PVRL2
7571	38.2676	0.528513	0	0	NA	GSTM2
7671	38.2648	0.0732885	0	0	NA	H2AFV
6776	38.2401	0.763467	0	0	NA	FSTL1
16888	38.2232	0.327607	0	0	NA	RPS3A
3165	38.2214	0.207069	0	0	NA	CCNDBP1
1441	38.2149	0.288917	0	0	NA	BCL11B
7909	38.1907	0.451799	0	0	NA	HIST1H2AK
6075	38.179	0.532108	0	0	NA	FAM60A
17774	38.1482	0.46935	0	0	NA	SLC25A27
16982	38.1461	0.368501	0	0	NA	RTN4R
1382	38.1436	0.159267	0	0	NA	BAIAP2L1
1434	38.1428	0.192273	0	0	NA	BCDIN3D
19823	38.1307	0.141359	0	0	NA	TOX4
11849	38.1292	0.148954	0	0	NA	LSM14B
14964	38.1059	0.763188	0	0	NA	PHYHD1
5000	38.1017	0.117752	0	0	NA	DNAH7
15518	38.0501	0.202393	0	0	NA	PPP2R2B
11816	38.0392	0.215228	0	0	NA	LRRC8D
10409	38.0172	3.07711	0	0	NA	LOC100288902
6230	38.0117	0.719377	0	0	NA	FBXO15
17003	37.9887	0.182335	0	0	NA	RUSC1-AS1
928	37.9609	0.22884	0	0	NA	ARHGAP30
16683	37.9581	0.272814	0	0	NA	RNF208
20576	37.9569	0.0671506	0	0	NA	USP39
2944	37.9514	0.227173	0	0	NA	CAV2
19658	37.9235	0.24787	0	0	NA	TMEM91
14824	37.9232	0.522727	0	0	NA	PER1
21655	37.9057	0.15509	0	0	NA	ZNF688
1537	37.8961	0.429266	0	0	NA	BLVRB
11820	37.8919	0.0945598	0	0	NA	LRRFIP1
12292	37.8915	0.259035	0	0	NA	MEOX2
1138	37.8772	0.247778	0	0	NA	ATAD3A
2536	37.8751	0.37688	0	0	NA	C6orf15
16738	37.8552	0.232659	0	0	NA	ROGDI
16395	37.8534	0.220974	0	0	NA	RECK
18486	37.8467	0.277021	0	0	NA	SPRYD3
15410	37.7994	2.40345	0	0	NA	PP14571
17087	37.7967	0.270544	0	0	NA	SAP18
16891	37.7834	0.541805	0	0	NA	RPS4XP6
17599	37.7757	0.0940471	0	0	NA	SIKE1
15189	37.7642	0.0528995	0	0	NA	PLEKHM3
16288	37.7389	0.0901399	0	0	NA	RBBP5
12984	37.7366	0.375976	0	0	NA	MYO6
8207	37.7353	0.267892	0	0	NA	HSP90AA1
18286	37.7326	1.37705	0	0	NA	SOD3
448	37.7319	1.13279	0	0	NA	AIM2
287	37.7251	0.505754	0	0	NA	ADAMTS9
508	37.7103	0.896237	0	0	NA	ALCAM
6919	37.6953	0.650115	0	0	NA	GALNTL2
15845	37.6797	0.216458	0	0	NA	PSMB2
3732	37.6598	0.0788499	0	0	NA	CKM
11912	37.6596	0.892103	0	0	NA	LYPD6B
17936	37.6455	0.192005	0	0	NA	SLC48A1
465	37.6453	0.47282	0	0	NA	AKAP12
12758	37.6101	0.12368	0	0	NA	MSH3
18546	37.603	0.74429	0	0	NA	SRPX
12833	37.5915	0.0761589	0	0	NA	MTMR1
16425	37.5887	0.860086	0	0	NA	REPS2
6213	37.5778	1.66628	0	0	NA	FBXL16
17646	37.5635	0.083072	0	0	NA	SLAIN1
11831	37.5525	0.40028	0	0	NA	LRRN4CL
16322	37.5432	0.149238	0	0	NA	RBM34
6226	37.5362	0.491339	0	0	NA	FBXL7
11234	37.5355	0.0388923	0	0	NA	LOC440700
3565	37.5282	0.41083	0	0	NA	CFHR3
333	37.5271	0.188441	0	0	NA	ADIPOR1
16505	37.5206	1.41883	0	0	NA	RGS22
2231	37.5126	0.347831	0	0	NA	C1orf97
4125	37.5033	0.0820107	0	0	NA	CPSF3
21737	37.4997	0.0525847	0	0	NA	ZNF799
15056	37.4828	0.131888	0	0	NA	PITPNM3
16170	37.4735	0.160332	0	0	NA	RAD50
1652	37.4611	0.445083	0	0	NA	BTF3P11
16877	37.4274	0.295982	0	0	NA	RPS23
12229	37.4212	0.236357	0	0	NA	MDP1
5235	37.4192	1.34226	0	0	NA	DUSP4
3527	37.4092	0.224679	0	0	NA	CEP72
1815	37.4087	0.116045	0	0	NA	C12orf51
13011	37.3949	0.255879	0	0	NA	MZT2B
12466	37.3874	0.416615	0	0	NA	MIRLET7BHG
8801	37.3861	0.141942	0	0	NA	JPH2
9132	37.3798	0.736946	0	0	NA	KIF13B
19367	37.3681	0.294983	0	0	NA	TLE3
10708	37.3662	0.136993	0	0	NA	LOC157381
16599	37.326	0.28403	0	0	NA	RMND5B
10420	37.3054	0.094617	0	0	NA	LOC100289388
17323	37.3	0.176686	0	0	NA	SEMA7A
6458	37.2977	1.47115	0	0	NA	FLJ23152
9806	37.2966	0.169286	0	0	NA	LOC100128278
5634	37.2843	0.132939	0	0	NA	EPT1
18035	37.2837	0.324698	0	0	NA	SLIT2
13582	37.2801	0.226122	0	0	NA	NOP2
13280	37.2763	0.097771	0	0	NA	NDFIP1
4363	37.2702	0.366305	0	0	NA	CTTNBP2
17157	37.269	0.697075	0	0	NA	SCCPDH
15323	37.223	0.187537	0	0	NA	POLK
9188	37.2134	0.852554	0	0	NA	KITLG
13343	37.2017	0.473813	0	0	NA	NECAB3
16832	37.1984	0.302595	0	0	NA	RPL41
8975	37.1884	0.063603	0	0	NA	KDM2B
12498	37.1771	0.313657	0	0	NA	MLKL
1507	37.1513	0.751329	0	0	NA	BHLHE41
12138	37.1459	0.823343	0	0	NA	MATN2
1778	37.13	0.103807	0	0	NA	C11orf86
12095	37.1295	0.158823	0	0	NA	MAPKBP1
21838	37.1279	0.100305	0	0	NA	ZUFSP
11991	37.1276	0.293634	0	0	NA	MAGEL2
15956	37.1269	0.104525	0	0	NA	PTPN2
5184	37.1071	1.19505	0	0	NA	DSG3
18961	37.1012	0.868715	0	0	NA	TAP1
19387	37.1008	0.163757	0	0	NA	TLX1NB
4899	37.0957	0.186963	0	0	NA	DKC1
18726	37.0901	0.19602	0	0	NA	STRADB
13202	37.0838	0.215096	0	0	NA	NCRNA00239
15628	37.0497	0.408935	0	0	NA	PRICKLE2
16481	36.9816	0.818729	0	0	NA	RGL3
7367	36.9569	0.464397	0	0	NA	GPR124
16840	36.9555	0.259477	0	0	NA	RPL9
12496	36.9426	0.119328	0	0	NA	MLIP
8335	36.9035	0.394516	0	0	NA	IFI16
12007	36.8764	0.231947	0	0	NA	MAMDC2
8391	36.8694	0.226657	0	0	NA	IGBP1
2691	36.8602	0.646374	0	0	NA	C9orf140
13787	36.8263	0.13628	0	0	NA	NUDT16
15946	36.8105	0.394641	0	0	NA	PTPLAD1
16137	36.8031	0.580292	0	0	NA	RAB7B
128	36.7752	0.188163	0	0	NA	ACAN
7919	36.7752	0.498637	0	0	NA	HIST1H2BH
2960	36.7612	1.77571	0	0	NA	CBS
858	36.7501	0.204342	0	0	NA	APOO
18967	36.7349	0.137093	0	0	NA	TARBP2
7473	36.7197	0.300855	0	0	NA	GPX7
7491	36.7192	1.06352	0	0	NA	GREB1L
16981	36.7159	0.231886	0	0	NA	RTN4IP1
20663	36.6527	0.120837	0	0	NA	VEZT
9368	36.6491	0.983727	0	0	NA	KRT86
1392	36.6465	0.249879	0	0	NA	BARD1
14411	36.6402	0.273437	0	0	NA	OXGR1
1608	36.6393	0.240628	0	0	NA	BRI3BP
3655	36.6083	1.48765	0	0	NA	CHRM1
3644	36.6027	0.140861	0	0	NA	CHORDC1
18648	36.5855	0.0807703	0	0	NA	STAMBP
2089	36.5556	0.589302	0	0	NA	C19orf51
18048	36.5548	3.08874	0	0	NA	SLPI
13918	36.5405	0.602145	0	0	NA	OLFML3
19734	36.5255	0.0554047	0	0	NA	TNFRSF1B
16447	36.5218	0.247064	0	0	NA	RFC5
6827	36.5148	0.454576	0	0	NA	FYN
57	36.514	3.87083	0	0	NA	ABCC11
11868	36.5098	0.149355	0	0	NA	LTBP3
632	36.492	0.104658	0	0	NA	ANGPTL1
4932	36.4874	0.378085	0	0	NA	DKK3
7493	36.4864	0.616801	0	0	NA	GREM2
11867	36.4764	0.321173	0	0	NA	LTBP2
8696	36.4762	0.897136	0	0	NA	ISM1
2019	36.451	0.760205	0	0	NA	C17orf72
17783	36.4499	0.425602	0	0	NA	SLC25A35
10106	36.4475	0.205872	0	0	NA	LOC100130856
1865	36.4343	0.356076	0	0	NA	C14orf139
14959	36.4264	0.213689	0	0	NA	PHPT1
15916	36.421	0.561236	0	0	NA	PTGER4
6298	36.4197	0.309906	0	0	NA	FCRL5
17475	36.4174	0.454105	0	0	NA	SGK1
3022	36.3993	0.861202	0	0	NA	CCDC144NL
18849	36.3845	0.355257	0	0	NA	SYNC
12070	36.3833	0.151268	0	0	NA	MAP7D1
8270	36.3786	1.06337	0	0	NA	HTRA1
20337	36.3756	0.088398	0	0	NA	UBAP2L
19132	36.3674	0.155294	0	0	NA	TCP11L1
3870	36.3616	0.107494	0	0	NA	CMPK1
19225	36.3586	0.239599	0	0	NA	TFDP2
2403	36.3481	0.222747	0	0	NA	C3orf26
13340	36.3428	0.3001	0	0	NA	NEBL
9515	36.3229	0.0935071	0	0	NA	LARP4
10358	36.269	0.803976	0	0	NA	LOC100170939
18456	36.2541	1.3843	0	0	NA	SPON1
4539	36.2495	0.190665	0	0	NA	CYYR1
18086	36.2328	0.113114	0	0	NA	SMCHD1
20662	36.2323	0.224341	0	0	NA	VEZF1
8680	36.2294	2.79637	0	0	NA	IRX1
1839	36.2197	0.253983	0	0	NA	C13orf18
8069	36.2021	0.0869045	0	0	NA	HNRPDL
3762	36.2009	0.113635	0	0	NA	CLDN16
6360	36.1932	0.233835	0	0	NA	FGF7
901	36.155	0.0990725	0	0	NA	ARFIP1
5587	36.1511	0.263128	0	0	NA	EPB41L2
4522	36.137	5.8801	0	0	NA	CYP4Z1
53	36.1321	0.137072	0	0	NA	ABCB8
12612	36.1247	0.106499	0	0	NA	MPHOSPH9
19600	36.1113	0.246987	0	0	NA	TMEM38A
6198	36.0878	0.689731	0	0	NA	FBLN1
16542	36.0853	0.380758	0	0	NA	RHOJ
3008	36.0687	0.0455347	0	0	NA	CCDC129
1717	36.0629	0.180973	0	0	NA	C10orf57
8475	36.052	0.182779	0	0	NA	IL18BP
15430	36.0452	0.18567	0	0	NA	PPAT
21079	36.0313	0.19074	0	0	NA	ZBTB4
13607	36.026	0.193837	0	0	NA	NPAS1
5624	36.0027	0.637848	0	0	NA	EPOR
20065	35.9873	0.070882	0	0	NA	TSC1
21241	35.9827	0.391198	0	0	NA	ZMAT1
[truncated: 11,987 more rows]
