# Supplementary material for: Comprehensive multi-omics analysis of breast cancer reveals distinct long-term prognostic subtypes
Source: Oncogenesis. 2024 Jun 13;13(1):22. doi: 10.1038/s41389-024-00521-6 (PMC11176181; doi:10.1038/s41389-024-00521-6)
Supplement: Supplementary file 10 — Supplementary Data 8 [file 41389_2024_521_MOESM10_ESM.xlsx]

## Sheet: Multi-omic Netwrok
Id1 (KEGG metabolite ID/entrz ID)	Id2 (entrz ID)	Name1	Name2
C00042	23030	Ethylenesuccinic acid	KDM4B
C00042	5351	Ethylenesuccinic acid	PLOD1
C00042	6389	Ethylenesuccinic acid	SDHA
C00042	5352	Ethylenesuccinic acid	PLOD2
C00042	7915	Ethylenesuccinic acid	ALDH5A1
C00042	9682	Ethylenesuccinic acid	KDM4A
C00042	6390	Ethylenesuccinic acid	SDHB
C00042	8802	Ethylenesuccinic acid	SUCLG1
C00042	8801	Ethylenesuccinic acid	SUCLG2
C00042	8424	Ethylenesuccinic acid	BBOX1
C00042	283208	Ethylenesuccinic acid	P4HA3
C00042	5033	Ethylenesuccinic acid	P4HA1
C00042	8974	Ethylenesuccinic acid	P4HA2
C00042	55217	Ethylenesuccinic acid	TMLHE
C00042	444	Ethylenesuccinic acid	ASPH
C00042	5264	Ethylenesuccinic acid	PHYH
C00042	55806	Ethylenesuccinic acid	HR
C00042	64064	Ethylenesuccinic acid	OXCT2
C00042	5019	Ethylenesuccinic acid	OXCT1
C00042	8803	Ethylenesuccinic acid	SUCLA2
C00042	390245	Ethylenesuccinic acid	KDM4E
C00042	23081	Ethylenesuccinic acid	KDM4C
C00042	55693	Ethylenesuccinic acid	KDM4D
C00042	64175	Ethylenesuccinic acid	P3H1
C00042	84678	Ethylenesuccinic acid	KDM2B
C00042	22992	Ethylenesuccinic acid	KDM2A
C00042	79831	Ethylenesuccinic acid	KDM8
C00042	8846	Ethylenesuccinic acid	ALKBH1
C00042	54784	Ethylenesuccinic acid	ALKBH4
C00042	80853	Ethylenesuccinic acid	KDM7A
C00042	5927	Ethylenesuccinic acid	KDM5A
C00042	8284	Ethylenesuccinic acid	KDM5D
C00042	10765	Ethylenesuccinic acid	KDM5B
C00042	8242	Ethylenesuccinic acid	KDM5C
C00042	7403	Ethylenesuccinic acid	KDM6A
C00042	23135	Ethylenesuccinic acid	KDM6B
C00042	8985	Ethylenesuccinic acid	PLOD3
C00042	55818	Ethylenesuccinic acid	KDM3A
C00042	51780	Ethylenesuccinic acid	KDM3B
C00042	79697	Ethylenesuccinic acid	RIOX1
C00042	129450	Ethylenesuccinic acid	TYW5
C00042	79783	Ethylenesuccinic acid	SUGCT
C00042	100137047	Ethylenesuccinic acid	JMJD7
C00042	23133	Ethylenesuccinic acid	PHF8
C00042	55214	Ethylenesuccinic acid	P3H2
C00042	10536	Ethylenesuccinic acid	P3H3
C00042	7404	Ethylenesuccinic acid	UTY
C00025	64902	Glutamate	AGXT2
C00025	2806	Glutamate	GOT2
C00025	9945	Glutamate	GFPT2
C00025	56267	Glutamate	KYAT3
C00025	5188	Glutamate	GATB
C00025	5471	Glutamate	PPAT
C00025	790	Glutamate	CAD
C00025	2746	Glutamate	GLUD1
C00025	189	Glutamate	AGXT
C00025	137362	Glutamate	GOT1L1
C00025	27165	Glutamate	GLS2
C00025	5198	Glutamate	PFAS
C00025	2747	Glutamate	GLUD2
C00025	84706	Glutamate	GPT2
C00025	2673	Glutamate	GFPT1
C00025	2571	Glutamate	GAD1
C00025	2058	Glutamate	EPRS1
C00025	4942	Glutamate	OAT
C00025	55278	Glutamate	QRSL1
C00025	2805	Glutamate	GOT1
C00025	5832	Glutamate	ALDH18A1
C00025	8659	Glutamate	ALDH4A1
C00025	2572	Glutamate	GAD2
C00025	2875	Glutamate	GPT
C00025	18	Glutamate	ABAT
C00025	124454	Glutamate	EARS2
C00025	883	Glutamate	KYAT1
C00025	51166	Glutamate	AADAT
C00025	283459	Glutamate	GATC
C00025	124975	Glutamate	GGT6
C00025	2686	Glutamate	GGT7
C00025	6898	Glutamate	TAT
C00025	586	Glutamate	BCAT1
C00025	587	Glutamate	BCAT2
C00025	29968	Glutamate	PSAT1
C00025	10003	Glutamate	NAALAD2
C00025	254827	Glutamate	NAALADL2
C00025	10004	Glutamate	NAALADL1
C00025	8836	Glutamate	GGH
C00025	2744	Glutamate	GLS
C00025	26873	Glutamate	OPLAH
C00025	2752	Glutamate	GLUL
C00025	2356	Glutamate	FPGS
C00025	56474	Glutamate	CTPS2
C00025	1503	Glutamate	CTPS1
C00025	55191	Glutamate	NADSYN1
C00025	8833	Glutamate	GMPS
C00025	440	Glutamate	ASNS
C00025	162417	Glutamate	NAGS
C00025	2729	Glutamate	GCLC
C00025	10841	Glutamate	FTCD
C00025	10157	Glutamate	AASS
C00025	2346	Glutamate	FOLH1
C00025	57494	Glutamate	RIMKLB
C00025	284716	Glutamate	RIMKLA
C00025	2687	Glutamate	GGT5
C00025	2678	Glutamate	GGT1
C00245	339896	Aminoethylsulfonic acid	GADL1
C00245	2571	Aminoethylsulfonic acid	GAD1
C00245	2572	Aminoethylsulfonic acid	GAD2
C00245	2628	Aminoethylsulfonic acid	GATM
C00245	570	Aminoethylsulfonic acid	BAAT
C00245	124975	Aminoethylsulfonic acid	GGT6
C00245	2686	Aminoethylsulfonic acid	GGT7
C00245	2687	Aminoethylsulfonic acid	GGT5
C00245	2678	Aminoethylsulfonic acid	GGT1
C00245	51380	Aminoethylsulfonic acid	CSAD
C00064	9945	L-2-Aminoglutaramic acid	GFPT2
C00064	56267	L-2-Aminoglutaramic acid	KYAT3
C00064	5188	L-2-Aminoglutaramic acid	GATB
C00064	5471	L-2-Aminoglutaramic acid	PPAT
C00064	790	L-2-Aminoglutaramic acid	CAD
C00064	5859	L-2-Aminoglutaramic acid	QARS1
C00064	27165	L-2-Aminoglutaramic acid	GLS2
C00064	5198	L-2-Aminoglutaramic acid	PFAS
C00064	2673	L-2-Aminoglutaramic acid	GFPT1
C00064	55278	L-2-Aminoglutaramic acid	QRSL1
C00064	883	L-2-Aminoglutaramic acid	KYAT1
C00064	283459	L-2-Aminoglutaramic acid	GATC
C00064	2744	L-2-Aminoglutaramic acid	GLS
C00064	2752	L-2-Aminoglutaramic acid	GLUL
C00064	56474	L-2-Aminoglutaramic acid	CTPS2
C00064	1503	L-2-Aminoglutaramic acid	CTPS1
C00064	55191	L-2-Aminoglutaramic acid	NADSYN1
C00064	8833	L-2-Aminoglutaramic acid	GMPS
C00064	440	L-2-Aminoglutaramic acid	ASNS
C00064	100287520	L-2-Aminoglutaramic acid	GLYATL1B
C00064	92292	L-2-Aminoglutaramic acid	GLYATL1
23030	9682	KDM4B	KDM4A
23030	2099	KDM4B	ESR1
5351	5352	PLOD1	PLOD2
64902	189	AGXT2	AGXT
64902	84706	AGXT2	GPT2
64902	2875	AGXT2	GPT
64902	18	AGXT2	ABAT
2806	56267	GOT2	KYAT3
2806	790	GOT2	CAD
2806	2746	GOT2	GLUD1
2806	2747	GOT2	GLUD2
2806	8659	GOT2	ALDH4A1
9945	790	GFPT2	CAD
9945	2673	GFPT2	GFPT1
56267	2805	KYAT3	GOT1
56267	51166	KYAT3	AADAT
5188	5859	GATB	QARS1
5188	55278	GATB	QRSL1
5188	124454	GATB	EARS2
5188	283459	GATB	GATC
5471	5198	PPAT	PFAS
790	137362	CAD	GOT1L1
790	2673	CAD	GFPT1
790	2805	CAD	GOT1
6389	6390	SDHA	SDHB
6389	8802	SDHA	SUCLG1
6389	8801	SDHA	SUCLG2
7157	27165	TP53	GLS2
2746	137362	GLUD1	GOT1L1
2746	2747	GLUD1	GLUD2
2746	2805	GLUD1	GOT1
2746	8659	GLUD1	ALDH4A1
339896	18	GADL1	ABAT
189	84706	AGXT	GPT2
189	2875	AGXT	GPT
137362	2747	GOT1L1	GLUD2
137362	8659	GOT1L1	ALDH4A1
5859	2058	QARS1	EPRS1
5859	55278	QARS1	QRSL1
1938	2058	EEF2	EPRS1
7915	18	ALDH5A1	ABAT
2747	2805	GLUD2	GOT1
2747	8659	GLUD2	ALDH4A1
84706	2805	GPT2	GOT1
2571	8659	GAD1	ALDH4A1
2571	2572	GAD1	GAD2
2571	18	GAD1	ABAT
4942	5832	OAT	ALDH18A1
55278	283459	QRSL1	GATC
2805	8659	GOT1	ALDH4A1
8659	2572	ALDH4A1	GAD2
6390	8802	SDHB	SUCLG1
6390	8801	SDHB	SUCLG2
2572	18	GAD2	ABAT
8802	8801	SUCLG1	SUCLG2
883	51166	KYAT1	AADAT

## Sheet: Multi-omic network topology
KEGG ID	NAME	DEGREE	BETWEENESS
C00025	Glutamate	57	4737.56
C00042	Ethylenesuccinic acid	47	4361
C00064	L-2-Aminoglutaramic acid	21	329.8667
C00245	Aminoethylsulfonic acid	10	357.4
8659	ALDH4A1	8	10.56667
790	CAD	7	26.08188
2805	GOT1	7	5.582609
2806	GOT2	6	2.782609
5188	GATB	6	50.05797
2746	GLUD1	6	0.5666667
2747	GLUD2	6	0.5666667
18	ABAT	6	3391.933
64902	AGXT2	5	76.83333
56267	KYAT3	5	21.74058
137362	GOT1L1	5	1.141304
2571	GAD1	5	124.9556
55278	QRSL1	5	45.05797
2572	GAD2	5	124.9556
9945	GFPT2	4	14.5413
6389	SDHA	4	0
189	AGXT	4	0.3333333
5859	QARS1	4	8
84706	GPT2	4	1
2673	GFPT1	4	14.5413
6390	SDHB	4	0
8802	SUCLG1	4	0
8801	SUCLG2	4	0
283459	GATC	4	14.5413
23030	KDM4B	3	116
5471	PPAT	3	14.5413
27165	GLS2	3	130.5413
5198	PFAS	3	14.5413
2058	EPRS1	3	146.1833
2875	GPT	3	0
883	KYAT1	3	16.2413
51166	AADAT	3	0.3333333
5351	PLOD1	2	0
339896	GADL1	2	67.11111
5352	PLOD2	2	0
7915	ALDH5A1	2	3312
4942	OAT	2	0
5832	ALDH18A1	2	0
9682	KDM4A	2	0
124454	EARS2	2	0
124975	GGT6	2	36.27778
2686	GGT7	2	36.27778
2744	GLS	2	14.5413
2752	GLUL	2	14.5413
56474	CTPS2	2	14.5413
1503	CTPS1	2	14.5413
55191	NADSYN1	2	14.5413
8833	GMPS	2	14.5413
440	ASNS	2	14.5413
2687	GGT5	2	36.27778
2678	GGT1	2	36.27778
7157	TP53	1	0
1938	EEF2	1	0
2099	ESR1	1	0
8424	BBOX1	1	0
283208	P4HA3	1	0
5033	P4HA1	1	0
8974	P4HA2	1	0
55217	TMLHE	1	0
444	ASPH	1	0
5264	PHYH	1	0
55806	HR	1	0
2628	GATM	1	0
570	BAAT	1	0
6898	TAT	1	0
586	BCAT1	1	0
587	BCAT2	1	0
29968	PSAT1	1	0
64064	OXCT2	1	0
5019	OXCT1	1	0
10003	NAALAD2	1	0
254827	NAALADL2	1	0
10004	NAALADL1	1	0
8836	GGH	1	0
26873	OPLAH	1	0
8803	SUCLA2	1	0
2356	FPGS	1	0
390245	KDM4E	1	0
23081	KDM4C	1	0
55693	KDM4D	1	0
64175	P3H1	1	0
84678	KDM2B	1	0
22992	KDM2A	1	0
79831	KDM8	1	0
8846	ALKBH1	1	0
54784	ALKBH4	1	0
162417	NAGS	1	0
2729	GCLC	1	0
80853	KDM7A	1	0
5927	KDM5A	1	0
8284	KDM5D	1	0
10765	KDM5B	1	0
8242	KDM5C	1	0
7403	KDM6A	1	0
23135	KDM6B	1	0
8985	PLOD3	1	0
10841	FTCD	1	0
10157	AASS	1	0
2346	FOLH1	1	0
55818	KDM3A	1	0
51780	KDM3B	1	0
79697	RIOX1	1	0
129450	TYW5	1	0
57494	RIMKLB	1	0
284716	RIMKLA	1	0
79783	SUGCT	1	0
51380	CSAD	1	0
100137047	JMJD7	1	0
23133	PHF8	1	0
100287520	GLYATL1B	1	0
92292	GLYATL1	1	0
55214	P3H2	1	0
10536	P3H3	1	0
7404	UTY	1	0

## Sheet: KEGG Gene 
Pathway	Total	Expected	Hits	P.Value	FDR	ids
MicroRNAs in cancer	531	10.5	156	3.25e-194	1.09e-191	3560
Prostate cancer	86	1.69	49	1.11e-63	1.86e-61	6655
Melanoma	58	1.14	36	2.12e-48	2.37e-46	6655
Apoptosis - multiple species	354	6.97	64	1.84e-46	1.54e-44	3560
Basal cell carcinoma	76	1.5	38	4.73e-46	3.18e-44	5296
Autoimmune thyroid disease	149	2.93	47	1.25e-45	7.01e-44	6655
Central carbon metabolism in cancer	92	1.81	38	5.58e-42	2.68e-40	5296
Choline metabolism in cancer	66	1.3	34	9.52e-42	4e-40	6655
Ribosome biogenesis in eukaryotes	79	1.56	35	5.73e-40	2.14e-38	6655
Herpes simplex virus 1 infection	225	4.43	48	1.18e-37	3.97e-36	6655
Hepatocellular carcinoma	76	1.5	33	2.64e-37	8.06e-36	6655
Asthma	168	3.31	43	3.11e-37	8.7e-36	6655
Human T-cell leukemia virus 1 infection	162	3.19	42	1.34e-36	3.47e-35	6655
Chronic myeloid leukemia	97	1.91	35	3.96e-36	9.51e-35	6655
PD-L1 expression and PD-1 checkpoint pathway in cancer	147	2.89	40	9.7e-36	2.12e-34	6655
Cytokine-cytokine receptor interaction	232	4.57	47	1.01e-35	2.12e-34	6655
Transcriptional misregulation in cancer	186	3.66	43	3.56e-35	7.04e-34	5296
Proteoglycans in cancer	212	4.17	45	4.27e-35	7.97e-34	5296
Endometrial cancer	204	4.02	44	1.31e-34	2.31e-33	6655
Bladder cancer	75	1.48	31	3.27e-34	5.49e-33	6655
mRNA surveillance pathway	73	1.44	30	5.09e-33	8.14e-32	5296
Gap junction	199	3.92	42	1.44e-32	2.19e-31	6655
cAMP signaling pathway	85	1.67	31	3.66e-32	5.34e-31	6655
Necroptosis	136	2.68	36	1.23e-31	1.72e-30	5296
Non-small cell lung cancer	72	1.42	29	1.29e-31	1.74e-30	5296
Aldosterone-regulated sodium reabsorption	100	1.97	32	4.52e-31	5.84e-30	5296
Thyroid cancer	69	1.36	28	1.2e-30	1.49e-29	6655
Human immunodeficiency virus 1 infection	330	6.5	49	1.34e-30	1.61e-29	6655
Ribosome	98	1.93	31	6.33e-30	7.33e-29	6655
Gastric cancer	67	1.32	27	1.82e-29	2.04e-28	6655
Renin secretion	119	2.34	32	2.37e-28	2.57e-27	5296
Cell cycle	131	2.58	33	3.26e-28	3.43e-27	6655
Systemic lupus erythematosus	98	1.93	29	4.67e-27	4.75e-26	6655
GABAergic synapse	119	2.34	31	5.3e-27	5.24e-26	6655
Kaposi sarcoma-associated herpesvirus infection	138	2.72	32	4.02e-26	3.86e-25	3560
Insulin resistance	129	2.54	31	7.96e-26	7.43e-25	6655
Viral protein interaction with cytokine and cytokine receptor	210	4.13	36	1.69e-24	1.53e-23	5296
Human papillomavirus infection	155	3.05	32	2.02e-24	1.76e-23	6655
Inflammatory bowel disease (IBD)	69	1.36	24	2.04e-24	1.76e-23	5296
Hepatitis B	112	2.2	28	7.06e-24	5.93e-23	7043
Th17 cell differentiation	162	3.19	32	8.73e-24	7.15e-23	3560
cGMP-PKG signaling pathway	295	5.81	40	3.01e-23	2.41e-22	6655
Focal adhesion	59	1.16	22	3.15e-23	2.46e-22	5296
Pathways in cancer	219	4.31	35	9.42e-23	7.19e-22	3560
Sphingolipid signaling pathway	189	3.72	33	1.01e-22	7.54e-22	6655
Ubiquitin mediated proteolysis	148	2.91	30	1.16e-22	8.44e-22	6655
p53 signaling pathway	119	2.34	27	7.95e-22	5.56e-21	5296
Vasopressin-regulated water reabsorption	119	2.34	27	7.95e-22	5.56e-21	6655
Acute myeloid leukemia	37	0.728	18	9.32e-22	6.39e-21	51426
Adipocytokine signaling pathway	138	2.72	28	3.41e-21	2.29e-20	6655
Glioma	310	6.1	38	1.75e-20	1.15e-19	6655
Rheumatoid arthritis	89	1.75	23	4.36e-20	2.82e-19	5296
Olfactory transduction	112	2.2	25	4.55e-20	2.88e-19	5296
Glucagon signaling pathway	70	1.38	21	6.48e-20	4.03e-19	6655
Chemical carcinogenesis	201	3.96	31	1.07e-19	6.41e-19	5296
Adrenergic signaling in cardiomyocytes	32	0.63	16	1.07e-19	6.41e-19	330
Neuroactive ligand-receptor interaction	109	2.15	24	3.82e-19	2.25e-18	5296
Circadian rhythm	68	1.34	20	8.12e-19	4.71e-18	6655
Breast cancer	41	0.807	16	1.58e-17	8.97e-17	4193
Progesterone-mediated oocyte maturation	213	4.19	29	6.17e-17	3.46e-16	6655
Staphylococcus aureus infection	102	2.01	21	3.22e-16	1.77e-15	5296
Estrogen signaling pathway	137	2.7	23	1.29e-15	6.99e-15	6655
Toll-like receptor signaling pathway	140	2.76	23	2.11e-15	1.13e-14	5296
Thermogenesis	112	2.2	21	2.4e-15	1.26e-14	5296
Notch signaling pathway	160	3.15	24	4.17e-15	2.16e-14	5296
Leukocyte transendothelial migration	104	2.05	20	6.95e-15	3.54e-14	6655
Toxoplasmosis	120	2.36	21	1.03e-14	5.17e-14	5296
TNF signaling pathway	107	2.11	20	1.24e-14	6.12e-14	3560
Intestinal immune network for IgA production	82	1.61	18	1.45e-14	7.02e-14	6655
Peroxisome	137	2.7	22	1.48e-14	7.02e-14	5296
ECM-receptor interaction	137	2.7	22	1.48e-14	7.02e-14	6198
Epstein-Barr virus infection	170	3.35	24	1.7e-14	7.92e-14	5296
	139	2.74	22	2.03e-14	9.33e-14	5296
Cushing syndrome	64	1.26	16	5.07e-14	2.3e-13	5296
Maturity onset diabetes of the young	149	2.93	22	8.97e-14	4.02e-13	5296
Th1 and Th2 cell differentiation	104	2.05	19	9.22e-14	4.08e-13	5296
Prolactin signaling pathway	93	1.83	18	1.51e-13	6.57e-13	6655
HIF-1 signaling pathway	216	4.25	25	4.84e-13	2.08e-12	5296
B cell receptor signaling pathway	131	2.58	20	6.86e-13	2.92e-12	6655
Small cell lung cancer	63	1.24	15	7.09e-13	2.98e-12	51426
Circadian entrainment	93	1.83	17	1.98e-12	8.23e-12	5296
Long-term potentiation	112	2.2	18	4.26e-12	1.75e-11	5296
Colorectal cancer	186	3.66	22	8.97e-12	3.63e-11	3560
Measles	102	2.01	17	9.49e-12	3.8e-11	5296
Longevity regulating pathway - multiple species	153	3.01	20	1.33e-11	5.27e-11	6655
Hippo signaling pathway - multiple species	181	3.56	21	4.03e-11	1.57e-10	5296
Cell adhesion molecules (CAMs)	128	2.52	18	4.36e-11	1.68e-10	5296
Inflammatory mediator regulation of TRP channels	131	2.58	18	6.48e-11	2.47e-10	59345
Taste transduction	115	2.26	17	6.93e-11	2.62e-10	59345
Renin-angiotensin system	88	1.73	15	1.21e-10	4.51e-10	6655
JAK-STAT signaling pathway	104	2.05	16	1.4e-10	5.18e-10	5296
Cardiac muscle contraction	62	1.22	13	1.46e-10	5.33e-10	5296
Influenza A	179	3.52	20	2.42e-10	8.76e-10	7043
Platelet activation	71	1.4	13	8.76e-10	3.13e-09	5880
Oxytocin signaling pathway	101	1.99	15	9.09e-10	3.22e-09	1387
Adherens junction	154	3.03	18	9.79e-10	3.43e-09	7043
Mitophagy - animal	72	1.42	13	1.05e-09	3.64e-09	10912
Salmonella infection	73	1.44	13	1.26e-09	4.31e-09	5296
Cellular senescence	89	1.75	14	1.56e-09	5.3e-09	5296
VEGF signaling pathway	160	3.15	18	1.83e-09	6.16e-09	5880
Renal cell carcinoma	201	3.96	20	1.93e-09	6.42e-09	5296
Type I diabetes mellitus	108	2.13	15	2.38e-09	7.83e-09	5296
Retrograde endocannabinoid signaling	97	1.91	14	4.99e-09	1.63e-08	59345
Ovarian steroidogenesis	100	1.97	14	7.5e-09	2.42e-08	5296
Endocrine and other factor-regulated calcium reabsorption	155	3.05	17	7.88e-09	2.52e-08	324
Thyroid hormone signaling pathway	99	1.95	13	5.8e-08	1.84e-07	5296
Cholinergic synapse	67	1.32	11	6.01e-08	1.89e-07	1387
Yersinia infection	201	3.96	18	6.87e-08	2.14e-07	581
Parathyroid hormone synthesis	secretion and action	55	1.08	10	8.95e-08	2.76e-07	5296
RIG-I-like receptor signaling pathway	124	2.44	14	1.23e-07	3.75e-07	5296
AGE-RAGE signaling pathway in diabetic complications	106	2.09	13	1.32e-07	4.01e-07	1956
Fc gamma R-mediated phagocytosis	92	1.81	12	2.07e-07	6.2e-07	3560
Mineral absorption	47	0.925	9	2.53e-07	7.53e-07	5296
Long-term depression	114	2.24	13	3.15e-07	9.28e-07	59345
Morphine addiction	51	1	9	5.29e-07	1.54e-06	7157
Shigellosis	184	3.62	16	5.76e-07	1.67e-06	6655
Wnt signaling pathway	162	3.19	15	5.92e-07	1.7e-06	330
Aldosterone synthesis and secretion	69	1.36	10	8.21e-07	2.34e-06	10000
Viral carcinogenesis	491	9.67	27	9.03e-07	2.55e-06	5296
Legionellosis	70	1.38	10	9.42e-07	2.64e-06	5335

## Sheet: KEGG Gene+Metabolites
Pathway	hitsG	hitsM	hitsTotal	P.ValueG	P.ValueM	P.ValueMerge
Human T-cell leukemia virus 1 infection	76	0	76	4.93e-22	1	6.81e-30
Necroptosis	67	0	67	5.06e-21	1	9.73e-27
Pathways in cancer	90	0	90	6.07e-21	1	5.43e-26
Chemical carcinogenesis	85	0	85	8.39e-21	1	5.33e-17
Prostate cancer	50	0	50	4.66e-20	1	4.08e-23
Hepatocellular carcinoma	45	0	45	1.3e-18	1	3.1e-20
Rheumatoid arthritis	46	0	46	7.64e-16	1	1.17e-20
Kaposi sarcoma-associated herpesvirus infection	60	0	60	1.08e-15	1	1.37e-21
Toxoplasmosis	54	0	54	5.06e-15	1	1.17e-20
Aldosterone-regulated sodium reabsorption	48	0	48	7.68e-15	1	8.92e-19
Renin secretion	53	0	53	1.55e-14	1	1.64e-17
GABAergic synapse	56	3	59	1.3e-16	3.48e-07	8.36e-24
Gastric cancer	37	0	37	3.42e-14	1	1.2e-17
Leukocyte transendothelial migration	48	0	48	5.15e-14	1	8.92e-19
Proteoglycans in cancer	76	0	76	5.36e-14	1	2.13e-21
cGMP-PKG signaling pathway	94	0	94	2.1e-13	1	1.74e-21
Asthma	64	0	64	2.29e-13	1	1.7e-19
Autoimmune thyroid disease	59	0	59	2.86e-13	1	2.98e-19
Estrogen signaling pathway	55	0	55	9.56e-13	1	1.69e-17
PD-L1 expression and PD-1 checkpoint pathway in cancer	57	0	57	2.05e-12	1	5.66e-18
Renal cell carcinoma	69	0	69	8.45e-12	1	1.84e-18
Human immunodeficiency virus 1 infection	97	0	97	1.81e-11	1	5.48e-20
Adipocytokine signaling pathway	53	0	53	1.91e-11	1	4.24e-16
Non-small cell lung cancer	35	0	35	2.24e-11	1	3.33e-14
Human papillomavirus infection	57	0	57	2.57e-11	1	6.48e-17
Breast cancer	25	0	25	2.62e-11	1	1.7e-13
Alanine	aspartate and glutamate metabolism	24	3	27	3.96e-12	1.34e-05
Central carbon metabolism in cancer	44	3	47	1.22e-13	3.16e-05	2.31e-14
Th1 and Th2 cell differentiation	43	0	43	9.63e-11	1	5.09e-15
Herpes simplex virus 1 infection	72	0	72	1.24e-10	1	2.41e-17
Thermogenesis	44	0	44	4.26e-10	1	1.29e-11
Yersinia infection	65	0	65	6.21e-10	1	9.38e-16
Systemic lupus erythematosus	40	0	40	6.94e-10	1	8.19e-14
B cell receptor signaling pathway	48	0	48	1.13e-09	1	3.61e-14
Glioma	86	0	86	6.17e-09	1	3.33e-16
Platelet activation	31	0	31	8.49e-09	1	6.02e-10
Adrenergic signaling in cardiomyocytes	19	0	19	1.25e-08	1	2.15e-08
Thyroid hormone signaling pathway	38	0	38	1.42e-08	1	4.59e-11
Autophagy - other	45	0	45	1.65e-08	1	9.37e-13
Fc gamma R-mediated phagocytosis	36	0	36	1.88e-08	1	3.84e-11
Choline metabolism in cancer	45	1	46	2.88e-22	0.0213	4.81e-25
Autophagy - animal	45	0	45	1.31e-07	1	2.22e-11
Neuroactive ligand-receptor interaction	49	2	51	9.94e-14	0.00405	1.04e-12
Type I diabetes mellitus	38	0	38	2.1e-07	1	6.25e-11
Epstein-Barr virus infection	52	0	52	2.5e-07	1	6.02e-12
ABC transporters	25	4	29	7.02e-05	5.33e-05	0.132
Salmonella infection	29	0	29	3.1e-07	1	8.94e-10
Cellular senescence	33	0	33	3.28e-07	1	5.36e-10
cAMP signaling pathway	49	1	50	1.84e-19	0.048	4.98e-20
Influenza A	52	0	52	1.47e-06	1	4.99e-11
Taurine and hypotaurine metabolism	9	2	11	1.78e-06	0.000724	0.000554
Gap junction	74	1	75	1.29e-14	0.0213	1.4e-21
Circadian entrainment	44	1	45	1.98e-13	0.0175	1.57e-17
Renin-angiotensin system	31	0	31	2.66e-06	1	3.97e-08
Prolactin signaling pathway	32	0	32	3.3e-06	1	3.84e-08
Insulin resistance	40	0	40	4.16e-06	1	4.72e-08
Cardiac muscle contraction	24	0	24	5.52e-06	1	5.58e-08
ErbB signaling pathway	13	0	13	5.76e-06	1	1.56e-06
Arginine biosynthesis	11	2	13	7.94e-05	0.000793	0.000668
Sphingolipid signaling pathway	52	0	52	8.45e-06	1	4.33e-09
AMPK signaling pathway	64	0	64	9.44e-06	1	2.07e-09
D-Glutamine and D-glutamate metabolism	4	2	6	0.00236	0.000246	0.0103
Cushing syndrome	24	0	24	1.05e-05	1	1.47e-06
Glucagon signaling pathway	35	1	36	7.98e-12	0.0498	9.67e-12
Phospholipase D signaling pathway	39	1	40	1.04e-08	0.0213	5.84e-12
Growth hormone synthesis	secretion and action	18	0	18	6.9e-05	1
Calcium signaling pathway	20	0	20	6.96e-05	1	1.04e-05
Progesterone-mediated oocyte maturation	54	0	54	6.96e-05	1	5.47e-09
African trypanosomiasis	25	0	25	8.97e-05	1	2.31e-06
Th17 cell differentiation	43	0	43	0.000124	1	5.74e-08
Long-term potentiation	36	1	37	5.01e-06	0.0136	2.43e-09
Salivary secretion	15	0	15	0.000173	1	0.00055
Ferroptosis	44	1	45	5.44e-09	0.0555	1.35e-10
Glutamatergic synapse	36	2	38	0.471	8.89e-05	0.0132
Leishmaniasis	22	0	22	0.000241	1	7.39e-06
Amoebiasis	24	0	24	0.00025	1	2.34e-05
Proximal tubule bicarbonate reclamation	9	2	11	0.199	0.000428	0.0622
Morphine addiction	18	0	18	0.00032	1	4.11e-05
Glyoxylate and dicarboxylate metabolism	5	3	8	0.491	0.000151	0.811
Nitrogen metabolism	4	2	6	0.254	0.000538	0.201
Chagas disease (American trypanosomiasis)	24	0	24	0.000585	1	1.25e-05
Cysteine and methionine metabolism	17	0	17	0.000587	1	0.109
Fluid shear stress and atherosclerosis	14	0	14	0.000896	1	0.000298
Regulation of actin cytoskeleton	19	0	19	0.00103	1	4.91e-05
Endocrine resistance	31	0	31	0.00108	1	6.16e-06
Butanoate metabolism	7	2	9	0.123	0.00265	0.368
Fc epsilon RI signaling pathway	26	0	26	0.00136	1	5.45e-05
VEGF signaling pathway	39	0	39	0.00152	1	3.36e-06
Cholinergic synapse	20	1	21	0.00174	0.0233	9.36e-05
Ras signaling pathway	14	0	14	0.00209	1	0.000485
Glycolysis / Gluconeogenesis	20	0	20	0.00212	1	0.0053
Tuberculosis	13	0	13	0.00224	1	0.00106
Olfactory transduction	29	0	29	0.00226	1	3.38e-05
Relaxin signaling pathway	37	0	37	0.0023	1	7.52e-06
Endocrine and other factor-regulated calcium reabsorption	37	0	37	0.00292	1	1.37e-05
Antifolate resistance	8	0	8	0.00298	1	0.0339
MAPK signaling pathway	15	0	15	0.00312	1	0.000352
Glutathione metabolism	9	2	11	0.488	0.00217	0.468
Nicotine addiction	38	1	39	0.0541	0.0136	0.000277
Alcoholism	10	1	11	0.0319	0.0194	0.00843
Osteoclast differentiation	15	0	15	0.006	1	0.000441
Aldosterone synthesis and secretion	19	0	19	0.00604	1	0.00446
Ovarian steroidogenesis	25	0	25	0.00711	1	0.00203
Sulfur metabolism	1	2	3	0.809	0.00164	0.869
AGE-RAGE signaling pathway in diabetic complications	26	0	26	0.00797	1	0.000269
Rap1 signaling pathway	6	0	6	0.00811	1	0.0103
Long-term depression	22	1	23	0.14	0.0175	0.00783
Mineral absorption	13	1	14	0.0204	0.0555	0.0373
PPAR signaling pathway	13	0	13	0.0142	1	0.00244
Tyrosine metabolism	14	1	15	0.000474	0.143	0.275
Huntington disease	8	1	9	0.677	0.00586	0.228
Cocaine addiction	28	1	29	0.371	0.0136	0.0207
NF-kappa B signaling pathway	36	0	36	0.0175	1	8.5e-05
Fructose and mannose metabolism	10	0	10	0.0214	1	0.498
HIF-1 signaling pathway	37	1	38	0.243	0.029	0.00774
Citrate cycle (TCA cycle)	7	1	8	0.162	0.0385	0.182
Lysine degradation	16	1	17	0.018	0.101	0.13
Cortisol synthesis and secretion	24	0	24	0.0272	1	0.00218
Phenylalanine	tyrosine and tryptophan biosynthesis	3	0	3	0.0278	1
Fatty acid degradation	12	0	12	0.0282	1	0.343

## Sheet: KEGG Metabolites
Pathway,Total,Expected,Hits,P.Value,FDR,Features
GABAergic synapse,9,0.0176,3,3.48e-07,8.36e-05,C00042 C00025 C00064
Alanine, aspartate and glutamate metabolism,28,0.0548,3,1.34e-05,0.00161,C00042 C00025 C00064
Central carbon metabolism in cancer,37,0.0724,3,3.16e-05,0.00252,C00042 C00025 C00064
ABC transporters,137,0.268,4,5.33e-05,0.0032,C00114 C00025 C00245 C00064
Glutamatergic synapse,8,0.0157,2,8.89e-05,0.00427,C00025 C00064
Glyoxylate and dicarboxylate metabolism,62,0.121,3,0.000151,0.00603,C00042 C00025 C00064
D-Glutamine and D-glutamate metabolism,13,0.0254,2,0.000246,0.00845,C00025 C00064
Proximal tubule bicarbonate reclamation,17,0.0333,2,0.000428,0.0128,C00025 C00064
Nitrogen metabolism,19,0.0372,2,0.000538,0.0143,C00025 C00064
Taurine and hypotaurine metabolism,22,0.043,2,0.000724,0.0173,C00025 C00245
Arginine biosynthesis,23,0.045,2,0.000793,0.0173,C00025 C00064
Sulfur metabolism,33,0.0646,2,0.00164,0.0328,C00042 C00245
Glutathione metabolism,38,0.0743,2,0.00217,0.0401,C00025 C00072
Butanoate metabolism,42,0.0822,2,0.00265,0.0455,C00042 C00025
Protein digestion and absorption,47,0.0919,2,0.00332,0.0531,C00025 C00064
Aminoacyl-tRNA biosynthesis,52,0.102,2,0.00405,0.0572,C00025 C00064
Neuroactive ligand-receptor interaction,52,0.102,2,0.00405,0.0572,C00025 C00245
Huntington disease,3,0.00587,1,0.00586,0.0781,C00025
FoxO signaling pathway,5,0.00978,1,0.00975,0.123,C00025
Long-term potentiation,7,0.0137,1,0.0136,0.149,C00025
Cocaine addiction,7,0.0137,1,0.0136,0.149,C00025
Nicotine addiction,7,0.0137,1,0.0136,0.149,C00025
Circadian entrainment,9,0.0176,1,0.0175,0.168,C00025
Long-term depression,9,0.0176,1,0.0175,0.168,C00025
Amphetamine addiction,9,0.0176,1,0.0175,0.168,C00025
Amyotrophic lateral sclerosis (ALS),10,0.0196,1,0.0194,0.171,C00025
Alcoholism,10,0.0196,1,0.0194,0.171,C00025
Phospholipase D signaling pathway,11,0.0215,1,0.0213,0.171,C00025
Gap junction,11,0.0215,1,0.0213,0.171,C00025
Choline metabolism in cancer,11,0.0215,1,0.0213,0.171,C00114
Synaptic vesicle cycle,12,0.0235,1,0.0233,0.174,C00025
Cholinergic synapse,12,0.0235,1,0.0233,0.174,C00114
HIF-1 signaling pathway,15,0.0293,1,0.029,0.211,C00072
Oxidative phosphorylation,16,0.0313,1,0.0309,0.218,C00042
Retrograde endocannabinoid signaling,19,0.0372,1,0.0366,0.251,C00025
Citrate cycle (TCA cycle),20,0.0391,1,0.0385,0.257,C00042
cAMP signaling pathway,25,0.0489,1,0.048,0.311,C00042
Glucagon signaling pathway,26,0.0509,1,0.0498,0.315,C00042
