# Supplementary material for: Comprehensive multi-omics analysis of breast cancer reveals distinct long-term prognostic subtypes
Source: Oncogenesis. 2024 Jun 13;13(1):22. doi: 10.1038/s41389-024-00521-6 (PMC11176181; doi:10.1038/s41389-024-00521-6)
Supplement: Supplementary file 11 — Supplementary Data 9 [file 41389_2024_521_MOESM11_ESM.xlsx]

## Sheet: MOC1v2
Gene	fold_change	pvalue
FOXC1	1.5268136915304	1.57948825859992e-05
B3GNT5	1.49760178555738	2.80513660959041e-11
PSAT1	1.46576585899541	0.0107899601909634
SLC9A6	1.4510468761308	0.0282144884055497
HIST1H1A	1.41888747924542	5.96547680156003e-05
BCL11A	1.36742711484666	5.06000918005315e-11
SLC43A3	1.30755377425298	0.0272018387680985
LOC100131541	1.29499441532589	0.000475685770339006
HAPLN3	1.29262417771497	4.85206383611393e-05
YBX1	1.29220832736518	0.0652060968195593
ROPN1	1.28306657362081	0.0167369543304679
CXorf61	1.2458563226464	4.6235230377621e-07
UGT8	1.24545993973642	0.0583931457236327
CDCA7	1.2308356079711	3.92730155753806e-08
CCDC82	1.22215240639072	1.54774234595619e-08
RNF145	1.21234720664789	0.0160812654795995
PRKX	1.21022936652475	0.0102627039634106
NCOA7	1.20101214529703	0.0031804737311401
HORMAD1	1.1927689027667	7.19596160499115e-05
CRYAB	1.18311456051343	2.80864120769629e-07
FAM171A1	1.17754989271861	5.79656996229021e-06
GABRP	1.17312985807826	2.02148561942464e-05
TBX19	1.1693251837517	0.0394371474793966
PLCG2	1.16120523880618	0.00809920151942445
PROM1	1.14726053777598	0.010432595673975
PPP1R14C	1.14304028804719	0.00957733797048014
MET	1.14130249633765	0.00189428779686076
PM20D2	1.12980684424289	0.00838293552777496
MRAS	1.12189161284077	0.0024102654674568
KRT16	1.11305630591968	0.000266502492635805
DSC2	1.10862515426347	1.74187924898127e-06
RARRES1	1.10497493205961	0.0132114930433074
IFNAR2	1.09757655661144	9.80620517001185e-05
C11orf75	1.09594146499793	1.94423075602715e-10
RGMA	1.09273855719219	0.0149601065721556
PTCHD1	1.07959227430407	0.011269532610228
STOX2	1.07721903302405	0.0356320287999671
TRIM29	1.0726037474773	0.051240634496129
GSTP1	1.06340456811225	4.17359702011327e-05
CREB3L2	1.06151005209198	2.63060582555898e-07
MID1	1.05944762692774	0.00207731752006243
MTHFD1L	1.05867451993163	0.002692666157049
SLC6A14	1.05726386529157	0.0276007222332341
ATL2	1.05717996706487	9.16071985936863e-12
PHGDH	1.05378920557334	0.0072770874979559
COL4A4	1.04961829124511	1.82428262037026e-07
CDH3	1.04348373442172	4.14940339333614e-08
STAC	1.03835184805345	0.0344031840999499
DDX26B	1.03793469582193	7.80294301309277e-07
MSN	1.03274702142674	0.00261186519622177
CEBPB	1.02965299744976	5.05192345575483e-08
LRP8	1.02936778233707	0.00125935860595101
VGLL1	1.02699547023929	0.0608500466545651
CCNE1	1.02177508582267	1.94551801271037e-08
SFT2D2	1.02037831400988	0.0225552725348201
MARCO	1.0186780176077	0.00168900068846607
UBASH3B	1.01576803818695	0.0570428280616449
RUNX3	1.01122328294326	0.0185541652682337
TCF7L1	1.01075590342789	0.0399624186453218
TRIM2	1.00683121666585	0.051240634496129
FAM49A	1.00588269232252	6.85635529427093e-06
PRKXP1	1.00583271313246	0.0102627039634106
C16orf57	1.00274485653451	4.61733259930156e-10
FANCE	0.999588384573452	8.09913761336199e-06
WNT6	0.99823794935602	0.0644795371536636
PLEKHG1	0.993627488275173	0.00824359186297235
HLA-DOB	0.993413074793129	6.37137785261419e-05
LBR	0.99220625508032	0.000320475115902216
PPARGC1B	0.990863086562437	0.00933020928487015
GLIPR2	0.988089884650985	2.71355822170986e-05
MPP6	0.987904777910317	0.00235898889796494
PELI1	0.986778437215593	0.00675966854419265
GABBR2	0.984738775344265	1.99202388648222e-05
LAMP3	0.984475752940208	0.000309198533123727
KCNK5	0.98414015678372	0.000183641155607754
IGF2BP3	0.984121966188669	0.00010348608532824
MAML2	0.983486924276611	0.00153222559007595
CHODL	0.978561272110724	8.09408759535488e-08
CENPW	0.978330178235363	5.72347313940742e-08
CDK6	0.974606354610884	4.53751154059959e-08
SOD2	0.972544042633073	0.03098208168148
HRK	0.971751730777204	7.80685847801165e-05
JRKL	0.971743348281678	0.000163688199120698
LEMD1	0.968002492764282	0.000332463516941834
MSL3P1	0.967355033840255	0.00261186519622177
PIM1	0.966112614237915	0.00760784833356498
LDHB	0.964192972001291	0.000328349742483365
ANXA1	0.962634178560046	5.83038803842136e-13
BTG3	0.961689001365651	1.17707947368293e-10
LY6D	0.960368350605795	0.00140452769024601
SOX10	0.959837722967488	0.0312075010279906
GPR12	0.958300697637925	3.39233036881629e-05
E2F3	0.958087637223419	2.18484021865755e-06
TMEM71	0.957645548592275	0.0465323112659717
LOC648149	0.954062914272185	0.0010437376260413
PAK1IP1	0.953987189645399	0.00578545926067699
PPARA	0.951363464955476	0.00933020928487015
ELF5	0.949496071300973	3.0382533275489e-06
GPRIN2	0.949051767552309	3.62866296826194e-05
GCNT2	0.948349182205563	2.36579608854818e-05
CTPS	0.948127606020153	3.63994592729166e-07
FERMT1	0.947782160294551	1.01259779330127e-05
KCNN4	0.946005222830306	0.000185896263392202
TTC7A	0.941083861876001	0.054950811520149
AGTPBP1	0.940497517348809	1.3111616590144e-14
BBOX1	0.934438189151629	4.2798360834537e-11
NFIB	0.932565616246498	0.00373283708608923
CTSL2	0.930035512128117	3.83034723868252e-07
FOXN2	0.927696053580923	1.62551777004076e-05
FBN3	0.927424691852383	8.60378045209331e-06
NOTCH1	0.9271664442963	0.00411303736568892
LPIN1	0.922968170754172	0.00121905848704257
FAM126A	0.91925289139623	5.2920783020168e-06
FLJ36031	0.918619338939479	1.32661969354221e-05
PDK1	0.915639958890578	0.00657937895482681
CSRP2	0.91534812433059	3.1734566463849e-07
ZNF462	0.913600819974034	0.0727162634684467
AMD1	0.913191039515122	1.03736025374963e-13
SLC6A2	0.906912087680357	0.0277956302454762
NFIL3	0.904321229214951	0.00373283708608923
PTX3	0.903721448476196	0.0117455454173601
RANBP1	0.902867864781415	0.012989640586019
MAP2	0.902481908779917	0.00156470135893582
FAM123B	0.9022122588416	5.20924470204503e-06
NCK2	0.901510445906192	0.0031804737311401
RBM38	0.900037111118065	0.0138995672916302
SRPK1	0.899471111482993	0.033690207052706
CBX2	0.898698455827258	1.10374093638706e-08
ABTB2	0.896006726470619	0
MALL	0.895511945902131	0.00153222559007595
CHRM3	0.895183190173358	8.36798129771448e-08
EN1	0.894203737408063	3.2833642493292e-06
TRDMT1	0.894189292399707	0.0505730483256689
MFGE8	0.893977128206253	0.00193243714294817
FOLR1	0.891283879431722	1.55730897934645e-05
FMNL2	0.890387873488895	1.51278336057081e-05
ANKS6	0.890008888999109	4.76523571882009e-13
COTL1	0.88825069946336	2.13527725605255e-07
TTK	0.888003122077362	0.054950811520149
EML4	0.886887269670296	3.23376451022004e-06
OSBPL3	0.886658909722737	0.0054211030721009
CLIC4	0.885027026561696	1.17100583188069e-07
CHI3L1	0.882949494937192	7.37452020643438e-08
LOC283454	0.882587478487955	0.000700645733059231
MAP7D3	0.88253288998218	0.00161735023387767
GPM6B	0.882210930847434	3.34829341399813e-05
CHRNA5	0.880715392840624	8.36798129771448e-08
ATP11C	0.878116512473672	1.05160912839135e-11
RASGEF1B	0.877234541924755	0.013437970773984
KRT6C	0.877188981782659	0.000273036453895585
RAD54L	0.876845469314035	0.0127697021855836
SEL1L3	0.876740485849256	0.0208692784433816
FLJ25917	0.876263578384965	1.23153069558357e-05
GPR161	0.873425666305202	3.48282924741601e-05
EIF2C2	0.872964718147479	2.80929005013804e-06
RIPK4	0.872738366587571	0.0156972258590313
DMD	0.871035309782515	1.2178369326726e-06
CLIP4	0.87093672463203	1.17100583188069e-07
NDC80	0.870765153490878	0.00337998816715283
FAM135A	0.870408654338254	5.46011982912723e-06
STMN1	0.869414455810237	0.0356320287999671
UPP1	0.868790478870038	0.0590679040172072
CX3CL1	0.868182174041369	4.02334109835126e-07
FANCA	0.867486206725047	7.97849398958455e-06
KIAA0020	0.866633233702792	0.000197777307464637
CLCN4	0.865044193000438	1.03683253059395e-07
GTPBP8	0.86494870917437	4.41249146432272e-05
PLD1	0.863490541771834	0.00809920151942445
DUSP22	0.863080345563403	1.94778697431087e-06
RCAN1	0.859431534078743	0.0141375796720057
ATP11A	0.859107264596153	1.00216929380395e-11
SLC7A5	0.858969064699336	0.0277956302454762
KLK5	0.857355732876545	0.000253701843534462
CHST3	0.856348953289393	8.6620342165937e-08
WARS	0.856212366810673	0.0626771321120234
DEK	0.856174648069676	8.45775028780607e-07
C4orf7	0.855502271847581	2.20836430567193e-09
DIAPH3	0.855018295664465	1.04960480928211e-06
PRNP	0.854092183033319	0.0103478915424185
NT5DC2	0.85191511909509	0.00444027647414403
SRSF12	0.848615085649275	0.033690207052706
CPNE8	0.848292145420969	2.36949120759042e-07
FSCN1	0.847188402383254	1.77146194267345e-05
TNFRSF21	0.844933018808316	0.0477271499327832
C9orf30	0.844348945491091	4.47140620442445e-09
CTSC	0.842253773096184	3.76761129130289e-07
CENPN	0.840427899710203	5.62349257500818e-08
NFE2L3	0.840137917379915	0.00369661373617795
LOC643650	0.839800441132301	0.000963968659770706
PFKP	0.838433170731731	0.00688356417614953
LOC100507505	0.837806018261713	0.000596549448639888
LYN	0.837420624658444	0.00140452769024601
CXCL1	0.837140266237526	4.09311728040802e-07
MIA	0.8364894820663	0.0020581986812788
TAF4B	0.836462177058879	0.0381332162669749
IDO1	0.835496819373008	9.55957828746837e-05
ANP32E	0.834630929327345	5.45416215888978e-13
E2F2	0.830241679112174	2.18484021865755e-06
FNDC3B	0.830240224576546	1.53578933566069e-05
PDSS1	0.829822919277221	0.00669884055798565
RASAL1	0.82908722250218	0.0133229606196913
CDT1	0.828053127620626	4.87658935806547e-08
ZNF695	0.827453999883204	0.0784174911909247
TMEM123	0.82527301113124	0.0441386358177196
FAT1	0.82507378126273	8.3436226502142e-06
CDC42EP1	0.825023138027369	3.78162683398334e-08
C1orf130	0.822656054283668	9.00312034169157e-10
KRT16P2	0.822539231304667	0.000266502492635805
MSL3	0.822338146281188	0.0025866406039455
KRT6B	0.822299211311133	0.000273036453895585
CYP27C1	0.822156347558626	5.11778563299964e-07
RASSF4	0.82188340156979	0.0135510815620534
C5orf46	0.820955651919763	2.49370700326451e-09
PADI2	0.820066017764582	0.00573182632952915
OR7E104P	0.819729562976911	0.00526868827633973
EMILIN2	0.819703088689954	3.23376451022004e-06
NAB1	0.818370059534558	0.00300404335949909
TTYH1	0.818213599972748	0.055305752165565
COL9A3	0.817385714029877	1.89167460743714e-07
CHST2	0.817263066222813	8.6620342165937e-08
RBMS1	0.817129093625752	0.0140174297047257
MCM5	0.815077090430957	0.00177892631261813
HYMAI	0.814940606783805	9.18588166307409e-05
C21orf91	0.814631687766884	1.46285784121042e-09
LOC728675	0.812791718798027	0.0011045490459376
UQCRH	0.810950507430237	0.0590679040172072
YEATS2	0.810692735403799	0.0652060968195593
MOBKL2B	0.809972591652493	0.00226204927524056
CDC45	0.809971401894626	3.78162683398334e-08
KIF2C	0.809882452607052	0.000226864775509131
IFFO2	0.809815812724764	9.6775912129381e-05
CMTM7	0.808813850039618	1.35224165484698e-07
PRKY	0.808025177468385	0.0102627039634106
MBNL3	0.808022197325737	0.00172357337702764
C1orf38	0.807691240038881	1.04036095477837e-09
TUBA4A	0.807354014280045	0.0556534834697228
HECA	0.807126404572798	5.49463683484705e-05
ID4	0.806805677591682	9.42513828598529e-05
PABPC4L	0.806796047450192	0.00567798277536721
HPDL	0.806555720437645	7.59503947946465e-05
KLK6	0.806124941841032	0.000253701843534462
CHEK1	0.805407907843785	7.24945993788033e-08
UBE2E3	0.804909676209771	0.0573804647112352
FAM105B	0.804045919761333	4.8914840017789e-06
CSTB	0.803963394949356	3.34008816638476e-07
ANP32BP1	0.803342451661355	5.3417596469016e-13
ST8SIA1	0.80208864353026	0.0344031840999499
PIF1	0.802065810276711	0.00741013731610083
CECR7	0.80130011222445	5.2287972902383e-08
HJURP	0.800207076637528	6.28963082884273e-05
PTPN14	0.799889081089903	0.0115547670940235
C1orf106	0.799487093180043	8.65679808812782e-10
LOC100131262	0.79915562620781	0.000470085790724419
PRKD3	0.798917194723114	0.0102627039634106
FOLR3	0.798524537869172	1.55730897934645e-05
SERPINB5	0.798217960326004	0.021870565498303
SOSTDC1	0.79746094637027	0.0312075010279906
TLE4	0.796982393044727	0.0429896017233348
L3MBTL4	0.796863039749864	0.00029745568562506
PLA2G4A	0.796023410221498	0.00795878891369876
NIPAL1	0.794822512911012	0.00384576694597725
MICAL3	0.794629678650849	0.0020581986812788
NUS1	0.793091441058696	0.00465750496291909
ITM2C	0.7930402677208	0.000155464339922666
KLF5	0.792800474894476	0.00023843155356419
FZD9	0.792164723348682	1.90477566977311e-05
MICALL1	0.791105394462421	0.00207731752006243
HRCT1	0.790897933923683	7.80685847801165e-05
TMSB15A	0.789854833363061	0.0471228685621765
KRTAP21-1	0.786867160157907	0.00028326201431288
RAP2A	0.786721268298293	0.0131035043970541
OR7E24	0.785385999374213	0.00526868827633973
ESYT3	0.784494385665819	4.06358948047467e-06
GABRE	0.783706998175889	2.02148561942464e-05
OGFRL1	0.783702078800386	0.00483751651039981
RDH10	0.78343406118696	0.0143602501647445
FABP5	0.783087293859548	4.67574567754107e-06
GPC2	0.782779132194178	3.29919188711451e-05
CENPA	0.781979811537868	5.3242613496749e-08
KLK7	0.780914699306568	0.000253701843534462
OR7E156P	0.780806099196737	0.00526868827633973
NT5C2	0.780708383407814	0.00444027647414403
FLJ37644	0.780699147394997	1.32661969354221e-05
MPZL2	0.780519039216263	0.0024102654674568
RRP1B	0.779783236931554	0.0179823227384528
TSPAN33	0.779771270013859	0.0535659042921303
MEX3A	0.777410977603328	0.00193243714294817
TCF20	0.776943615845165	0.0396939943596864
LOC375196	0.776219173974476	0.000812694326061081
CHRM2	0.774914827059871	8.22989642098876e-08
KIF1B	0.773845245807334	0.000223912644659499
ADORA2B	0.773443263586206	7.08237924246732e-15
MMS22L	0.773193465539984	0.0022375839816193
PLCH1	0.773158162209991	0.00809920151942445
ARHGEF4	0.773069543962843	2.39592526221477e-12
CDCA2	0.772976445591802	3.85289743494034e-08
TUBB6	0.772634779927415	0.0559893671979737
RIPK2	0.772629351964781	0.0156972258590313
PPARGC1A	0.771764097821587	0.00933020928487015
LOC100506459	0.771702051869097	0.000583065405362935
TEX10	0.771550177840986	0.0407590088396446
LOC439949	0.770999717446638	0.000890245938665303
EDN1	0.770988166867152	2.40105004566816e-06
ART3	0.770708901492624	4.68933987433637e-12
USP1	0.770251652149869	0.0590679040172072
SOX8	0.769893439853501	0.0314146099040874
RSU1	0.769323980650535	0.0182769975173649
PNRC1	0.769130943369007	0.00869325703606797
GBP1	0.768075120527797	2.30035756948702e-05
ZC3H12C	0.767167343255153	0.0663303171301479
IRAK1	0.765398505124323	0.000138292913991804
ZCCHC11	0.764809398382517	0.0667236615970791
ANLN	0.76308260710658	4.87384237362957e-13
CARD6	0.762617873387919	8.40812951197939e-09
ADAM17	0.76247071518363	0
MMP7	0.762159033944859	0.00221393787687349
GART	0.761780098546932	2.16879310804895e-05
FANCB	0.761501744886687	7.97849398958455e-06
MCM10	0.761080195277351	0.00176069227487101
ASS1	0.760816142609167	7.0493027202986e-12
ARNTL2	0.760731813459967	3.74714021761924e-12
KRT5	0.760661167447836	0.000273036453895585
S100B	0.760016198049463	0.0188622169918082
LOXL4	0.759857374767133	0.00119206999489779
OTX1	0.759174146593565	0.00551914143970326
KCNH8	0.758602142569645	0.000179145187571728
PVR	0.758406240257279	0.0118474747145802
CYP7B1	0.757894288369016	5.57518179328748e-07
ODC1	0.757758624810785	0.00483751651039981
OR7E37P	0.757646778291429	0.00526868827633973
TAP2	0.756886013192127	0.0383832706889487
PDE9A	0.756747040354997	0.00651999177556756
SCRG1	0.756439057799274	0.0202259801972857
CDCA8	0.756218560032968	4.00310295682748e-08
FGFBP1	0.756188371313756	1.09383987409061e-05
RPS6KA3	0.755987071116279	0.0175530215403878
HDAC2	0.755696188080169	5.1991953895445e-05
C6orf145	0.755649182719169	2.68481612004478e-09
ICAM1	0.755415560688572	9.30829680921214e-05
GTSE1	0.755242550290417	4.47169635315094e-05
SCHIP1	0.754996444623982	0.0199087390134906
HRASLS	0.754759009842641	7.69877821540992e-05
KRT17	0.753863283779553	0.000266502492635805
RIN3	0.752853418345101	0.015576649832889
LOC731932	0.751709074259774	0.001165796702452
ATP6V1C2	0.750879058368114	1.61683772915231e-11
GMPS	0.748557801358156	2.87084188626495e-05
FLJ46906	0.748551059131788	1.46982592959263e-05
GZMB	0.747697528456345	4.59708653039397e-05
FUT4	0.74719222403094	1.82326215760611e-05
MELK	0.746741303071088	0.00187422255843198
CDC20	0.746283678019237	3.51084196482986e-08
SLC34A2	0.746236271243141	0.026394068268085
PKP1	0.744876975636947	0.00789199434645531
SGOL1	0.744771324624651	0.0227222758969687
NDUFAF4	0.744659667359736	0.00352106843755448
ARL4C	0.743737184982652	2.8452407568597e-12
FRMD3	0.7420114156836	1.72147006790738e-05
RIOK1	0.742011008506254	0.015576649832889
AIF1L	0.741179819933077	1.88275348545306e-14
BMP2	0.740694982320097	7.18990421604003e-11
PDXK	0.739534109143802	0.00669884055798565
LMO4	0.739449257636653	0.000365430151625638
RFWD3	0.739196126123455	0.0148488709859749
TIMM8A	0.738718314177739	0.0424114583925343
FABP7	0.738010484099013	4.67574567754107e-06
KARS	0.73698583429628	0.000167758304357256
LY75	0.736962470070545	0.00140452769024601
SFRP1	0.736770341491329	0.0223808529789131
MAPK4	0.736434273046649	0.00163510848449306
CDC25A	0.736029295200511	3.5771253166676e-08
NMT2	0.735768626618153	0.00403773280912348
ACOT9	0.73538449724955	0
MGC72080	0.735318049453032	0.00203655413315275
KLHL7	0.735132764122499	0.000250593155921633
KRT42P	0.734288589049595	0.000273036453895585
IL34	0.733658909253894	0.000118137042209904
NRTN	0.733400074706088	0.00435595880645378
IQCJ-SCHIP1	0.732424531219255	0.000136538030378865
SOX6	0.731838780908996	0.0312075010279906
NMU	0.731684685459897	0.00403773280912348
DOCK7	0.730485985933862	1.52747432293508e-06
PDE7A	0.729955901105962	0.00651999177556756
CCL13	0.729631210983836	1.73769733609505e-08
ACSL4	0.729597945816715	0
TPX2	0.7295527668508	0.0499778445962933
TTLL4	0.729495924939497	0.055305752165565
NMB	0.728044383649346	0.00399934129311826
BUB1	0.727543374765738	1.28128188786807e-10
ANP32B	0.726632327966704	5.3417596469016e-13
SYT8	0.726277114234517	0.0373488009343378
KLK8	0.726170283070262	0.000253701843534462
UGP2	0.726092536729215	0.0580417430074143
BRI3	0.72572144573092	9.09643538817003e-11
PPM1F	0.724458777150857	0.0094946723091076
GPSM2	0.724363659789685	3.62866296826194e-05
RFC4	0.724187274546366	0.0147279875136807
KCNG1	0.723568402873632	0.000179145187571728
ADAMTS3	0.723474378755103	0
CDKN2A	0.723247499059185	4.61847240143791e-08
PALM2	0.722063980568586	0.00584221705174897
PHF19	0.721900277890795	0.00714296497810008
TGM1	0.72135255240583	0.0415999043596669
TRIM47	0.720978683011565	0.0515559365526166
SLC6A9	0.720521893708683	0.0277956302454762
PLOD1	0.720332350691534	0.00831572521507459
BEND3	0.719672503662897	5.74460560765216e-11
NCRNA00239	0.719604237378423	0.00327947117155633
DEPDC1	0.718849970371159	8.75252797019527e-07
C9orf40	0.718285045705359	4.47140620442445e-09
KIF14	0.71811925093265	0.000221110322235261
WNT10A	0.718109201915629	0.0641360145024483
TNNI2	0.71757115494565	0.0483973606658938
NUP93	0.71747504233802	0.00465750496291909
SLC15A1	0.717355676652149	0.0249072804464833
IL18BP	0.716312544629557	0.000112010343648083
ANKRD36BP1	0.715947510163557	3.60540319303203e-13
STK38	0.715600068864371	0.0353902778691742
STIL	0.715370223312464	0.03513446236311
GGH	0.7146481960752	2.46104900101603e-05
KHDRBS3	0.714305803281103	0.000195454326658655
BACH1	0.714251387628425	3.29823956402366e-11
S100A3	0.714065519766605	0.0187031272109279
MYO1E	0.713708435096167	0.00294440199078442
EGFL6	0.713526274459935	2.64321891772776e-06
PRR11	0.712826625643068	0.0105212327352138
FOXM1	0.712503285843992	1.62551777004076e-05
ARHGEF9	0.712213100873693	2.44072331803066e-12
UNC13D	0.712141377154074	0.0587181130419301
SHC4	0.7121283424362	0.02343354521965
EPHB6	0.711342415450496	3.59684166065439e-06
CEP55	0.711307146731602	5.93913662436964e-08
TAGAP	0.711288738170146	0.0381332162669749
MLXIP	0.71121819292932	0.00214351406692008
SLC36A4	0.710521621688804	0.0267831584604187
SIRPA	0.709502754451958	0.0239651288755834
NASP	0.709175335434178	0.00309188431016458
CIB2	0.708269451965595	9.15473179381544e-08
PRTFDC1	0.708064323937703	0.0107899601909634
TUBB	0.707242295971219	0.0556534834697228
ARHGAP30	0.707158841562977	1.91384463863906e-12
TXNDC5	0.707100747945292	0.0566975959809352
TMEM194B	0.706680826642453	0.0453306395586703
PTTG2	0.706545192696074	0.0117455454173601
CYB5R2	0.706269881501168	4.78123388524077e-07
SSRP1	0.706153536135306	0.033913581708182
CLSPN	0.705905816032669	1.25718887513483e-07
LOC286109	0.704994242952298	0.00075840441963671
BYSL	0.704916367637394	1.30754827627692e-10
RHBDL2	0.704273530277752	0.0152029534854059
IMPA2	0.704120997717151	0.000122853442631898
GSTA5	0.70410222430143	4.1156129401762e-05
TLX3	0.703993469904384	0.0432864732298242
FLJ41200	0.70303351199878	1.38575875117605e-05
CDH19	0.702786538706414	4.14940339333614e-08
SMCHD1	0.702569469952969	0.0290730822581091
ST3GAL6	0.702421427269694	0.0341621783249381
GFOD1	0.702392118632597	2.4287103694255e-05
FAM150B	0.70197408106344	5.53951260296946e-06
NCK1	0.70155454157278	0.0031804737311401
TIGD2	0.70136449572177	0.0424114583925343
CCHCR1	0.700874292191364	1.70581566527157e-08
ARL9	0.700648573610231	3.03451238191444e-12
CORO1C	0.699159470579591	2.09983071327559e-07
PML	0.698081688315824	0.00846165983591401
KIFC1	0.697980758887248	0.000229735432837824
RNF182	0.69781188544916	0.0162163940862212
LOC645195	0.697619839250181	0.00098559761613297
C8orf60	0.696971843490085	3.59674636223753e-09
GPX7	0.696883648482541	3.67932916004753e-05
FAM89A	0.696606585550546	7.74041842262246e-06
SCPEP1	0.696166178498049	0.0202259801972857
MSLN	0.695532360491916	0.00261186519622177
FYN	0.69551624073134	1.87736770563003e-05
LCN2	0.6941670203256	0.000324390046860374
MCM7	0.693348660615304	0.00177892631261813
DAPK1	0.693151192348647	6.06388052403211e-07
BK250D10.8	0.693034013475135	6.7578566157438e-11
CCL20	0.69301214654437	1.77105188878012e-08
CTTNBP2NL	0.69254067745826	3.89135484491977e-07
KIAA1949	0.692195963928913	0.000218378494050641
LOC100130876	0.690968915612536	0.000453938545552431
ANKDD1A	0.690312848832037	1.84055909099752e-13
RYR1	0.690173833765093	0.0185541652682337
TMEM65	0.690044336488893	0.0465323112659717
LRP12	0.689196698397483	0.00124555776756797
C15orf42	0.689084496027935	4.28449410533126e-10
TFCP2L1	0.687851548960892	0.0413227699338122
RRAGD	0.687670067784	0.0178417208153538
LYPD1	0.687611881862454	0.00142091943040642
MCM3	0.687365150629994	0.00176069227487101
BAK1	0.686607474466929	3.75329410804201e-11
SLC25A27	0.686155880921011	0.0258275416125164
PLEKHM3	0.686001123137478	0.00824359186297235
FAM20A	0.685575300136567	6.45406441326647e-06
NDRG1	0.685530294920498	0.00341593001742919
CCL18	0.685207801924458	1.73769733609505e-08
DENND3	0.684848485317978	8.60392017963676e-07
DPH2	0.684792921219896	1.60488982944657e-06
CXCL10	0.684792745279659	4.09311728040802e-07
CDK2AP1	0.684496422947585	4.45998798257155e-08
KRT14	0.684359119705979	0.000263069658049165
PLAGL1	0.684139475101739	0.0080296052889577
C17orf51	0.683955759402036	5.18865743091209e-10
SLC16A10	0.683858483825575	0.0249072804464833
NHSL1	0.683061540960763	0.00380809569461992
IL32	0.682424947773964	0.000118137042209904
LOC400756	0.682243125331139	0.000860742242934604
PTDSS1	0.681791029202779	0.011269532610228
CD38	0.6814288950326	2.84959122244662e-08
PTTG1	0.681325091800817	0.0117455454173601
TCAM1P	0.68063859327988	0.0394371474793966
PRKCQ	0.680502784732729	0.0102627039634106
SLPI	0.680323445483759	0.028641134830318
SBSN	0.679623515543136	0.0196013532190994
TNFSF14	0.679604173633639	0.0477271499327832
ADCY7	0.679256998484302	0
JOSD1	0.679143880648347	0.000163688199120698
ULBP1	0.67894654432119	0.0583931457236327
AIM2	0.678696377812707	1.88275348545306e-14
MURC	0.67852663540972	0.00280155768886126
SYK	0.678515041173358	0.0368448093425759
MMP1	0.678163020989057	0.00216647536213146
MBP	0.677681975220083	0.00172357337702764
FMO2	0.677326279873011	1.51278336057081e-05
LAD1	0.676045220848011	0.00029745568562506
PTGS2	0.675830633306774	0.0114586025102741
CDKAL1	0.675761173013919	4.53751154059959e-08
FLJ32255	0.675718286658855	1.28875393283777e-05
A2ML1	0.675582540334637	0
FBXO32	0.675358555848852	9.27140125971211e-06
TLR9	0.675299092550043	0.0432864732298242
KBTBD12	0.675266346885403	0.000170009948743095
CA9	0.675158142346054	5.47156878262429e-09
DLGAP5	0.674641051799994	1.1772679960225e-06
LOC158376	0.674392414928094	0.000661749943587391
TANK	0.674298855120552	0.0383832706889487
ITPRIPL1	0.673891618109011	0.000155464339922666
SF3A3	0.673233843667865	0.0222012775665463
GSTA2	0.67301804250488	4.057555504613e-05
SLC10A3	0.67284281555756	0.0245249587512553
FLNA	0.672641420804572	1.46982592959263e-05
MKI67	0.672543202181756	0.00209935690984426
APBA2	0.672116532877961	8.42830317489859e-13
SEMA7A	0.671926577482163	0.0213680382240536
CELF4	0.671639776820424	5.2287972902383e-08
GNRH1	0.671534447309887	3.03485613333443e-05
MAL	0.671361016225769	0.00151528559538046
TBPL1	0.671222863453614	0.0394371474793966
ETS1	0.670474778321333	4.1288322965631e-06
RND3	0.670462544969889	0.0158217414903795
BCL2A1	0.670414581635363	5.06000918005315e-11
CDCA5	0.670397723094078	3.92730155753806e-08
THOC4	0.66981144455763	0.0418607663760548
C1GALT1	0.669769909252159	7.31849958092713e-10
RBL1	0.66968368652488	0.0137909487221874
ORC1	0.669061520656689	0.00537298316766659
MLKL	0.668940285202398	0.00214351406692008
S1PR2	0.668198002524202	0.0190022551026354
GAL	0.667945734357323	2.04950736397583e-05
LOC286052	0.667851968052824	0.000749540987173998
GINS3	0.667678440823616	2.56509311534968e-05
MIR17HG	0.667463497706483	0.00209935690984426
CREB5	0.667423926354704	2.63060582555898e-07
POP1	0.667389568239509	0.00908476170461571
LYPD5	0.6671071998463	0.00142091943040642
GTPBP4	0.666744689760041	4.41249146432272e-05
BATF3	0.666640149559821	3.91281711590297e-11
JAK3	0.666340774683842	0.00016163072235831
ROR1	0.666242123409785	0.0167369543304679
C10orf54	0.666180226521345	1.59054348237382e-10
PPP1R14B	0.665950893909598	0.00957733797048014
C6orf115	0.66585699453795	2.63896633002055e-09
CLCN5	0.665766131549383	1.03683253059395e-07
CEP57	0.665682431442364	5.93913662436964e-08
SPNS2	0.665307295497881	0.0327998956902354
C8orf47	0.66450571249787	3.45834982113481e-09
BCL11B	0.663756598640761	5.06000918005315e-11
MB21D1	0.663745808529286	0.00172357337702764
VLDLR	0.663732203425711	0.061209336367227
C10orf125	0.663266614323343	1.42191706292872e-10
SPIB	0.662204219443655	0.0325709276018924
TNFAIP3	0.661946770958021	0.0474340835634249
C3orf58	0.659840682495061	1.92050478209063e-09
C16orf87	0.659656236356707	4.79914432205624e-10
PDIA6	0.659458731910223	0.00657937895482681
APOBEC3B	0.658561947692456	1.04970978057998e-12
SLC27A6	0.657895552729915	0.0260192483859937
GPT2	0.657619158592429	3.62866296826194e-05
POLR1E	0.657522748838077	0.00892460905100264
MAMLD1	0.657449082985817	0.00153222559007595
TNFRSF8	0.656926695833572	0.0477271499327832
CD82	0.656694602213973	3.31910524764596e-08
RGS20	0.656450341615423	0.0150780944754694
ADM	0.656397533196327	7.08237924246732e-15
CHRM1	0.656166166458971	8.22989642098876e-08
PREP	0.656154843811597	0.0100877379934442
TM4SF1	0.655777365026948	0.043562964913926
KRT23	0.655646904369483	0.000269796102095731
PABPC1	0.655112940912921	0.00567798277536721
POU4F1	0.654085618461534	0.00916528442781076
ARL5B	0.654030436311597	2.8452407568597e-12
HSPC159	0.653369359108944	8.69639004946056e-05
SCEL	0.653231650064547	0.0197516989129756
ATP1B3	0.653012148739979	1.1473880380571e-11
CCNB2	0.65247398291744	1.90989736692419e-08
FLJ36848	0.652216168249817	1.32661969354221e-05
ZBED2	0.652000087540574	0.0659488967025321
MCM6	0.651974348969585	0.00177892631261813
STARD4	0.651455451197222	0.0348832054779189
TYMS	0.65084502629138	0.0566975959809352
ASPM	0.650822222701512	7.0493027202986e-12
B3GNT3	0.650581997601624	2.80513660959041e-11
LRRC8C	0.650527277301247	0.00134571966787434
GJB3	0.650445495968184	2.56509311534968e-05
PRSS12	0.650316304380813	0.0107004774490803
BPI	0.650193062568382	7.98278754649924e-11
C16orf80	0.649925835261677	4.70370009988479e-10
KLHL34	0.649878495436097	0.000250593155921633
IL2RA	0.649791339570541	0.000116495754540402
CDCA3	0.64932744365863	3.85289743494034e-08
ENO1	0.648558029661448	3.33370228530655e-06
COL22A1	0.648420031913661	1.76605853757348e-07
BICD2	0.648352693397835	6.21788935436392e-11
LOC440700	0.648017967418499	0.000900898564466477
FAM26F	0.647978895565664	6.54908443722692e-06
LARP6	0.647857994326014	0.000312880881410459
KIAA1609	0.647693508277933	0.000212863035763961
CHAF1B	0.647641843516737	7.00258054061885e-08
MFI2	0.647096782079733	0.00195255258744172
VPS54	0.646834127735393	0.0619521587135886
TCOF1	0.646832742879225	0.0399624186453218
DSC3	0.646283733870355	1.74187924898127e-06
TCF19	0.64617506270781	0.0396939943596864
BID	0.645941534524018	6.21788935436392e-11
PRG2	0.645657634346423	0.0100877379934442
CIRH1A	0.645156247397827	9.49558056792268e-08
TET1	0.645055975409027	0.0407590088396446
BOP1	0.64456370788553	7.81442575350727e-11
C3orf55	0.644361047162042	1.88286772689921e-09
SKP2	0.644282842714955	0.0243333736640195
TRA2B	0.643893963692077	0.0502912623679297
PGBD5	0.64302935218494	0.00701181324094521
LOC100509870	0.642495392793951	0.000617650622196949
HENMT1	0.64223853945966	5.49463683484705e-05
TMSB15B	0.642213278547916	0.0471228685621765
UCK2	0.641469320036892	0.0580417430074143
FXYD6	0.641401319043936	1.87736770563003e-05
LOC729683	0.641368486732402	0.00114118973101736
DYSF	0.641363010801373	2.15142764452854e-06
SLAMF8	0.641089774247352	0.0245249587512553
C2orf88	0.641057288709913	1.80976314838539e-09
APP	0.640987464002462	1.22257688061592e-12
NCRNA00087	0.640846469122856	0.00321489722886797
DEFB1	0.640546205357762	8.32480533079643e-07
TRIP13	0.639999719520632	0.0522122647978756
DLX6	0.639907866671107	1.19663792688382e-06
SAA4	0.639854447059619	0.0190022551026354
DZIP1	0.639260941546771	2.18484021865755e-06
SHCBP1	0.638761538831417	0.02343354521965
MTMR2	0.638356268816991	0.00274662157464066
BLM	0.638305184174813	6.7578566157438e-11
MRPS5	0.637974840015457	0.00256130980444714
KRT81	0.637809910390715	0.000276359653763336
PRIM2	0.637681593226516	0.0100877379934442
COL27A1	0.637520621728013	1.79667532709316e-07
PLS3	0.637325981292167	0.00838293552777496
ARAP2	0.636892724736567	1.39980709457445e-12
SYNM	0.636588734680108	0.0370784476340683
CNTNAP3	0.636011924686173	1.58716627928813e-07
CCDC129	0.635661858874224	1.18735971678375e-08
SH2D2A	0.635411764723538	0.0228946135086868
KRT9	0.635360313660709	0.000276359653763336
H2BFM	0.6350712298117	4.72581740258796e-05
CENPO	0.635016606890534	5.62349257500818e-08
FAM60A	0.634505953187103	7.07185371624354e-06
AURKB	0.634433559861162	2.20121580719864e-11
WWTR1	0.634106785253215	0.0644795371536636
SAA1	0.633557045742332	0.0190022551026354
RHEBL1	0.63341062804362	0.0153363494591063
OBFC2A	0.633264473281661	0.00474478968836029
CCNA2	0.633047046843002	1.90989736692419e-08
TBC1D1	0.632586570282378	0.0389107035344797
TLR1	0.632161152155504	0.0432864732298242
C1QL4	0.631804393816172	7.80530602126293e-10
SLAIN1	0.630969665262067	0.0245249587512553
TNFRSF9	0.630591001934324	0.0477271499327832
GSDMC	0.63038594925444	4.00193589932681e-05
VSNL1	0.630228238116254	0.0623358862529793
KRT6A	0.630182958618517	0.000273036453895585
DAPP1	0.63005439477132	6.06388052403211e-07
BOC	0.629346471919489	7.81442575350727e-11
FAM107A	0.628651277248004	4.8914840017789e-06
LRIG3	0.628585081400189	0.00123172301586919
IQGAP3	0.628258148960465	0.000138292913991804
GBP5	0.627664913033788	2.33259677853808e-05
SAA2	0.627377832958333	0.0190022551026354
SLCO4A1	0.626938152317226	0.0282144884055497
BAG2	0.626928967143305	3.36200072049941e-11
MT1X	0.626400054546902	0.00266571092531896
CPNE2	0.626045277827112	2.36949120759042e-07
LRRK1	0.625717371027027	0.00134571966787434
FCRL5	0.625537403505622	9.82659303663131e-06
ANXA3	0.625024214546753	5.94962779877815e-13
IL20RB	0.624844511758168	0.00011338213432103
TRMT11	0.624284849122672	0.0522122647978756
OR8B8	0.624265919015446	0.00531968111195769
MYBL2	0.623648887997309	0.00283083149594222
NMI	0.623029702252236	0.00403773280912348
ACTR3	0.622926640486975	0
TIFAB	0.622802565407782	0.0424114583925343
EZH2	0.622572067526892	4.53342395454395e-06
RHCG	0.622398421547019	0.0152029534854059
SLC45A4	0.622003003292177	0.0272018387680985
CCDC90A	0.621873702679558	1.60950356164101e-08
KLF13	0.62178918106992	0.000235378655814679
JPH2	0.621743009597661	0.000163688199120698
CCNB1IP1	0.621425375486714	1.90989736692419e-08
CRABP1	0.621109366003062	2.49580050175405e-07
ADA	0.621099307828567	0
ANGPT1	0.621053306363241	1.52779542322036e-13
BMP6	0.620968524688179	7.18990421604003e-11
CD274	0.62026418039911	2.58862920235446e-08
RASSF2	0.620088015198125	0.0135510815620534
ZNF643	0.619889477570009	0.0766295822324291
SMO	0.618758018809015	0.0292844311804564
NPM2	0.61861939189514	0.00419312677010044
RELT	0.618198411586806	0.0144858321664901
ANXA8L2	0.618147002337651	6.06761822464821e-13
ECE2	0.617784221901776	2.29348733732861e-06
CNTNAP3B	0.617739413566882	1.58716627928813e-07
ANKRD11	0.617561010096959	2.49553645949202e-13
SACS	0.617441940536819	0.0190022551026354
CXCL16	0.617183829927175	4.1655268775882e-07
CCKBR	0.616620340868481	1.70581566527157e-08
OXGR1	0.616062647851497	0.00557292891852101
GDI2	0.615749808323372	2.3973175564937e-05
HMGA1	0.615736416965384	6.54049587162583e-05
CD79B	0.615703357725833	3.31910524764596e-08
IL22RA2	0.615469517018428	0.000115024585894097
PDE1C	0.615432218801017	0.00651999177556756
GMNN	0.614784035606354	2.87084188626495e-05
TLR2	0.614655772301226	0.0432864732298242
SMC4	0.614464746773544	0.0290730822581091
CD58	0.614269200221177	3.07782401655037e-08
LOC283710	0.614197927229175	0.000708972554198814
CXCL11	0.613836715202816	4.09311728040802e-07
NFKBIE	0.613500055821076	0.00373283708608923
ABCA13	0.613431821031198	0
MGAT3	0.611991835005757	0.00197285925905375
MDN1	0.611981718419263	0.00181737671012361
ZNF286A	0.611883827728057	0.0710726723195483
IVNS1ABP	0.611776616801163	0.000157560567238002
AKIRIN2-AS1	0.611432882984501	3.44660410040592e-14
CLIP2	0.611084310240249	1.17100583188069e-07
CAPN6	0.611070982377145	7.79167420597245e-09
LOC100128278	0.611006222121875	0.000378740307844117
ZNF454	0.610812636180159	0.0727162634684467
MCM4	0.610728298046408	0.00177892631261813
C16orf61	0.610597416900455	4.61733259930156e-10
PSIP1	0.609326200476928	0.0108846576947773
NDRG2	0.609213952095055	0.00341593001742919
IL4I1	0.608600940568596	0.000119689831614269
GPR19	0.608349268070357	3.48282924741601e-05
MYO9B	0.608332073471856	0.00294440199078442
DIAPH2	0.608177352585692	1.04960480928211e-06
SLC25A37	0.607914482824321	0.0258275416125164
SOCS1	0.607896149412298	0.0307635098394718
CCL2	0.607727702817884	1.77105188878012e-08
DNAJB11	0.607600512828465	1.32155112220212e-06
PTCH1	0.607537394602301	0.011269532610228
PIWIL4	0.607320492511403	0.00774792029823609
HR	0.606747855073996	7.69877821540992e-05
C9orf170	0.606740904360677	4.31003672892374e-09
FPR2	0.60662286064158	1.69737646143157e-05
CCDC107	0.606094588757303	1.1221543052148e-08
MAPRE2	0.605664801190967	0.00165304490331259
C13orf18	0.605603451491642	2.8691395986195e-10
NUP153	0.605506112627683	0.00461222146759267
SMOC1	0.605491014936068	0.0292844311804564
CMPK1	0.605228916791553	1.35224165484698e-07
VARS	0.605186572432765	0.0604875600207469
NCS1	0.605149009237499	0.00334480098114364
GPR126	0.605132417779323	3.39233036881629e-05
PTPN2	0.605000012342901	0.0115547670940235
NAA50	0.604856898956575	0.00300404335949909
KIFC3	0.604835216117588	0.00023264016781246
PIK3CD	0.604292617007571	0.00754115480899856
SVOPL	0.604190157766283	0.0368448093425759
GSG2	0.603984446229271	4.00193589932681e-05
GLS	0.603866804297726	2.7525375429574e-05
LOC400927	0.603674278684554	0.000860742242934604
TNFRSF13C	0.603554602190749	0.0474340835634249
ZNF644	0.603429948959505	0.0766295822324291
AQP5	0.603106223558458	1.27916746782788e-12
EPHB3	0.60296896039002	3.59684166065439e-06
PTK7	0.602915065727999	0.0114586025102741
ARHGAP22	0.602735706397659	1.78687021192237e-12
SRC	0.602686590875042	0.0332264679545607
FOXL1	0.602221887272074	1.62551777004076e-05
FAM83D	0.602031887319436	7.50158172180767e-06
CD97	0.601905349146786	3.44251812639866e-08
SUV39H2	0.601852747143194	0.0365996376618937
NCRNA00241	0.601700814643201	0.00327947117155633
IFI16	0.601449139515292	9.6775912129381e-05
SH3KBP1	0.601336571097728	0.0232600053806865
SLAMF1	0.60121474616943	0.0245249587512553
PTMA	0.601086563558795	0.0114586025102741
SELRC1	0.600811631296095	0.0210397691140805
GPR64	0.59980162411635	3.53006308959591e-05
QKI	0.599646714699928	0.012046165209823
TMEM38A	0.59963325167857	0.045913083842673
KRT86	0.599240527027815	0.000276359653763336
LOC100124692	0.599229576127712	0.000370036200448961
PPP2R2B	0.59915878832741	0.00975080129855685
BIRC5	0.598366278977321	6.63517152323488e-11
LSM2	0.598169433628993	0.00136072539906657
HIRA	0.598116250243279	5.88754935602327e-05
UBXN2A	0.597415959338694	0.0576965524614701
HSPB2	0.597389636899985	8.58323658052074e-05
TMEM74	0.596944319850272	0.0465323112659717
EHD1	0.596933886994764	2.72463376354801e-06
SLC35F2	0.596878046278112	0.0266014485143754
SMOX	0.59673675903659	0.0292844311804564
IGF2BP2	0.596611630518381	0.00010348608532824
ZC3H18	0.596583649444566	0.0667236615970791
NCAPD2	0.596557927475534	0.00312038292323604
LOC96610	0.596139157745415	0.00117861626100725
XK	0.596019173378942	0.0648395439908126
STAG3	0.595790634120291	0.0346516452195394
HIC2	0.595165732769548	5.80712567961592e-05
ARL13A	0.595087438687624	2.67529749651219e-12
ZHX1-C8ORF76	0.594515573916703	0.068251362830894
CDC7	0.594492911151389	3.85289743494034e-08
HAUS7	0.594469980045592	4.92286683402381e-05
SKA3	0.594250158987415	0.0243333736640195
GPRC5B	0.594114441419307	3.57941440959994e-05
RNF220	0.593837555543257	0.0163476442128285
DCBLD2	0.59353862821337	6.70895328128879e-07
ITGB8	0.593448938324684	0.000149412439145083
TCP11L1	0.593333963708122	0.0402219824592219
MYO10	0.593161970720293	0.00291700686372849
FLJ45831	0.59303371416254	1.44810672880427e-05
NUDT1	0.592971893714362	0.00452659116625401
STAC2	0.592945848774644	0.0346516452195394
LIMK2	0.592913241396223	0.000357303114479188
KIRREL3	0.592904547551644	0.00023264016781246
LMNB2	0.592668405891818	0.000365430151625638
FANCC	0.592331078901851	8.09913761336199e-06
PAPSS1	0.59226049736928	0.00589541582328707
MIR155HG	0.591691048659352	0.00207731752006243
CYP39A1	0.591407895034881	5.19876827297176e-07
TAP1	0.591144143112258	0.0383832706889487
MAFG	0.590842319464051	0.00148416182638419
IRF4	0.590554003014656	0.000140119865555103
ARHGAP31	0.590394476733907	1.91384463863906e-12
PTTG3P	0.590372317346212	0.0117455454173601
SMC1B	0.589485684354316	0.0288472864432183
PRRG1	0.589327752925051	0.0106105253668269
CCDC102A	0.589174968446775	1.1221543052148e-08
ZSWIM4	0.589021951415835	0.0838368075067512
APOL6	0.588318721681387	1.20196464463977e-12
PLEKHF1	0.588137669612757	0.00824359186297235
OCA2	0.587767879882771	0.00474478968836029
FAM57A	0.587576690578826	7.07185371624354e-06
IFRD1	0.587374808039556	9.93457289050586e-05
CNGA1	0.587151658805063	1.40151250124507e-07
ORC6	0.586953796003992	0.0054211030721009
POU2AF1	0.586772038344191	0.00916528442781076
TBC1D4	0.586692924836293	0.0391749012595697
ADCY3	0.586548699408942	0
HIST1H4C	0.586534278659076	6.1291428225574e-05
C15orf52	0.586393016859434	4.37138678947903e-10
MTAP	0.585871987598428	0.00266571092531896
TNFSF13B	0.585845988208318	0.0477271499327832
TOX	0.58578581700614	0.0490143169711694
E2F1	0.585527706126712	2.18484021865755e-06
EXO1	0.584932190993	4.26005177283919e-06
VNN1	0.584799327572572	0.061209336367227
LOC645158	0.584735825183282	0.00098559761613297
SH3GL3	0.584676114792735	0.0230767034438121
FAM20C	0.584545437703799	6.54908443722692e-06
VPREB3	0.584527629779684	0.061209336367227
SRD5A1	0.584325146704255	0.0332264679545607
CCDC18	0.58369317412849	1.303285812462e-08
MND1	0.5828987355295	0.0022375839816193
POLR3G	0.582816177209416	0.00900874598835194
LOC100132941	0.582653136051689	0.000517222912001656
SMC6	0.582556325033128	0.0290730822581091
SAMD4A	0.582548738742857	0.0191542535582872
MYLK4	0.58242587830834	0.00291700686372849
FAM3D	0.58228435200289	6.75011861485623e-06
MCOLN2	0.581841613158449	0.00177892631261813
COL4A3	0.581754119956194	1.79667532709316e-07
RARB	0.58168801187393	0.0132114930433074
CCDC14	0.581568524228406	1.2337424474344e-08
SNTB1	0.581531033251928	0.0305626599250504
CARD9	0.581450578994096	8.40812951197939e-09
POLD1	0.581433801447989	0.00876788437304143
SPEG	0.580557749483616	0.0320968809680892
YES1	0.58012049064147	0.0652060968195593
PAK3	0.579769346270951	0.00578545926067699
PROX1	0.579526218147145	0.010432595673975
SF3B3	0.579328029474576	0.0223808529789131
AKR1B1	0.579172325723019	3.90651487962675e-14
IL1RAP	0.578861653092945	0.00011338213432103
APCDD1L	0.57866019982844	9.19949046121843e-13
POLR2F	0.578518193197697	0.00892460905100264
INCENP	0.578270504614859	0.000124487528541804
PITPNM3	0.578184944160233	0.00767421550757607
KRTAP6-3	0.578155200103304	0.000290229274026169
CHAC2	0.578098485642978	7.00258054061885e-08
FAM54A	0.577552441799714	6.96419386251886e-06
MUC16	0.57686796126728	0.00277361396464131
GALNT12	0.576606253917752	2.07743520835296e-05
TMSB10	0.576559682300949	0.0471228685621765
FZD7	0.576514592814164	1.90477566977311e-05
SKA1	0.576429502465708	0.0241475410598745
EHBP1	0.576151009673719	2.72463376354801e-06
ZIC1	0.576053582189559	0.068251362830894
SH3BP2	0.575835398697714	0.0230767034438121
LY6K	0.574296295012356	0.00140452769024601
CYBA	0.574206311504343	4.78123388524077e-07
C13orf34	0.573674415940607	2.99214615420719e-10
HLA-F	0.573673528301799	6.45540811256041e-05
PTGFR	0.57347064241015	0.0114586025102741
ST6GAL1	0.573466221384246	0.0341621783249381
CCL8	0.572947191134517	1.90989736692419e-08
NXN	0.57287930738612	0.0047009655750255
KATNA1	0.572764417227481	0.000167758304357256
TRPM6	0.572715110230575	0.0522122647978756
COL11A2	0.572624503212226	1.73527643416108e-07
NEURL3	0.572611396384539	0.00366026000711522
CTLA4	0.572593083285524	3.57769852330457e-07
C5orf27	0.572591055761532	2.34900411471047e-09
DYNC1I1	0.572508825561474	2.08300932241812e-06
PHF5A	0.572101415777668	0.0072129634473259
SLC1A3	0.571950268962229	0.0252711267379793
DSG3	0.571727741887137	1.8297476883614e-06
UBE2C	0.571493072247042	0.0570428280616449
CD19	0.571184412702995	2.44742137675115e-08
COX4NB	0.570974039633535	2.17377924327522e-07
EGFR	0.570355332650397	2.6870906252179e-06
CCDC23	0.570311125461995	1.32709080394081e-08
C6orf192	0.570303264549998	2.79266258331203e-09
PNP	0.57006828517162	0.00861264373717682
C2orf82	0.569830897236881	1.77773779175626e-09
HMSD	0.569825720131081	6.71782263397461e-05
CD59	0.569764833377248	3.07782401655037e-08
LBH	0.569715353357354	0.000316708784259721
CENPF	0.569674680163872	5.4262500784136e-08
CCDC88A	0.569651356916968	1.60950356164101e-08
CD6	0.56946004185319	3.1346280300724e-08
ASXL1	0.569404580896576	7.56870261711675e-12
DSCC1	0.569356682705515	1.77123782731236e-06
TRAF3IP3	0.569055762351982	0.0502912623679297
LRRC8B	0.568650289939709	0.00134571966787434
CP	0.568643679572518	2.25026483931765e-07
CD83	0.56852144610852	3.31910524764596e-08
VMA21	0.568438538823666	0.061209336367227
CCL7	0.567809520174384	1.87772347741996e-08
YARS	0.567596148238535	0.0652060968195593
RTN4R	0.567296125619696	0.0184151384203302
FAM72A	0.567242420251095	7.4007496950311e-06
STRA8	0.567226253613478	0.0356320287999671
TIGIT	0.567200118287331	0.0424114583925343
MLIP	0.567186414955224	0.00214351406692008
IFNG	0.567082651141736	9.93457289050586e-05
P2RY6	0.5669780259693	0.00562458955861013
INGX	0.566938818659948	0.000124487528541804
GMDS	0.566766489049898	2.83087710999384e-05
ADAMTS9	0.56654811550039	0
NLRC5	0.566261480595007	0.00396175813629525
MCCC1	0.566070209114078	0.00174239486849492
CAGE1	0.565378498180406	6.26883245548536e-09
C2orf89	0.565308732349379	1.80976314838539e-09
BACH2	0.565297895931085	3.36200072049941e-11
TUBA8	0.565044961964573	0.0556534834697228
CENPI	0.564970883579548	5.5252321758765e-08
RAI14	0.564950782293477	0.0128805831871197
NKRF	0.564406284233767	0.00392164097088566
CCDC99	0.564375142536764	1.67366534151781e-08
NCF2	0.564186942081496	0.00315225863699653
CR2	0.564084447890987	2.49580050175405e-07
OSR1	0.564074264213451	0.00546644834388224
ULBP2	0.563295933243218	0.0583931457236327
ADPRH	0.563039396399378	7.08237924246732e-15
LOC157381	0.562642022560886	0.000661749943587391
ZNF286B	0.562516577837994	0.0710726723195483
NDEL1	0.5624857405395	0.00337998816715283
SEPHS1	0.562441685631999	0.0213680382240536
CA13	0.562127535768223	5.36919458673116e-09
PI3	0.562007103563384	0.00741013731610083
PDAP1	0.561620420001835	0.0064640022982875
GLT25D1	0.5613260791289	2.7525375429574e-05
EPB41L2	0.560625153515224	3.48925251643099e-06
PPARD	0.560368973459482	0.00933020928487015
SLC16A7	0.560349754702949	0.0250956377803035
ALDH1A3	0.559728696415081	5.3439770647708e-14
PRICKLE1	0.559668361055512	0.0100877379934442
BMS1	0.559234810124617	7.51776902563402e-11
ACAP1	0.559213948895157	0
TCF7	0.559110075471123	0.0399624186453218
XCL1	0.558947281366785	0.0648395439908126
ADAM19	0.558929268930135	0
CBS	0.558740799460706	1.08506367079786e-08
KIF20A	0.558497437553641	0.000223912644659499
SYNE2	0.557981903920454	0.0370784476340683
TIAM2	0.557875514453075	0.0421371839771428
RCAN3	0.557795989111695	0.0142485397240466
PTPLA	0.557625245582293	0.0114586025102741
C6orf15	0.557482532827697	2.68481612004478e-09
CDC5L	0.557216545984995	3.78162683398334e-08
HPS5	0.557067668165909	7.59503947946465e-05
DTD1	0.556920459526692	1.85886556117289e-06
LOC401847	0.556303720169348	0.00088060893284177
ETV7	0.556210638150891	4.19168338351245e-06
FAM58BP	0.555734175923454	7.07185371624354e-06
DPYSL2	0.555101473677517	1.7140209472315e-06
TMEM170A	0.555019398706178	0.0447277662983288
FUT3	0.554940258565457	1.82326215760611e-05
IL18RAP	0.554846037235547	0.000112010343648083
USP6NL	0.554727376878396	0.0597864046748194
ACTR3B	0.554601315450296	0
SIRPG	0.55455655637648	0.0241475410598745
PIM2	0.554216684778402	0.00760784833356498
NRM	0.554152166334617	0.00435595880645378
PERP	0.554002046224761	0.00675966854419265
TLR6	0.553909549703273	0.0432864732298242
LCK	0.553777060355304	0.000320475115902216
ITPRIP	0.553489950718103	0.000155464339922666
PLA2G7	0.553303875317874	0.00795878891369876
CCDC88B	0.553234704829855	1.60950356164101e-08
CSDA	0.553105374101375	2.90576888724307e-07
TSPO	0.552998107523091	0.0535659042921303
PRDX4	0.552931386482328	0.0100877379934442
RPS6KA4	0.552928626256972	0.0175530215403878
CALB2	0.55273687334351	6.39883269557849e-09
TTC22	0.552585108070881	0.0542417999431435
LY6G5B	0.552400013051156	0.00140452769024601
VWDE	0.552381741570476	0.0623358862529793
TYRO3	0.552103439155041	0.0566975959809352
AKAP2	0.551956596501682	2.40752550358275e-14
PDZK1IP1	0.5519453404397	0.00669884055798565
FXYD5	0.551624406909818	1.84906989894386e-05
PRPS2	0.551577097979644	0.0105212327352138
FLJ45482	0.550913617708355	1.42635825471366e-05
CCR1	0.550822422840844	2.18725673772561e-08
KDM1B	0.550712192724059	0.000190518768486244
APBA1	0.550579291673697	8.24102924661481e-13
GFI1	0.550539805657668	2.4287103694255e-05
CHAC1	0.550017532808303	6.88078004459387e-08
PLEKHO1	0.550001360105447	0.00824359186297235
MGC2889	0.549993080749711	0.00201485098395841
LRRC8D	0.549901761498835	0.00134571966787434
PDHA1	0.549813146857364	0.00657937895482681
ME2	0.549802963356987	0.00181737671012361
MRC1	0.549643001035483	0.00243486283957153
CXCL3	0.549617113937336	4.23769255623836e-07
GLYATL2	0.549545032051407	2.83087710999384e-05
RCN1	0.549498345444152	0.0142485397240466
SERBP1	0.549496523084424	0.0217108779688852
NUP88	0.549459432132547	0.00465750496291909
AGPAT4	0.549332423065723	1.3111616590144e-14
FAF1	0.549267703011784	4.74661402484415e-06
ADD2	0.549189995207274	0
GFRA3	0.548825134287635	2.46104900101603e-05
NCRNA00294	0.548764037011638	0.00331280968335241
PITPNB	0.548593589521664	0.00767421550757607
MTCH1	0.548230055518228	0.00266571092531896
TNFAIP8	0.548093761879787	0.0474340835634249
GRK6	0.547999838468667	3.89125052327631e-05
KLRD1	0.547949185507659	0.000256716790959444
BIN1	0.547935154778299	6.35820596492504e-11
DGAT2	0.547851117853243	9.20743194678135e-07
SPNS3	0.547700728758285	0.0327998956902354
LOC100128420	0.547330894748186	0.000388445379440954
KIF1A	0.547281500683493	0.000221110322235261
PLSCR1	0.546952908325805	0.00838293552777496
IL21R	0.546951624554553	0.00011338213432103
FAM72D	0.546902678617589	7.4007496950311e-06
TMEM139	0.546388667307165	0.0444454745169301
XPO5	0.546176241401492	0.0648395439908126
LAG3	0.545806178186259	0.00029745568562506
LOC151657	0.545591455857563	0.000646996424934425
CCDC77	0.545214565649241	1.52005168743241e-08
C1orf135	0.544896716978969	9.00312034169157e-10
TBC1D7	0.544624292427486	0.0391749012595697
ELAC1	0.544434003346641	2.99309268174423e-06
DCBLD1	0.544430434670267	6.70895328128879e-07
DPF3	0.544109036705795	1.57819448575887e-06
COMMD2	0.544044353950535	1.92664011219994e-07
IDI2-AS1	0.543770986664165	9.55957828746837e-05
TNIP3	0.543613186545564	0.0477271499327832
NLRP7	0.543430836460022	0.00399934129311826
C9orf30-TMEFF1	0.543368877962293	4.47140620442445e-09
CALU	0.543290673770475	6.78584551982716e-09
ITGA6	0.543281038408906	0.0001455541947337
TNFRSF1B	0.542593330759282	0.0477271499327832
CXCL9	0.542530350899096	4.23769255623836e-07
SYNCRIP	0.542372665419974	0.0368448093425759
TCN2	0.540630874765587	0.0399624186453218
IL15RA	0.540464135517273	0.000110572362516099
C6orf204	0.540181068514698	2.79266258331203e-09
GPR180	0.540146008710396	3.48282924741601e-05
LOC100130232	0.54014402581303	0.000438241722281803
S100A2	0.540090454214084	0.0187031272109279
REXO2	0.539967172228735	0.014599136471259
CAD	0.53968548353882	6.14140826456552e-09
NUDT5	0.53967258935074	0.00457166398615786
PSTPIP1	0.539624247451675	0.0111730983243479
SLAMF7	0.539279539833346	0.0245249587512553
LOC100506393	0.53914556777767	0.000583065405362935
SLC22A16	0.539087881942116	0.0252711267379793
MAPK1	0.53896588388772	0.00163510848449306
TDRD6	0.538862207148239	0.0402219824592219
PSMB2	0.538841992483477	0.0109800769402631
DGKG	0.538717104272288	9.35705554521323e-07
LOC284578	0.538506273746279	0.00072427779316702
PLXNA1	0.538326189731298	0.00838293552777496
STX19	0.538263648791269	0.0358719780977107
TIMD4	0.537986730737583	0.0424114583925343
KCNK12	0.537903601663961	0.000183641155607754
TAF1D	0.537678852478072	0.0378713808801358
CDC25B	0.536894410440763	3.5771253166676e-08
C13orf27	0.536737834161979	2.8691395986195e-10
C16orf95	0.536732569926218	4.8927400532373e-10
GRAMD3	0.536572972021277	3.67932916004753e-05
VAX2	0.536572627359642	0.0604875600207469
PRKCA	0.536410005200533	0.0101792103418067
LMF1	0.536311184315391	0.000365430151625638
ICOS	0.536228006890841	9.42513828598529e-05
NRBF2	0.536212511103535	0.00431485612322597
MKRN3	0.535821000339601	0.00212216584213752
SLC2A5	0.535611277165542	0.0262048981634865
PATL1	0.53559940614696	0.00606314071500492
RCC2	0.535331928130285	0.0142485397240466
CD7	0.535192762070118	3.1346280300724e-08
LIMS1	0.535162903570955	0.000357303114479188
MTMR8	0.53495212443056	0.00274662157464066
FOLH1	0.534947933478565	1.55730897934645e-05
PNOC	0.534924910012582	0.00861264373717682
CTU2	0.534910691518487	3.89135484491977e-07
UCHL1	0.534847272640715	0.0580417430074143
ABCF1	0.534786518323627	0
CD180	0.534737747905342	2.40049312158678e-08
RNF217	0.534507743428365	0.0163476442128285
CD163	0.53441783440974	2.40049312158678e-08
PSRC1	0.534174934875017	0.0111730983243479
ADAMTSL4	0.533696922217269	0
HCST	0.533661159413825	5.12979543376046e-05
NUP205	0.533580681063805	0.00461222146759267
PRPF38A	0.533526013510269	0.010432595673975
C15orf41	0.533241343403522	4.28449410533126e-10
KIAA0125	0.533100747577037	0.000197777307464637
XRN1	0.533026808590071	0.0652060968195593
S100A10	0.532669887473576	0.0187031272109279
CHI3L2	0.532607555072201	7.37452020643438e-08
FAM100B	0.53258107980974	4.81980310837415e-06
MEMO1	0.532516913774329	0.00189428779686076
LPCAT2	0.532502672824007	0.0012056647455497
BACE2	0.53246938586311	3.22150665557417e-11
MTPAP	0.532243886955616	0.00274662157464066
FAM111B	0.532026259949701	4.96551506094534e-06
C5orf34	0.531915759192459	2.39579426432778e-09
C11orf91	0.53163717060983	2.12092463941562e-10
GLG1	0.531608792673828	2.67685782799615e-05
ECHDC1	0.531561693031736	2.32903515673231e-06
ATP11B	0.531495410098788	1.00216929380395e-11
UHRF2	0.530976691568835	0.0583931457236327
CPA4	0.530746953667565	2.25026483931765e-07
PSMG1	0.530684097665328	0.0110715884222964
ZNF280B	0.530593160375145	0.07066603741006
CHIC2	0.530420520718813	7.37452020643438e-08
ASB2	0.530401227291714	5.48131949890423e-12
PCDH8	0.530365428290901	0.00623721620739542
TNFRSF17	0.530334529480105	0.0477271499327832
RASSF5	0.53014965874602	0.0135510815620534
RIF1	0.529763348641751	0.0154568695337045
PTPRZ1	0.529566639242766	0.0117455454173601
PPPDE1	0.529470361445966	0.00983226499354791
IL12RB2	0.529220525736501	0.000110572362516099
KIT	0.529109757310126	0.000235378655814679
TOX2	0.529063639051842	0.0490143169711694
PITPNM2	0.529030068150846	0.00767421550757607
FOXQ1	0.528993742661562	1.64863082604526e-05
LAX1	0.528507050841034	0.000316708784259721
KLHDC7B	0.528358377058548	0.000241357355380526
COCH	0.528337687406719	1.64732350124606e-07
QPCT	0.528293314627705	0.012046165209823
DUSP2	0.527897513858425	1.94778697431087e-06
UBD	0.527789076151239	0.0570428280616449
C6orf123	0.52753786178332	2.63896633002055e-09
C6orf218	0.52747147412156	2.84121877927147e-09
PDCD5	0.527294191671362	0.0064640022982875
RCSD1	0.527193450444164	0.0142485397240466
TACC3	0.526819864272356	0.0376044862590067
DMRTA2	0.526733274373571	1.25857554070098e-06
SIM1	0.526510747846025	0.0239651288755834
FCN1	0.52645021697649	9.68129221145081e-06
FHL3	0.526447305093586	1.12537687889645e-05
ZNF532	0.526307583654614	0.0740004403838507
RHBDF2	0.52605078425882	0.0152029534854059
NCAPG2	0.525829103854502	0.00315225863699653
RHOQ	0.525725930907083	0.0154568695337045
C11orf86	0.525561293162544	2.03156027634196e-10
LYAR	0.525483813455069	0.00140452769024601
NCALD	0.525288472132809	0.00312038292323604
CHST11	0.525263478603773	8.51555058321664e-08
EPHB1	0.525088354501961	3.59684166065439e-06
CD40	0.52480033107554	2.96298144733107e-08
ICAM4	0.524747072888114	9.30829680921214e-05
FLJ22536	0.524524432969925	1.23153069558357e-05
RAB6B	0.52450099803808	0.0125581388524104
MAGOH	0.524392190970728	0.00151528559538046
SLC35F3	0.524274356559686	0.0267831584604187
XAGE2B	0.524156590300807	0.0644795371536636
DHCR7	0.523910214938526	9.66963477423097e-07
SOX9	0.523599824261547	0.0314146099040874
PDCD1LG2	0.523325779690527	0.0064640022982875
HERC5	0.522933163046816	5.57429156331307e-05
DNAH11	0.522917290095552	1.28003308296615e-06
DEF8	0.522601199297849	8.20730236382748e-07
LYSMD4	0.52243215190874	0.00145162426896086
OR7E13P	0.522401781609365	0.00526868827633973
PLTP	0.521902741082006	0.00838293552777496
CD47	0.521744956368351	3.02347248225639e-08
TARS	0.521712829372455	0.0383832706889487
FCAR	0.521567851731668	9.54745135039969e-06
MAP4K1	0.521468901363157	0.00159933261432274
HSPBAP1	0.521459201056448	8.69639004946056e-05
FAM136A	0.521423302370355	5.46011982912723e-06
WDHD1	0.52115963388139	0.0626771321120234
CCL5	0.521147887526549	1.87772347741996e-08
UPF2	0.520798717142047	0.0587181130419301
SPOCK2	0.520762782927527	0.0327998956902354
LTB	0.520729168098941	0.00139042688830947
RTP4	0.520455213320763	0.0184151384203302
CKS1B	0.520288727023696	1.00052164217211e-07
DCLK2	0.52010200770606	6.94687664130362e-07
NCF1	0.520040634554379	0.00315225863699653
PAX6	0.5200056368843	0.00612230916749651
MSH6	0.519650865808392	0.0025866406039455
SIKE1	0.518725927317531	0.0239651288755834
LILRB3	0.518349435704447	0.000352959914056976
ITGB7	0.518266490147836	0.000149412439145083
EFNA5	0.518239725137395	2.5992888531314e-06
LOC100289388	0.517683913938347	0.000555743267784699
RAB7B	0.51768303433158	0.0125581388524104
TMPRSS13	0.517574644942203	0.0471228685621765
RNF138	0.517556483285956	0.0160812654795995
PLIN2	0.517526430668565	0.00831572521507459
ILF2	0.517420969278355	0.000121328800132987
BATF2	0.517338904065634	3.91281711590297e-11
LOC100188949	0.517092140334603	0.000536452193528751
EMR2	0.516776937587523	3.2833642493292e-06
RPS7	0.516541802754253	0.0176899661324316
HSPA14	0.516208132424343	8.46986575633059e-05
SPRY2	0.515966691298038	0.0330155423328004
GAPDH	0.515877184715586	2.13680068173043e-05
C5orf39	0.515758549324663	2.39579426432778e-09
SMPX	0.515662585775872	0.0295103763560796
MSH2	0.515551678270437	0.0025866406039455
PTPN7	0.51554202620118	0.0116540514092517
HMGN3	0.515317302602099	6.62535962901314e-05
AQP9	0.515203140774229	1.34113270567806e-12
TCL1A	0.51511279330944	0.0399624186453218
SH3TC2	0.515097851246917	0.0232600053806865
LOC100505880	0.514883551351262	0.000575943302410383
STK17B	0.514819654335533	0.03513446236311
LOC646903	0.51477146932776	0.00103198133757852
PDCD1	0.514646248826281	0.0064640022982875
HIF1A	0.51457612666874	5.80712567961592e-05
FES	0.514496151164784	1.02852061892442e-05
RPL39L	0.5141786588547	0.0171291024094202
VCAM1	0.514109695573907	0.0604875600207469
ELOVL4	0.513940256973157	3.13938542227065e-06
SHMT2	0.513862902721233	0.02343354521965
C11orf72	0.513213770745699	1.94423075602715e-10
LIPG	0.513141868014335	0.000361461950346479
GTPBP2	0.513022704544577	4.41249146432272e-05
DBF4	0.512927173044112	6.26279264632457e-07
YOD1	0.512858731801812	0.0655995956906777
RSPO3	0.51275419961977	0.0181238634402375
S100A9	0.512628035144626	0.0188622169918082
FAM64A	0.512575552387838	7.1847688995149e-06
HCG26	0.512474497017467	5.12979543376046e-05
CLDN16	0.512464524437569	1.05503340224125e-07
MMP12	0.512116226434726	0.00216647536213146
AMOTL1	0.512093208901899	1.14513794245089e-13
PLAC8	0.51208331028491	0.00795878891369876
ACAN	0.512023352225359	0
IL2RG	0.511885130840744	0.000116495754540402
PLEKHG4B	0.511615741528025	0.00824359186297235
PFN1	0.511493433539085	0.00688356417614953
KCTD9	0.511379151833606	0.000190518768486244
DOK5	0.510522202196366	1.52747432293508e-06
CXCL13	0.510225811130496	4.1655268775882e-07
KCNS1	0.510202925042265	0.000185896263392202
CFLAR	0.510060532327514	6.63184345725389e-08
DKFZP564C152	0.51003675010038	1.1230870040827e-06
BCL2L12	0.509421357547062	5.06000918005315e-11
EFS	0.509164224222409	2.5992888531314e-06
SLC7A1	0.508810640241633	0.0277956302454762
PLAUR	0.508398046239017	0.0080296052889577
MEI1	0.507902944645783	0.00187422255843198
ZNF367	0.507806108413808	0.0714592782256912
PTPRK	0.507426514468985	0.0116540514092517
LOC729451	0.507252842065118	0.00112858597594033
MYO1G	0.507228371181386	0.00294440199078442
TLX1NB	0.50721757304393	0.0432864732298242
WNT5B	0.507055271846341	0.0644795371536636
PSMB9	0.506864033300099	0.0109800769402631
MCM2	0.506820496737542	0.00176069227487101
TEAD4	0.506797158312731	0.040500147265433
NRAS	0.50661761213705	0.00431485612322597
TLR8	0.506351168885419	0.0432864732298242
KIF19	0.506221129276121	0.000221110322235261
HAUS8	0.505790233137846	4.92286683402381e-05
37135	0.50573213701511	0.0213680382240536
RNF122	0.505637676687245	0.0159565891788258
BIN2	0.505530898940641	6.35820596492504e-11
LOC100129399	0.505298084469105	0.000412676085452513
KLF11	0.505230145179085	0.000235378655814679
DLX5	0.505176629495501	1.19663792688382e-06
RNF8	0.504809361105779	0.0164749210240966
TRPV6	0.504638205169821	0.0525278829159591
MOXD1	0.504527488340982	0.00230900552885368
PPP2R5D	0.504292116540094	0.00983226499354791
TFDP1	0.504280865745008	0.0413227699338122
PLCB4	0.504234589184197	0.0080296052889577
CAMK1D	0.504148545783811	6.92629468274356e-09
PPAN	0.503918179411655	0.00924841927482626
NCAPG	0.503877375728313	0.00312038292323604
FGD2	0.503708140882641	1.0444278747906e-05
CHAF1A	0.50366715550277	7.00258054061885e-08
CIITA	0.503631272133468	9.31974948097475e-08
PAG1	0.503604848721941	0.00573182632952915
PLOD2	0.503094710382272	0.00831572521507459
TPPP2	0.502834678728526	0.049641440062088
CXCL2	0.502806683969268	4.23769255623836e-07
BLK	0.502793843337036	6.7578566157438e-11
EGLN1	0.502635102671129	2.6870906252179e-06
S100A8	0.502548413206421	0.0188622169918082
IL7R	0.502443894740342	0.000121328800132987
TBX21	0.50241735827563	0.0394371474793966
RP9	0.502310724942875	0.0167369543304679
KIF23	0.502161493282885	0.000223912644659499
KCNB1	0.502079441549754	0.000174536854806266
IL6R	0.501852951372895	0.000119689831614269
CPVL	0.501723721744355	2.45176527802818e-07
APOBEC3C	0.501646456317082	1.04970978057998e-12
EPHA2	0.501629211418749	3.5436291699707e-06
MRAP2	0.50142354234682	0.0024102654674568
SLAMF6	0.50134290076922	0.0245249587512553
RC3H2	0.501152775202796	0.0141375796720057
PCSK7	0.500953099314361	0.0064640022982875
LIF	0.500821155110081	0.000348722809044124
RPF2	0.500708156881112	0.0168751015315227
STEAP3	0.50050204646393	0.03513446236311
SERTAD2	0.500488231722001	0.0220416499650547
SERPINE2	0.500410866480534	0.0220416499650547
TNF	0.500339610973021	0.0474340835634249
CCDC150	0.500117694601964	1.25368107893252e-08
AADAT	0.500057552192989	0
LOC84856	0.499984054657442	0.001165796702452
THOC5	0.499926839269914	0.0418607663760548
VIM	0.499889915549725	0.0608500466545651
ZDHHC13	0.4997057203297	0.0671290797147438
LOC439990	0.499642123332725	0.000890245938665303
TES	0.49954174601335	0.0407590088396446
SLURP1	0.499405237657799	0.028641134830318
CASP8AP2	0.499293719951833	9.4440710552459e-09
IGLL1	0.4992227577052	0.00010483676922743
COL4A2	0.499212744048876	1.79667532709316e-07
ZNF711	0.498782068958931	0.0793492420746228
IDO2	0.498382688738198	9.55957828746837e-05
LIN28B	0.498291828096778	0.000357303114479188
CLEC4D	0.498285635489175	1.11153722308785e-07
ARHGAP11B	0.498235281989985	1.67474502711055e-12
IFIH1	0.49820614922636	9.6775912129381e-05
ACTBL2	0.498061296795606	0
SIRT5	0.497946777531711	0.0241475410598745
SLC4A11	0.497859418810217	0.0273944238555763
NPR3	0.497405747270484	0.00419312677010044
FOXD1	0.497386973091195	1.57948825859992e-05
AKR1C1	0.496803200318755	3.90651487962675e-14
H2BFXP	0.496458371922865	4.72581740258796e-05
FCRL3	0.4963703364408	9.68129221145081e-06
IKZF1	0.496289332143579	0.000107628451508788
PHACTR2	0.496254725290959	0.00707830542041342
ACTN1	0.496244400824553	0
S1PR4	0.496168886250479	0.0190022551026354
CCNJL	0.495884285412302	2.01972625334099e-08
ZBP1	0.495867638858748	0.0659488967025321
TMEM45A	0.495647950856471	0.045913083842673
MIIP	0.495569447840147	0.00207731752006243
DCPS	0.495559473367148	7.05830897993234e-07
SOX11	0.495516991885077	0.0312075010279906
CTSS	0.495480030815342	3.83034723868252e-07
GPN1	0.495361588521874	3.39233036881629e-05
S100A1	0.495254608733921	0.0187031272109279
RAB23	0.49517443979084	0.0122464740930971
MST4	0.495086959657488	0.00261186519622177
MCM8	0.495021842489133	0.00177892631261813
RTKN2	0.494833993702856	0.0184151384203302
FOLH1B	0.494833694407802	1.55730897934645e-05
C10orf10	0.494777414454893	1.36662629124821e-10
FBLIM1	0.494611729817746	8.60378045209331e-06
BARX1	0.494435000016134	3.91281711590297e-11
AMTN	0.49410816360276	1.22403176470714e-13
POLQ	0.494087382681448	0.00884498626569464
FANCG	0.493900428346394	8.09913761336199e-06
MUTYH	0.493516992779253	0.00280155768886126
YWHAQ	0.493326215324308	0.0659488967025321
STK38L	0.493099990075269	0.0353902778691742
ZBTB5	0.493029408922258	0.0663303171301479
POU5F1	0.492978361349371	0.00916528442781076
CD27	0.492654099655406	2.58862920235446e-08
MMGT1	0.492438311114061	0.00216647536213146
KIF4A	0.492305862878667	0.000229735432837824
MTMR1	0.49215348941122	0.0027195222402454
CXCR3	0.492069230465507	4.31107085412833e-07
PPM1G	0.49197957462704	0.0094946723091076
KLHL24	0.491922573209543	0.000244275511863182
LOC283028	0.491920630694031	0.000692513500951406
CDKN2C	0.49147743165423	4.70298803323369e-08
TNFRSF10D	0.49138655669593	0.0474340835634249
PLK1	0.491276476416141	0.00831572521507459
TMEM171	0.491275300883116	0.0450189932174216
CD247	0.491140413752052	2.58862920235446e-08
KRT83	0.491139257231705	0.000276359653763336
TXK	0.490986558389228	0.0563494242600206
PYGB	0.490983199975342	0.0119439917222627
KLHDC3	0.490492329915634	0.000241357355380526
RTN4IP1	0.490461865812158	0.0184151384203302
STX7	0.490400312503094	0.0360912157436595
C3orf26	0.490398697742485	1.84595806433111e-09
PODXL	0.490365676082202	0.00876788437304143
APCDD1	0.490206386981005	9.19949046121843e-13
TRAPPC10	0.489819908413024	0.0505730483256689
NKG7	0.489439099551195	0.00392164097088566
TMEM206	0.489377574941763	0.0456211338535374
DCLRE1C	0.489226533435391	7.05830897993234e-07
CXCR6	0.489022578031969	4.31107085412833e-07
GLT1D1	0.488997838124412	2.7525375429574e-05
FANCD2	0.488872850663914	8.09913761336199e-06
TMEM43	0.488847553658813	0.045913083842673
ARPC2	0.488629926051469	3.91520325507749e-12
GPR56	0.48833828492568	3.53006308959591e-05
CENPE	0.488298717052551	5.4262500784136e-08
CEP128	0.488277516763363	5.72347313940742e-08
ARHGAP21	0.488184807299794	1.75175568183187e-12
NUP50	0.488143454346593	0.00461222146759267
SLC39A12	0.488118090433509	0.0267831584604187
MGC16025	0.488077828212173	0.00199335876086579
UBE2J1	0.487925486884745	0.0573804647112352
GNAI1	0.487812724921799	2.91071701978511e-05
SNX8	0.487747262071964	0.0307635098394718
MEX3B	0.487700871030005	0.00193243714294817
LOC100133308	0.487671283279676	0.000517222912001656
LOC100510044	0.487581953994195	0.000624298795526799
CHST9	0.487227943700377	8.6620342165937e-08
GLDC	0.487164474334019	2.63832687410144e-05
SERPINB8	0.486850225181501	0.0220416499650547
PPM1L	0.486028821683704	0.00957733797048014
MMP20	0.48588555044646	0.00218937403358882
CPOX	0.485828041987023	2.36949120759042e-07
PRKCI	0.485761476214706	0.0102627039634106
ELF4	0.485707955352086	3.0382533275489e-06
CARD17	0.485663298916102	8.24740761398659e-09
PLEKHG6	0.485533932138738	0.00824359186297235
NCRNA00284	0.485250825657474	0.00331280968335241
ICAM2	0.485133696616101	9.30829680921214e-05
LAMB3	0.484696380741491	0.000309198533123727
GALNT3	0.484498755824111	2.07743520835296e-05
YPEL1	0.484363983937938	0.0655995956906777
LMNB1	0.484289089177925	0.000365430151625638
GJB5	0.483846299820811	2.56509311534968e-05
B4GALT2	0.483801316994143	3.08664156759632e-11
SAMHD1	0.483608163832266	0.0193109998563628
TTC24	0.483603840631823	0.0542417999431435
LIMK1	0.483570117734004	0.000357303114479188
LPHN2	0.483167859148424	0.00121905848704257
C11orf82	0.483140783186361	1.98742552909874e-10
DGCR8	0.482940196898359	9.35705554521323e-07
C12orf11	0.482874726727691	2.21414454595393e-10
FBL	0.48271488753036	8.47803744937909e-06
MT1H	0.48256635292543	0.00263933848402466
MAGEA4	0.482500982322184	0.00149954629750093
PAPD7	0.482389209732983	0.00589541582328707
E2F8	0.482097615319212	2.18484021865755e-06
C21orf70	0.482079309969716	1.46285784121042e-09
RIOK3	0.481989193288105	0.0156972258590313
C11orf41	0.48191030020232	1.79759570048073e-10
ATAD3A	0.4818682758571	7.90184720246627e-12
CORO1A	0.481666728316471	2.06338896997445e-07
TRAF1	0.481467007208629	0.0502912623679297
SFN	0.481465621121266	0.0223808529789131
LTBP1	0.481415237128631	0.00139042688830947
CHST6	0.481306645837418	8.6620342165937e-08
EXT1	0.481113603086078	4.46563528521559e-06
C12orf45	0.480895110041117	2.36260024399885e-10
PATL2	0.480727115279496	0.00606314071500492
HIST1H4B	0.480634617862091	6.1291428225574e-05
ARPC5	0.48059380943518	4.00053690890875e-12
AKIRIN2	0.480480532173341	3.44660410040592e-14
EPHA4	0.480395895490723	3.5436291699707e-06
CCT6A	0.480347537656981	2.31263259123384e-08
WWP2	0.480321768545887	0.0644795371536636
NECAP2	0.479645764906753	0.00355530194679665
FAM78B	0.479616844010174	7.50158172180767e-06
SATB1	0.479572382969389	0.0194557180530039
KPNA4	0.479485531213016	0.000259940623946335
GVINP1	0.479300308816195	4.53073581651647e-05
PRKCB	0.479207419722182	0.0102627039634106
GRAMD1B	0.479029362432533	3.67932916004753e-05
RNASEH1	0.478661734829434	0.0158217414903795
NXPH4	0.478626776221748	0.0047009655750255
PLAGL2	0.478621953072773	0.0080296052889577
VAC14	0.47847171392745	0.0601362149282138
ITGB4	0.478387773851395	0.000149412439145083
FBXO5	0.478278723017799	9.27140125971211e-06
LOC730020	0.478145198931761	0.00115375943860248
PBX4	0.478044202074162	0.00617987760946853
ZNF292	0.477792236948829	0.0710726723195483
SOX4	0.477704918477234	0.0312075010279906
P2RX5	0.477687485866092	0.00562458955861013
CSF2RA	0.477687377619692	2.95986407276669e-07
RAD51AP1	0.477670608868511	0.0127697021855836
TTYH3	0.477611148244083	0.055305752165565
MT1F	0.477550290357201	0.00263933848402466
SBF1	0.477317057649682	0.0194557180530039
C5orf20	0.477304096892329	2.2538279683071e-09
PTAR1	0.477144983465081	0.011269532610228
PANK1	0.477090022060904	0.00589541582328707
HIVEP2	0.476559893210357	6.28963082884273e-05
GARS	0.476449081046721	2.16879310804895e-05
DBN1	0.476434304686417	6.26279264632457e-07
TMEM48	0.476358151274275	0.0462295814297804
GINS4	0.476307763790772	2.56509311534968e-05
GBP4	0.476186316748228	2.33259677853808e-05
ST14	0.475584518066753	0.0341621783249381
LHFPL2	0.4752708665757	0.00034458948588132
ZMYND15	0.475256356189996	0.0685951954468529
KLHL30	0.475059765470722	0.000247520282314866
LGALS2	0.47497841642254	0.000340668946496004
ERI3	0.474833917105029	3.82280290861125e-06
ZNF280A	0.474615462107832	0.07066603741006
OXCT1	0.474170408997782	0.00551914143970326
TMEM158	0.474094236193918	0.0447277662983288
EIF3D	0.473889386124262	2.85581492760296e-06
LOC606724	0.473591382510024	0.000954009909670318
LGR5	0.473535626298674	0.00034458948588132
FIGN	0.473336935958099	1.12537687889645e-05
ZFAND5	0.473165872261255	0.067499925270552
RCOR2	0.473005451681068	0.0142485397240466
ZAP70	0.472883929871556	0.0659488967025321
DDT	0.472828326748248	7.67501940623854e-07
PRPF4B	0.472674624015612	0.010432595673975
SLC2A14	0.472629591677468	0.0262048981634865
EIF3E	0.472520488523745	2.85581492760296e-06
CCNL1	0.472328533501652	2.01972625334099e-08
OPTN	0.472263784898841	0.00497643643117467
FAM83B	0.472053306652525	7.50158172180767e-06
HOMER3	0.472024477255367	7.0986552282264e-05
LOC727869	0.471888282233203	0.00107959656304893
RGL1	0.4717668158251	0.0149601065721556
LOC100129186	0.471607838677774	0.000407902246450074
CBL	0.471604470249145	1.023224069532e-08
KIF15	0.471430653569547	0.000221110322235261
LAIR2	0.471383019729641	0.000301306224279433
NARF	0.471137763506132	0.00309188431016458
LIX1L	0.47102114375069	0.000361461950346479
PNMA5	0.470857624990249	0.00853546809245159
RBP1	0.470741011521751	0.0141375796720057
NMUR1	0.470716443027486	0.00403773280912348
SNRPD1	0.470639039995215	0.0305626599250504
HS3ST1	0.470485538773816	7.91485123925548e-05
CBR1	0.470377344597815	1.06443362467244e-08
MTBP	0.470093013557979	0.00266571092531896
HTATIP2	0.470089918887356	8.69639004946056e-05
GTDC1	0.470085057081048	4.23235766066151e-05
ZDHHC18	0.469904818709646	0.0671290797147438
GNL2	0.469788456209553	3.03485613333443e-05
MS4A1	0.469682416362541	0.00256130980444714
FIGNL1	0.469654964321423	1.12537687889645e-05
HIVEP1	0.469475731908887	6.28963082884273e-05
SLC26A2	0.469457277695527	0.0260192483859937
CEP152	0.469246456983704	5.72347313940742e-08
GYLTL1B	0.469109449423825	4.53073581651647e-05
CENPL	0.469076199338835	5.5252321758765e-08
HK3	0.469035688354707	6.28963082884273e-05
MAP7D1	0.46889112655448	0.00161735023387767
SPC24	0.468758650788823	0.0318690754537734
GNLY	0.468627815466782	3.03485613333443e-05
DNAJC2	0.468509333675106	1.36479814442833e-06
PARP15	0.468477733329453	0.00600585266101209
CHRDL2	0.468472055903806	8.22989642098876e-08
FAM89B	0.468366478335234	7.74041842262246e-06
HPSE	0.468366412336048	7.69877821540992e-05
FAM188B	0.468356113282185	6.1705613513507e-06
NCR3	0.468333934786183	0.0031804737311401
SMAP1	0.468287716204094	0.0288472864432183
RASGRP2	0.468189317899509	0.013437970773984
DONSON	0.468139212814071	1.55334193523906e-06
LY6E	0.468129344640865	0.00140452769024601
KDM2B	0.468019022523193	0.000192954854174348
CSK	0.467908504184276	3.06541107840064e-07
KCNJ10	0.467804429715453	0.000181572078602427
ACTG2	0.467792113990111	0
DNAH17	0.467612278882118	1.30143886861469e-06
MAFF	0.467569895893776	0.00148416182638419
PCOLCE2	0.467512130483011	0.00641134774154078
SHFM1	0.4675098293151	0.02343354521965
XIRP1	0.46729624979233	0.0648395439908126
KLK1	0.467268164486702	0.000250593155921633
LOC645323	0.466911406557719	0.000996436066260094
CLDN23	0.466838645837827	1.05503340224125e-07
GPR183	0.466628842056038	3.48282924741601e-05
RPP40	0.465856061929941	0.0172767576348261
CCDC50	0.465810408295871	1.43547184925884e-08
LOC100131733	0.465707876237884	0.000487148886495328
AMPD2	0.465657591913337	1.14513794245089e-13
ACE2	0.465630168568693	0
ZC4H2	0.465511946291978	0.0667236615970791
37865	0.465214389859207	0.0215378631253952
LOC100130009	0.465138237336922	0.000433329447565651
MPO	0.465002854214202	0.00233357246526015
ICAM5	0.464859466843133	9.30829680921214e-05
DNER	0.464848109734981	1.45723257880651e-06
ANKRD7	0.464807943039263	4.46554650004667e-13
SMAD9	0.464797941702571	0.0288472864432183
RGS2	0.464708719782184	0.0150780944754694
PRKDC	0.464692986231852	0.0102627039634106
NDUFS5	0.464510148912274	0.00355530194679665
KCNA3	0.46448013056638	0.00017222890807653
CTSW	0.464446209299009	3.83034723868252e-07
SMYD2	0.464321266017024	0.0297135933237177
C2CD4D	0.463953067234944	1.61429358612149e-09
WDR62	0.463925127482866	0.0633687656335991
CXCR5	0.463919703923772	4.31107085412833e-07
C1orf81	0.463837692965053	1.08114249507109e-09
TF	0.463741322290791	0.0410471020607415
PTPN22	0.463629503733777	0.0115547670940235
LOC100128242	0.463541139274196	0.000378740307844117
SSR1	0.463538879125279	0.033913581708182
CHML	0.46344306387207	7.66372440947296e-08
CLEC4F	0.463358273746361	1.13148386501596e-07
ZNF215	0.46322817722264	0.0698418579253831
BNC1	0.462878846719226	7.67205179370742e-11
LOC100190939	0.462707754807705	0.000542700344266179
BCL2L14	0.462668320701999	5.16373322647692e-11
DARS	0.462648981584762	6.16773981659715e-07
SLMO1	0.462566223529536	0.0284284434004143
PRDM13	0.462563153018906	0.0100065536606664
RPS12	0.462502598492184	0.0174152756362844
CENPBD1	0.462471383182245	5.3242613496749e-08
MBNL1	0.462187959430104	0.00172357337702764
RASA2	0.462134649640371	0.0133229606196913
TCF7L2	0.461632141686057	0.0399624186453218
IL15	0.461605806265229	0.000110572362516099
MAPK14	0.461511247096311	0.00163510848449306
C7orf29	0.461366765861706	3.01033920538842e-09
C1R	0.461279465662676	8.30576266355913e-10
CD53	0.461252303045949	3.07782401655037e-08
DEPDC1B	0.461044984329068	8.75252797019527e-07
CASP1	0.460990431442579	9.09704120350694e-09
ZFAT	0.460954711018543	0.067499925270552
MCTP2	0.460764673761273	0.00177892631261813
KRT80	0.460756747420958	0.000276359653763336
SNX20	0.460669864900344	0.0305626599250504
CYYR1	0.460452136136239	5.76823818803528e-07
HIST1H4L	0.460412362605303	6.21134091317138e-05
GPR171	0.460349587280541	3.48282924741601e-05
CR1	0.460324951089423	2.45176527802818e-07
BTLA	0.460278908545591	1.20231962076102e-10
SLFN11	0.460278020057544	0.0282144884055497
RRP7A	0.460037182306438	0.0179823227384528
DKC1	0.460019583729429	1.08557423470247e-06
GIMAP5	0.460006447182477	2.53087791563247e-05
CLDN10	0.459984882980601	1.03683253059395e-07
MAP3K5	0.459771720829271	0.00158128316984876
B4GALT5	0.459521030976843	3.22150665557417e-11
PEX26	0.459428261621124	0.00681869239869345
GNB4	0.459254567581547	2.95239537505989e-05
LOC93432	0.459191928327749	0.00117861626100725
AKIRIN1	0.459186258105584	3.44660410040592e-14
RRAS2	0.459145578982774	0.0178417208153538
NUF2	0.459137446553186	0.00461222146759267
COL6A5	0.459107004119986	1.82428262037026e-07
RYR3	0.458815858958638	0.0187031272109279
SNAI1	0.458677811909551	0.0297135933237177
PLEKHG2	0.458635780081388	0.00824359186297235
USP31	0.45862102667785	0.0597864046748194
SOD3	0.458553090445415	0.03098208168148
TRPV4	0.458489977879345	0.0525278829159591
LOC389906	0.458463956572517	0.00083141240422312
CKS2	0.45842857761837	1.00052164217211e-07
PIK3AP1	0.458415236361632	0.00754115480899856
C18orf10	0.458007428676661	5.7193986643346e-10
ROCK2	0.457955153063303	0.0166030431211712
FLJ31183	0.457758072219155	1.2689980681335e-05
MRPL37	0.457670278354957	0.00248474401105888
HIST1H3B	0.457620081436859	6.0491797928652e-05
DIAPH1	0.457529240035608	1.04960480928211e-06
SRGN	0.457417830124882	0.0334680283771094
IGLL5	0.457313369052124	0.000106263528038708
TOMM5	0.456964322952812	0.0486829834308908
BUB1B	0.45696239584434	1.28128188786807e-10
LOC100128670	0.456942253499049	0.00039313220980088
NRG2	0.45678358409928	0.00431485612322597
PAQR3	0.456678783334617	0.00589541582328707
CLDN1	0.456616744701529	1.03683253059395e-07
CAV2	0.456576439603601	9.8146617201862e-09
POPDC3	0.456527114406486	0.00908476170461571
AKR1E2	0.456413011567249	3.90651487962675e-14
NEURL2	0.456377003791225	0.00366026000711522
MMP15	0.456303422861482	0.00218937403358882
SOS1	0.456202637571763	0.03098208168148
SLC16A8	0.456198590563855	0.0250956377803035
CPAMD8	0.456108471032022	2.25026483931765e-07
LSR	0.456066136536578	0.00137645794959494
VNN2	0.455994021135588	0.061209336367227
SOBP	0.455957939417424	0.0307635098394718
MDC1	0.455861038776171	0.00179902405745996
NT5E	0.45581659460204	0.00444027647414403
ETV6	0.455719107187029	4.19168338351245e-06
NF2	0.455468119598045	0.00366026000711522
RDX	0.455410008225025	0.0143602501647445
TP53BP2	0.455049147253178	0.0493068112509536
XDH	0.454828787854068	0.0648395439908126
RRP36	0.454344016386118	0.0179823227384528
GATA6	0.454115823684352	2.23365216270221e-05
B3GNT4	0.454064163510052	2.80513660959041e-11
S100A4	0.453833374840828	0.0187031272109279
BTN3A2	0.453734463422047	1.25556594324233e-10
SLC25A19	0.453663456463511	0.0256535891843188
CDK1	0.453623022381706	4.30293347457659e-08
MASTL	0.453435069926535	0.00170701449590586
CNOT1	0.453280006853501	1.47783236759634e-07
C6orf106	0.453257209697211	2.63896633002055e-09
TRIML2	0.452910928370498	0.0519023381177412
SLC35C1	0.452575126965406	0.0266014485143754
TBRG4	0.452567699281478	0.0394371474793966
GSN	0.452065404516266	4.057555504613e-05
LOC100133669	0.452035142837981	0.000523262706107378
MRPL2	0.452025630002599	0.00248474401105888
DDIT4	0.451983907781366	7.42280128182668e-07
TFAP2C	0.451971502570244	0.0410471020607415
PRC1	0.451827826634327	0.00991854721918851
FAM176A	0.451762516945107	5.97998405579482e-06
PRDM1	0.451609634177525	0.0100065536606664
RPS7P5	0.451604962075592	0.0176899661324316
C18orf56	0.451559047618431	6.07443560230704e-10
SEH1L	0.4515394739169	0.0208692784433816
CYTIP	0.451460692604537	5.76823818803528e-07
PRF1	0.451268062365585	0.0100877379934442
DKK1	0.451255271596777	1.1596580219967e-06
MDFI	0.451196164386427	0.00179902405745996
SLC2A12	0.451158606067725	0.0262048981634865
CD96	0.451109286080047	3.38344808222564e-08
LOC730101	0.451074193708353	0.00115375943860248
QRICH2	0.450976543467212	0.0121453356973424
IL18	0.450964948855016	0.000112010343648083
CD40LG	0.450740546367791	2.96298144733107e-08
TNFRSF25	0.450647859026683	0.0477271499327832
ZCCHC18	0.450632993265012	0.0667236615970791
RLBP1	0.450306866317075	0.0156972258590313
ATP4A	0.450139084179883	1.29192639562127e-11
AURKA	0.449919644023679	2.14943457042629e-11
RPIA	0.449718588865396	0.0170108776676686
TSPYL5	0.449716645528966	0.0538877686353516
LOC286367	0.449708041810147	0.000767364717873048
CASP2	0.449625048585461	9.27896347391271e-09
MICAL1	0.449148826859537	0.0020581986812788
ISG20	0.448921692069648	0.000143764249576659
LRRC34	0.448896567727183	0.00128810331139586
C10orf90	0.448783420000195	1.68717642630527e-10
LATS2	0.44873806067665	0.000316708784259721
HOXA4	0.448622429085293	7.19596160499115e-05
CSNK2A2	0.448523079125469	3.1734566463849e-07
NIPAL4	0.448452474209948	0.00388377291289143
SLC26A9	0.448403398813656	0.0260192483859937
TMEM213	0.448350934491215	0.0456211338535374
XPNPEP1	0.448326482502181	0.0648395439908126
LOC100505679	0.448004729435971	0.000569515053964419
FMO6P	0.448002235795708	1.51278336057081e-05
DENND1C	0.447860378756429	8.45775028780607e-07
FERMT3	0.44785846526826	1.01259779330127e-05
LOC100507199	0.447835507793084	0.000596549448639888
ACTL6A	0.447783366573839	0
CDC42EP3	0.447676294471072	3.78162683398334e-08
CTSZ	0.447518255394182	3.83034723868252e-07
GPR110	0.447396998056671	3.39233036881629e-05
HVCN1	0.447305657333705	9.06327339645854e-05
CD14	0.447237243016752	2.35673550767462e-08
VAX1	0.446988486601529	0.0604875600207469
GRM2	0.446874297897567	3.89125052327631e-05
BRCA2	0.446777776392033	8.34616171848521e-11
KCTD14	0.4466744787971	0.000190518768486244
FMNL1	0.446624365575543	1.49080608117838e-05
CXCR2P1	0.446431678578655	4.31107085412833e-07
DEPDC7	0.446409814262384	8.90073407276583e-07
YWHAZ	0.446342862240732	0.0659488967025321
PLEK	0.446333131783241	0.00817379783906748
RECQL4	0.446299503599432	0.0143602501647445
KRT7	0.446274151212144	0.000273036453895585
PLCE1	0.446187946637522	0.00809920151942445
P2RY8	0.445959025714624	0.00562458955861013
ALDH1B1	0.445771820217997	5.3439770647708e-14
LILRB2	0.445756797046868	0.000352959914056976
CMTM5	0.445706565781657	1.35224165484698e-07
LOC100129148	0.445693286792382	0.000407902246450074
DDX19B	0.44564877250159	7.80294301309277e-07
DPH3P1	0.445548602733756	1.60488982944657e-06
FMR1	0.445453330317877	1.53578933566069e-05
LOC100507410	0.445429949962356	0.000596549448639888
WISP3	0.445375146104882	0.0641360145024483
CXorf65	0.445361241689465	4.6235230377621e-07
FCRL2	0.445352837497356	9.68129221145081e-06
UFD1L	0.444633156534235	0.0580417430074143
CALML5	0.444564610830306	6.78584551982716e-09
SMG5	0.444483219758099	0.0292844311804564
SEC14L1	0.44438553580158	0.0205474710015596
NPC2	0.444314651233471	0.00415490481704206
ETS2	0.444249232727027	4.1288322965631e-06
CRLF1	0.44422322785265	2.72169662731495e-07
TMEM39B	0.444219640090716	0.045913083842673
ACSL5	0.443839970107175	0
RNGTT	0.443736665385868	0.0164749210240966
FOXK1	0.443657247140872	1.62551777004076e-05
SP9	0.443632951288186	0.0314146099040874
C15orf39	0.443476872694817	4.10271182359993e-10
CEBPG	0.443465702182707	5.05192345575483e-08
UBAP2	0.443322872874807	0.0570428280616449
CCR7	0.443021642038954	2.22792530418815e-08
PGM1	0.44295382315184	0.00701181324094521
MPHOSPH10	0.44292391767593	0.00233357246526015
IL6	0.442850854194808	0.000119689831614269
DDX39A	0.442793218742852	7.93293624389815e-07
CYBB	0.442645286708612	4.78123388524077e-07
ZNF124	0.442463081525783	0.0685951954468529
CPNE5	0.442353533489959	2.36949120759042e-07
LOC100127888	0.442185550458059	0.000374394614233226
C3orf64	0.441997925216184	1.92050478209063e-09
CCL4	0.441964643349033	1.87772347741996e-08
MMP3	0.441963452091694	0.00221393787687349
ZDHHC8	0.441396891763371	0.067499925270552
CD3D	0.441384185935375	2.84959122244662e-08
CC2D1B	0.441150314882132	1.10374093638706e-08
ETV3L	0.441141346483901	4.1288322965631e-06
GPR125	0.441130785191744	3.39233036881629e-05
RASGRP3	0.441014608723698	0.013437970773984
SAT1	0.440751973161913	0.0194557180530039
CDC123	0.440057246428619	3.44251812639866e-08
ARHGAP9	0.440017575917139	2.09345991853473e-12
DNAJB4	0.439980403193952	1.34321332248446e-06
SH2D1A	0.439865579501442	0.0228946135086868
FAM19A3	0.439792576011528	6.45406441326647e-06
LOC100506105	0.439583822602936	0.000575943302410383
BIRC3	0.439314225341654	6.49533933057254e-11
BEND7	0.439307515747507	5.8502998448964e-11
GLIPR1	0.439272278729253	2.67685782799615e-05
RIMS3	0.439244008500844	0.015576649832889
SPC25	0.439182091977311	0.0318690754537734
PPP1CB	0.438982630919885	0.00957733797048014
IL1R2	0.438931153460441	0.00011338213432103
OGDHL	0.438801057661024	0.00483751651039981
HACE1	0.438525152165884	4.78902795602425e-05
FAM59B	0.438457979101633	7.07185371624354e-06
GEN1	0.438366759001394	2.4287103694255e-05
RMI2	0.438351673533295	0.0156972258590313
ADAMDEC1	0.438221083199856	0
CRISPLD1	0.438199856261762	2.72169662731495e-07
ENY2	0.438080348210722	3.48925251643099e-06
GCH1	0.437982232150314	2.36579608854818e-05
CDC42BPG	0.43789435954161	3.78162683398334e-08
FGF11	0.43764393176016	1.06031210158862e-05
CASP10	0.437642649085384	9.09704120350694e-09
S100A6	0.437591352030574	0.0188622169918082
CCNJ	0.437521391708567	2.01972625334099e-08
HSD11B1	0.437480061072737	8.02117812219083e-05
IRX6	0.437442078443023	0.000141866849219886
HELLS	0.43744109658881	5.49463683484705e-05
DGCR14	0.437333226834308	9.20743194678135e-07
ITK	0.437328441435528	0.00015358723181915
VANGL2	0.437224107310516	0.0604875600207469
IL10RA	0.437085046827641	0.000109111313893397
CHORDC1	0.437073726636354	8.09408759535488e-08
KIAA0922	0.437009824727889	0.000205047193148005
HEBP2	0.436896162232479	5.42584112628911e-05
CHEK2	0.436600423287004	7.37452020643438e-08
DEM1	0.436448523490734	8.45775028780607e-07
RASD2	0.436445281963624	0.0133229606196913
SCN9A	0.43643125645914	0.0200668310287164
KIAA1755	0.43610860357804	0.000215604215662715
TMEM100	0.436038325017131	0.0438482139807907
SH3PXD2B	0.435772762207431	0.0232600053806865
NOD2	0.435689422703351	0.00407743835371059
RASGEF1A	0.435687511992886	0.013437970773984
AFAP1-AS1	0.435609618464734	7.08237924246732e-15
ITPR3	0.435378344039302	0.000155464339922666
ARHGAP11A	0.435243219709991	1.67474502711055e-12
IL2RB	0.435197488290979	0.000116495754540402
POLR1C	0.435134161030922	0.00892460905100264
HMGN4	0.435075205232765	6.62535962901314e-05
GPR132	0.434886602441349	3.43765502823923e-05
NCKAP1L	0.434617737929835	0.0031804737311401
CFDP1	0.434342919640367	6.5106871204366e-08
CCL19	0.434299697594138	1.77105188878012e-08
GAS1	0.434128967151896	2.16879310804895e-05
CIT	0.434089953569652	9.66256164060474e-08
LTV1	0.434062392913379	0.00139042688830947
GJB4	0.434049973940965	2.56509311534968e-05
NPM3	0.43396498637221	0.00419312677010044
AARS2	0.433869401988714	0
HSD17B2	0.433796294500822	8.13197218692645e-05
C19orf28	0.433692428722448	6.33256183262312e-10
IL12A	0.433594767900655	0.000110572362516099
TPM4	0.433383070316287	0.049641440062088
CKM	0.433376457351789	9.82427459285495e-08
CBFB	0.433360850496179	9.8146617201862e-09
CARD16	0.43306746967955	8.24740761398659e-09
PRPF40A	0.433032975944695	0.010432595673975
CPSF3	0.432858967101588	2.41208947641766e-07
NOD1	0.43283257286695	0.00407743835371059
GPR84	0.432799497151682	3.57941440959994e-05
PHC2	0.43276571056742	0.00714296497810008
NPAS2	0.432572109789313	0.00411303736568892
IPO13	0.432418467446328	0.000133018485607432
PRSS53	0.432383885596859	0.0107899601909634
GPBAR1	0.432346783589403	3.25492927872658e-05
ZNF518B	0.432214379959136	0.0735650013341803
BAIAP2L1	0.43219915376963	3.67398423202992e-11
CD8B	0.432191539952047	3.38344808222564e-08
COQ9	0.432073588409341	2.02524322761567e-07
ZBTB32	0.431817407120426	0.0659488967025321
SASH3	0.43177457936959	0.0194557180530039
CD244	0.431662161444149	2.53906040837224e-08
BTN2A1	0.431660957464076	1.20231962076102e-10
ACSL6	0.431526707189209	0
BTN2A2	0.431522742940313	1.20231962076102e-10
OPRK1	0.431293795064988	0.00497643643117467
RAD51	0.430750235872446	0.0127697021855836
TONSL	0.430394025634693	0.0486829834308908
NOL7	0.430302697819857	0.00407743835371059
EIF2B3	0.430011259846767	2.80929005013804e-06
PWP2	0.429876168158209	0.0119439917222627
DNAJC9	0.429768203495967	1.43335221131264e-06
SLC26A7	0.42971480632309	0.0260192483859937
LILRA3	0.429701353658157	0.000348722809044124
CKAP2L	0.429675614105716	9.82427459285495e-08
LYSMD2	0.428855618653333	0.00143609730729232
ARL10	0.428835106352211	2.67529749651219e-12
CD5	0.428802628193618	3.07782401655037e-08
LGI2	0.428693598350126	0.00034458948588132
PTPRC	0.428616797225867	0.0116540514092517
SNRPA	0.428447538875319	0.0303601602855429
ProSAPiP1	0.428399690748723	0.012046165209823
ZNF280C	0.428378873283741	0.07066603741006
MPEG1	0.42815017360947	0.00233357246526015
CCR5	0.428050478769805	2.22792530418815e-08
LCP1	0.427780837715278	0.000324390046860374
HLA-DQA2	0.427748561020827	6.37137785261419e-05
FASLG	0.427690225821023	8.3436226502142e-06
SMC2	0.427637995146348	0.0288472864432183
DENND2C	0.427616873404316	8.45775028780607e-07
BUD13	0.427473509082499	1.28128188786807e-10
CCDC167	0.42734129756293	1.303285812462e-08
BEND4	0.427329314917122	5.74460560765216e-11
CNR2	0.427252108242947	1.53275883324611e-07
TBC1D22B	0.427176928323414	0.0389107035344797
FGR	0.426938269352263	1.10990351785996e-05
INSL3	0.426893227545576	0.000129608319815719
C2orf71	0.426788715778399	1.74401114413455e-09
ULBP3	0.426663006819144	0.0583931457236327
MCAM	0.426655817292224	0.00174239486849492
FBXO10	0.426450231746912	8.85848352130927e-06
FCRL1	0.426340381474508	9.68129221145081e-06
LAMP2	0.4262662714972	0.000309198533123727
TRPV2	0.42626014462503	0.0525278829159591
IL8	0.426213373713467	0.000121328800132987
CYTH4	0.426179646179094	5.66705987777403e-07
IGFLR1	0.426163915989428	0.00010483676922743
CENPM	0.426159988751968	5.5252321758765e-08
CLEC7A	0.426043969440543	1.15131179124593e-07
TRMU	0.42602964312891	0.0522122647978756
LOC401093	0.425912564645299	0.000870559579368624
ZNF438	0.425714559894915	0.0723028030856836
RASAL2	0.425578394395378	0.0133229606196913
HLA-DQA1	0.425567479239592	6.37137785261419e-05
KLHL6	0.425561166461218	0.000250593155921633
TMPRSS5	0.425532441607385	0.0471228685621765
FLJ25694	0.425369471479358	1.23153069558357e-05
C1S	0.425204076824418	8.48558823152647e-10
SH2D1B	0.42516836295324	0.0228946135086868
LOC100507421	0.425061660860767	0.000596549448639888
CDCA7L	0.425024161071299	4.00310295682748e-08
[truncated: 11,425 more rows]

## Sheet: MOC1v3
Gene	fold_change	pvalue
SGOL1	1.71024497493345	0.0183007750460956
MCM10	1.6968014665131	0.000965588170297879
FANCA	1.66874216087726	2.03687869511264e-06
CENPN	1.62513308466769	7.03113978636203e-09
CDT1	1.61314738834839	6.04869222834294e-09
RAD54L	1.6028526050657	0.00982342267653207
CENPA	1.58523250527153	6.77473112496669e-09
KIF14	1.54934342016507	0.0001005576548023
CBX2	1.54606679272503	1.16339518492531e-09
HJURP	1.54082061355097	2.5129823394993e-05
TTK	1.53615194934809	0.0499824115871058
FANCB	1.53075213465277	2.03687869511264e-06
BUB1	1.50699281231472	7.76525485482572e-12
GTSE1	1.50687952350787	1.55640245606801e-05
CDC45	1.50622012563405	4.66613183358886e-09
CENPW	1.49955331184138	7.1598042654006e-09
CEP55	1.4991833176605	7.28139959624998e-09
BLM	1.4985973308038	3.1560878140453e-12
SKA3	1.49547908703845	0.0192734528518124
KIFC1	1.49510479655782	0.000105865109052985
PSAT1	1.49429297024778	0.00807952897915136
CDCA7	1.47729653420169	4.84393542006384e-09
CHEK1	1.47094240097994	9.28255796662846e-09
NDC80	1.46464964881858	0.00213310952643621
DIAPH3	1.46070114107041	1.79149802476263e-07
STIL	1.44489138916052	0.0293465633262851
E2F1	1.44370544861997	4.0778046195523e-07
E2F2	1.43569310285339	4.0778046195523e-07
CCNA2	1.43439619417625	2.52619378418185e-09
LRP8	1.43141730429596	0.000672699375596035
TPX2	1.42880854047603	0.0455568629847817
HIST1H1A	1.41851964705695	2.18086927937445e-05
PIF1	1.41074932826498	0.00513600140090704
ASPM	1.4086091648837	1.87896801180627e-13
DEPDC1	1.40815709316878	1.56993442532541e-07
CENPO	1.40517623698432	7.03113978636203e-09
KIF2C	1.40513434513258	0.000103119297773573
ANLN	1.4030358762973	6.78850578842703e-15
CLSPN	1.39828118825502	1.95969070117478e-08
CCNE1	1.39626527586602	2.6260725425613e-09
CDCA8	1.38982825832478	4.84393542006384e-09
CDCA2	1.38641776945132	4.75637013786303e-09
PDSS1	1.38580534106509	0.00455554118818266
PTTG2	1.3826989630157	0.00896431962187326
E2F3	1.38173915324619	4.0778046195523e-07
CDCA3	1.37675344854178	4.75637013786303e-09
C15orf42	1.37192980514845	3.02909263117126e-11
CDCA5	1.37016827127189	4.84393542006384e-09
EZH2	1.36034798499926	1.06336198318094e-06
CDC25A	1.35848810542552	4.32164125296561e-09
EXO1	1.35806117091697	1.01302776737218e-06
MKI67	1.3495137959242	0.0011948096976734
MCM3	1.3409259794903	0.000965588170297879
FAM72D	1.33739386554966	1.85302316535028e-06
CTPS	1.33277026777948	6.50299373178487e-08
UBE2C	1.33268021240255	0.0525306161551884
PAK1IP1	1.32719451205434	0.00374219328783074
TRIP13	1.32648414207482	0.047255727381384
IQGAP3	1.30393884078687	5.50110384720081e-05
PTTG1	1.30347673036549	0.00896431962187326
ZNF695	1.29787149646046	0.0741765031930634
MELK	1.29681546728886	0.00103989429085144
SLC7A5	1.28922125340888	0.0223499336279426
FAM72A	1.28158115540084	1.85302316535028e-06
CCNB2	1.27692116816198	2.57565836288077e-09
B3GNT5	1.27544155641149	8.62335836144476e-13
CENPF	1.27043414076863	6.91074566000692e-09
RFWD3	1.26479123393037	0.0113051073212144
OR7E156P	1.25622420089642	0.00343729116966438
NCAPG	1.2542179865516	0.00194680889520239
BIRC5	1.24897779233273	3.08493111666774e-12
RBL1	1.24624373183234	0.0103115429609297
FAM54A	1.24234891963722	1.7718027949354e-06
FOXM1	1.24096100880798	4.36600057203937e-06
LMNB2	1.23990717274079	0.000176308557654088
OR7E24	1.2366853633193	0.00343729116966438
STMN1	1.22731940431943	0.0297671513469499
MMS22L	1.22706745038035	0.00125944448280892
TCF19	1.22596450713883	0.0341220184620362
UBE2T	1.22486472448963	0.0528448168091568
MCM8	1.22381773722047	0.000975985395232218
SMC4	1.22066484469274	0.0233709592802972
POLQ	1.21999645201545	0.00638568248712725
PKMYT1	1.21773928029263	0.00547710961442456
YBX1	1.21640449009532	0.0635533004765609
ARHGAP11B	1.21508904249486	3.42603854004561e-14
INCENP	1.21359260952136	4.94588671117309e-05
DLGAP5	1.2127417435442	2.16292530904512e-07
DSC2	1.21214784053019	3.35136002683395e-07
CTSL2	1.21130452933391	6.99257503018238e-08
CASC5	1.21058001017468	9.57574205413717e-10
KIF4A	1.20945950631672	0.000104475049573892
OR7E104P	1.20936301422099	0.00343729116966438
CDK1	1.20819719847091	5.11401649853599e-09
PRR11	1.20514997386254	0.00780659595907496
KIF20A	1.20342668076998	0.000101813946440924
NUF2	1.20212012280052	0.00297823498072279
SRPK1	1.1988144236553	0.0277408274144801
ANP32E	1.19673658617419	6.78850578842703e-15
CENPI	1.19511529832505	7.03113978636203e-09
SLC9A6	1.19252549252299	0.0225145120570757
MND1	1.19174955641312	0.00125944448280892
LMNB1	1.1895941251598	0.000176308557654088
HIST1H3B	1.18539449906837	2.30783142572054e-05
RACGAP1	1.18496007191163	0.00974421668265907
EIF2C2	1.18199469703796	5.37874153145474e-07
CHAF1B	1.1802571640934	8.76349112778969e-09
GCNT2	1.17842678656196	6.41364297321886e-06
GPSM2	1.17731660206146	1.19823177143845e-05
TIMM8A	1.1742235634114	0.0374783617519089
MYBL2	1.17142475981717	0.00165247222849126
FAM111B	1.17037399459922	1.20956621803826e-06
UHRF1	1.16854082130715	0.0541491317257646
CXorf61	1.1652896608412	8.31319175632574e-08
CHRNA5	1.16327819944038	1.1226206453541e-08
FANCE	1.16223985170473	2.03687869511264e-06
MCM6	1.16124506796138	0.000975985395232218
E2F8	1.1542176191288	4.0778046195523e-07
GMPS	1.15246252926149	8.72967940403615e-06
GPR19	1.15045395170802	1.13197967933418e-05
C1orf135	1.14950852786871	7.30488760189311e-11
DSCC1	1.14749677545628	3.40533481451768e-07
GINS1	1.14589594389891	7.32040699330718e-06
NEK2	1.13942741131392	0.00226410086594235
RANBP1	1.13254075235433	0.0099825363030379
UCK2	1.13148657529678	0.0538331813659389
CENPE	1.13068056503811	6.91074566000692e-09
AURKB	1.13035600670463	7.21789257732103e-13
RECQL4	1.12780559481856	0.0109349147458345
SPC25	1.12463584418617	0.0264181698788874
BUB1B	1.1243866870879	7.76525485482572e-12
KIF15	1.12356836875192	0.0001005576548023
SKA1	1.12198434156854	0.0192734528518124
GSG2	1.12034675283286	1.36546751955024e-05
NCAPG2	1.11936881365008	0.00194680889520239
PLK4	1.11828731150535	0.0058837388721949
RFC4	1.11699439758036	0.0112101998241505
SGOL2	1.11653384274364	0.0183007750460956
CIT	1.11494256059197	1.38265819348552e-08
HORMAD1	1.11300474012898	2.88469547749506e-05
PRC1	1.11288356589902	0.00728415330615773
GINS3	1.11080070588385	7.32040699330718e-06
PTMA	1.11061736021154	0.0086592599356282
PPP1R14B	1.10951948477547	0.00697733794853203
KIF23	1.10808239182782	0.000103119297773573
CENPM	1.10453388005917	7.03113978636203e-09
WDHD1	1.10409309762823	0.0599395693945962
ATL2	1.09736446978627	2.58750229374818e-13
POP1	1.09663571072563	0.00661859571993886
KNTC1	1.09571233554357	0.000118328122193004
POLD1	1.09531629120306	0.00626967013624035
TYMS	1.09243653899895	0.0515606353615964
MCM4	1.09184914515195	0.000975985395232218
BRCA2	1.09182174380332	4.63805515051414e-12
FANCI	1.08660493974172	2.03687869511264e-06
WDR62	1.08650222178876	0.0606442658553504
DBF4	1.08454000269287	1.09505505554119e-07
MASTL	1.07956837734503	0.000914156932296163
CDC7	1.07697215585308	4.75637013786303e-09
SFT2D2	1.07399873247436	0.0180200669640378
AMD1	1.07285912494453	0
FOXC1	1.07249292509455	4.23825973924943e-06
TROAP	1.07205706764763	0.0475603291021591
H2AFX	1.06244132638966	1.62240420652178e-05
CKAP2L	1.06189454972993	1.43476204120038e-08
MTBP	1.06115362968099	0.00155518696279548
PLCH1	1.05982801352085	0.00567689622169035
BEND3	1.05946629592457	2.47941550312302e-12
TMSB15A	1.05934155904183	0.0427491819783129
RMI2	1.05600574821456	0.0122942293661215
CDC20	1.05586648540672	4.32164125296561e-09
ZNF367	1.05520285503197	0.0702603530174404
DTL	1.05469011767362	3.45915367643708e-07
ATAD5	1.05408942771334	2.1934965955175e-13
FAM83D	1.05378406685925	1.91481043086311e-06
C16orf57	1.0509274990476	3.51242472964689e-11
RAD51	1.05090669936434	0.00982342267653207
SLC25A19	1.04879436727746	0.0203090887169338
AURKA	1.04823795219446	7.21789257732103e-13
RNASEH2A	1.04680090218255	0.0123886941113667
C13orf34	1.04652622052604	2.35977516250269e-11
OR7E37P	1.04643506734513	0.00343729116966438
ESPL1	1.04207303406849	9.0476274749289e-07
NASP	1.03990250353619	0.00188906775289955
HELLS	1.03602338815408	2.03584948435687e-05
SKP2	1.03447737822038	0.0194241042208876
MSH5	1.03304669082224	0.00149135852824983
SHCBP1	1.03093570562663	0.0185650211890979
RAD51AP1	1.02979239536244	0.00982342267653207
CHEK2	1.02888292139823	9.28255796662846e-09
CLCN5	1.02839303057589	1.51379417189313e-08
HDAC2	1.02441827899044	1.86913873598134e-05
HRK	1.02432289831071	3.13062302807924e-05
PRKX	1.01971142196579	0.00754101622156847
VGLL1	1.01945052358565	0.0575081735143331
C11orf82	1.01935348768473	1.59082923193648e-11
CCNE2	1.01879050270086	2.6260725425613e-09
TACC3	1.01834827553101	0.0321061133081253
CENPL	1.01715112017139	7.03113978636203e-09
ATP6V1C2	1.0160025548909	4.39259164596301e-13
GABBR2	1.01581707431476	5.37698167123526e-06
NUSAP1	1.01538490817395	0.00303518756040407
KDM1B	1.01477872095553	8.28109205825648e-05
NUDT1	1.01471672677736	0.00295147440478744
UGT8	1.01456366435079	0.0541491317257646
RASGEF1B	1.01363906789352	0.0101458803927033
RIPK2	1.01353513223314	0.0121910138623586
SLC43A3	1.01257093608024	0.0218776223435853
OTX1	1.01216415287823	0.00363863985115576
HMMR	1.01059000010629	2.68967874267812e-05
DNAJB11	1.01017954965006	2.47594314169602e-07
HAPLN3	1.0093868684593	1.69041652346847e-05
THOC4	1.00895866397616	0.0367579838052541
DONSON	1.00856319770099	3.08376690355067e-07
TTC7A	1.0081001690095	0.0499824115871058
BRIP1	1.00720562164852	5.44994859879915e-12
MEX3A	1.00706530256206	0.00107375871063579
TBX19	1.00545118364043	0.0336549483340397
FANCD2	1.00322934234992	2.03687869511264e-06
DDX39A	1.00309543416211	1.41954548467748e-07
KIF11	1.00292282227346	0.0001005576548023
HPDL	1.00277842949179	3.0041383851448e-05
GINS4	1.00200307150625	7.32040699330718e-06
AGTPBP1	1.00183627510859	0
TCF20	1.00164981379296	0.0341220184620362
ATAD2	1.001254745722	2.09709541966121e-13
SPC24	1.00116230856706	0.0262370610284994
PTTG3P	0.998828894652506	0.00903436480535652
KPNA2	0.997963961737168	0.000119793398109006
VARS	0.996023390704323	0.0571775352539521
ORC1	0.994742212018787	0.00346877589071757
GEN1	0.994686040070813	6.8068806532412e-06
ACTL6A	0.994095657794639	0
HSPA14	0.993979350244373	3.34965570490208e-05
KIF18A	0.992522331334732	0.000101813946440924
NUP93	0.989993253434347	0.00303518756040407
TMPO	0.989853145870798	0.0424689205951648
ZHX1-C8ORF76	0.986531571296004	0.0667912138331326
FBXO5	0.985463058827271	2.54097534802085e-06
RRP1B	0.984944207163279	0.0142899668769277
MGC72080	0.98440429076345	0.0011329443644391
HAUS8	0.982758197996693	1.74126238367835e-05
DEPDC1B	0.982405027612252	1.59571293598159e-07
RCCD1	0.979819003478798	0.0107564054357193
ORC6	0.979632328056081	0.0035036585178558
MMP1	0.976991100145512	0.0012334337095913
NCAPD2	0.974843851176838	0.00194680889520239
FBN3	0.974828254005405	2.24258936875636e-06
IGF2BP3	0.973891998466052	4.22319744001252e-05
BK250D10.8	0.973817048132132	3.08493111666774e-12
GART	0.972993603946507	6.05810116405103e-06
KARS	0.971377270536721	6.9848487633194e-05
LEMD1	0.970459465375525	0.000151594401839326
HN1	0.970168565239384	2.68967874267812e-05
PPARGC1B	0.967933189145435	0.00679693593559277
MCM5	0.966357929638883	0.000975985395232218
MAD2L1	0.966321822195133	0.000785306447604748
C1orf106	0.964912814027567	6.87983281536925e-11
OIP5	0.964813560404968	0.00318514384265754
BTG3	0.964330379881732	6.94596261206753e-12
PHGDH	0.963457966505529	0.00499798717439984
FAM123B	0.959696574955729	1.26928493752248e-06
CCDC99	0.958851853067233	2.24618336542226e-09
C21orf91	0.957572890301419	1.22404521854482e-10
MEMO1	0.956408876641849	0.00103989429085144
CKS2	0.955989806325235	1.49058465620493e-08
MSL3P1	0.954127114361401	0.00150778845833394
GGH	0.95312139847364	7.00678884201864e-06
ARL5B	0.949362738600073	7.0701454840972e-14
GTPBP4	0.948270237643395	1.53446883398065e-05
CCDC18	0.946387163079435	1.70461700914992e-09
ZWINT	0.946381771975047	0.0775639630739237
UBE2S	0.945959930914302	0.0528448168091568
PABPC1	0.945851094493319	0.00370683544779478
SLC6A9	0.945326073266025	0.0221844062890703
CDKN3	0.944828984711341	5.83004672512713e-09
HIST1H1B	0.943888159200455	2.18086927937445e-05
CCHCR1	0.943308372527407	2.29138801342754e-09
LOC286109	0.94330667493252	0.000392074798295618
DHTKD1	0.942846364017233	1.7637197527638e-07
ABTB2	0.937498024498922	0
FANCC	0.935517114643362	2.03687869511264e-06
APOBEC3B	0.935374482550724	1.57210792429963e-14
IDI2-AS1	0.933950567519032	3.84137683599506e-05
PBK	0.933437227149173	0.00395639865768142
C9orf30	0.933143986849467	5.09712936413442e-10
RASAL1	0.932867010048287	0.0101458803927033
MTHFD1L	0.932006512413776	0.00157186904954899
TK1	0.931683902039223	0.0377383479738212
C16orf87	0.931166071122065	3.74753055332402e-11
CDC25C	0.930327100736397	4.40334585195003e-09
NMU	0.929258772114438	0.0025740462163211
C12orf48	0.929236403502034	1.94208205062894e-11
PLK1	0.92529151424068	0.0058837388721949
CKS1B	0.925160993067845	1.46182364479891e-08
ECE2	0.923843605053852	4.21071244627284e-07
SPAG5	0.920921357255581	0.0258489427768251
NDUFAF4	0.918968918072925	0.00219837130068069
DEK	0.917181940504697	1.54407667169384e-07
C16orf61	0.917179224440333	3.51242472964689e-11
CENPQ	0.916074254873884	7.1598042654006e-09
DHCR7	0.915353877536067	1.67609223073662e-07
VRK1	0.914395550810985	0.0588940180620206
LRR1	0.91247514143845	0.000672699375596035
YWHAZ	0.911244031364279	0.0638538428117846
ENY2	0.910853106326786	7.33710772376389e-07
PRIM2	0.910698897247683	0.00740971109665887
HRASLS	0.909902388308892	3.08617963282095e-05
MLF1IP	0.906038698476135	0.00120745698112732
TCAM1P	0.904976143986963	0.0338906347451098
EME1	0.903130149012287	6.53966466097011e-07
BYSL	0.902711184948179	7.92909369696801e-12
PFKP	0.901066103941419	0.00477271200787551
LBR	0.900679466111994	0.000144398421859328
CHAC2	0.900632159905046	8.60650469642872e-09
SF3B3	0.899843161964879	0.0180200669640378
TUBB	0.899175747124041	0.0506201689346025
C5orf34	0.898094151833908	2.36071132632787e-10
PSRC1	0.89744767103362	0.00843858213691466
PPP1R14C	0.896992287038157	0.00697733794853203
MCM7	0.895901919389834	0.000975985395232218
HIST2H3A	0.895894809593885	2.47928332440546e-05
C18orf56	0.895296541446817	5.37713872679656e-11
LOC100131262	0.894274691453512	0.000233556260957181
GAS2L3	0.893191516399444	6.15086434897376e-06
EN1	0.892448598533282	6.87883584718071e-07
SUV39H2	0.892146466002841	0.0310350797261915
UQCRH	0.89030677440663	0.0554905124015864
BRIX1	0.890135432097275	5.56509471280186e-12
CCDC90A	0.889809056370092	2.20185169804112e-09
MARCO	0.889753351320307	0.000893854164684332
PDK1	0.888844830049238	0.00451288618724544
FIGNL1	0.888255273055312	3.09880058428998e-06
FANCG	0.887732318980713	2.03687869511264e-06
HIST1H4L	0.887489229202546	2.47928332440546e-05
CREB3L2	0.88737416721059	4.66887152482299e-08
NUP50	0.887184515067501	0.00300693285636039
GPRIN2	0.886793826083737	1.19823177143845e-05
E2F7	0.886007939598226	4.0778046195523e-07
ARHGAP11A	0.885531407979319	3.42603854004561e-14
CHODL	0.884761191443969	1.01966484894098e-08
NHSL1	0.884216510171778	0.00242826346882008
FAM64A	0.883860162077505	1.82645786781593e-06
RHBDL2	0.883153333205454	0.011693978493278
ARL9	0.881434235145051	7.54755594022752e-14
SHFM1	0.877881099989042	0.0187042515573739
YEATS2	0.876442991829646	0.0635533004765609
RIOK1	0.876333858985229	0.0120885474382509
FAM105B	0.876045126798205	1.17076720304241e-06
SEPHS1	0.875369463549233	0.0172248287528335
TIMELESS	0.874157724148554	0.0374783617519089
C5orf46	0.873580030104865	2.40733755801519e-10
PDAP1	0.873509165915485	0.00434960257713632
MRPL47	0.870621104162939	0.00143046891982997
HIST1H3F	0.870524874571211	2.37710803891098e-05
ZNF643	0.870147779455767	0.0729010649037895
C16orf59	0.870118710048751	3.51242472964689e-11
TMEM170A	0.869252442756365	0.0400403225083867
USP1	0.868989616661166	0.0554905124015864
DNAJC9	0.868652291349387	2.64536309597072e-07
AKIRIN2-AS1	0.868575238146902	0
BCL11A	0.868502610084482	2.23563541900356e-12
UCHL5	0.868089684766766	0.0538331813659389
CEP152	0.868016764168483	7.28139959624998e-09
CHAF1A	0.867615901974102	8.60650469642872e-09
NFE2L3	0.867480700628105	0.00233326099077331
PHF19	0.867445506887982	0.00490307310167376
NAA50	0.866885933523145	0.00181237958474412
MCM2	0.865381523646655	0.000965588170297879
PRKXP1	0.865350089457561	0.00760665619298985
CDK2AP1	0.864069937792449	5.30860890103555e-09
C6orf115	0.862680073035932	2.55592019800277e-10
ALG3	0.862508232783679	0
HIST1H2AL	0.860677617366191	2.21111951631017e-05
FMNL2	0.859198492553525	3.99349495936896e-06
IL20RB	0.859125287577772	4.6300677316943e-05
SAC3D1	0.8591192109833	0.0152357245802598
HMGB3P22	0.859035771817681	2.65422160008183e-05
PSMC3IP	0.858123621553302	0.00829198052488227
CCT6A	0.856913862617959	3.00422811404195e-09
CCNB1	0.856521774918419	2.52619378418185e-09
CCL20	0.854570317583952	2.43122156969813e-09
FAM136A	0.854531690147622	1.33014898156707e-06
LMTK2	0.853831278088697	0.000178358418461784
C9orf40	0.853265105713048	5.19688643698219e-10
ASF1B	0.852699834700018	1.62488738206163e-13
TRAIP	0.852632776291013	0.0458384776473475
MSH6	0.851580720877256	0.00149135852824983
HIST1H4C	0.850978128444918	2.41179033646577e-05
KRT16	0.85096324310423	0.000121256108826865
HMGB2	0.849335354325586	2.65422160008183e-05
HMGB3P1	0.849071285592585	2.65422160008183e-05
CENPK	0.848977926104281	7.03113978636203e-09
SOD2	0.84745489597332	0.0253139084653682
RNF145	0.846651045978566	0.0126988745495669
PM20D2	0.845363745538162	0.00604639413999572
MGC2889	0.843724496491313	0.00112144731533923
LOC100508670	0.843363727828865	0.000311477505191315
STAC	0.840878200279628	0.0285175350989079
DSN1	0.840667938852071	3.45915367643708e-07
NRM	0.840456517602206	0.00281118006422389
TMEM48	0.839074410890439	0.0413855603485883
TARS	0.836625367332974	0.0327689249599015
MSH2	0.834306969520786	0.00149135852824983
BOP1	0.833280111340307	4.22917433037145e-12
MIS18A	0.832347348958015	0.00118243478246278
MSLN	0.831867648393833	0.00150778845833394
PVR	0.831110292818384	0.00903436480535652
CALR	0.830388849290836	7.252796191813e-10
PSMG1	0.830037417591672	0.00836500015915576
NKRF	0.829915118091286	0.00247619693921009
ULBP1	0.829757095220799	0.0544831813444759
DAPK1	0.828884068860523	1.07650616589409e-07
TBC1D7	0.826624078057101	0.0334205887289684
C12orf11	0.826557051222776	1.78208502670119e-11
PRPF4B	0.825904770213118	0.00774023049044386
PTCHD1	0.825368047345522	0.00851358631794296
CDKAL1	0.825115031563703	5.51047118109851e-09
DNA2	0.824802731440771	2.3526570389808e-07
UBASH3B	0.824562480748768	0.0522299360156186
NUS1	0.822072499426233	0.00303518756040407
TRIM47	0.82164905651186	0.0469673909286997
C15orf23	0.82157897604198	2.90459366153187e-11
MSL3	0.820884577436193	0.00149135852824983
FAM171A1	0.818737811684666	1.44118787709393e-06
FOXK2	0.8172398265843	4.30118609857674e-06
TMEM194B	0.816661301985169	0.040301369330992
ATP11C	0.816379096112768	2.80564187957748e-13
CEBPB	0.816232041893958	6.28639094975009e-09
OGFRL1	0.815887573335273	0.00315455766522209
LOC283454	0.815704722284408	0.000357680428978474
FZD9	0.815611072753905	5.22087377228446e-06
C6orf26	0.815527312524595	3.14102902457068e-10
RFC3	0.815526924643181	0.0112101998241505
CDK2	0.81399642963009	5.20809373628476e-09
KCNK5	0.813835170174539	7.86837785190958e-05
JRKL	0.813751113420676	6.89453491459368e-05
HIST1H3D	0.81333796583453	2.30783142572054e-05
TRIM39-RPP21	0.813084807498442	0.0466877555927181
IL4I1	0.812130174706963	4.81906880262623e-05
TGM1	0.810801010455536	0.0365243049312779
CDKN2A	0.810222041935998	5.61421034101518e-09
LOC100130009	0.810083982268459	0.000211824679042474
LOC100506459	0.808762530566518	0.000293350171229613
U2AF1	0.808734591194808	0.0518904400473095
EBP	0.807850235571015	4.13961066900275e-07
IFNAR2	0.807437062216599	4.0011274162945e-05
LOC648149	0.807035690526804	0.000542328975730769
CELF4	0.806160838295292	6.65288470960607e-09
FLJ25917	0.8055730238265	3.39058544788015e-06
SMC2	0.805242135066206	0.0233709592802972
ACTR3	0.805020735334669	0
PCNA	0.804591518741257	0.00426995788731851
PTDSS1	0.80141134553171	0.00851358631794296
ARPC5L	0.801395016574344	9.52683550954436e-14
RCOR2	0.8011653511277	0.0107564054357193
C1orf112	0.800680740148855	7.0220250575301e-11
PLAGL2	0.800069241862022	0.0056297787410463
RCC2	0.799832514616063	0.0107564054357193
CLIC4	0.799644425177737	1.78730288175276e-08
RSU1	0.799541713677212	0.0145259930045886
LAMP3	0.799106183799393	0.000140967682981617
RHBDF2	0.798428207857042	0.011693978493278
COX4NB	0.797807187754669	3.63417403002335e-08
TMEM65	0.79736863740134	0.0419362369289818
MSN	0.797161675250496	0.00152381682062853
XPO5	0.797132320399269	0.0631923791080048
PDHA1	0.796219736445776	0.00447010204397252
NUDT5	0.796090732875859	0.00297823498072279
LYAR	0.794470237534656	0.000768585150190396
TUBA4A	0.794205328605411	0.0506201689346025
PFDN2	0.793939405285306	0.00472773661275401
PNP	0.793365598629719	0.00615874923364591
PRKDC	0.792651928673094	0.00754101622156847
PPPDE2	0.792506047955652	0.0072231922603514
MB21D1	0.79213976550711	0.000934638927265786
CIRH1A	0.791397129147598	1.35592617835432e-08
TTF2	0.790970006663023	0.0499824115871058
GSTP1	0.790688673504904	1.42600478127708e-05
LOC100289388	0.790555756688868	0.00028346716886525
WARS	0.790387772858069	0.0596030198315816
LOC100132724	0.789760394296721	0.000257595435325804
TOPBP1	0.78894552954599	0.0444085739561537
SLC36A4	0.788828629254476	0.0215610350307903
TAF4B	0.788410304591478	0.0323168670338753
KIF20B	0.787809379623335	0.000101813946440924
KIAA0101	0.787775831745811	8.72600725426577e-05
XK	0.786061120345675	0.0624516916511553
LAD1	0.785845523704241	0.000137415537907703
ARHGEF9	0.784439431922821	6.15487644720316e-14
SYNCRIP	0.784363757445589	0.0314620724586446
TCF7L1	0.784332032144305	0.0343575047138729
GPC2	0.784208675160166	1.04011248652779e-05
LYPD5	0.783482666416725	0.000768585150190396
CNOT1	0.783393362853311	2.35905756691795e-08
OR7E13P	0.783324968620895	0.00343729116966438
ILF2	0.783017698475289	4.94588671117309e-05
RBM38	0.782332002259033	0.0103988087192319
UBXN2A	0.782207487494925	0.0535062840862132
C9orf140	0.781803040710488	4.69781203983142e-10
TEX10	0.781046324980915	0.0355517157890171
ZDHHC13	0.780229947586092	0.0656923373046344
NRAS	0.778729751298935	0.00278353363903069
CSTB	0.778217486251065	6.06575042593928e-08
RPP40	0.778195432453876	0.0138512308722265
LOC100131541	0.778056907110114	0.000236370138301801
RTKN2	0.777995435465614	0.0146377152591408
DAPP1	0.777487674268837	1.07650616589409e-07
POLR3G	0.777381298610524	0.00650223379586629
ECT2	0.777308869220145	4.27570772403683e-07
CASP2	0.777128458475187	9.9773837363141e-10
SOX6	0.776988527528242	0.0256666238616045
ESCO2	0.776855234173241	8.9081025991116e-07
ERCC6L	0.776838646640914	8.20626771608179e-07
RHEBL1	0.776733860717508	0.011786735009542
CYP27C1	0.775693204398038	9.23097008216298e-08
MRPS5	0.775589448307019	0.00147692767688071
GTPBP8	0.775587256817238	1.55640245606801e-05
DCLRE1C	0.775218898948211	1.23590868010671e-07
NUP153	0.77446199814705	0.00300693285636039
ATP11A	0.774399198703547	2.80564187957748e-13
C6orf47	0.773147191822349	3.20670495458395e-10
SLC6A2	0.772452304127752	0.0221844062890703
XRCC2	0.772378942425157	0.0631923791080048
USP6NL	0.772148104984558	0.0564990051516031
MST4	0.770618466727975	0.00153961935133425
FAM100B	0.769906640621263	1.15137529344136e-06
GCH1	0.76989964383275	6.41364297321886e-06
HLA-DOB	0.769498102065819	2.5456650403337e-05
MAMLD1	0.768774597696527	0.000819764394376947
GPR172A	0.768465029010277	1.11648915213139e-05
C4orf21	0.768297184171009	1.9179132240874e-10
KIAA0020	0.768039078142148	8.61307297086322e-05
MTPAP	0.767893595348975	0.00160335172838502
HMGB3	0.767330286962288	2.65422160008183e-05
TCOF1	0.765668193432005	0.0346000000317914
TMEM206	0.76483776336253	0.0405604969262727
VMA21	0.764634743663512	0.0578490182361768
IDO1	0.763961580291583	3.84137683599506e-05
CHRM3	0.762946376729606	1.07938485698101e-08
NCAPH2	0.762623308499441	0.00194680889520239
MICAL3	0.761914691347103	0.00114440408132745
GPT2	0.761822509959455	1.19823177143845e-05
CCDC77	0.761720276076005	2.07596454394318e-09
RAD54B	0.761441749966407	0.00982342267653207
RDH10	0.761432137527616	0.0108437595654815
PTPN2	0.76066277657152	0.00873422370301227
PDCD5	0.759175528977936	0.00434960257713632
USP10	0.759151281671158	0.0558137869537814
ACAT2	0.75908091305519	0
C4orf46	0.758304953042989	1.9946313734479e-10
SLC35F2	0.757772613694977	0.0214060742048249
DNAJC2	0.757735750745398	2.60159059871603e-07
HIST1H2BB	0.757417144093993	2.24392701906506e-05
CCDC167	0.757009002008139	1.70461700914992e-09
CHML	0.756833439473814	9.82337007856452e-09
PHF5A	0.756046436817054	0.00494952979247687
CHORDC1	0.755426633337537	1.01966484894098e-08
SIKE1	0.75509820561699	0.019128945320639
PHF6	0.754827755376985	0.00494952979247687
FNDC3B	0.754405735278102	4.11506082282331e-06
SNRPD1	0.754315291178987	0.024764407058588
RELT	0.753787655275751	0.0110235219766917
SMC1B	0.752376644698032	0.0233709592802972
OR8B8	0.752332524665674	0.00346877589071757
COL9A3	0.752079061349769	3.09369168835051e-08
MYLK2	0.751040821123491	0.00172171792683548
COL22A1	0.749944018386563	2.884447360551e-08
RASSF4	0.74994216607676	0.0102269170899995
ARNTL2	0.74967531542452	8.83961866902795e-14
TIPIN	0.748310015383441	0.0377383479738212
POU4F1	0.748267061644434	0.00667780933288444
ANP32BP1	0.748016194104447	6.78850578842703e-15
KCNG1	0.746722837147271	7.46112898451534e-05
C13orf27	0.745918194220671	2.25521680325028e-11
LOC729324	0.745532879877869	0.000580686590614824
TONSL	0.743785037358595	0.0441303215277773
KDM2B	0.74375537598717	8.38849302869456e-05
HIST1H2BF	0.742253953332472	2.2754468958285e-05
NT5C2	0.742077006349435	0.00289428324147546
HIST1H2AI	0.741695506553426	2.21111951631017e-05
RIF1	0.740900502822363	0.0119868257704695
NRTN	0.740725456363799	0.00283842069169401
C11orf75	0.740011416742447	1.55959491102229e-11
IRAK1	0.739832644972258	5.57599332376252e-05
PREP	0.739770599224877	0.00734631992608594
NOL10	0.739005007918741	0.0025740462163211
PRPS2	0.73864623373426	0.00780659595907496
TSPAN33	0.738394982467425	0.0487369549145217
MYO10	0.738283818395953	0.00172171792683548
DCAF13	0.738019961901944	1.1522165266147e-07
PLCG2	0.737908762093215	0.00567689622169035
NCS1	0.736889650464712	0.00211208594698383
CA9	0.736804355463095	5.96478417988718e-10
SLC16A10	0.736702819150148	0.019717785065262
TOP2A	0.73556381081876	0.0444085739561537
MKRN3	0.734964083717043	0.0011948096976734
CCDC150	0.734902161345601	1.57393600055407e-09
NARF	0.734466232242717	0.00186911493969452
MYO19	0.73318711629779	0.00172171792683548
GSTA5	0.732389199593351	1.38453324513944e-05
NIPAL1	0.73204028434149	0.00245183656262232
COTL1	0.731787997218706	3.57233450903079e-08
SMC6	0.731607819346171	0.0233709592802972
AKIRIN2	0.731607019385375	0
BAIAP2L1	0.730554538608521	1.25202675091222e-12
ZNF286A	0.730306322442812	0.0694698833682872
RAP2A	0.729999385553487	0.0099825363030379
PRRG1	0.729481608401055	0.00787505915388154
CDC5L	0.729318244318987	4.66613183358886e-09
ART3	0.729201318326812	1.27192089829583e-13
GPR12	0.728880689542463	1.08567167288084e-05
PKP1	0.728411519148144	0.00547710961442456
GAPDH	0.728100184507283	5.96667877658846e-06
LOC645195	0.727864753595481	0.00051783745016542
HPRT1	0.727726443227361	3.044610814442e-05
SHMT2	0.726866976139687	0.0187042515573739
BARD1	0.726774669039509	1.40950120781313e-12
ANKS6	0.726720370477617	6.78850578842703e-15
WNT6	0.726353188588624	0.0617174912362151
CDC42EP1	0.726288062946735	4.48656857527833e-09
CXCL10	0.725996428595841	7.48450343654815e-08
HIST1H2BJ	0.725847923391938	2.2754468958285e-05
RTN4IP1	0.725759392269102	0.0146377152591408
GPR126	0.725249225090826	1.09984565728458e-05
PURB	0.724516009479021	0.00903436480535652
CEP128	0.724448037964154	7.28139959624998e-09
POLR2D	0.723680518266138	0.00644372539346949
WWTR1	0.723002688959881	0.0624516916511553
DNMT1	0.722244645330999	2.78101850212094e-07
CEP57	0.721690366709739	7.42095887248085e-09
FOXN2	0.721643599335316	4.36600057203937e-06
FMR1	0.721386398038584	4.05383927707745e-06
HIST1H4D	0.721222301851671	2.44648501833288e-05
KCNN4	0.721029532567641	7.969350926785e-05
MAPK4	0.721020412053397	0.000874773359856732
SRSF12	0.720359391256908	0.0279208944677287
EML4	0.719826247082789	6.64848378921932e-07
ZBED2	0.719247678324544	0.0638538428117846
CD274	0.719064797466003	3.36689292178455e-09
C1GALT1	0.718872056642802	6.63270491747309e-11
CASP8AP2	0.718481625695447	1.03900206197087e-09
DOCK7	0.718366925753364	2.98299418209823e-07
HENMT1	0.718006567708884	2.03584948435687e-05
SSRP1	0.717915129826982	0.0281281858844128
ZUFSP	0.717847132069507	0.0775639630739237
ELAVL1	0.717131439136223	5.93175250790293e-07
MRPS17	0.717125582332055	0.00144592467661425
MAP2	0.716161558318715	0.000837402475399154
NUP205	0.715749488657074	0.00300693285636039
IMPA2	0.715487079960607	4.94588671117309e-05
UFD1L	0.714824576315959	0.0541491317257646
PROM1	0.71475489077829	0.00767436086548256
FAM60A	0.714690332193049	1.79937484665464e-06
SSR1	0.714249346463977	0.0281281858844128
ZNF280B	0.713985886683014	0.0694698833682872
GSDMC	0.713951784936147	1.34583954773155e-05
KLHL7	0.713254593060262	0.000115353882002204
LAG3	0.712509087941127	0.000137415537907703
LSR	0.71239225511417	0.000743920717485243
BAK1	0.711198253989715	1.31302864846113e-12
GPR161	0.710501946082218	1.09984565728458e-05
OSBPL3	0.710209243309873	0.00353687618665939
TMSB10	0.710006136701307	0.0427491819783129
PAPD7	0.708930410094805	0.00381212766991512
RAB35	0.708778044325007	0.00958747273134038
DIAPH1	0.708745023270455	1.79149802476263e-07
FAM58BP	0.708348971671314	1.79937484665464e-06
RTN4R	0.708292606896665	0.0146377152591408
SF3A3	0.708240024286241	0.0180200669640378
ZC3H18	0.707344872907766	0.0653273811118717
GNL2	0.706745065648555	9.24823169621928e-06
PRKY	0.706738106119879	0.00760665619298985
PADI2	0.706364397927061	0.00370683544779478
TFDP1	0.706355356975578	0.0360427663578519
MTMR1	0.706333881229146	0.00158734296034544
ZBED4	0.706031292220923	0.0638538428117846
CTSC	0.705976254022517	6.74813249751308e-08
ESYT3	0.705650079748566	9.18927735912458e-07
KIAA1609	0.705310503759431	9.67469378886039e-05
FDPS	0.705131526546802	2.70124138888577e-06
KPNA4	0.704506270937232	0.000119793398109006
GMDS	0.704354244058838	8.47919063916541e-06
GBP1	0.704183478774754	6.32119518949767e-06
NUP88	0.701829361754147	0.00303518756040407
DUSP22	0.701080960861521	3.7582959896666e-07
CPSF3	0.700958726999312	4.362168377807e-08
MID1	0.70082466407007	0.00115700360939114
PSMB2	0.700791126384911	0.00822367056779684
TNFRSF21	0.700656421913303	0.0432968260249994
PDE7A	0.700318047571054	0.00443105482162047
TTLL4	0.700125444732606	0.0499824115871058
GDI2	0.69994543965407	6.60531359887714e-06
PRPF40A	0.698740977127649	0.00774023049044386
FPR2	0.698669899975422	4.50048972325895e-06
SRC	0.698494255344235	0.0273531739369037
B3GALNT2	0.698242778713728	8.05958963736386e-13
ATP1B3	0.698131417917287	3.15691136164832e-13
FAM83B	0.697899048740968	1.91481043086311e-06
LOC400756	0.697593085191892	0.000451532927838779
STK38	0.696809612064575	0.0295624840361566
CKM	0.696760367586261	1.46182364479891e-08
ROPN1	0.69603535617487	0.0131061902602574
CHD1L	0.695973531256554	8.93453686357347e-09
ACOT9	0.695874726923755	0
TRIM65	0.695849643670909	0.0469673909286997
TUBA1B	0.695612304941663	0.0506201689346025
HTATIP2	0.69546802120418	3.43938726807965e-05
CCDC14	0.694795770340154	1.4486669738645e-09
RNFT2	0.694643937502303	0.0130033234607227
RCC1	0.69365811970089	0.0106665411659017
CDK16	0.693649357718496	5.20809373628476e-09
LY6D	0.693342748034943	0.000760756965300269
XPO1	0.69322461329471	0.0631923791080048
LOC100130932	0.693011899833378	0.00022495854286619
NOP2	0.69238730655922	0.00262549314681839
UPF2	0.691841098260607	0.0551602087678006
PEX13	0.69139403639366	0.00468263318478283
CXCR2P1	0.691032169159743	7.74961261700897e-08
PRDX4	0.690948766279662	0.00734631992608594
VPS54	0.69041050988669	0.0588940180620206
DNMT3B	0.690300484208775	2.78101850212094e-07
PATL1	0.690259938857546	0.00395639865768142
KHSRP	0.690102946535981	8.61307297086322e-05
CDH3	0.69001299120513	5.01936645753747e-09
MARS	0.689710235617548	0.000893854164684332
TAP2	0.688337192831681	0.0325449671971339
P2RY6	0.688124759472725	0.0036725953916525
SBSN	0.688008815000068	0.0157027894703738
CBS	0.687730374540461	1.16339518492531e-09
COL4A4	0.687547751621347	2.98783424350882e-08
TRMT11	0.68741447377461	0.047255727381384
A2ML1	0.686946149688419	0
HIST1H2AM	0.686869317135405	2.21111951631017e-05
DPH2	0.686850439239419	3.13170128144078e-07
MTMR2	0.686833766421141	0.00158734296034544
ZNF280A	0.686143887050009	0.0690593589196309
CCL7	0.686118050279485	2.48006234541645e-09
NCK2	0.686116056087393	0.00196704098022654
CDC25B	0.685673671861952	4.40334585195003e-09
PRR3	0.684701596174988	0.00787505915388154
ZNF292	0.683841059109603	0.0694698833682872
FERMT1	0.683290738185326	2.74264219174454e-06
MPHOSPH10	0.682953289774233	0.00131397437964725
ANKRD11	0.682720308818145	3.61718052074025e-15
CHRM2	0.682325441432215	1.07938485698101e-08
RNF182	0.681958500034633	0.0128021128646436
CDK8	0.679729356915599	5.40861506029176e-09
H2BFM	0.678639511096653	1.6465164840452e-05
UNC13D	0.678382315545636	0.0548271959615513
POLA1	0.678072265429692	0.00626967013624035
CLPB	0.677869039320471	1.8860540937279e-08
FAM135A	0.677768147997123	1.33014898156707e-06
ATAD3A	0.6777428752727	2.15684008710097e-13
MYBL1	0.676836635714584	0.00165247222849126
RBM34	0.676238676087605	0.0103988087192319
KHK	0.675630235266411	8.61307297086322e-05
C16orf95	0.675597274652984	4.00432091640053e-11
CDK6	0.67533162785276	5.40861506029176e-09
SIRT5	0.675175577353134	0.0192734528518124
AIF1L	0.674850161070426	0
RRP36	0.674684236331291	0.0142899668769277
RHEB	0.673865382908774	0.011786735009542
PPAT	0.673836478310318	0.00679693593559277
PALM2	0.673414464902272	0.00377701512208943
KBTBD12	0.673066271745868	7.1700794745972e-05
TNPO3	0.672950838624884	0.0438360113822864
CDC42BPG	0.672718011415538	4.48656857527833e-09
ZSCAN16	0.672601151909022	0.0771248988958646
GBP5	0.672289770149732	6.32119518949767e-06
KLHDC7B	0.672118586695002	0.000111161213243895
STARD4	0.672037787962668	0.0289259476110911
LOC730101	0.67099991859085	0.000593830890349277
GFOD1	0.670971787717545	6.9031647701868e-06
NEIL3	0.670781331569493	0.00224084488669144
LAPTM4B	0.670683993693735	0.000142582155487425
HMGA1	0.670644857558574	2.61821818302768e-05
STK38L	0.670346065097731	0.0295624840361566
HIST1H3H	0.669742212503384	2.37710803891098e-05
MURC	0.669598489406824	0.00163621563176654
ETV7	0.669248863883264	9.65250041945101e-07
FLJ46906	0.66855447971612	3.81497795030473e-06
DCPS	0.668413323575492	1.25794004816769e-07
ASXL1	0.668171680830436	1.99645028096341e-13
NOP58	0.667778498968618	0.00262549314681839
VAX2	0.667683314532663	0.0571775352539521
ICAM1	0.667575011961833	3.73620804006339e-05
NDUFS5	0.667106581486163	0.00221833158074107
TATDN2	0.666903925341727	0.032985911932238
BATF2	0.666858875818334	1.58785269515828e-12
MTHFD2	0.666605957416751	0.00158734296034544
TRDMT1	0.665795726945303	0.0461323467251575
MRPL12	0.665786786840515	0.00138691231639544
C8orf47	0.665532863948875	3.99609905711908e-10
ANP32B	0.665200586861158	6.78850578842703e-15
PPIL1	0.664926413808304	0.00691864708670753
TFDP2	0.664605744713478	0.0360427663578519
SLC10A3	0.664558763059418	0.019717785065262
CRYAB	0.664268443529234	5.28695616160298e-08
PSMB4	0.663807101442784	0.00822367056779684
CCDC82	0.6637025833501	2.07596454394318e-09
SMOC1	0.663416792188714	0.0235438144146512
HIST2H3D	0.663396644039923	2.47928332440546e-05
CCNC	0.662713230688646	2.57565836288077e-09
TAF1D	0.662615961130787	0.0321061133081253
PPARD	0.662458881410156	0.00679693593559277
RUNX3	0.662457420703725	0.0148716905366003
LOC286052	0.662020827235571	0.00038766825473337
PITPNM2	0.661919028453887	0.00537929085220492
PLEKHG1	0.661827938234024	0.00578193657896495
NFKBIE	0.661589080208743	0.00238033268436155
DGCR14	0.661221350662438	1.6224164996335e-07
LYN	0.660843397369611	0.000768585150190396
STOX2	0.660753383150967	0.0297671513469499
TLR1	0.660666574023265	0.0379843453654256
MIR17HG	0.660648262513162	0.00118243478246278
RPE	0.660372703446479	0.0132047390154811
RUSC1-AS1	0.660220847668416	0.0148716905366003
C3orf26	0.659826070366742	1.66221873189291e-10
PRSS53	0.659616395107129	0.00800869796963533
PDIA6	0.65961031153637	0.00447010204397252
TMEM123	0.659568385429743	0.0392715439349654
CLEC4D	0.659414076024786	1.72271046167972e-08
C20orf24	0.658968199724583	1.06289276914769e-10
DGCR8	0.658726236721305	1.65059122150297e-07
RANGAP1	0.658705447581687	0.0099825363030379
TRMT6	0.658515222561055	0.0475603291021591
TLX3	0.658413542224146	0.0382409222083706
KCNJ10	0.658379786087616	7.55586499442899e-05
CLASP1	0.658285612103012	1.49058465620493e-08
37865	0.657775987626788	0.0172248287528335
FEN1	0.657701315245504	2.74264219174454e-06
HIST1H4B	0.657484892301177	2.41179033646577e-05
MRPL14	0.657231630861723	0.00138691231639544
DDX11	0.656963053151667	1.37261403845901e-07
ACTR3B	0.656865906532093	0
BCL2A1	0.656752278299343	2.28052768913811e-12
ZNF124	0.656559600375736	0.0675295392556311
CEP250	0.655632107244152	7.28139959624998e-09
C6orf106	0.655310703107364	2.55592019800277e-10
OTUD6B	0.655249601350654	0.00360657759667747
UNG	0.655081861458967	0.0551602087678006
TRRAP	0.654512293314016	0.0478439854944347
NCK1	0.654054151980403	0.00196704098022654
LOC401397	0.653845804377594	0.000462135199476565
ZNF519	0.653477369672549	0.0713724206014022
PPP2R5D	0.653325439897681	0.00716341847791995
MFI2	0.653308373880706	0.00108522390812604
GK	0.653215229212683	7.64584998225795e-06
SLC15A1	0.652617068781254	0.019717785065262
LYPD1	0.652372121955386	0.000768585150190396
CSE1L	0.65230055550411	5.47386657352173e-08
PPARA	0.652165521872549	0.00679693593559277
KIF21A	0.652136641659763	0.000101813946440924
PGBD5	0.65204230478378	0.00481599094971098
CACYBP	0.65197923556534	6.70979084449102e-10
CENPJ	0.65176127819755	7.03113978636203e-09
CDKN2D	0.651652206508668	5.83004672512713e-09
ACTR2	0.650674889858753	0
HEATR3	0.650278718432879	1.95041730125917e-05
LPIN1	0.650181298213275	0.000643400511025759
TNFSF13B	0.650158955562616	0.0432968260249994
PRKCI	0.650091972651518	0.00754101622156847
KRTAP4-2	0.649715146796443	0.000130688592055274
NOTCH1	0.649637926515913	0.00262549314681839
URB2	0.649428163118675	0.0554905124015864
CTTNBP2NL	0.649150288783266	7.11188943066013e-08
EIF2AK2	0.648941198604781	5.37874153145474e-07
TMEM189	0.648669020130442	0.040301369330992
LTV1	0.648316959293004	0.00075219426917165
HSP90AA1	0.64789112652987	3.30348850326462e-05
EIF5A	0.647809997105916	5.83911353766211e-07
ADM	0.647425737291134	0
SMAP1	0.647353517287953	0.0232072787469109
SELRC1	0.647297465121368	0.0169705813812074
SLAMF8	0.64637574721814	0.0195757463626702
C12orf4	0.646248020905325	1.90236892477439e-11
ZWILCH	0.646103837948713	0.0775639630739237
EIF4EBP1	0.645705723160948	5.74472155655763e-07
LRP12	0.645308784655897	0.000665419425871732
COCH	0.645176216568188	2.68398820919803e-08
IFRD1	0.644979569952572	4.0535528914082e-05
KLHL34	0.644711509397703	0.000114033379076522
FAM49A	0.644701881950017	1.74377221486167e-06
NOL7	0.644339369706973	0.00259920102279828
MET	0.644305444813141	0.00105156904576709
HMSD	0.644292011134984	2.68967874267812e-05
FETUB	0.643609985721727	2.78598138692598e-06
TCP1	0.643243600288325	0.0346000000317914
SMCHD1	0.643231669335133	0.0233709592802972
RGS20	0.642521930982252	0.0115951322491289
PLOD1	0.642318688545097	0.0058837388721949
APBA2	0.641616388707706	1.27888330021678e-14
LDHB	0.641361729343346	0.000149764326867124
FSCN1	0.641335940977332	4.70653618308745e-06
TMSB15B	0.641318013543569	0.0427491819783129
CCL8	0.640955600393845	2.52619378418185e-09
PITPNM3	0.640852866906161	0.00537929085220492
TAP1	0.640793780482157	0.0325449671971339
TCP11L1	0.640711210305405	0.0346000000317914
DHFR	0.640683925821015	1.67609223073662e-07
RNGTT	0.640546514613626	0.0130033234607227
DLX6	0.640448916137226	2.20017649987754e-07
LIG1	0.640238349331412	0.000161421062699325
ATL3	0.640181189549395	2.6435755444481e-13
ST3GAL6	0.640094146141539	0.0283199108014709
PIM1	0.640040542730675	0.00522765264772343
RARRES1	0.639564509162429	0.0100634258172431
MCM3AP-AS1	0.63934145498237	0.000975985395232218
SLC33A1	0.639270971215499	0.0212463945054547
RPL39L	0.639243938423044	0.0136310677616905
DKC1	0.63923108268766	1.91818267162462e-07
MDC1	0.638891099412722	0.000986614075680543
NT5DC2	0.638778831327874	0.00289428324147546
CXCL11	0.638348594944302	7.6120436745937e-08
MICALL1	0.637894564861416	0.00114440408132745
AQP9	0.637626150362039	2.64471305543969e-14
PSMD14	0.637393466130005	0.00829198052488227
C19orf48	0.637300497266563	5.97021175238806e-11
MUC16	0.637034174441959	0.00161990664670554
ST8SIA1	0.636815539231566	0.0285175350989079
CMPK1	0.636667250809148	2.02898115837836e-08
LOC100508181	0.636492537146489	0.000307743119951339
C7orf29	0.636427726333437	3.54741249705218e-10
SEMA7A	0.635781157709207	0.0170980874007463
NCOA7	0.635505648977601	0.00200832094189017
IL2RA	0.63532420039146	4.75725263641518e-05
CEP72	0.634909513055982	7.55666441409968e-09
HIST1H4A	0.634814109558708	2.41179033646577e-05
GZMB	0.634756802601853	1.59989911663069e-05
SRD5A1	0.634581860826147	0.0273531739369037
KRT9	0.634568534442056	0.000129055999913386
TBRG4	0.634550120823813	0.0334205887289684
UPP1	0.634443616140508	0.0551602087678006
CECR7	0.634180541427779	6.53320192118202e-09
ELF4	0.634116263771631	6.0307738607887e-07
LRRC8D	0.63347672841773	0.000711084314010163
XPOT	0.633253655695195	0.0631923791080048
SAP30BP	0.632933506986559	0.0154677552072588
SLMO1	0.632597650142569	0.0228627137827798
ARL13A	0.632498402544277	6.62775312806443e-14
ADAM17	0.632261896239651	0
GABRP	0.631925701640742	5.4573129885499e-06
FAM26F	0.631657383082452	1.66346388544406e-06
CCNJ	0.631426721243976	2.67359869998312e-09
DCUN1D1	0.631262683513655	1.32634403340212e-07
MYNN	0.630989596798573	0.00172171792683548
RRM2	0.630922469446243	0.0142899668769277
LHX2	0.630703122301195	0.000157385871246555
HR	0.630565878499851	3.08617963282095e-05
NUDT3	0.63056452324238	0.00297823498072279
JOSD1	0.630208037560043	6.89453491459368e-05
PUS7	0.630069288937318	0.00903436480535652
LIN9	0.629872598444544	0.000167511637707072
SLC45A4	0.629466008721741	0.0218776223435853
HRCT1	0.628196450923144	3.08617963282095e-05
SEH1L	0.628028550762231	0.0168392452862569
MAPRE1	0.627792577080301	0.000884266252102575
PLCB4	0.626916287675269	0.00567689622169035
TMEM104	0.625699842409417	0.0390031641933089
POLE2	0.62554750042741	0.00632810198827132
LCN2	0.625055792331747	0.000147884574605569
HAUS7	0.624652332799349	1.74126238367835e-05
LOC100505880	0.624444310106601	0.000290034760138544
ADCY7	0.624111212669575	0
WDR53	0.624076226570409	0.060272989466725
HSPD1	0.623761209822144	3.43938726807965e-05
RANBP17	0.623523430985857	0.0099825363030379
ABCC1	0.623429820222201	0
OGFOD1	0.623096113995455	0.00315455766522209
BPI	0.622786261581327	4.22917433037145e-12
SNRPA1	0.62272545397549	0.0245862907971674
SCNM1	0.622151187387845	0.0160662249019116
TSPO	0.621956009088714	0.0487369549145217
UBAP2	0.621617606299685	0.0522299360156186
DEF8	0.62140896121817	1.51815428744835e-07
KIF24	0.621011618129103	0.000103119297773573
HAUS5	0.620739514241156	1.71582918445605e-05
GJB3	0.619935270057999	7.42843859027689e-06
PSIP1	0.619868160593905	0.00815173250783295
YDJC	0.619488418270603	0.0635533004765609
L3MBTL4	0.618570433503104	0.000135769301278916
BAZ1A	0.618489785746659	1.62487474842832e-12
TRIM26	0.618298568836895	0.0466877555927181
USP49	0.61808324001846	0.0564990051516031
CD38	0.618043168431599	3.4943694818099e-09
IFIH1	0.618019778464218	4.0011274162945e-05
HOMER3	0.617999052136203	2.84518309859522e-05
HSD17B12	0.617674427497476	3.21535053378083e-05
FLJ37644	0.617407430104164	3.54501352068417e-06
MTAP	0.617402317900111	0.00155518696279548
BRCC3	0.617213307659435	4.63805515051414e-12
PAPSS1	0.617183069582935	0.00384881054717926
CARHSP1	0.616602383466319	9.21920676932452e-10
KLF5	0.616329240836433	0.000109741811503471
MTERFD1	0.616260491924647	0.00155518696279548
LOC646903	0.61623245135191	0.00052973083154796
GPR84	0.616105775777462	1.14720829362386e-05
CEP57L1	0.615824910407908	7.42095887248085e-09
LOC399815	0.615577105471041	0.00044096951959481
NCAPD3	0.615046552495731	0.00194680889520239
KCNK12	0.614822256180483	7.86837785190958e-05
FAM98A	0.614798511928564	2.00678166804322e-06
HIRA	0.614794397801861	2.18086927937445e-05
AIM2	0.614449483339729	0
GTPBP2	0.613991052773813	1.53446883398065e-05
PDXK	0.613543180265059	0.00455554118818266
PAX6	0.613360998926079	0.00395639865768142
PPM1G	0.612506899335797	0.00697733794853203
C9orf100	0.612368650661503	4.33175925794658e-10
LOC100128191	0.612201391826551	0.000182725181124974
ZNF280C	0.611679024862174	0.0694698833682872
WNT10A	0.611544318896712	0.0617174912362151
FADS2	0.610880484373157	1.13404648294921e-06
DPH3P1	0.610740840472205	3.13170128144078e-07
GMNN	0.610271066842766	8.60537471072127e-06
SNRPA	0.610152416901244	0.0245862907971674
C12orf32	0.610086641715289	1.86040796580477e-11
TMEM180	0.610085558424566	0.0400403225083867
ATR	0.610054893227488	6.46554965506044e-13
SMG5	0.610005306858519	0.0233709592802972
SLC16A3	0.609771981339375	0.0198660171616735
LCTL	0.609017274831213	0.000147884574605569
MAML2	0.608968032083068	0.000819764394376947
ACAN	0.608799065725456	0
CCL13	0.608425460739022	2.33862006551123e-09
SMC1A	0.608315460097292	0.0233709592802972
TBPL1	0.607608108672357	0.0334205887289684
ZC3H12C	0.607601358608671	0.0649880414942991
HPSE	0.607555471604626	3.044610814442e-05
AADAT	0.607445839513554	0
SH3TC2	0.607216545752138	0.0185650211890979
C16orf80	0.607065739215413	3.74753055332402e-11
TMEM74	0.606811826908804	0.0419362369289818
SKA2	0.606807741489325	0.0192734528518124
TUBA1C	0.606611583468691	0.0506201689346025
RNF19B	0.606195576543486	0.0128021128646436
PPPDE1	0.606192175331092	0.00716341847791995
BID	0.606164502936286	2.82284191395458e-12
MRAS	0.606145223456179	0.00135679285282554
ME2	0.60585319787149	0.000997349235733907
STAT1	0.605801292594165	0.0289259476110911
BCL2L12	0.605564060314279	2.28052768913811e-12
CCDC137	0.605061322923666	1.4486669738645e-09
GNRH1	0.60495687209912	9.52441967736333e-06
DDX26B	0.604895212333694	1.41954548467748e-07
MAGOHB	0.604765287876671	0.00081112892851476
TTYH1	0.604657770359827	0.0503044146731254
TTC13	0.604653509932126	0.0490489102527411
GAL	0.604048508822128	5.62392649510681e-06
GPRIN1	0.603847798939118	1.1818709608408e-05
ABCD1	0.603661124594465	0
VGF	0.603276278007291	0.0575081735143331
IVNS1ABP	0.603057669363119	6.54535638617933e-05
HIST1H2BE	0.60228469343049	2.2754468958285e-05
DCBLD1	0.60204715349272	1.17318034128851e-07
LOC440028	0.601219072373169	0.000467522700157928
FAF1	0.601212493448541	1.15137529344136e-06
MCOLN2	0.600813725692301	0.000975985395232218
SRSF3	0.600634490983993	0.0279208944677287
FAT1	0.600569335882585	2.17224782652263e-06
SMURF2	0.600558620607603	0.0238885458866572
AGK	0.600485582371171	0
HDGF	0.60047688575368	1.92320750903458e-05
SETD8	0.600367941488557	0.0178932737428323
SERBP1	0.599820530641897	0.0173460306359323
SENP5	0.599601156745039	0.0172248287528335
DKFZP564C152	0.59934476213183	1.91818267162462e-07
LOC387647	0.599245576442508	0.000420588297020866
CKAP2	0.598748547631782	1.43476204120038e-08
RFC5	0.598708359020164	0.0112101998241505
CENPBD1	0.598654016912078	6.77473112496669e-09
POLD3	0.598479736776112	0.00626967013624035
PRSS12	0.59843833417637	0.00794163182630488
RLIM	0.598065249096471	0.0122942293661215
CHRM1	0.597895109446629	1.07938485698101e-08
NOD2	0.597793050710864	0.0025740462163211
CAGE1	0.597290944043393	6.84445658614341e-10
LMO4	0.596317622439122	0.000178358418461784
UBE2D1	0.596262443116934	0.0525306161551884
LOC152217	0.59621319349546	0.000333660705236185
HIST1H3G	0.596079550133136	2.37710803891098e-05
TMEM158	0.595780769658224	0.0397870327233882
PDIA5	0.595461792962293	0.00447010204397252
COL27A1	0.595374791788228	2.9368043378428e-08
FLJ45831	0.595197144522291	3.81497795030473e-06
BICD2	0.595182789673741	2.82284191395458e-12
SNRPG	0.594821435167445	0.024764407058588
USP39	0.594619252823094	0.056177025058994
APOBEC3A	0.594109892247259	1.57210792429963e-14
CCR1	0.593624724859929	2.83487162153424e-09
ANKFY1	0.593204477988378	0
TOMM40L	0.592704691160975	0.0441303215277773
TLE1	0.592592416518989	0.0379843453654256
SETD6	0.592583096080531	0.0177526899928025
ELF5	0.59253829234947	6.0307738607887e-07
RRBP1	0.592458028917794	0.014177851538704
MUTYH	0.592018688547671	0.00163621563176654
OXR1	0.591399297878304	0.00363863985115576
CPNE2	0.591366105356057	4.12748088240806e-08
SPIN4	0.591237692749874	0.0266025851028019
PLXNA1	0.5911306532922	0.00599467668158934
RIPK4	0.590706716473603	0.0121910138623586
PCDH8	0.58992501376776	0.00407204186544787
GINS2	0.589870083222897	7.32040699330718e-06
FOLH1	0.589848634117128	4.17622198599419e-06
SQLE	0.589647173140314	0.0273531739369037
EPSTI1	0.589209399591045	7.9479423843324e-07
ULBP2	0.589106142820324	0.0544831813444759
FAM83G	0.588928965532371	1.94500650375594e-06
FOXRED2	0.588835777580519	4.43175427179507e-06
MBNL3	0.588697489599403	0.000944605305110223
C6orf218	0.588434873900423	3.00999742289225e-10
C6orf136	0.588244666372223	2.66106429303814e-10
FLJ36031	0.588237421089051	3.54501352068417e-06
IL18BP	0.588137739108414	4.50692109060494e-05
IARS	0.587872917228998	3.68702100448802e-05
XRCC3	0.587812551444132	0.0631923791080048
HSP90B1	0.587687268128674	3.30348850326462e-05
MIS18BP1	0.586834370935513	0.00118243478246278
PLA2G7	0.586805154640652	0.0055266086752309
TBC1D22B	0.586755354688641	0.0332095586729532
CKAP5	0.586652557987456	1.43476204120038e-08
GPR180	0.586145735589726	1.13197967933418e-05
SREBF2	0.585952223009927	0.0275499652994457
RC3H2	0.585710852244685	0.0106665411659017
TMPPE	0.585390649097848	0.0424689205951648
SEL1L3	0.585296785007836	0.0168392452862569
PSME4	0.58521755714413	0.00836500015915576
FABP7	0.584963012170025	1.11495290401983e-06
ANKRD36BP1	0.584835780548529	3.61718052074025e-15
FANCL	0.584608235290166	2.03687869511264e-06
LOC100506342	0.584313035493399	0.000293350171229613
S100A8	0.584184317110543	0.0151215316479455
MPZL2	0.584104856647464	0.00134271731298232
PLSCR1	0.583975466988444	0.00593772954274299
SLC6A14	0.583893346723043	0.0221844062890703
NMD3	0.583800456264443	0.00252439703730904
WDR12	0.583567621347688	0.0599395693945962
CPNE8	0.583465952649036	4.20329135771568e-08
LOC100129478	0.583445982911721	0.000204136263970112
DMRTA2	0.583389449366321	2.2765550317416e-07
LSM14B	0.583164503073954	0.00073553328447566
SMOX	0.583131160976436	0.0235438144146512
EGLN1	0.58270559697488	4.86630935457277e-07
WDR3	0.58266735426972	0.060272989466725
CEP78	0.582343253012604	7.55666441409968e-09
STAM	0.581990189130364	0.0287235802510939
SNX8	0.581820886025196	0.0253139084653682
C1orf130	0.581703361361583	7.30488760189311e-11
ATF4	0.581446431730495	2.25238681502559e-13
GSTA2	0.581095336855725	1.38453324513944e-05
TXNDC5	0.581045590739163	0.0512245241964742
DNAH17	0.580442099695761	2.3526570389808e-07
SS18L1	0.580402040627686	0.0279208944677287
WDR4	0.580235043647978	0.060272989466725
OR7E47P	0.579981723721176	0.00346877589071757
TTC22	0.579668373783799	0.0493508848606582
RNASEH1	0.578647644664818	0.0123886941113667
YES1	0.578574374104645	0.0635533004765609
CHST11	0.578557023468342	1.16514124298132e-08
POC1A	0.578384620895269	0.00621366583103426
FUT3	0.578268676086093	4.9106665733062e-06
HIST1H2BN	0.578002121285775	2.30783142572054e-05
GPR56	0.577844906129446	1.14720829362386e-05
SVOPL	0.577515534454122	0.0312532185981064
AARS2	0.577504274467227	0
C1QL4	0.577379421134523	6.73566550083169e-11
CCZ1	0.576944614209539	3.12555472218913e-09
EHD1	0.576801372212142	5.03257188401936e-07
SCEL	0.57676224260013	0.0159482237075316
CALU	0.576506202778517	7.252796191813e-10
RCAN3	0.576295428871977	0.0106665411659017
ATP5C1	0.576280110433878	3.29555326148638e-13
EEF1E1	0.576241970837585	4.56493623969183e-07
MRPL48	0.575932808875472	0.00143046891982997
UBE2A	0.575716165616113	0.0525306161551884
SMARCC1	0.575574414686469	0.0232072787469109
PWP2	0.575450167125597	0.009108521907116
IL12RB2	0.575371296726468	4.44972080362138e-05
IQCJ-SCHIP1	0.575091088699579	5.50110384720081e-05
CHD7	0.574986723277216	9.10501774137305e-09
PPM1L	0.574949388579653	0.00697733794853203
TMEM38A	0.574732359893375	0.0410991759058379
CCKBR	0.574706368342108	2.29138801342754e-09
IL22RA2	0.574133818318504	4.6928317570753e-05
SH3GL3	0.573875891329753	0.0185650211890979
SRSF2	0.573483470603819	0.0279208944677287
ADAMDEC1	0.573387276698492	0
PGAM5	0.573266492362469	0.00481599094971098
XRCC6	0.573008805682904	0.0631923791080048
PCNT	0.572982581253747	0.00426995788731851
TDO2	0.572931815524842	0.0348381390439748
MCCC1	0.572804701646106	0.00095491900715993
ANKRD27	0.572711015367236	3.61718052074025e-15
LOC440700	0.572700827815863	0.00047860802468115
SLC25A37	0.572648894092257	0.0206249359991801
C21orf58	0.572558313388403	1.1767960550548e-10
TLR6	0.57246211857914	0.0382409222083706
RTP4	0.572449660399145	0.0147543070199365
ATP11B	0.572214644054189	2.80564187957748e-13
MTA2	0.571848911905947	0.00155518696279548
FLJ36848	0.571339498295531	3.54501352068417e-06
CALML4	0.571311921597363	6.95895136227138e-10
KRT6A	0.571185947097213	0.000125970633374805
VEGFA	0.570998629215898	0.0575081735143331
EIF2S2	0.570410877698783	5.55728291651742e-07
R3HDM1	0.570066506226928	0.00934532359696514
ZNF250	0.569848109132528	0.0690593589196309
CXCL16	0.569804958117185	7.6120436745937e-08
MMP12	0.569369740927287	0.0012334337095913
TEAD4	0.568953624425703	0.0350747091866713
CPA4	0.568936804082826	3.83873414485785e-08
AKIRIN1	0.568751598593657	0
TUG1	0.568745854720982	0.0509098298218734
E2F5	0.568647091293652	4.0778046195523e-07
PFN1	0.568598017441607	0.00477271200787551
DBR1	0.568290937963836	1.133462527527e-07
OCIAD2	0.568141668670762	0.00312494660790947
C1orf96	0.568088045781647	9.37961813676448e-11
MAFG	0.568007846764186	0.000793898741783272
TXNRD1	0.567940028264897	0.0512245241964742
SCML2	0.567678138861895	0.0160662249019116
CDH19	0.567534808480298	4.93754284165296e-09
KIAA1949	0.56743274596263	9.92664390849423e-05
C21orf70	0.567415571225542	1.20179721920567e-10
HGS	0.567264049471359	2.12114019631356e-05
HSP90AA2	0.567242935335606	3.30348850326462e-05
ZIC4	0.567210959260368	0.0667912138331326
KRT6C	0.567206519100281	0.000125970633374805
SNHG4	0.566708412656595	0.0242290228593584
LOC158376	0.566496118213652	0.000337786538675399
PSIMCT-1	0.566426265499579	0.00807952897915136
SLC25A13	0.566295880064972	0.0203090887169338
ACOT13	0.56590329984348	0
NCRNA00239	0.565480934729079	0.00207035558164225
ASS1	0.56531449151875	1.95845185549391e-13
SLC2A5	0.56512764559309	0.0210914527895425
LOC283028	0.565042057918375	0.000353585167953949
CEACAM20	0.564931552968458	6.04869222834294e-09
ZNF711	0.564723511919447	0.0741765031930634
KRT80	0.564526458091568	0.000127545729077229
NCBP1	0.564425076064655	0.00194680889520239
CMPK2	0.564298739686415	2.02898115837836e-08
TRAPPC10	0.564221328152416	0.0461323467251575
UHRF1BP1	0.563827654122632	0.0544831813444759
C15orf41	0.563697224028108	3.02909263117126e-11
HUWE1	0.563599127013913	3.58653026995789e-05
TTI1	0.563247000902878	0.0499824115871058
TOMM5	0.563019326170752	0.0441303215277773
PPP1R10	0.562797616731223	0.00697733794853203
TIGD1	0.562636163393439	0.037244080065482
YARS	0.562577335636574	0.0635533004765609
PSMG4	0.562316596087191	0.00836500015915576
PGLYRP4	0.562026860854356	0.00485857348031323
DENND3	0.56190617430307	1.56993442532541e-07
PIGA	0.561762109401234	0.00513600140090704
LSM2	0.561370071987797	0.00073553328447566
C2orf48	0.561355167733363	1.38105448393178e-10
SOCS1	0.561287778094578	0.0253139084653682
SET	0.560969186689823	0.0177526899928025
TFAP4	0.560864183635203	0.0360427663578519
SCRG1	0.560447591908322	0.0161984039232424
IFNG	0.560433456493108	4.0535528914082e-05
ANKLE2	0.560369189585713	0
FLJ45482	0.560202183173272	3.81497795030473e-06
AZI1	0.559899648248474	8.05958963736386e-13
FGFBP1	0.559536457922783	3.01202380132286e-06
PRG2	0.559311619236253	0.00740971109665887
TIGD2	0.559308855707807	0.037244080065482
ZNF462	0.559132842745862	0.0710055189572894
PLOD2	0.559079362846735	0.0058837388721949
STAMBP	0.558728782210261	0.0287235802510939
NUP62	0.558444066188316	0.00300693285636039
TIMM50	0.558332178114974	0.0374783617519089
AQP5	0.558191289353523	2.38784504306209e-14
NCRNA00115	0.557617597803694	0.00202913319863341
PPAN	0.557384026596665	0.00673679119316013
SNHG1	0.557324303092888	0.0240603796081391
IGF2BP2	0.557186759545876	4.22319744001252e-05
EPT1	0.556639231517584	7.9479423843324e-07
RHCG	0.556548597534258	0.011786735009542
PITPNB	0.556370898720046	0.00532869401539641
CORO1C	0.556283262964613	3.51153191635987e-08
KIF1B	0.55624946577439	0.000101813946440924
FADS1	0.556090391331726	1.11495290401983e-06
ONECUT2	0.55602616949252	0.00321599683841949
HIC2	0.555928751439449	2.15184571315006e-05
NDUFV1	0.555760836742395	0.00221833158074107
GFRA3	0.555712075513866	7.00678884201864e-06
C7orf54	0.55551618922661	3.76737198028819e-10
LOC100509870	0.555163807872295	0.000318932521640642
TFDP3	0.555003755408881	0.0360427663578519
FAM49B	0.554958486452057	1.74377221486167e-06
DDA1	0.5548329632003	1.32634403340212e-07
BTN2A2	0.554730265193753	7.09930209752791e-12
EIF2B3	0.554499893529724	5.37874153145474e-07
POP7	0.554472021786222	0.00661859571993886
H2AFV	0.554424465908879	1.62240420652178e-05
KIF1A	0.554274232722693	0.000101813946440924
ATP13A3	0.553879912910092	2.88528747611169e-13
ARPC5	0.553650677253367	9.52683550954436e-14
DAND5	0.55358858406604	1.07650616589409e-07
KIAA1804	0.553346599651512	9.92664390849423e-05
PIR	0.552682265761216	0.00532869401539641
TRIM2	0.552591205802933	0.0464130619722047
FPR3	0.552363322904857	4.5712770054503e-06
C1orf81	0.552320059906385	8.99218269735233e-11
SLC7A6OS	0.552245231596893	0.0223499336279426
HMGN3	0.552205245840586	2.68967874267812e-05
VANGL1	0.552168510916897	0.0568396697716842
LOC100509022	0.552124608749243	0.000311477505191315
H2BFXP	0.552086767966562	1.6465164840452e-05
TXN	0.551708087395579	0.0512245241964742
ELAVL2	0.551482966308291	5.93175250790293e-07
HMGB3P24	0.551481706361613	2.65422160008183e-05
RSRC1	0.551389472812696	0.0145259930045886
TNIP3	0.551344799023413	0.0435501788495167
TNF	0.551328174019858	0.0427491819783129
DIAPH2	0.551300929088894	1.79149802476263e-07
MDN1	0.551108227298887	0.000997349235733907
OCA2	0.551094725441345	0.00312494660790947
NUTF2	0.550960998540898	0.00303518756040407
POLR1C	0.550932863894583	0.00638568248712725
ZNF707	0.550818842721911	0.0741765031930634
NUP155	0.550806912748323	0.00300693285636039
POLA2	0.550803168861394	0.00626967013624035
FOXL1	0.550785173340325	4.36600057203937e-06
PSMD2	0.550587547310491	0.00829198052488227
NUP85	0.550518008894891	0.00303518756040407
TFCP2L1	0.550492041825758	0.0360427663578519
COG4	0.550046902101531	2.73070758348737e-08
GLIPR2	0.54993636585224	7.87773243755595e-06
MAPK1	0.5499038122606	0.000865602970901042
C7orf11	0.549580168191319	3.40583825424819e-10
MRPL9	0.549447682024686	0.00143046891982997
SLC7A1	0.548890727223296	0.0221844062890703
PRTFDC1	0.548649177216655	0.00800869796963533
C11orf91	0.548474699665937	1.74561885350609e-11
HIF1A	0.548141617732789	2.15184571315006e-05
ADPRH	0.547982023586628	0
C2CD4D	0.547553070834697	1.30106208466283e-10
CARD9	0.54746760537814	9.21920676932452e-10
S100A3	0.547393273906347	0.0151215316479455
ANAPC1	0.547036058654199	0
ATAD3B	0.546892980786683	2.15684008710097e-13
C12orf45	0.546829554758737	1.94208205062894e-11
KRT81	0.546717621657673	0.000127545729077229
USP36	0.546327151851628	0.056177025058994
CHAC1	0.545816175713869	8.60650469642872e-09
TAF5	0.54578265979719	0.0323168670338753
CHTF18	0.545603569928881	1.23163835450766e-08
LOC100507962	0.545488409920775	0.000303915667512251
CD58	0.545469063340064	3.70055355959035e-09
MTHFD1	0.545221736946941	0.00157186904954899
PNPT1	0.545068492060514	0.00621366583103426
SCHIP1	0.545059648579505	0.0159482237075316
MLKL	0.544750806343944	0.00120745698112732
PI4K2B	0.544459684546674	0.00508907947396639
KRT86	0.544336566720331	0.000129055999913386
ZNF121	0.544249165945142	0.0675295392556311
COL11A2	0.544189221533956	2.73070758348737e-08
VLDLR	0.544120211033368	0.0578490182361768
TSR1	0.543375136136756	0.0490489102527411
SNRNP27	0.542895840240387	0.0245862907971674
PML	0.542406457778283	0.00604639413999572
ADORA2B	0.542015646347157	0
MALL	0.541931362211011	0.000819764394376947
SBF1	0.541250702486854	0.01558851003615
C17orf96	0.541133966678274	4.83882657065109e-11
LOC375196	0.541036326419298	0.000415705768612087
PFDN6	0.541029138793955	0.00477271200787551
LIMS1	0.540928183478833	0.000165423163284735
MAP3K7	0.540793330998896	0.000855956208255889
APEX2	0.540691877646591	1.27888330021678e-14
ROD1	0.540554962131616	0.0131061902602574
MTDH	0.540380075423407	0.00155518696279548
LOC100506253	0.540088986851286	0.000293350171229613
KLHL36	0.539971341299389	0.000114033379076522
C14orf182	0.539829370243673	2.62016888598163e-11
C15orf52	0.539669307263444	3.0920968220351e-11
RASA2	0.539589183072148	0.0101458803927033
HSP90B3P	0.538897043094321	3.30348850326462e-05
SSR3	0.53886252310024	0.0281281858844128
TIFAB	0.538699263297348	0.037244080065482
UPF3B	0.538629014272841	0.0551602087678006
POLR1A	0.538541471711485	0.00638568248712725
IFFO2	0.538466233607273	3.95007107621285e-05
UBE2CBP	0.538204737695453	0.0525306161551884
ADD2	0.538062350244596	0
CSNK2B	0.537790422420617	5.86728196621457e-08
NDRG1	0.537571564391701	0.00215560622162916
CEBPG	0.536864613229695	6.28639094975009e-09
POLR1E	0.536586884844656	0.00644372539346949
TMEM171	0.536063490437084	0.0400403225083867
SOX9	0.53593551822645	0.0256666238616045
HMBS	0.535929740783929	2.61821818302768e-05
ONECUT3	0.535846707788852	0.00321599683841949
C1orf152	0.535597169118056	7.45054786393674e-11
UBQLN4	0.535309197522464	0.0531727168307208
AGFG1	0.534963368018859	0
EXOSC4	0.53456630492929	1.04677503119937e-06
GLT25D1	0.533991404167004	8.23037423150981e-06
FOLH1B	0.533852593681146	4.17622198599419e-06
COQ3	0.53379974576191	3.38791881509537e-08
GALNT3	0.533620437893574	5.78778282826342e-06
SASS6	0.533502208515968	0.01558851003615
LOC157381	0.533492124649059	0.000337786538675399
PSMD12	0.53341300626038	0.00829198052488227
SUV39H1	0.53333714086076	0.0310350797261915
TMEM132A	0.533250450249851	0.0395254310817161
PTPLB	0.533230742509602	0.00873422370301227
TAGAP	0.533047920110063	0.0323168670338753
SOX8	0.533012031334392	0.0256666238616045
TMEM71	0.532800165191138	0.0419362369289818
PEX26	0.532422489717917	0.00472773661275401
C9orf30-TMEFF1	0.532339822579627	5.09712936413442e-10
IL32	0.532287525583973	4.81906880262623e-05
STAG3	0.532071078810153	0.0285175350989079
LRRC3	0.532055904390808	0.000679960953777929
ABCF1	0.531662510119723	0
C11orf84	0.531509387623777	1.59082923193648e-11
HK3	0.531315800986017	2.5129823394993e-05
PSMD11	0.531004483418907	0.00829198052488227
TLX1NB	0.530853744680098	0.0382409222083706
HNRNPAB	0.530830264564887	2.76769858524832e-05
LOC729603	0.530458000942802	0.000580686590614824
TDP1	0.530201721604983	0.0348381390439748
FOLR3	0.530151691695513	4.17622198599419e-06
CHST2	0.529816030886669	1.2097304375562e-08
NMI	0.529632646167977	0.0025500041427618
VANGL2	0.529432936600246	0.0568396697716842
NPLOC4	0.52940812901318	0.00270112376617909
C9orf170	0.529374543385194	4.78986622655437e-10
NCRNA00294	0.529031113761311	0.00211208594698383
SMYD2	0.528938328183143	0.0238885458866572
DYSF	0.528753627852832	4.01231938321771e-07
LRRC8B	0.528746156185941	0.000711084314010163
SOX11	0.528544290267764	0.0254919635267156
LOC100129148	0.528269015894851	0.000196953560149423
FAM27A	0.528179345409244	1.66346388544406e-06
CD3EAP	0.528094967315128	3.56236577385859e-09
TOMM34	0.527586720603393	0.0441303215277773
VBP1	0.526139980121425	0.0571775352539521
NR2C2AP	0.525328516960494	0.00275613299122861
SLC26A9	0.525319954261097	0.0209318789900165
NCF2	0.525132797231417	0.00196704098022654
PPARGC1A	0.525097596455776	0.00679693593559277
HEATR1	0.524821244230432	1.95041730125917e-05
PDE9A	0.524805823095753	0.00447010204397252
LIN28B	0.524803749973479	0.000165423163284735
C11orf86	0.524589645911252	1.59082923193648e-11
WDR76	0.524536831864691	0.0609851695809492
B3GNT3	0.524428330448284	8.62335836144476e-13
EGFL6	0.524390014056985	4.86630935457277e-07
PSMC2	0.52434028101767	0.00829198052488227
SERPINB5	0.523915584071156	0.0174791056479013
SNTB1	0.52389729861955	0.024764407058588
PLA2G4A	0.523857162153889	0.0055266086752309
NXPH4	0.523848633803548	0.00306542769290661
ZNF644	0.523776361594612	0.0729010649037895
MAPK14	0.523754328279988	0.000874773359856732
CNOT10	0.523658695624006	2.40208649201964e-08
KIN	0.523568582795269	0.000105865109052985
UHRF2	0.523565741430303	0.0544831813444759
RPL27A	0.523564716220571	0.0135285142426202
MEX3B	0.523316906059523	0.00107375871063579
HIST1H2BG	0.522921141186785	2.2754468958285e-05
UCHL3	0.522805191648746	0.0538331813659389
BCL2L14	0.522744213522604	2.32974737144279e-12
SEC13	0.522582014321566	0.0165837302202131
GEMIN6	0.522565424957558	6.8068806532412e-06
SNRPC	0.522438463768768	0.024764407058588
CAD	0.522008995082909	6.70979084449102e-10
SFN	0.521711213015186	0.0180200669640378
MAGOH	0.521560215243849	0.00081112892851476
RMI1	0.521442610267263	0.0122942293661215
ZFAT	0.521334075601466	0.0660734496148812
POLE	0.52130354693361	0.00632810198827132
ARHGAP30	0.521302144450009	4.17775498969673e-14
OPA1	0.521079232120504	0.00321599683841949
SAAL1	0.52094440949924	0.0152357245802598
MAPRE2	0.520868269346748	0.000884266252102575
EED	0.52083623559172	4.49058137542383e-07
MOSPD1	0.520785443178016	0.00130014269976842
ZNF286B	0.520754138150142	0.0694698833682872
NIPA2	0.520572304250687	0.00242826346882008
LOC100133308	0.520486579791557	0.000267272652458842
STAG1	0.520240198156459	0.0285175350989079
FRMD3	0.519973614662125	4.63999615139004e-06
PPRC1	0.519863928097914	0.0072231922603514
PES1	0.519586406789522	0.00468263318478283
B4GALT2	0.519110976717835	9.70148855191291e-13
LOC100506845	0.51900778598543	0.000300310444344372
CLCN4	0.518900902266656	1.51379417189313e-08
TRPV6	0.51883968245464	0.0478439854944347
DHDH	0.518751178344143	1.67609223073662e-07
RSAD2	0.51870335952443	0.014408241545683
PDIA4	0.518701373682986	0.00447010204397252
USP18	0.518665898140822	0.0558137869537814
APP	0.518604601226937	2.11151315203636e-14
LOC647946	0.51858044319196	0.000542328975730769
SCARNA12	0.518459971336351	0.0158294963410457
LOC100292409	0.518444917774501	0.000286711923871808
PTPN14	0.518390920051235	0.00873422370301227
SAMD4A	0.518296239445601	0.0153535083149785
KLK6	0.517914645014934	0.000115353882002204
OR7E5P	0.517905526081101	0.00346877589071757
LOC645323	0.51784397863063	0.00051783745016542
COPS3	0.517688692342067	3.32523606746939e-08
TERT	0.517104686768772	0.0355517157890171
NFIL3	0.517010868145754	0.00235738442214382
HS3ST1	0.516980244362784	3.17626567393345e-05
LOC100509702	0.516917576697799	0.000315254151320817
SLAIN1	0.516907343502477	0.0195757463626702
LOC100132941	0.516869761011377	0.000260640231901857
ITPR3	0.51646808214922	6.46268198303201e-05
GCFC1	0.516230508460869	6.41364297321886e-06
ISG20	0.515840244498243	5.80751250659974e-05
LOC100509380	0.515813015905177	0.000315254151320817
IFI30	0.515669132631895	3.95007107621285e-05
NDUFB9	0.515655874551981	0.00219837130068069
HMGCS1	0.515562524930279	2.65422160008183e-05
SLC6A16	0.515376651880615	0.0221844062890703
HECA	0.515037645559389	2.00828619870405e-05
LOC100129186	0.514930904470973	0.000199444187233372
SLURP1	0.514887679719788	0.023044550468276
PTPN11	0.51486234935956	0.00873422370301227
C1orf38	0.514602576910695	8.43443991510979e-11
PTX3	0.514591431360802	0.00903436480535652
XAGE2B	0.514390073418563	0.0624516916511553
AKR1E2	0.514204855514718	0
RRP7A	0.514016861141835	0.0142899668769277
FAM27E3	0.513969890709851	1.66346388544406e-06
ARHGAP27	0.51386136849447	3.93778070528032e-14
DEM1	0.513695426381745	1.54407667169384e-07
ZCCHC11	0.513672441798521	0.0653273811118717
TNFRSF9	0.513499181784588	0.0432968260249994
VPS37B	0.513484827877374	0.0585396884235686
IMMT	0.513139720796835	4.94588671117309e-05
ADAM19	0.512827250828012	0
ZBP1	0.512720336350195	0.0638538428117846
CP	0.512619614088357	3.76794686771028e-08
VCP	0.512428087962051	0.0575081735143331
RQCD1	0.512156108330283	0.014177851538704
C18orf10	0.512027159957035	5.04892103715048e-11
QRICH2	0.511940477952684	0.00927041061185887
ACE2	0.511861118362371	0
RGMA	0.511797604835619	0.0114958989446053
POU4F3	0.511539230970693	0.00667780933288444
MTCH1	0.511509567442525	0.00155518696279548
LOC348761	0.511293302401923	0.000410876043085492
LOC100507505	0.511171368150087	0.000300310444344372
NLRC5	0.511157478731733	0.00249989929971847
DLGAP4	0.511135821075145	2.12693533133118e-07
MIR155HG	0.51090048870583	0.00118243478246278
B3GNT4	0.510784647731586	8.62335836144476e-13
PDCD1LG2	0.510738107881791	0.00434960257713632
GPR158	0.510614019599789	1.09984565728458e-05
FABP5	0.510323054701321	1.11495290401983e-06
CRABP1	0.510273304076657	4.51213691080223e-08
OASL	0.510212923774754	0.00309558664673511
PELI1	0.510173623452488	0.00464142919939052
C8orf60	0.51015283372603	4.2410331332214e-10
GSK3B	0.510046581031076	1.36546751955024e-05
LOC84856	0.509386625331769	0.000607334165654286
ZIC1	0.509255467057811	0.0667912138331326
ZNF778	0.509015581821995	0.0750105018895503
NRD1	0.508837772694675	0.00278353363903069
ZDHHC20	0.508636126383198	0.0656923373046344
ERO1L	0.508626111295404	8.76140306283797e-07
FBXL6	0.508428581897509	2.35193797322513e-06
NOP16	0.508420949013826	0.00259920102279828
NFIB	0.508416617400917	0.00233326099077331
MYO1E	0.508106989993371	0.00173980919701996
MYO9B	0.507776507182264	0.0017580735889791
LILRB2	0.507618088684485	0.000161421062699325
UBD	0.507572708791104	0.0525306161551884
ARAP2	0.507542299682133	2.64471305543969e-14
FAM161A	0.50708110235801	1.39595220424771e-06
DDX28	0.507065638810054	1.41954548467748e-07
YOD1	0.507034741734919	0.0638538428117846
NONO	0.506908988534721	0.00259920102279828
COMMD2	0.506831553484839	3.20802569737174e-08
HIATL1	0.506827827773423	2.12114019631356e-05
OSBPL11	0.506793807023862	0.00353687618665939
MOBKL1B	0.506682938761249	0.00127223643466607
HERC5	0.506460826558492	2.0653778125914e-05
CCNYL1	0.506272161198416	2.72459251911545e-09
CWC22	0.506134427492957	7.35654400091577e-08
TOP3B	0.505863077326247	0.0444085739561537
ZNF142	0.50581930314544	0.0679184004780984
FCAR	0.505562838057922	2.57938597165288e-06
KHDRBS3	0.505346895988227	8.61307297086322e-05
DCBLD2	0.505035942325312	1.17318034128851e-07
NR2C2	0.504849406518877	0.00275613299122861
LOC128322	0.504741347810588	0.00032255617066676
VAX1	0.504678782904464	0.0571775352539521
ODC1	0.504091988778957	0.00312494660790947
ARHGAP22	0.504074029366517	3.93778070528032e-14
APOO	0.503987121355728	2.11151315203636e-14
KIF2A	0.503866261356313	0.000103119297773573
ZMIZ2	0.503798196550891	0.0671571632069432
DLX5	0.503486824659492	2.20017649987754e-07
TPI1	0.503291260415206	0.0452945033140681
LIMK1	0.503282880021815	0.000165423163284735
CC2D1B	0.503219598941522	1.18653596314958e-09
HSPC159	0.503158012023225	3.43938726807965e-05
BMS1	0.503150352994009	3.6917468623736e-12
NSDHL	0.502857366097533	0.00283842069169401
ABCA13	0.502671149337505	0
CCL18	0.502234767713181	2.43122156969813e-09
KLK5	0.501997674241856	0.000115353882002204
SLC6A7	0.501926133251401	0.0221844062890703
MRPL2	0.501894836754326	0.0014008852783718
RANBP9	0.501850013539672	0.0099825363030379
ARHGEF4	0.501818005914791	5.94316495686183e-14
CDYL	0.501705887924493	6.04869222834294e-09
DNER	0.501561466789531	2.73425286193194e-07
NUDT21	0.501485826204624	0.00297823498072279
DLX6-AS1	0.501473721352871	2.20017649987754e-07
SNRPD3	0.501442447892829	0.024764407058588
ALG6	0.500951124973241	0
DYNC1I1	0.500635128898268	3.81864794003786e-07
NRADDP	0.500391692987086	0.00278353363903069
DTYMK	0.500333656638722	3.57655162867195e-07
IL1RAP	0.500144822100297	4.6300677316943e-05
HAUS6	0.500054194749896	1.71582918445605e-05
CDCA4	0.499575026754997	4.75637013786303e-09
RAN	0.499555264717093	0.00990123789580308
COQ9	0.499458130011292	3.51153191635987e-08
LOC389906	0.499304690704202	0.000435991010455712
ZNF146	0.499011292305821	0.0679184004780984
VPS72	0.498648237799485	0.0588940180620206
HIST3H2BB	0.498609684177294	2.47928332440546e-05
S100A10	0.498408013404535	0.0148716905366003
PLD1	0.498343227521224	0.00567689622169035
BRI3	0.498062135918406	5.19887676467138e-12
SNX5	0.497813641766001	0.0253139084653682
SOAT1	0.497652613402508	0.0253139084653682
WDR43	0.49758779602701	0.060272989466725
LOC401588	0.497563700036343	0.000462135199476565
LIMK2	0.497336349580523	0.000165423163284735
ABCC10	0.497258031595136	0
OGDH	0.496846663721534	0.00315455766522209
CXorf56	0.496756214933088	8.31319175632574e-08
IQCB1	0.496719143176509	5.3560612401046e-05
BAX	0.496652708240762	1.62487474842832e-12
BTN2A1	0.496640592441491	7.09930209752791e-12
TNPO2	0.496461765907987	0.0435501788495167
MPHOSPH9	0.49617357624729	0.00131397437964725
EDEM2	0.496042315157648	4.41864978932631e-07
LTBP1	0.495729316295201	0.00075219426917165
LOC100507410	0.495502722026415	0.000300310444344372
PAQR4	0.495460254622953	0.00384881054717926
CSTF3	0.495448996006187	6.06575042593928e-08
C11orf41	0.49536181783847	1.27331268386752e-11
OPN3	0.495246385261314	0.0032467513372244
TPRXL	0.495096650153104	0.0455568629847817
ISY1	0.494847901902343	5.9672281988774e-05
MYO7A	0.494810792193855	0.0017580735889791
LOC728675	0.494684698171702	0.000561126208424032
CMTM7	0.494634983321761	2.06693758721142e-08
MRPS22	0.494515187470176	0.00144592467661425
TRA2B	0.494371428774565	0.0455568629847817
EHBP1	0.493949587045856	5.03257188401936e-07
QKI	0.493697171019083	0.00918686759043415
CASP3	0.493678365628768	1.01870137830613e-09
ARF5	0.493521084421921	2.90853357033969e-14
HCCS	0.49351555886668	1.79109617516395e-05
STX19	0.492810848039467	0.0302028151325868
MED30	0.492681704679449	0.00102993643395874
NOXO1	0.49255082685081	0.00265079459373985
DNAJC5	0.492546004468162	2.64536309597072e-07
WHSC1	0.491997565913205	0.0613459067704871
TIPRL	0.49196711979577	0.0377383479738212
TPH2	0.491928296601243	0.0452945033140681
C3orf58	0.491907409508529	1.72988834283218e-10
METTL2A	0.491785235084456	0.00107375871063579
MPP6	0.491606794993461	0.00132844164477472
CALML5	0.491455807298666	7.10632120444793e-10
RAD21	0.491232322569903	0.00974421668265907
DGCR5	0.491042448759919	1.65059122150297e-07
SH2D2A	0.491034262227407	0.0184316645532023
ASCC3	0.490967033328144	1.5434645114925e-13
MT1F	0.490913526208966	0.00153961935133425
DTD1	0.490725583975975	3.45915367643708e-07
KRT6B	0.490697331867164	0.000125970633374805
TET1	0.490682272006022	0.0355517157890171
PABPC4L	0.490585287972457	0.00370683544779478
SSH1	0.490543622735329	0.0279208944677287
NAB1	0.490315826983095	0.00183133657882071
HIST1H2AB	0.489991820335775	2.21111951631017e-05
DCAF4	0.489904521854253	1.1522165266147e-07
GPR64	0.489863546375946	1.14720829362386e-05
SOSTDC1	0.489618981339282	0.0254919635267156
CTU2	0.489484975499072	7.11188943066013e-08
CFDP1	0.488930011922943	8.1485295760287e-09
PTS	0.488718820565215	0.00896431962187326
PRR7	0.488497243943513	0.00787505915388154
C1orf124	0.488393162220175	7.16717468090139e-11
ITGB1BP2	0.487984898512023	6.12467726162642e-05
TLR2	0.48793324940702	0.0379843453654256
IGSF23	0.487885994944329	4.39163195056378e-05
NACC2	0.487249742783375	0.00183133657882071
PDCD2L	0.486977500960763	0.00434960257713632
TSPYL5	0.486758745961884	0.0487369549145217
LOC283710	0.486660206738705	0.000365951386948406
OXGR1	0.48664258960762	0.00363863985115576
SPRY3	0.486146865077766	0.0271761104704428
B3GAT2	0.485768356296828	8.22612617334892e-13
SLC2A1	0.485661977808781	0.0210914527895425
STEAP3	0.485529672107663	0.0293465633262851
CHMP1A	0.485431191866423	9.82337007856452e-09
TMEM56	0.485301374641964	0.0416601797898387
CLDN16	0.485284891858739	1.53922850714442e-08
YWHAH	0.484931010409492	0.0638538428117846
HSPBAP1	0.484735299459117	3.43938726807965e-05
C6orf145	0.484398284935039	2.71522287541969e-10
PRDM13	0.484257036461102	0.00728415330615773
LOC400927	0.484215744877198	0.000456870066409219
PROX1	0.484193334950457	0.00774023049044386
KRT83	0.484169783679705	0.000127545729077229
RNF8	0.484134275318708	0.0130033234607227
S100A6	0.484091703435068	0.0151215316479455
CPOX	0.483608272761346	4.28357357637305e-08
CLDN23	0.4833591179794	1.53922850714442e-08
TRIM29	0.48316859881721	0.0466877555927181
DPF3	0.482882032758581	3.13170128144078e-07
MIIP	0.482836789190179	0.00116958122554309
TOMM22	0.482820268276701	0.0441303215277773
TMPRSS13	0.482531660478673	0.0424689205951648
C1orf55	0.482435685518224	8.62647934221929e-11
HIST1H1E	0.482425275985256	2.21111951631017e-05
CXCL9	0.482135444267817	7.74961261700897e-08
CALB2	0.482004098915425	6.95895136227138e-10
WDR67	0.481678420412127	0.0606442658553504
DHODH	0.48165289424322	1.70517478695022e-07
BAG6	0.481525205328856	1.16569300329419e-12
CIB2	0.481461735979054	1.27975341067074e-08
NHLRC1	0.48142152080013	0.00240489637354229
C19orf57	0.48134707808898	6.23329631393562e-11
GATAD2A	0.481341770262622	6.23682008503043e-06
SHC4	0.48122998238654	0.0185650211890979
PUS1	0.481056953083449	0.00903436480535652
EXOSC9	0.480856638800018	1.04677503119937e-06
CD47	0.480831846656716	3.62828863381577e-09
NLN	0.480609868733579	0.00249989929971847
RBMS1	0.480433361027109	0.0104856905005824
ADAMTS3	0.48036421699829	0
LOC388796	0.48007148356025	0.000425524154909629
DIRAS1	0.479980428470591	1.85522225812881e-07
PPIH	0.479931691046226	0.00691864708670753
CEP170	0.479603028710476	7.28139959624998e-09
FLJ39051	0.479510470734601	3.54501352068417e-06
MLIP	0.479398815651586	0.00120745698112732
C2orf56	0.479141260740195	1.44115607206497e-10
LOC729082	0.479105073377294	0.000573938841739639
MLXIP	0.478964699375452	0.00122069167113865
ITGB7	0.478932287927708	6.2075748173487e-05
C5orf25	0.478791385474145	2.26872513592199e-10
SLPI	0.478548709059981	0.0228627137827798
DLX4	0.478376287145205	2.20017649987754e-07
ICOS	0.478278536622426	3.73620804006339e-05
ZNF562	0.478209802313118	0.0721102830773637
RASGEF1A	0.478171524650749	0.0101458803927033
POM121	0.477840593975772	0.00656121079757266
CYP39A1	0.477690628633842	9.71481930916584e-08
H2AFZ	0.477638547558209	1.6465164840452e-05
ZDHHC9	0.477586175914361	0.0660734496148812
LGR5	0.477558624867235	0.000157385871246555
MTMR8	0.477532299997308	0.00160335172838502
ZNF71	0.477204827979464	0.0741765031930634
USP37	0.477184758330859	0.056177025058994
METTL21A	0.47703742838365	0.00106281590817709
C6orf89	0.477007184404687	3.33813543601313e-10
C6orf108	0.476356004171025	2.55592019800277e-10
SMPX	0.476247205465736	0.0237280765088993
FLJ41455	0.476072286970967	3.65003070910904e-06
APOL6	0.476041808433827	1.83911225040151e-14
TREM1	0.4758838414508	0.0464130619722047
MMP15	0.475877101557838	0.0012334337095913
ZNF131	0.475868017910225	0.0675295392556311
CCDC129	0.475126802929204	1.39291285449922e-09
YRDC	0.475092834293783	0.0638538428117846
IBSP	0.474996804351974	3.68702100448802e-05
PPP3R1	0.47496135023159	0.00716341847791995
INGX	0.47464086831817	5.0135969579975e-05
CYB5R4	0.474635205261269	8.77070018445981e-08
KLRD1	0.474590232970265	0.000118328122193004
GRK6	0.474561273046256	1.28803796040952e-05
LRFN4	0.474523914680121	0.000658033318037284
S100A2	0.474409081854101	0.0149996644905309
TYRO3	0.474207854012681	0.0515606353615964
RPN1	0.47408797232938	0.0137433663952395
RDM1	0.473989342482273	0.0108437595654815
DKFZP586B0319	0.473672187147573	1.95253891804887e-07
GRHL3	0.473605857684207	1.23336142358322e-05
RAB23	0.473594505225893	0.00950804199039216
RLBP1	0.473566622932445	0.0121910138623586
S100A9	0.473528587785516	0.0151215316479455
OPRK1	0.473426140274237	0.0032467513372244
TMPRSS5	0.473339474392703	0.0424689205951648
LY6K	0.473324460673535	0.000768585150190396
C1QC	0.473316157894994	6.73566550083169e-11
DUS1L	0.473220168994224	3.63826896476137e-07
PLEKHG4B	0.473165438361538	0.00583386995980488
GTF3C2	0.473122054973621	1.51283075379792e-05
ORC2	0.473110330443597	0.00346877589071757
WFDC3	0.472731089477883	0.0609851695809492
LOC100130357	0.47269671382731	0.000217089083544581
TMEM39A	0.472482022011532	0.0410991759058379
HACE1	0.47232900105662	1.66799667883594e-05
DNAH11	0.471621145244816	2.3526570389808e-07
TNFRSF13C	0.471613969385948	0.0430240365327251
MAP2K3	0.471489968061728	0.000837402475399154
CTLA4	0.471430619594673	6.27302689223765e-08
METTL4	0.471284703797508	0.00107375871063579
PRKCQ	0.471175661609892	0.00754101622156847
PABPC3	0.471129274649314	0.00370683544779478
TANK	0.471058323896944	0.0325449671971339
DROSHA	0.470669282442667	3.35136002683395e-07
TRIM59	0.470626379914943	0.0469673909286997
FASTKD1	0.470556618553936	2.13813816642923e-06
ITGB8	0.470554060683738	6.2075748173487e-05
GALNT12	0.470551760120821	5.70905237817521e-06
RIBC2	0.470476819346005	0.0119868257704695
USP13	0.470123477060567	0.0558137869537814
UTP23	0.469988170220792	0.0564990051516031
NSUN2	0.469858059074201	0.00286688822713066
FAM57A	0.469823055337946	1.79937484665464e-06
FOLR1	0.469721800289694	4.17622198599419e-06
SF3B14	0.469709704882095	0.0180200669640378
INTS7	0.469600551651997	5.21464808631349e-05
SERPINB8	0.469584367912122	0.0176178553615282
FAIM	0.469556447814495	1.15137529344136e-06
NLRP7	0.469440803293534	0.00252439703730904
CSDE1	0.469389545950397	5.47386657352173e-08
SLCO4A1	0.469313930121307	0.0225145120570757
SLC26A7	0.469246203868668	0.0209318789900165
TAF13	0.469230213314027	0.0321061133081253
RNF168	0.46916511466325	0.0128021128646436
EPHB6	0.469155361527286	7.70368344519418e-07
KPNB1	0.46893349218915	0.000119793398109006
GPN1	0.468895248852407	1.07035040397013e-05
ZNF670	0.468855538870028	0.0733279598665463
SBK1	0.468853358028768	0.01558851003615
THOC3	0.468801627869584	0.0367579838052541
SLC19A1	0.468568254756257	0.020013394567505
ADA	0.468545693156934	0
CHI3L2	0.468481409552997	9.65587949074727e-09
AARS	0.468408723192457	0
SLC1A3	0.468341896926177	0.020013394567505
FOXD1	0.468315147696509	4.23825973924943e-06
AFG3L2	0.468249875450833	0
ACSL4	0.468090223540228	0
SLC30A6	0.467949004761565	0.0212463945054547
DGKG	0.467925217917279	1.67609223073662e-07
FMO6P	0.467780259467893	3.99349495936896e-06
TNFRSF11A	0.467754614006211	0.0430240365327251
PUS10	0.467616463400643	0.00903436480535652
FBXO18	0.467138046011184	2.42844824928774e-06
SNORA75	0.467034108231371	0.024409234848606
EXT1	0.46692381379265	1.06336198318094e-06
SPTBN2	0.46691771183437	0.0273531739369037
TBC1D1	0.466870411369617	0.032985911932238
SLC4A1AP	0.466690113209055	0.022033479974177
C6orf62	0.466600001190394	3.26981820514629e-10
LOC286467	0.466513572901939	0.00039681212131432
BAIAP2L2	0.466470139990234	1.28234577902086e-12
CHI3L1	0.46640796209279	9.65587949074727e-09
YWHAG	0.466338120429126	0.0638538428117846
RECQL5	0.466289380419629	0.0109349147458345
LY6G5B	0.465882045372422	0.000768585150190396
BARX1	0.465657149916393	1.47843748522952e-12
PFDN4	0.465649660330963	0.00472773661275401
KATNA1	0.465569760052808	7.07871612234795e-05
RAI14	0.465522935964792	0.00990123789580308
CBX5	0.465503123521717	1.16339518492531e-09
ARSB	0.465478722432903	1.1102444257301e-13
ZDHHC23	0.465425335291807	0.0656923373046344
BOLA3	0.465176535529204	4.22917433037145e-12
TMEM93	0.465104556205041	0.0422137362630435
PAQR3	0.465099683342408	0.00384881054717926
MMP7	0.46509905140677	0.00124614021244217
RYR1	0.465025132279388	0.0148716905366003
C1orf198	0.464954621464645	7.9274422331044e-11
CCT3	0.464749622716494	2.94530231862748e-09
CLEC7A	0.464733401317332	1.75436925513215e-08
DPYSL5	0.464600038794761	3.237357418132e-07
XRN1	0.464579215471528	0.0631923791080048
NAA25	0.46456764333314	0.00181237958474412
BACH1	0.464562108191479	1.08784303377732e-12
POLR2F	0.464551186916054	0.00644372539346949
MX1	0.464468954615867	0.00163621563176654
NFYA	0.464238191546005	0.00238033268436155
HLTF	0.463924899483838	2.58268095978471e-05
IFI44	0.463707220306974	3.95007107621285e-05
CCNL1	0.46369836624942	2.72459251911545e-09
C5orf22	0.463533800987104	2.26872513592199e-10
MRPS15	0.463451661785428	0.00144592467661425
GLDC	0.46339854346215	7.76013691286363e-06
C20orf20	0.463273823906435	1.04076128025347e-10
RIN3	0.463183997590066	0.0120885474382509
SLC22A16	0.463097105835341	0.0201616871235377
MX2	0.463058586275257	0.00163621563176654
MORC2	0.463020558559089	0.00128612022068708
CDC123	0.462991739439802	4.32164125296561e-09
UBA2	0.46295530889829	0.0518904400473095
RBM8A	0.462953497745024	0.0104856905005824
PDCD1	0.462768757558003	0.00434960257713632
LOC440944	0.462755979647745	0.000483901436702852
HIST1H2BH	0.462625603628677	2.2754468958285e-05
PIK3AP1	0.462598694631268	0.00518164650279154
TMEM214	0.462579828610386	0.0405604969262727
MMP9	0.462374788784126	0.00124614021244217
SOX10	0.462232882802674	0.0254919635267156
ZFAND3	0.462029735738809	0.0660734496148812
TLR9	0.461822922416552	0.0382409222083706
SLC4A11	0.461781656646952	0.022033479974177
TIGIT	0.461763299533438	0.0374783617519089
LOC285556	0.461725109926611	0.000383252962314429
ADRM1	0.461171642064091	0
LOC100507421	0.461106178032751	0.000300310444344372
PRPF38A	0.460744053124695	0.00774023049044386
PATL2	0.460436201542145	0.00395639865768142
WWP2	0.460086000942082	0.0620768037979599
KLHDC4	0.459815990262307	0.000109741811503471
MIA	0.459691980775452	0.00114440408132745
DMC1	0.459547026774208	2.23804973494502e-07
EPCAM	0.459392202320618	7.45671684673608e-07
GRAMD1B	0.459338056882553	1.19823177143845e-05
ACTL8	0.459190664802955	0
SLC34A2	0.459114849130131	0.0212463945054547
LIPG	0.458986703769021	0.000167511637707072
F11R	0.458981916082618	1.08076357893853e-06
FAM78B	0.458869767875089	1.85302316535028e-06
RACGAP1P	0.45876827367828	0.00974421668265907
ABHD5	0.458759609616524	0
WRNIP1	0.458482426061774	0.0620768037979599
LOC731932	0.458361661949749	0.000607334165654286
CCDC42B	0.458288168697255	1.84406280633404e-09
C2	0.458278033587769	9.58605976218947e-11
SIGLEC1	0.458235314002628	0.0188426618771898
BAZ1B	0.458096412251898	1.66339128409707e-12
CCR8	0.457990933784196	2.8861322993814e-09
FBXO43	0.457934814822977	2.50553288765283e-06
LOC286071	0.457880859275636	0.000392074798295618
ZNF8	0.457766516215046	0.0758457510469094
ProSAPiP1	0.457743158727998	0.00918686759043415
SCO2	0.457717193567925	0.0161984039232424
FAM91A1	0.457653309685301	2.00678166804322e-06
VNN1	0.457549035562508	0.0581781509412604
EFTUD2	0.457447756936593	4.86630935457277e-07
C5orf27	0.457370648331259	2.31498206982269e-10
MTHFSD	0.457258344222984	0.00158734296034544
AMPD3	0.457242857107685	0
LILRB3	0.457094671043215	0.000163410579968087
AP2M1	0.456754729328649	9.84986080263114e-15
PLAUR	0.45659776810161	0.0056297787410463
GRHL2	0.456591017867517	1.23336142358322e-05
C8orf76	0.456564601984567	4.2410331332214e-10
GRM2	0.456539394072894	1.30765316718518e-05
MRS2	0.456410312483114	0.00147692767688071
ACTB	0.456320836720221	0
UBE2O	0.456089998917056	0.0528448168091568
PTPRK	0.456001730927092	0.00888585399235286
KCNJ14	0.455882959203068	7.65958181467466e-05
DNMT3A	0.455578776280122	2.78101850212094e-07
SLC25A40	0.455374388412848	0.0206249359991801
MFGE8	0.455029451251669	0.00108522390812604
KRTAP21-1	0.45474253924132	0.000130688592055274
ZAR1L	0.45429841528225	0.0638538428117846
RASD2	0.454254794419081	0.0101458803927033
HNRNPA3	0.454209896207409	2.76769858524832e-05
CRLF3	0.45409374742111	5.01465679418687e-08
SNORA33	0.4539905291492	0.0242290228593584
SLC39A12	0.453913294197465	0.0217111788236236
GBP1P1	0.453778784501587	6.32119518949767e-06
EPHB3	0.453508650117235	7.70368344519418e-07
NRBF2	0.453495719630779	0.00278353363903069
CHERP	0.45341326593055	9.28255796662846e-09
MAGEA4	0.453410198032013	0.000793898741783272
BAG2	0.453123201494475	1.14071596329479e-12
DBN1	0.453122711734783	1.11427980846501e-07
EIF6	0.452741643111882	5.83911353766211e-07
BTF3L4	0.452686893734838	6.80268215115538e-12
FAM19A3	0.452566515978028	1.61232361397353e-06
CBR3	0.452555478271601	1.14365301381631e-09
DSC3	0.452450742744455	3.40533481451768e-07
ASNS	0.452159173774377	1.87896801180627e-13
UGP2	0.452113713223135	0.0541491317257646
PRDM15	0.452104530501538	0.00728415330615773
PLEKHB1	0.452090898533327	0.00572799317480812
POU5F1	0.452059982304734	0.00673679119316013
MXD3	0.452001383813316	0.00165247222849126
C4orf7	0.451942568639308	2.08088040371575e-10
GJB4	0.451664311710558	7.42843859027689e-06
EIF1AD	0.451641082066479	5.29450528451259e-07
[truncated: 11,942 more rows]

## Sheet: MOC2v3
Gene	fold_change	pvalue
FAM111B	0.719620769922454	4.87991012315679e-05
TIMELESS	0.69958272681184	0.0504580494236522
SGOL1	0.699319022295576	0.032212696469526
EZH2	0.699128278067946	4.37275649854329e-05
UBE2T	0.695869971086833	0.0656613744586442
UHRF1	0.693594365885041	0.0668726085262254
C16orf59	0.690903667018975	3.27494665500018e-09
SKA3	0.686650451464256	0.0333658971762318
PLK4	0.686378330464521	0.0149965366812062
NEK2	0.677286938472367	0.0078604608617716
GINS1	0.670064453392864	0.000192260374907701
RACGAP1	0.668459646843487	0.0215611614819789
CCNA2	0.664855710495448	1.78098937828588e-07
CEP55	0.66147950699946	5.12529196556555e-07
KNTC1	0.659680861117039	0.00113277809585626
FANCI	0.658186020351285	7.0770224298149e-05
NUF2	0.657663910093479	0.00931691461448335
MCM8	0.655475281900864	0.00481942722905898
STIL	0.655379062086097	0.0433282876927684
ATAD5	0.655362881992393	2.66913527526404e-11
CENPF	0.655216922830242	4.77935221524673e-07
POLA1	0.654883998232222	0.0156956578884577
CCNE2	0.65368793330522	1.85539518967453e-07
DTL	0.653154601509476	1.65005331488342e-05
CASC5	0.652544550675332	8.35104404013015e-08
MCM10	0.652209283465677	0.0048017548429412
HN1L	0.652150122059594	0.000440191729414849
POLQ	0.650554376842448	0.0158117427741597
DHTKD1	0.648164683047704	8.77165594120691e-06
MLF1IP	0.647948141417253	0.00550444229962943
FAM72D	0.647597253275615	6.33509889011295e-05
NCAPG2	0.643792646737329	0.00704669267275507
HIST1H2AL	0.64122056234378	0.000374159350006143
DHFR	0.641075122209997	8.55362201563889e-06
KIF4A	0.640548519958834	0.00105064745081539
E2F1	0.638547783799797	1.91092636223977e-05
CENPO	0.63753265657802	4.85039235860857e-07
EXO1	0.636594868428662	4.21379526124798e-05
RNASEH2A	0.635511797051232	0.0250402808494923
SGOL2	0.63397108069942	0.032212696469526
MASTL	0.633661768678885	0.00465662566807417
BUB1	0.631874953779657	8.49207328457619e-10
PBK	0.627665688841379	0.0118904909235649
SMC4	0.627554906292102	0.0373197962074949
PA2G4	0.627496905413864	0.0112001427780291
TROAP	0.625119644737959	0.0593140297656544
HIST1H2AM	0.6248013824557	0.000374159350006143
CENPI	0.623566128793853	4.77935221524673e-07
CENPA	0.620817525173515	4.70457880598391e-07
IQGAP3	0.62039820965515	0.00071696880664435
PKMYT1	0.614381335046981	0.0143384817161054
ZWINT	0.612744688074587	0.100842979280308
SPC25	0.612280546753885	0.0402331549031512
CDK1	0.611093281238306	3.45173327590934e-07
HJURP	0.608655857166384	0.000405112319796851
NCAPG	0.607647202495959	0.00704669267275507
DNA2	0.60737824744703	1.10697801700032e-05
CDCA2	0.606337361931273	3.07786749518304e-07
BLM	0.605923665225762	3.49858875920843e-10
UBE2C	0.603704283896624	0.0651539507493858
KIFC1	0.599595305152091	0.00105630820577058
DIAPH3	0.599408216662723	8.95323062031289e-06
PRC1	0.599201722027242	0.0175135314442159
CENPK	0.597292776791578	4.81231388240661e-07
SPAG5	0.596728003517784	0.039990093535159
CDCA8	0.596623462524099	3.12899485249266e-07
CDC25C	0.596474758169393	2.89057040259547e-07
ASPM	0.596220744823003	2.16667053496901e-11
CDCA3	0.595989875718049	3.07786749518304e-07
TRIP13	0.595745037221689	0.0587813264733105
H2AFX	0.594978729872249	0.000311591599511134
MTA3	0.594272124393659	0.0062895693231346
CCNB1	0.594043724774663	1.78098937828588e-07
ARHGAP11B	0.593568033894639	4.32665380004154e-12
ANLN	0.593525891467706	4.32502478882164e-13
NUSAP1	0.593101309755542	0.00947301916691109
BUB1B	0.59298170300551	8.66743544478935e-10
HIST1H2BF	0.592510293059417	0.00037615038072313
HIST1H2AI	0.592113928185674	0.000369876038831807
KIAA0101	0.588728757755954	0.000931204175556152
RAD54L	0.587156358441376	0.0218792680416268
BRCC3	0.586542038511128	5.63999014039258e-10
FANCB	0.586469457951197	6.98667833922901e-05
C1orf135	0.586051075220955	7.29432776112928e-09
KIF21A	0.585632884223426	0.00103980849285443
WHSC1	0.585499146930697	0.0778668295805402
FANCA	0.585401843365568	6.94289920450154e-05
HMMR	0.58389996380096	0.000435488044904529
MKI67	0.582771025580712	0.00548047983872129
KIF14	0.58258291477833	0.00101180178308482
FAM72A	0.582437249392135	6.33509889011295e-05
LMNB1	0.581437683400982	0.00154345829533056
SKA1	0.578510591299026	0.0332581162356996
KIF23	0.578356095723513	0.00103980849285443
C5orf22	0.578153431850342	2.12068346403986e-08
EME1	0.577738841912934	2.99103507939539e-05
KIF15	0.576745855657409	0.00101180178308482
KIF20A	0.576147695769424	0.00102867870148418
TPX2	0.575873450137352	0.0567799830126598
MAD2L1	0.574919170739394	0.00427898531661863
CLSPN	0.574723461305386	1.15602678159612e-06
ZSCAN16	0.574145288305696	0.100330955956477
CDCA5	0.570841493501968	3.1041476975294e-07
CENPM	0.569828326571373	4.81231388240661e-07
CCNB2	0.56863736158401	1.79644135758737e-07
DEPDC1	0.568551861807415	7.97342082138613e-06
WDR62	0.567721662699039	0.0764514024932795
RBL1	0.566732418736849	0.0226654428103623
CKAP2L	0.566487306266626	8.63062329855667e-07
PTTG2	0.564772579319977	0.020438429868791
LMTK2	0.562970601722065	0.00155965074857308
ESCO2	0.562787638528223	3.98277191036665e-05
ESPL1	0.562359428035057	4.00728296841648e-05
TMPO	0.560425405263603	0.0543955325461631
C15orf42	0.55979791761518	2.89215159593505e-09
OIP5	0.559274488050317	0.00978195984692616
CDC25A	0.558456450601932	2.86757720144743e-07
RAD51AP1	0.558018657991841	0.0218012071862901
MELK	0.557997945911273	0.00501385480701551
LARP4	0.556036542595473	0.00131322172699312
ADIPOR1	0.554017779015562	0
CENPE	0.553707448931765	4.74422145819408e-07
FAM54A	0.553232803443502	6.05743213433314e-05
EBP	0.552822726886378	2.00567671531767e-05
CIT	0.55270313007491	8.4977022258151e-07
TIMM17B	0.551579331153117	0.0504580494236522
HELLS	0.551453989307823	0.000350166842897615
RBBP5	0.551400320137392	0.0225900454907432
LMNB2	0.551332802736475	0.00155181448961767
FLVCR1	0.55129963296314	0.000117251037800618
BRIX1	0.550197687762846	6.29294036226271e-10
TTK	0.549975856157977	0.062222789837354
CDT1	0.549083890425099	4.20571867009107e-07
SLC50A1	0.548815314483777	0.0361590908885538
ZNF367	0.547981466590142	0.0903125754634165
TRAIP	0.547979935840176	0.0570702372405922
ACTL6A	0.547679350045119	0
GTSE1	0.546194127213372	0.000299769693098401
CDC45	0.545903110794976	3.03075768024455e-07
RAD51	0.545892595735197	0.0217209410553159
C4orf21	0.544992755790971	1.82343601477313e-08
CHEK1	0.544467901723366	6.44130141520679e-07
KIF18A	0.544354254672493	0.00102295888689796
CACYBP	0.54350297372852	5.95595087852614e-08
INCENP	0.543181816326331	0.000668153704644869
C15orf23	0.540993670448151	2.8108248819376e-09
AURKA	0.540749035209268	8.64149917339085e-11
TK1	0.539782463179966	0.050926248110415
HIST1H2BJ	0.539296007256662	0.000378151535014519
LARP1B	0.539103423350164	0.00131322172699312
KIF11	0.53883226700588	0.00101180178308482
CHEK2	0.53782147614631	6.44130141520679e-07
GEN1	0.536637888734051	0.000181092796402283
HIST1H3H	0.535023750678475	0.000389693653218403
KIF2C	0.53382557062786	0.00105064745081539
DBF4	0.530755300295343	5.88463759797003e-06
MCM3	0.530352678653544	0.0048017548429412
BIRC5	0.530273248739546	3.26906938490162e-10
HIST1H2BB	0.528256635393139	0.000374159350006143
CHTF18	0.528086942087401	7.7903132184668e-07
COX17	0.527995912880945	2.12974995702015e-06
FANCD2	0.527736538470869	6.98667833922901e-05
RNFT2	0.527360915907359	0.0257637453909853
SLX4	0.527270787420134	0.0370800479244159
BRCA2	0.527068283279352	5.52488694019547e-10
TOPBP1	0.5268930947322	0.0559729009093123
PTTG1	0.526489677589456	0.0203624541667549
HIST1H2AB	0.526339238796898	0.000369876038831807
C12orf32	0.52614686181787	1.48056319506889e-09
GEMIN5	0.526033832148846	0.000181092796402283
RMI1	0.525548423386883	0.0246809602432799
FAM122B	0.523971678420647	4.87991012315679e-05
BRI3BP	0.523601730684471	6.17131372008422e-10
CENPN	0.523480853034279	4.85039235860857e-07
PEX13	0.523467057845962	0.0130878518457127
MPHOSPH9	0.522354990960636	0.00584658035051374
BRCA1	0.522146725594214	5.52488694019547e-10
RECQL4	0.521915494865459	0.0233667129053673
UBAP2L	0.520127965765385	0.0650101749000785
C9orf100	0.51991804505932	4.08199412224717e-08
HIST1H3B	0.518454763161231	0.000384986362559123
SYAP1	0.518214411250493	0.0449720771154236
HIST1H3F	0.518033255599692	0.000387290204328986
NDC80	0.517888569152354	0.00751047154620025
RCCD1	0.517169278685177	0.0232173035116796
E2F2	0.514777750573258	1.91092636223977e-05
SLC25A40	0.514406183147099	0.0346960126336501
C12orf48	0.514297652177289	1.56703939047424e-09
WDHD1	0.514294479560873	0.0752343363912321
LIG1	0.511774859772956	0.00148479047432401
UNG	0.510574035798268	0.068242246324578
ITFG3	0.509750564494121	0.000756667509876208
HIST1H2BN	0.507864993874847	0.000382780637381261
KIF20B	0.50779768151551	0.00103462652290967
SETD8	0.506336356214994	0.0319094049195516
FOXM1	0.505934700365433	0.000132632743292973
ESRP1	0.505031333676565	4.00728296841648e-05
DLGAP5	0.504776452078787	1.03145714857572e-05
RMI2	0.504729999072793	0.0246809602432799
ATAD2	0.504473499870751	2.56729722216958e-11
MAPK9	0.504057213224494	0.00455305416464192
DNMT3B	0.503669876112421	1.30074369409479e-05
TRMT5	0.501827675340924	0.0589408322359939
C13orf34	0.49967706595503	1.93542285966238e-09
CKS2	0.49937616454488	8.89002515791513e-07
GAS2L3	0.499342480886465	0.000167701765194899
BRIP1	0.498591779725364	6.23183214127162e-10
GINS4	0.49843906612202	0.000193364382743725
ECT2	0.498110144882582	2.08830783684539e-05
DEPDC1B	0.497785429984457	8.02822282934427e-06
HIST1H1B	0.497401530026185	0.00036370039963667
GRHL2	0.497012720700914	0.000269193725026283
HIST1H2BH	0.495800063159629	0.00037615038072313
APOO	0.495292521853588	2.03057729479222e-12
MAGOHB	0.494211178128683	0.00433604470516611
GSG2	0.493635226407095	0.000278171294378469
PSMC3IP	0.493205687154514	0.0195320413594779
ACBD5	0.492937709159448	0
LSM14B	0.49292437633798	0.00406888585714187
GPR19	0.492037337645756	0.000249807144813521
HIST1H2BO	0.491092855719353	0.000382780637381261
HN1	0.490628460144759	0.000440191729414849
RLIM	0.490527713990581	0.0246809602432799
HIST1H2AH	0.489898710391109	0.000369876038831807
H2AFV	0.489748597806328	0.000311591599511134
UBE2S	0.489607679788334	0.0656613744586442
HIST1H2AK	0.487784694389875	0.000374159350006143
E2F7	0.486088969734531	1.93773393168839e-05
CDKN3	0.485986976286764	3.93953212315309e-07
MIS18A	0.485047791015125	0.00545740967821082
COX6A1	0.484963338603612	2.21256092769095e-06
MSH5	0.483582712311179	0.00622032208743268
HIST1H2BL	0.483234357254628	0.000378151535014519
TBCE	0.482869935676355	0.0476433047529129
PSMD4	0.482777062549544	0.0195941071652868
CDK2	0.482570114573654	3.50523066627853e-07
INTS7	0.482348208860121	0.000694431205254906
APOOL	0.481353538694505	2.05314764407379e-12
HIST1H2BD	0.481263126180681	0.00037615038072313
CENPL	0.48108744779845	4.81231388240661e-07
SMG7	0.480952351570299	0.0374233058847348
SUDS3	0.479424287388893	0.0442584671408479
HIST1H2BE	0.478958394590102	0.00037615038072313
POLD1	0.477700600550924	0.0156956578884577
E2F8	0.477372884620049	1.93773393168839e-05
MRPL35	0.476959637877376	0.00599011935162259
HLTF	0.475664745969684	0.00042119728844688
HIST1H3D	0.475452691534565	0.000384986362559123
NACC1	0.474963205959946	0.00688605874706646
HMGB3P22	0.474784177688544	0.000428380622300919
HPRT1	0.474327932863085	0.000475720143943466
C17orf28	0.473338138492708	3.68133824602289e-09
LOC81691	0.472865557993237	0.00363530572706221
AURKB	0.472668218843082	9.21244544220595e-11
ANKRD32	0.472517716424344	2.85094176751374e-13
KIAA0182	0.472082100927843	0.000936265596401922
C1orf124	0.472076337244818	7.18855060667067e-09
PPP1R10	0.471782978505262	0.0167230961451839
HSP90AA1	0.471615233922599	0.000498656443802159
ASF1B	0.471421227854437	1.80371403938932e-11
CNOT10	0.471306267965006	1.38479667525414e-06
HSP90AA2	0.470266153311226	0.000498656443802159
DUS4L	0.469823891243528	1.68511282029154e-05
KLHDC10	0.469631035887665	0.00110115360148234
SCOC	0.468572185256185	0.0301941335714352
RRM2	0.46789899467077	0.0276515129054711
EPT1	0.467465301564271	3.65674724303306e-05
C6orf47	0.467095716620845	2.78369436048946e-08
B3GALNT2	0.46706559565054	1.08103846140369e-10
GEMIN6	0.466824748446948	0.000181092796402283
DONSON	0.466633289522549	1.37552094130251e-05
USP37	0.466355842543656	0.0699181433698448
YTHDF1	0.465524913671191	0.0816351917490373
STAMBP	0.465481640030359	0.043078545802144
RPUSD1	0.465289116781431	0.0275711357502315
C1orf112	0.463963349733452	6.91929667507757e-09
ELAVL1	0.463346586925029	2.81773477722668e-05
MND1	0.463219858221937	0.00567401266824081
METTL2A	0.463137247475419	0.00510436253202405
TCF19	0.463132899218441	0.0480680173280008
C16orf53	0.46308994492393	3.08823325040674e-09
LRR1	0.46243221337586	0.0038958916846947
RFC5	0.462252272514878	0.0237019967790786
SPC24	0.461433232598273	0.0402331549031512
SLC25A22	0.460976662664817	0.0345882249145782
SYCE2	0.460739778185452	0.0451055151854487
HIST2H3A	0.460004842026493	0.000398119822354199
FBXO43	0.459999383198552	8.08507706319225e-05
MRPL47	0.459600921063175	0.00603781073908294
H2AFY	0.45916483935845	0.000311591599511134
WDR53	0.458986230859189	0.0764514024932795
XRCC3	0.458975372846246	0.0801764057849984
KIF24	0.4586890537751	0.00103980849285443
POLE	0.458091390412841	0.0156956578884577
UCHL5	0.457186358943519	0.0663522675148039
PHKA1	0.457064997772045	0.0136602733233412
GMPS	0.456130229883001	0.000213654963928296
CDC7	0.456063858836173	3.0566469789878e-07
IMMT	0.455593354229085	0.000657660183933067
MARVELD2	0.454942703560426	0.00463741578023003
ABCB8	0.454746492044504	0
LOC650638	0.454667929284006	0.00334609629265123
PCBD2	0.454438633125741	0.0119861009794473
KPNA2	0.454016638449506	0.00113884798668828
HYLS1	0.453542135724357	0.000529462467684049
LOC100128191	0.453434419824911	0.00159823657003589
SSR3	0.453315670736532	0.0425784359450796
PFDN2	0.453050936108544	0.0131397480821982
HIST1H2AJ	0.452922964667067	0.000372178395232903
HSPA14	0.45274772240412	0.000501268879391837
LOC399815	0.452353604118205	0.00292808688677703
SNRPF	0.451618461973355	0.0387618816442004
GOLPH3	0.451114182386848	0.000227504336000732
URB2	0.450367112069266	0.0689535483091447
ARF5	0.450231006204353	3.3993763215209e-12
CEP250	0.449926140744157	4.95892733061252e-07
TOP2A	0.449775473680757	0.0558044414971751
RAD54B	0.449723620262769	0.0218012071862901
UBE2NL	0.449597129970591	0.0653037068082962
CSTF2	0.449485051410074	3.35010559871369e-06
C2orf29	0.449106060910223	1.29651928780871e-08
DSCC1	0.449075444885238	1.5604692099057e-05
CHAF1B	0.447848045362213	6.09481577625931e-07
HIST1H4D	0.447801691766599	0.000391675283864572
ZNF777	0.447501511589623	0.0980431021474939
ZNF695	0.446749454379376	0.0964260564513826
SAC3D1	0.44672768980976	0.0289163564493733
TTF2	0.446638296391893	0.0620399656590835
DNAJC9	0.446454771922229	1.24745464331167e-05
PAM16	0.446311323404646	0.0114742678821795
SLC33A1	0.445587765851905	0.0353664888408913
TDG	0.445505936707933	0.0482996254807345
NAA25	0.445467787862668	0.00682850074859426
MSH2	0.444762812010822	0.00622032208743268
NUCKS1	0.444663634038809	0.00924884537035317
PCNA	0.443289446771717	0.0122692960973605
UEVLD	0.44292799764347	0.066527300283705
BRAP	0.441314302742203	5.42365533975935e-10
MRPL3	0.441249017444416	0.00599011935162259
PIF1	0.441196013814194	0.0139178564575235
LAMTOR2	0.441087234809789	0.00130605557735183
FAM199X	0.440393298539072	5.56536244038317e-05
KIF22	0.43991502222598	0.00103980849285443
THAP5	0.439681120268395	0.049722488083164
RDM1	0.439550318133448	0.0233667129053673
ARPC3	0.439218916948052	1.1915062655021e-11
ATP5H	0.439092398915846	5.35543771338001e-11
VRK1	0.438719123242182	0.0734513064459936
GTF2H3	0.43834898891818	0.000291354960551499
PDIA3	0.438045528162339	0.012690095148934
DARS2	0.438008552807818	5.80159763203647e-06
BROX	0.437406165942103	6.33461140348963e-10
PPPDE2	0.437188695613943	0.0173104360800353
TUBG1	0.437122877630376	0.0630149024630497
ATXN2L	0.437068590332721	8.11600303850183e-11
LMBRD2	0.43668189648732	0.00154345829533056
DNAJC14	0.436282290891827	1.19419727919251e-05
CENPQ	0.435678137318774	4.89122623759985e-07
DSN1	0.435296148270835	1.62980322298768e-05
TIMM50	0.434760241550538	0.0506231738288688
MSH6	0.434603708767115	0.00622032208743268
PSRC1	0.434062352007957	0.0197278097059578
VBP1	0.433314698120453	0.0715880456511855
SENP5	0.432938971869324	0.0311057567242204
SPDYE3	0.432475575630941	0.0403630695320673
CHFR	0.432212197461548	6.60704137303889e-07
SOLH	0.431922951192014	0.0395153692848292
FOXK2	0.431876473056083	0.000131930315587333
RUSC1-AS1	0.431431165897073	0.0285170052724345
SEC61A2	0.431367898431111	0.0306878139615591
GK	0.431148605887775	0.000195301081821971
C4orf46	0.430774889590993	1.9755713625772e-08
SLC2A4RG	0.430681133928776	0.0352677135728447
EME2	0.430105326213335	2.99103507939539e-05
UHMK1	0.4300460233742	0.0668726085262254
NCAPD3	0.429667964610653	0.00704669267275507
ECD	0.42958513115362	2.02033277729112e-05
USP39	0.429505334864122	0.070076124639118
SLC25A19	0.429425634788324	0.0344736882095453
C5orf42	0.429170861276077	2.25558300752216e-08
MYCBP	0.428427032527661	0.00654712770760602
TMED8	0.428174307400019	0.0518152276752892
PPAT	0.427897562693762	0.0163501569159094
SOD1	0.427810417561694	0.0393798808999386
HSPE1	0.427620288692942	0.000515184646831857
TRAF7	0.427318701075254	0.0569249622084736
RHEB	0.426862774450239	0.0241819588664729
ZBTB2	0.426802378945589	0.0819897889570116
GPSM2	0.426790834725634	0.000261655857793309
OPA1	0.426789857286706	0.00990170044776061
NAA15	0.426424606360256	0.00679751110250146
UGGT1	0.426184677997745	0.066696884616056
XRCC2	0.425894755735931	0.0801764057849984
PHF6	0.425678121153962	0.0136065904306162
HNRNPL	0.425495718000647	0.000452506677060339
PNPT1	0.425332677458881	0.0155877570611575
POLE2	0.425019208028758	0.0157545456433183
ANP32D	0.424622018435333	4.73454872365968e-13
ZNF480	0.42444941522699	0.0923682288632484
HIST1H2BG	0.424091182104688	0.00037615038072313
UCK2	0.423270776704376	0.066527300283705
CRB3	0.423054602402864	2.52596761347847e-06
NFS1	0.423022769492871	0.00806317982282805
EPN3	0.422707232126673	3.611994268575e-05
TMEM209	0.422617407100289	0.0531569004782287
PLK1	0.422539385472789	0.0149455051034948
HMGB2	0.422477003635058	0.000425755292162293
CCDC99	0.422411793256951	1.59781822752898e-07
DNAJC5	0.42236349463894	1.23863709248289e-05
PSMB4	0.421986529057042	0.019461191613167
DYNLRB1	0.420791613448341	1.8320088480779e-05
RNPEP	0.420705543605971	0.0257637453909853
C14orf80	0.420388162460062	2.60240055003942e-09
PTTG3P	0.419701760798907	0.020438429868791
PDZD11	0.419558246266915	0.0127833781189976
UTP15	0.419551335198388	0.0704291748607625
HIST1H1E	0.419529835696657	0.000367998935573645
RIBC2	0.419008994029299	0.0243419953981003
GADD45GIP1	0.418319602229346	0.000158888184454751
RFC4	0.418090398511461	0.0236080180833796
AHCTF1	0.417778255456039	1.47031356736513e-14
MYBL2	0.417555684692798	0.00651727815431461
TM9SF4	0.416731083228338	0.0513692196853436
HMGB3P1	0.416556752136239	0.000425755292162293
DDX55	0.415743936491563	7.49904844162397e-06
TRIM39-RPP21	0.41569104329047	0.0581047462603394
TOP1	0.415344996571697	0.0558044414971751
GINS3	0.414929665403341	0.000193364382743725
POM121	0.414830106294397	0.0159285723180976
KIAA1598	0.414533000946532	0.000997099623374953
LLGL2	0.414353774386751	0.00153652801999867
U2AF2	0.414322018315677	0.0644556349014311
HIST1H2BC	0.414159523874851	0.000374159350006143
STT3B	0.413907209881216	0.0438651254819783
MYO19	0.41370342893854	0.00668414705621255
ECI1	0.413112522435281	2.07589777011557e-05
ARHGAP11A	0.413094594111568	4.18943476683799e-12
LOC729082	0.412707906545331	0.00354148078240305
NEIL3	0.412616625929035	0.0078604608617716
C18orf56	0.412499516010561	4.31915880942123e-09
FBXO5	0.41248663863397	8.13569161793691e-05
AAGAB	0.411797214925691	0
LARP1	0.41157859839958	0.00130605557735183
HSPA4	0.411217346545768	0.000504217332535852
ZCRB1	0.410820849186524	0.0841442608198432
U2AF1	0.410207828712299	0.0644556349014311
NCSTN	0.410143249969608	0.00747777086192742
LMBR1	0.410104446111892	0.00153652801999867
C8orf51	0.409804956203414	3.81397856578084e-08
HIST2H2BE	0.40968183015017	0.000398119822354199
KDM1B	0.409658876205477	0.000896303406704054
ANKRD23	0.409619934109018	2.55849876487859e-13
GSK3A	0.409381618528698	0.000278171294378469
FIGNL1	0.409351832268024	9.44246974580494e-05
WBSCR22	0.408519154913647	0.0750360596239501
LOC100510642	0.408468137937539	0.00236676474729737
SETDB1	0.407793871561678	0.0319094049195516
TTI1	0.407533954791152	0.0620399656590835
PIGX	0.407383859944853	0.014022415298756
MAZ	0.407375561750236	0.00467590890933127
DDRGK1	0.407288108671469	7.0981933887332e-06
FUBP3	0.406798888260282	0.000144450492482048
LOC100508670	0.406685962280992	0.00232496365506268
CALR	0.406622349791818	6.57175768818981e-08
PFDN6	0.40603058629064	0.0131934503335805
FAM83D	0.405643497349412	6.4989055809809e-05
CRNKL1	0.405264578167698	2.67108563949664e-06
AIFM1	0.405053280038997	1.47031356736513e-14
FOXD4	0.40471662683954	0.000127801386955597
C1orf182	0.40458315603199	7.54127851659292e-09
ACOT13	0.403966998678752	0
CHAF1A	0.403381655065464	6.04724496212416e-07
HIST1H2BI	0.403106768488292	0.000378151535014519
FKBP4	0.403103600962163	9.73671695251729e-05
POU2F1	0.403069285113815	0.0161099954968278
ANKRD5	0.402943246592569	3.11743234120592e-13
DSCR6	0.402669579490407	1.57147290292041e-05
MYLK2	0.402127837904897	0.00665467368638386
WIBG	0.401797437634386	0.0778668295805402
CT62	0.401543405501487	3.40168516148629e-06
RRH	0.40132964636513	0.0276515129054711
PSIMCT-1	0.401300830052805	0.0193883299124078
C11orf82	0.400492516043795	1.40284820799708e-09
PPHLN1	0.400323609834104	0.0164762580935568
ICT1	0.399865465398209	0.000544225920809433
PAICS	0.399404898525444	0.0113364787951346
AVL9	0.399214704376855	9.28092419821519e-11
DQX1	0.398790012781205	1.49547526634512e-05
SKP2	0.398784550921935	0.0333658971762318
SMC2	0.398701598074847	0.0373197962074949
C11orf83	0.398458151132394	1.416423250934e-09
BOLA2B	0.398393727952646	4.96636618064396e-10
CLOCK	0.398385226724463	1.13118130803947e-06
MAGIX	0.398302286634228	0.00433604470516611
DNAJC21	0.398208066838014	1.2027116840575e-05
EFCAB11	0.398168907348287	2.22057797097126e-05
CCNF	0.39769097073481	1.87147410460682e-07
DDX39A	0.397540981049708	7.24601015148831e-06
RAB3A	0.39727499340768	0.0213498416357148
PARN	0.397116570887305	0.0117027478300737
RFC3	0.396562284029829	0.0236080180833796
TSNAX	0.396541360712973	0.0601581220801002
FAM195A	0.396369375641576	5.53491802244586e-05
HMGB3	0.396254475405566	0.000425755292162293
ZNF165	0.396222317576692	0.0875567340868029
ORC6	0.395931678008156	0.0108630196171664
KLHL12	0.395847062747342	0.00111279630534222
CKAP5	0.3957195533161	8.7655653548743e-07
RAB19	0.395334205868477	0.0210359203157495
C1orf97	0.395301356054538	9.09779792078042e-09
CCNE1	0.395203552722805	1.85539518967453e-07
ANAPC7	0.395038107904604	1.89990797838857e-13
HCN3	0.394369155620758	0.000333078924041549
FLYWCH2	0.393599218066417	0.000118003066563667
PDHX	0.393515149394255	0.0126444660316877
TACC3	0.393245376332349	0.0461012778682531
CBX5	0.393125420654536	1.00483142591035e-07
SNRPD3	0.392475696251713	0.0387618816442004
MTBP	0.392100831230313	0.00631669552210319
ALG3	0.392083608046943	7.24352562580521e-14
MAVS	0.391847917856901	0.00467590890933127
HRSP12	0.391837373960588	0.00048314762531428
NIPA1	0.391836303365558	0.00819941547503301
UBFD1	0.391416910111259	0.0658350177203179
MRPS17	0.391083558893173	0.0060902059935287
RNF10	0.391045695831646	0.0250402808494923
CENPW	0.391026835750456	4.92001205632969e-07
ARL6IP1	0.390898756211797	1.06168208020764e-11
TUBA1B	0.390583041736912	0.0625342667488137
SQLE	0.390362774654407	0.0413863102837761
ARPC5L	0.389406129885028	1.20384099779024e-11
C5orf44	0.389352174080234	2.25558300752216e-08
SHFM1	0.389090450931989	0.0327437557719796
CCDC18	0.389074634076635	1.25683600075759e-07
SREBF1	0.388789103972693	0.0418146590789477
MCM4	0.388711747636784	0.00481942722905898
C12orf11	0.388544669046708	1.46919605137166e-09
HSPD1	0.387942747691831	0.000515184646831857
LOC254128	0.387454845625921	0.00250473346642935
TMEM143	0.387454507348897	0.0520756985963953
ZWILCH	0.387319165179711	0.100842979280308
SAMD10	0.386859662258174	0.0291239415051806
C19orf46	0.386743271104125	4.7422710893884e-09
TRAF2	0.386714278248504	0.0569249622084736
GTF2IRD1	0.38643453332727	0.000292992564094827
PARP2	0.386229502848512	0.0117027478300737
HNRNPU	0.385938145601214	0.000452506677060339
TOP1P2	0.385748200269647	0.0558044414971751
GFER	0.385425798784997	0.000182181317291762
BAZ1B	0.385106475098764	1.57321345344453e-10
SCAMP3	0.384909450923947	0.0296217399465472
HAUS8	0.384800372438698	0.000325889356966123
STRN3	0.384682410838809	0.0438651254819783
EIF2AK1	0.384568827206826	2.56852299005106e-05
C12orf51	0.384483553371843	1.66478164793557e-09
PYCR2	0.384379864075994	0.0208290297029638
CYP51A1	0.384200513997996	5.07798491905434e-06
EXOSC9	0.384192540610248	4.3460825654085e-05
MCM6	0.384180056022342	0.00481942722905898
CTAGE5	0.38415588167532	3.53328835580691e-06
TOR1AIP2	0.384046755849057	0.0559729009093123
SNRNP35	0.384022351546105	0.0386400005682611
FAM158A	0.383694861011063	5.09834721983304e-05
UQCC	0.383389570892292	0.0686001639681932
FASTK	0.38336284555441	7.21361006159742e-05
KPNB1	0.383114071772246	0.00114430070932598
LOC100133089	0.382957343383697	0.00207361296749399
ZUFSP	0.382842398205783	0.100614095295079
ESRP2	0.382593742511578	4.03439020948311e-05
LOC100130009	0.382150430531654	0.00174379588787413
C21orf59	0.382014920027836	1.15509977880826e-08
GOT2	0.381935905595848	0.000231579187157881
SPDYE1	0.381681205647347	0.0403630695320673
C12orf73	0.381387684427909	1.85355298411318e-09
APITD1	0.381383482401198	1.33979592351898e-12
DNAL1	0.381261031257831	1.24745464331167e-05
CDK16	0.38117018542098	3.47928738163912e-07
TRMT6	0.381155220352607	0.0589408322359939
DLG3	0.380916854219762	1.02447254558996e-05
MEMO1	0.38066534185087	0.00501385480701551
TYMS	0.3804204631176	0.0644556349014311
PASK	0.380119241894566	0.0117970354911718
NONO	0.379972231155461	0.00860089246690881
ZNF341	0.379966546228527	0.0898674227228987
SLC10A7	0.379748656304558	0.0335960888843463
C14orf169	0.379658271404593	2.20873338729934e-09
YBX2	0.37955643498323	0.0809980687125591
TFAP4	0.379529128422429	0.0491614008983112
NR2F6	0.379185785088835	0.00896679034788315
DHX34	0.37915681317869	8.77165594120691e-06
VANGL1	0.379042415145099	0.0710037996512216
NCRNA00115	0.378775945292261	0.00719803454248789
SRP19	0.378532779018958	0.0420789517573134
PSEN2	0.378470180892398	0.0193201521414392
FITM2	0.378377469897469	9.62215574126975e-05
KRAS	0.37732667658931	0.00114430070932598
HIST2H2AC	0.377260523504752	0.000398119822354199
ATP6V0C	0.377225357679561	5.7145183005712e-11
CKAP2	0.377209229467265	8.63062329855667e-07
KIAA0907	0.377205420825849	0.000960839627405018
40057	0.376800693850792	0.0314223005823857
C3orf33	0.376771283201131	1.61090216839928e-08
C6orf125	0.376625196683413	2.46349198194439e-08
DAP3	0.376426234342893	5.71969213403418e-06
HSPA9	0.376173846469434	0.000506749025407192
GZF1	0.375693079631312	0.000306552776993514
NDUFB4	0.375576305868304	0.00770409878820086
HIST2H2AB	0.375280048552483	0.000396019136578642
ZNF81	0.37519387832245	0.0990064366025562
ROMO1	0.375070220480614	0.0259438137680259
USP10	0.374806454034427	0.0691575884616666
C16orf88	0.374800057049187	3.52658535701243e-09
SIPA1L3	0.374464815476443	0.0330366248456139
HIST1H2BM	0.374430526839601	0.000378151535014519
YDJC	0.37435582421982	0.0809980687125591
NDUFA7	0.374320339645897	0.00764150425778454
ZCCHC8	0.373900115824955	0.0841442608198432
EIF5B	0.373139895662601	2.78114085008972e-05
CISD2	0.373133081382374	8.35490512632046e-07
EP400NL	0.372908509313434	3.42864908182079e-05
C6orf26	0.372818813750494	2.78369436048946e-08
CCDC137	0.372684051702464	1.13642500471877e-07
POLDIP2	0.372562666202475	0.0156956578884577
PTCD1	0.372558695627099	0.0198017603649396
PSME2	0.372540201045825	0.0196608598425822
NPRL3	0.37248487054657	0.00885948793109951
ENY2	0.372369714043721	3.40544280059339e-05
QTRTD1	0.372278104646045	0.0209675504440717
CSTF3	0.372109267893905	3.37511745123065e-06
TPM3	0.372072578018028	0.0564652892208979
TARS2	0.371803234795051	0.0467805900545157
PDXDC1	0.371069241609293	0.0127833781189976
PRR11	0.370847115245668	0.0186832661323064
C17orf90	0.370398383559703	4.04628062462515e-09
UBE2O	0.370361104488338	0.0655052629554575
DDX54	0.369959954819845	7.39408719956148e-06
PRR19	0.369955489922267	0.0187430046820786
YWHAB	0.369934937709174	0.0816351917490373
FAF2	0.369885575807104	4.63931618575005e-05
KRT18	0.369772442057057	0.00116211711843635
C1orf35	0.369726068954631	8.02422504376866e-09
DECR2	0.36962378808482	7.54512104358867e-06
FANCF	0.369453771441243	7.03468856224145e-05
LRFN1	0.369262683555398	0.00380838974328389
TSEN15	0.368752515224322	0.0598343837635176
ZDHHC5	0.368067511859314	0.0847853435838786
RPRD2	0.368018295605767	0.0269271013202531
ANKFY1	0.367998283704283	2.24679808375201e-13
C16orf13	0.367867470129346	3.05905285241902e-09
BK250D10.8	0.367854250465837	3.35964569665681e-10
CCDC127	0.367743186816022	1.11870025289582e-07
PDSS1	0.367607139501484	0.0127833781189976
PAFAH1B3	0.367430307581436	0.011290872622461
CEP152	0.367187146759596	4.95892733061252e-07
CSNK1G1	0.366944754020817	3.01202505212731e-06
SS18L1	0.366695985487354	0.042455181436704
PRR13	0.366428416393182	0.0186832661323064
ZNF41	0.366166573561205	0.0907810980387114
CYB561	0.366164460407126	4.4955235202684e-06
UTP20	0.366044480583748	0.0706122563032776
RAB18	0.365762328909437	0.0210359203157495
HUS1B	0.365641097830103	0.000526935362692771
C7orf53	0.365556081336879	3.48003070136924e-08
DNMT1	0.365303181728662	1.29200878658628e-05
GAPVD1	0.365290224237412	0.000165569187904124
ZNF324B	0.365135521924405	0.089685065752016
C1orf9	0.365058816704219	8.95834309644979e-09
OLR1	0.364878200289848	0.00986378320872925
IQCD	0.364586201528581	0.00070504213602346
TMEM87B	0.364559228706767	0.0539172962255886
LOC100144603	0.364531641199757	0.002124526353684
NR1H4	0.364478575441745	0.0089285236651221
HIST1H2BK	0.364121253553055	0.000378151535014519
HIST2H4B	0.364118834053084	0.000400319770550486
SMARCC1	0.364113011752203	0.0373197962074949
TOP3A	0.364037263462247	0.0558044414971751
LOC729324	0.363918560742823	0.00355593629560819
LSR	0.363853913021231	0.00408719344070642
OCLM	0.363763336465277	0.00966981333321863
NUP50	0.363472648657052	0.00939283129592363
LOC100129478	0.363459870286313	0.00170346652106087
HOOK1	0.363395706700814	0.000452506677060339
SETD3	0.363045312752074	0.0318220493266125
MZT2B	0.363014202300966	0.00679751110250146
NEK4	0.362885273857822	0.0078604608617716
RAB2A	0.362788165949448	0.0211116430804303
POP1	0.362729357583703	0.0159901152523628
RSRC1	0.362672823101419	0.0279385299600049
ZNF138	0.362607823667085	0.0873423652232024
C1orf55	0.362036222601747	8.4719723367107e-09
FAM136A	0.361957368366067	5.00465455477743e-05
CHAC2	0.361827658863209	5.99709327575995e-07
MRPS15	0.361598879401731	0.006064826218526
WDR76	0.36156963209992	0.0772837666418232
TRIM11	0.361511202387037	0.0575856866995309
NOP58	0.361250702007544	0.00860089246690881
CAMKMT	0.361213722088208	7.17637147228367e-08
BLZF1	0.360958267496025	3.83534461001666e-10
ANO10	0.360239277741397	4.36004523245583e-13
ERCC6L	0.360044937138492	3.78256423947232e-05
GINS2	0.360022228625536	0.000193364382743725
AGPAT3	0.35993693431261	7.80724352919087e-15
CEP72	0.359915896853027	5.2503219256801e-07
PUS7	0.359783207134357	0.0205981274904434
PPP4R2	0.359763527015413	0.0173104360800353
CCNT1	0.359649372597569	1.91304470491023e-07
DHCR7	0.359609768132606	8.49227977859788e-06
MAPRE1	0.359567306517499	0.00455305416464192
TOB2P1	0.359138965076568	0.0556718344876962
COG1	0.358990958598925	1.52806492423113e-06
SLC39A9	0.358796633399598	0.0359363411638389
LRFN2	0.358780601836021	0.00382741134879152
VPS33A	0.358445951101318	0.0728681304926528
HNRNPAB	0.358124804069807	0.000447971885474043
HAGH	0.35798104258874	0.000318847656655136
SRRT	0.357774105855477	0.042348715291151
DNASE1L2	0.35762935030881	1.25546654369154e-05
DNAJB11	0.357616607936967	1.14630472224689e-05
PRIM1	0.357417137569199	0.017934236415141
ZNF142	0.357249966614229	0.0873423652232024
SYNGR2	0.357241064214275	0.0452392710539612
AGK	0.357231547748161	7.80724352919087e-15
FANCC	0.357208374736505	6.98667833922901e-05
SLC9A3R1	0.357161089140733	0.0366300783861242
POC1B	0.357141221067874	0.0155877570611575
F11R	0.357122497372016	4.37275649854329e-05
L2HGDH	0.356636061707902	0.00128059111039002
CSE1L	0.356534479230717	2.92454611000643e-06
MTCH2	0.356455061066432	0.00631669552210319
HIST1H1C	0.356451470847146	0.000365884776004464
EIF3C	0.356391695663884	2.61619114060742e-05
RFWD3	0.356332893352245	0.0237857942088982
ERI2	0.356149366026119	3.85884275907126e-05
KRTCAP2	0.356065960718069	0.00127524383820762
STX6	0.356016925205022	0.0439916850695539
LAS1L	0.355424354916037	0.00131969379228282
FANCG	0.355293196587586	7.0770224298149e-05
FICD	0.355109813274494	9.321073318316e-05
PLAGL2	0.355042300327986	0.0146124910380927
C20orf94	0.354967603380218	1.10373186957635e-08
HIST1H2AE	0.354825910503395	0.000369876038831807
CD3EAP	0.354544168081307	2.47762249955297e-07
C7orf47	0.35422928595012	3.41783133840187e-08
CLEC16A	0.354215898915621	9.91690857412752e-07
ITPKA	0.354118565701742	0.000779834156043612
RMND5B	0.353942656745096	0.0247676744552673
TMEM192	0.352799763533157	0.0528288120038297
ARHGAP39	0.352660697345797	5.16630756512425e-12
ERLIN1	0.352622860472173	3.88498947626987e-05
NCAPD2	0.352144594428937	0.00704669267275507
ANKRD39	0.351940216987831	3.02104656969655e-13
SMARCA5	0.351337112103554	0.0372165311365739
TTC26	0.351006738763234	0.0615322617822712
SLC19A1	0.350939393348893	0.0340290802541509
HNRNPF	0.35093103423502	0.000450430013592402
SMC1A	0.350912414844059	0.0373197962074949
SMCR8	0.350511231716642	0.0374233058847348
TRIM24	0.350499078976746	0.0579261025736748
EPS15L1	0.350492066281801	3.63430369643493e-05
H2AFJ	0.350258854195292	0.000311591599511134
LOC100335030	0.349786379441771	0.00222043785692248
TMED4	0.349747783684582	0.0518152276752892
EIF5A	0.349598202846947	2.76213863395927e-05
C20orf20	0.34958650227681	1.01700650957841e-08
POLR1A	0.349370975235782	0.0158117427741597
TIMM8A	0.349197162218023	0.0506231738288688
SLC30A6	0.348923030792511	0.0353664888408913
CERS6	0.348707102701683	5.50386405126568e-07
PTGES3	0.348601641140915	0.0198645755838923
IRX5	0.3485631824305	0.000749595724499536
TMEM104	0.348539440541231	0.0518152276752892
SFMBT1	0.348493142197944	0.0319094049195516
SCYL2	0.348437138392055	0.0303997317746187
YWHAE	0.348398629533403	0.0816351917490373
UBE3C	0.348378279758413	0.0658350177203179
BCL7B	0.348375677393172	2.23522605832118e-10
COPZ1	0.348338869040077	1.93919048528112e-06
C12orf34	0.348229605091152	1.48056319506889e-09
BARD1	0.348148684024429	1.46548573787738e-10
RNF213	0.348087336686102	0.0255958599730969
POP7	0.348075848352692	0.0160556743198415
METRN	0.348064506882333	0.0050359724095286
RAE1	0.348024248980443	0.0218792680416268
RHPN1	0.348014219687078	0.0243419953981003
HIST1H4I	0.347912140434872	0.000393841556822517
NOXO1	0.347760339137437	0.00867623601617999
C3orf67	0.347749241434967	1.76171190665095e-08
NANS	0.347686114446488	0.0069401898987969
RN7SL1	0.347635259724637	0.0247676744552673
MIPOL1	0.347619602423257	0.00543204129691749
TRPV1	0.347568151784943	0.0594799789562013
SUV39H1	0.347165981768673	0.0448260394663325
NPLOC4	0.346959396550359	0.00885948793109951
LOC100132724	0.346657515839696	0.00205398850834926
SAR1B	0.346596007420537	0.0292080993290515
PEBP1	0.346000088495461	0.0128852384441269
LOC100130097	0.345835022593594	0.00175252397702804
SGK494	0.345831468308194	0.032212696469526
BOLA3	0.345798468167827	5.23236750058726e-10
FAM20B	0.345281085286798	5.59920799027992e-05
LOC645676	0.345143549777301	0.00323802805153488
RBM34	0.344952263996144	0.0228245065694331
ZFAND3	0.344817241115559	0.084995188480458
VKORC1L1	0.344654449490487	0.0723746816499557
FAM173A	0.344555604811656	5.29854485590618e-05
GPR172A	0.344547657545302	0.000246763055930024
TXLNG	0.344265330043257	0.0639328430274339
RAC3	0.344160711436544	0.0215611614819789
TTLL5	0.344110700821461	0.0623617957661567
STRA13	0.343973184842643	0.0437261970963651
HEATR3	0.343874759533578	0.000346849040274871
HMGB3P24	0.3438410194773	0.000430926524573967
HIST1H4F	0.343772238539144	0.000391675283864572
STRBP	0.343614586072803	0.0438651254819783
KIAA0889	0.343595811401865	0.000960839627405018
FAM64A	0.343543256254229	6.13280213360367e-05
DPY30	0.34353720562645	1.46371021979177e-05
UBE2H	0.343341168106958	0.0653037068082962
LOC730227	0.343153708905255	0.00361998370917596
PSMD12	0.342874649131148	0.0195941071652868
TAF4	0.34242541152239	0.0463738164550506
ZNF765	0.342208073468916	0.0977879636856644
C1orf27	0.342032386919439	7.86972494277087e-09
TLCD1	0.341853618262289	0.050926248110415
RAB3GAP2	0.341688335652305	0.0213498416357148
PYGO2	0.341608986652	0.0209041145720708
OTUD7B	0.341161116609158	0.0110304399851645
TMEM194A	0.341069972354307	0.0528288120038297
TAF6	0.340988672536988	0.0465150006825862
CCNK	0.340375599569841	1.9008507853405e-07
ZDHHC12	0.340220917465816	0.0841442608198432
BCOR	0.340165900392678	2.43082080985921e-10
NSL1	0.340080018651434	0.00910322875594225
NME3	0.339851469682558	0.00839857172696583
HGS	0.339493141810258	0.000357782971584066
ORC1	0.339203974215676	0.0107767032154397
TTC30A	0.339058986309791	0.0617304041403699
PTPN11	0.338897707371138	0.0202135280451042
CTPS	0.338856709089741	3.74779600721485e-06
GCH1	0.338837677009789	0.000175962306301783
XPO1	0.338537194078771	0.0801764057849984
NHLRC1	0.338278013602453	0.00813434189744095
CNTNAP2	0.338191981761574	1.47083241175051e-06
ZNF800	0.337918589774562	0.0990064366025562
SLC25A44	0.337749855692906	0.0347899314046182
RAB8A	0.337580785689535	0.0214840662291725
PRKAR1A	0.337579086660304	0.0179939994893828
TRIM61	0.336979535877277	0.0586274296662391
HIST1H4A	0.336967394053113	0.000391675283864572
C20orf29	0.336881416975956	1.0448757368145e-08
SCARNA23	0.336715043788806	0.0298115172245007
HIST1H4L	0.33663444976127	0.000396019136578642
MMS22L	0.336308291018732	0.00567401266824081
TRMT112	0.336276225096994	0.0587813264733105
PDCL3	0.336121393662534	0.0124991053319575
RPE	0.335967310011121	0.0261079742915813
PTMA	0.335958361598502	0.0200838652671234
EEF1A2	0.335390995804308	2.17774719796722e-05
CHTOP	0.33511938940117	7.84369056649052e-07
MDM2	0.335038701730759	0.00483932598492411
DDX3Y	0.335038575538757	7.28515556287032e-06
LOC644334	0.334785815935088	0.00316206957498025
HMGCS1	0.334640395684361	0.000433296518855757
MARCH6	0.334366277787915	0.00457332485887463
LOC100131860	0.334324098551803	0.00197411135887783
ZNHIT2	0.334216490631789	0.0998673634700869
C5orf34	0.334052492214992	2.19789048050817e-08
ADNP2	0.333840351577416	0
FLJ41327	0.333771850163558	0.000109505265455155
CXorf38	0.333592668297058	4.39897820061026e-06
NLK	0.333309144552991	0.00833096386534543
DKFZP586B0319	0.333260147260916	9.5505879726734e-06
CCAR1	0.332812665907079	1.02853416728772e-07
DHRS13	0.332801682160818	8.72447782618599e-06
LOC440028	0.332782531346408	0.00299454192893203
PSENEN	0.332751085391724	0.0193201521414392
MRPS35	0.332526666937443	0.00614388694606851
RECQL5	0.33239703513318	0.0233667129053673
E4F1	0.332350906804443	1.9506291575725e-05
LGALS8	0.332191694184901	0.00145504936647888
ZNF519	0.332054595945207	0.0930311205359376
MAP7	0.332021625215873	0.0045141195815677
KCNMB3	0.331968254937112	0.000849284669943323
NEK7	0.331915178954783	0.0078604608617716
FUBP1	0.331884996680113	0.000144450492482048
CD46	0.331772428947679	2.56385233068418e-07
SLC22A5	0.33174691572678	0.0342455496223224
ZNF768	0.331586873878061	0.0977879636856644
SULT1A2	0.331467346780655	0.0442584671408479
GPRIN1	0.331319641769965	0.000260061433403357
LIN54	0.33119389915156	0.00150610013976027
RHBG	0.331116939164522	0.0241819588664729
MVK	0.331106602567317	0.00646613506754803
RAD52	0.331060486046614	0.0218012071862901
CNOT1	0.33104554762957	1.37362408396768e-06
GPR37L1	0.331023774005046	0.000251162727561845
NSD1	0.330890190049858	0.00906564622308805
OCRL	0.330876679783308	0.00970833460153055
LEO1	0.330803908557517	0.00143467622579738
ZNF443	0.330682864444519	0.0914067248721442
CN5H6.4	0.330567777291922	1.25915409464556e-06
C6orf136	0.330416899683288	2.48598795568756e-08
TNPO3	0.330378208471225	0.0556718344876962
CCT6A	0.330288385557387	2.02522690898137e-07
RNF19B	0.330247744073179	0.0255958599730969
ATR	0.330234076785379	6.89902367530266e-11
ARL8A	0.330168529298907	1.07084573547888e-11
MTX2	0.33007316750516	0.00641173731685355
RAD23A	0.329923920943	0.0217209410553159
LOC100505876	0.329916627235638	0.00225021981136421
SUV420H2	0.329876904913858	0.0448260394663325
OLA1	0.329707117399073	0.00978195984692616
SEPHS2	0.329496183647987	0.0312174888676365
ZACN	0.329485913846744	0.0818326071805871
RAB35	0.32871753115625	0.021275796182385
YWHAZ	0.328381881290839	0.0818326071805871
RMND5A	0.328257213039451	0.0247676744552673
PRPF19	0.328240991864403	0.0185513772369147
POC1A	0.328114180046473	0.0155877570611575
UBXN4	0.327881784451875	0.0661660520212402
CCDC58	0.327846062419724	1.41405058132523e-07
TPH2	0.327829074816444	0.0562956769353647
MTHFD1	0.327714202087721	0.00633943237858735
EIF3J	0.327468623756275	2.67067356961352e-05
IDI2-AS1	0.327328339326081	0.000550494023336521
TTC30B	0.327030980984134	0.0618795350117723
FBF1	0.326811205096096	7.40309348868376e-05
OR7E156P	0.326806941249048	0.0106490444798659
SCXA	0.326790613700507	0.030296787817927
SRSF1	0.326681062949639	0.042348715291151
MARS	0.326443189858312	0.00461619431622166
TBC1D10B	0.326350422013883	0.0470384644610126
MAPKAPK5	0.326329575349051	0.00455305416464192
RPAP1	0.326308206463089	0.0261079742915813
GPR89B	0.326289460222515	0.000255575505007017
DRAP1	0.326285576356012	1.50553093823221e-05
ANAPC11	0.326238858294861	1.75629991053854e-13
PDCD5	0.326185329991732	0.0124602990199697
CASP2	0.325596084760381	8.70590087759011e-08
PAXIP1	0.325436832235103	0.0118904909235649
MSI2	0.325393432230309	0.00622032208743268
SNORA33	0.325369631510775	0.0381328130663491
TAOK2	0.32490494211003	0.0466609710650531
KRT8P12	0.324886004633886	0.00121848790343152
ACAT2	0.324802576181138	0
HIST3H2BB	0.324779790907286	0.000400319770550486
LCTL	0.324756574096649	0.00139089890412344
C5orf28	0.324743509985253	2.14011638803483e-08
DCUN1D1	0.324367413843612	6.74942477630104e-06
PTCD3	0.324012534235112	0.0198017603649396
EZR	0.323929911312889	4.37275649854329e-05
GGPS1	0.323918074343375	0.000186458483364518
TTC13	0.32374861026696	0.0613509958974904
BAIAP2	0.32361618407004	1.38211998463012e-10
UHRF1BP1	0.323593145366377	0.0674896296705067
PTK6	0.323484476175739	0.0200838652671234
PIDD	0.323477162949065	0.0139178564575235
LMLN	0.323475982015916	0.00154345829533056
C8orf75	0.323444659217237	3.90781909830367e-08
DNAH14	0.323343477922942	1.11489379100039e-05
UBE2A	0.323280152782235	0.0650101749000785
VPS72	0.323273726102913	0.0732503143257179
C7orf11	0.323200160057371	3.0688682989613e-08
TIGD1	0.323048730323613	0.0503121313711066
RANBP9	0.323048453955043	0.0220262232460909
SAE1	0.322897893217157	0.029018456603671
IARS	0.322843784040796	0.000532339677837677
PKP3	0.322696153571223	0.0144457948456674
BUB3	0.322586356472205	8.74309590682925e-10
ZC3H8	0.322509948355304	0.0837142429691444
KHSRP	0.322495173161532	0.000926348502211605
HBS1L	0.322417338903809	0.000329315105956745
RAB10	0.322393592201068	0.0209675504440717
PLA2G12A	0.322362211276096	0.0144457948456674
MSH3	0.32233668525142	0.00622032208743268
KIF5B	0.322310735583072	0.00105064745081539
MGC3771	0.322301956981469	0.00529135852692096
TDP1	0.322212246513843	0.0482996254807345
DBR1	0.32210657060015	6.01249619744956e-06
ZNF428	0.321829074448906	0.0910160075713349
FASTKD3	0.321707042087678	7.25901431856391e-05
TIPIN	0.321663859054882	0.0507603444359674
NDUFV3	0.321507228552828	0.00779672886592981
AP2S1	0.321476157806847	9.71786387719551e-13
ZMYND8	0.321421641130439	0.0867015131694018
RPAP3	0.321308457345339	0.0261079742915813
MRPS26	0.321306118371325	0.00611655631161851
CDK7	0.321095075194677	3.58980441051322e-07
SRPK1	0.320981709974862	0.0420789517573134
PRR3	0.32083757938657	0.0187430046820786
SHCBP1	0.320804571814863	0.0326443771031625
WBP11	0.320684972445428	0.0750360596239501
MTMR12	0.320533474133919	0.00639327320279087
MXD3	0.32036975676019	0.00649394629278453
ABCD3	0.320010783592627	0
FBXL6	0.319913037076976	7.79415543413058e-05
PARG	0.319895186293777	0.0116573238430735
FBXL19-AS1	0.319803012725554	7.6951278887462e-05
EXOSC3	0.319740444228622	4.29578873544273e-05
HIST1H3J	0.319699334235948	0.000391675283864572
TMEM183B	0.31962772544587	0.0525168521109939
TMEM97	0.319490638245531	0.0540713856893737
THOC3	0.319395309995919	0.0498670515174946
ZRANB3	0.319179847195349	0.100118442142709
TMEM48	0.319163981033253	0.05361999964573
EDEM2	0.319058992947769	2.10353943283138e-05
MIF	0.319033349886246	0.00540836267673347
CRNDE	0.319013243263023	2.67108563949664e-06
LOC100510377	0.318690520537729	0.00235644712662693
LOC730202	0.318642529520811	0.00361998370917596
HSPB1	0.318610954601484	0.000506749025407192
ZNF530	0.318558285718275	0.0930311205359376
RAD23B	0.318458460054853	0.0217209410553159
SNORA16B	0.318420253989566	0.0381328130663491
NR2C2AP	0.318287926573937	0.00896679034788315
ATP8B5P	0.317987677393858	6.48644162389952e-11
SORD	0.317809080958529	0.0396355730700925
PAIP1	0.317733199771122	0.0113836897679631
DDX56	0.317725900633196	7.49904844162397e-06
CCDC125	0.317661806073056	1.11870025289582e-07
LOC647946	0.317571202924523	0.00333083738195213
RAD18	0.317569192768021	0.0216409260185293
SKA2	0.317424477880268	0.0332581162356996
NDUFA1	0.317388798858317	0.00760933736241605
ARL1	0.317365946459825	8.36153080507993e-12
C20orf7	0.317242981647308	1.07432436218119e-08
EXOC8	0.317110334826732	4.26957356649089e-05
CCP110	0.317057236405835	1.91304470491023e-07
ARV1	0.317007398649688	1.43797376042763e-11
KCTD5	0.316953682828947	0.000891965738021885
MEF2BNB	0.316680700688144	0.00494802717790905
DAND5	0.316405108299162	5.68241282241069e-06
IL37	0.316146226927057	0.000643732583020766
ZDHHC9	0.31605733370481	0.0847853435838786
MBD4	0.316037299222459	0.00471964363668427
RNF208	0.315950867930549	0.0255958599730969
GEMIN8P4	0.315905304277724	0.000181092796402283
TCL1B	0.315770835220739	0.0481814237720938
CBX4	0.315679735763237	1.00483142591035e-07
PP7080	0.31567654927318	0.0162306525178702
PMEL	0.315600581021161	0.0151063131484771
PRCC	0.31555203256279	0.0175135314442159
SRD5A3	0.315452800810507	0.0416728343924409
C21orf67	0.31533139832554	1.17485603142057e-08
TERT	0.315141357356475	0.0487335864885683
E2F3	0.31502582513239	1.91092636223977e-05
SLC25A10	0.314815283505586	0.0344736882095453
NUDT17	0.314774363121207	0.00928465536141233
CKS1B	0.314571003847397	8.8338035153366e-07
USP13	0.314543289955156	0.0693441523126087
CTSL2	0.314535315060223	3.82742434893602e-06
TMEM68	0.31441863120306	0.0539172962255886
SBK1	0.314195614529213	0.0295054088491035
IRGQ	0.314195082052237	0.000732816766189039
MZT1	0.313996661065562	0.00676853701196912
BAZ1A	0.313853328554683	1.54032830749771e-10
FNIP1	0.313823663802502	0.000123137059516796
ZNF587	0.313646395829639	0.0946832701075104
ZNF646	0.313564290357273	0.095533024047686
FBRS	0.313479853434321	7.59304790959211e-05
ZBED4	0.313429979963933	0.0819897889570116
TCERG1	0.313200988329522	0.0480680173280008
USP38	0.313189533443881	0.070076124639118
LOC440335	0.313160925207582	0.00300741611456947
SEPHS1	0.313129989317302	0.0312174888676365
GATC	0.313070387788578	0.00017195813095905
RBM33	0.313038067673522	0.0228245065694331
RAB11FIP3	0.312914616208461	0.0210359203157495
LARS2	0.312912772272052	0.00131969379228282
RAD1	0.312865567778519	0.0216409260185293
RBM12B	0.312833475086354	0.0227410560614964
C14orf142	0.312820399511342	2.06572979281092e-09
HIST1H2AD	0.31274994783232	0.000369876038831807
CEP135	0.312726624185466	4.92001205632969e-07
ORMDL2	0.312698196693391	0.0108630196171664
FLJ40292	0.312548169602116	0.000108862651506799
LRP11	0.312472929318461	0.0038609137049421
ATP5I	0.312321765508464	5.40951576911011e-11
HIST1H4H	0.312243333460121	0.000393841556822517
R3HDM2	0.312204062002913	0.0209675504440717
ZNF26	0.312062452588005	0.0888293559178444
LOC284570	0.312051109114209	0.00265355295814914
RAB26	0.312005880103712	0.0210359203157495
TARS	0.311800784260164	0.0467805900545157
MCM2	0.311735315337903	0.0048017548429412
ZNF787	0.311507314324875	0.0985239531531257
WHSC2	0.311489629136174	0.0778668295805402
RCC1	0.311475340990205	0.0232173035116796
GLRX2	0.311405889096172	0.000202217984589779
STK35	0.311222328069536	0.0434535993069604
CCDC40	0.311214676527179	1.3664814836099e-07
DNAJC2	0.311130303634315	1.19419727919251e-05
LRRC1	0.31087816703711	0.0038958916846947
PLXNA3	0.310858334573116	0.0150495306103561
SLIRP	0.310678238747043	0.0369884556608121
TXN	0.310136836246403	0.0639328430274339
GABPB1	0.310128848602617	0.000155135586268428
TMEM206	0.310119510979648	0.0529950969732344
DDX11	0.309884084465845	7.0981933887332e-06
RIOK2	0.309802456377225	0.0245918118707968
C15orf63	0.309693462917692	3.03284876248842e-09
FANCL	0.309608460679254	7.0770224298149e-05
PDPK1	0.309525236589704	0.0127358709663079
NIT2	0.309486246674013	0.00826272895361192
SLC7A5	0.309403055922712	0.0366300783861242
LRPPRC	0.309335119945499	0.0038958916846947
LOC645431	0.30914351093213	0.00323802805153488
TSPAN13	0.309141257060764	0.0601581220801002
MORN2	0.309123058620599	0.00579859751208224
PSMD14	0.309071477633981	0.0195941071652868
DCLRE1A	0.309066706007504	6.51606839653577e-06
ZNF174	0.308983688079857	0.0877430693530631
DDX59	0.308870953269246	7.49904844162397e-06
CPSF6	0.30883261706458	2.39652218682329e-06
TMEM106C	0.308832258044772	0.051959760879298
DHDH	0.3088200318284	8.49227977859788e-06
GLYR1	0.30860652150745	0.000209725344589065
UQCRQ	0.308506828710901	0.0687796540693594
SASS6	0.308471850500495	0.0293079567341159
LOC100131000	0.3081985864796	0.00187803357478173
SPICE1	0.308071912717936	0.040481392738987
CTPS2	0.307881087500368	3.74779600721485e-06
FAM40B	0.307800670146835	5.82654831129842e-05
STAC3	0.307634534162381	0.0429499496544127
ALMS1	0.307626137550361	8.24016855978152e-14
LNX1	0.307612124985246	0.00156695997236637
ZNF598	0.307599806758978	0.0948651745031731
STMN1	0.30742350541233	0.0435960425747551
NUCB2	0.307373831902271	0.00921073044566008
PRPF4B	0.307259665286576	0.0186107475905271
TMBIM6	0.307172531736094	0.0515127689687223
NCAPH2	0.307010427725693	0.00707575343595162
CANX	0.306990209144653	7.28627245724949e-08
CEP89	0.306978453227973	5.28650289510857e-07
ANP32E	0.306949364456435	4.84563458383522e-13
ZHX1-C8ORF76	0.306933338611758	0.0860500272853838
APTX	0.306875873312976	2.24455128566826e-12
GRAMD4	0.306377914899388	0.000266053588693327
HIST2H2BF	0.306248956460959	0.000398119822354199
KCTD3	0.306136499365121	0.000886953388523018
GTF3C2	0.306120141470381	0.000294844597394532
HIST1H3G	0.305837290777873	0.000387290204328986
MRS2	0.305720455141744	0.00616692179898615
VARS2	0.305701199379147	0.0712001807784798
CDK2AP2	0.30561079630194	3.53320337735117e-07
SETD1A	0.30560204408539	0.0317085361838219
LRRC46	0.305589937259519	0.00396548843036623
DNAJA4	0.305328948117767	1.14630472224689e-05
MCM3AP-AS1	0.30524248430663	0.00481942722905898
WDR34	0.305219673620087	0.0756193214659622
SDHC	0.30521750959887	0.0304933748932199
CD2AP	0.304890523927476	2.21635148968494e-07
SLX1A	0.304675734405467	0.0370800479244159
ARID3A	0.304377141504819	7.60373562605869e-12
PUSL1	0.304349576367428	0.0205981274904434
PGAP2	0.304247655329129	0.0132375536779352
CCDC57	0.30408636891235	1.41405058132523e-07
C3orf35	0.303991680141438	1.62575577891307e-08
FAM91A1	0.303985551255299	6.85418574041753e-05
GSK3B	0.303889260651931	0.000278171294378469
FAM173B	0.303482117780379	5.29854485590618e-05
FAM203A	0.303429370512095	5.59920799027992e-05
R3HDM1	0.303206569992899	0.0209675504440717
DLEU2L	0.303197468187877	1.01825290711255e-05
PELP1	0.303141478146202	0.0130393558988555
SH3BP5L	0.303076512307068	0.0324296185138234
FAM178A	0.303061057727066	5.40536887486544e-05
HDAC8	0.303001826059571	0.000340883343431954
C7orf54	0.302708001723468	3.48003070136924e-08
LMX1B	0.302467640811421	0.00156695997236637
UBQLN4	0.302430623126797	0.0659974967149229
INSIG1	0.302405073662903	0.000682854368850446
CSNK2A1	0.302314012814942	3.03088333340709e-06
ZNF565	0.302303671549566	0.0939599156890165
TOMM40L	0.301982527300369	0.0558044414971751
DENND1B	0.301926290003039	7.80547245696719e-06
TADA1	0.301846081820963	0.0461012778682531
NCBP2	0.301559610119855	0.00707575343595162
FAM83H	0.301532828955488	6.58511622457456e-05
C17orf75	0.301526839729799	4.01854493933995e-09
DNAJC1	0.301240554990672	1.17021733633861e-05
UHRF1BP1L	0.301222636560428	0.0674896296705067
OXSM	0.301184575497474	0.0111199602406574
C9orf140	0.301144523884233	4.30787708912819e-08
NUP133	0.301083166852729	0.00931691461448335
HIST3H3	0.301043388639158	0.000400319770550486
PRIM2	0.300890307806812	0.0179939994893828
KIAA1257	0.300886227254315	0.00097617310637387
CLTC	0.300851029563782	1.18301803462591e-06
ACTR3C	0.300771971395488	0
HS1BP3	0.300626743380388	0.00048314762531428
NDUFS1	0.300591782745995	0.00773662239695429
ZC3H4	0.300546512192537	0.0837142429691444
EPCAM	0.300482782469188	3.49700886433704e-05
SNRPB2	0.300262270886634	0.0386400005682611
MON2	0.300160194892708	0.00574763810353308
METTL21A	0.300146560747856	0.00510436253202405
AURKAPS1	0.300126958962995	9.01801739012025e-11
FLJ45950	0.300109377792477	0.000115143989169677
DNAJA3	0.299998919031345	1.14630472224689e-05
TRAPPC2	0.299975068072895	0.0570702372405922
HAUS5	0.299883435395138	0.000325889356966123
KIAA1731	0.299842636870075	0.00100152778837908
RBM45	0.29976463484535	0.022892932178546
THOP1	0.29975981825794	0.0500166223567974
CDC20	0.299723631721291	2.84628332414602e-07
OR7E24	0.299543786678146	0.0106490444798659
ZNF107	0.299540833872681	0.0868935923284213
GSTCD	0.299449349292775	0.000283163740761196
NOL10	0.299376025889235	0.00853868521293918
NECAB3	0.299197606519879	0.00779672886592981
ENOPH1	0.29899177943344	3.27033971319939e-05
CXorf23	0.298968993027513	4.36838900434321e-06
COPG	0.298915814204665	1.86306343676727e-06
LOC100130932	0.298912411112628	0.00187069044012307
MRPS33	0.298895726133811	0.00611655631161851
BCAS4	0.298841268560343	1.94774293664551e-10
C15orf2	0.298782299235647	2.78672913521589e-09
C11orf35	0.298762804860892	1.191876727102e-09
GSS	0.298712545688691	0.000279738797789805
C10orf35	0.298672168144715	1.09476064826402e-09
LIN9	0.298593776087236	0.00150610013976027
SLC25A2	0.298516046439172	0.0344736882095453
PSMB3	0.298487294881008	0.019461191613167
CREB3L4	0.298440182343454	2.55989866111146e-06
DNM1L	0.298345661986305	1.28288919168482e-05
C9orf169	0.298242534565705	4.62197641270552e-08
LOC729870	0.298150484195758	0.00360528742274947
PPP2CA	0.29808799306363	0.017205086418949
RPS6KC1	0.298080344184019	0.02738162905097
SUFU	0.298078071700787	0.0442584671408479
MDM1	0.298074877003261	0.00483932598492411
SLC19A2	0.298069387365683	0.0340290802541509
ORC2	0.298052711558988	0.010821864791915
NDUFAF3	0.298019398458689	0.00767484020087546
LOC100131234	0.297982090555487	0.00188704954238911
POLR3E	0.297893031353299	0.0158710078665204
ZNF707	0.297826486140421	0.0968709399768238
NINJ1	0.297484822254713	0.00816516627180101
TAF1B	0.297290051461242	0.0463738164550506
LOC643669	0.296763809462504	0.00315009789561627
ENO3	0.296482021949126	3.27033971319939e-05
CDK5RAP1	0.296417817814985	3.56139407383841e-07
HMGN5	0.296383203512229	0.000435488044904529
TMUB1	0.296284203886944	0.0547061926476337
MRPL24	0.296242586743996	0.00596597483187341
NDUFC1	0.296242472540037	0.00773662239695429
ZNF562	0.296153316936073	0.0939599156890165
DOLPP1	0.296095329504681	1.37552094130251e-05
NUDT3	0.296019040696942	0.00931691461448335
DUT	0.295758333001432	1.7428128872914e-05
ANAPC1	0.295719453585178	1.71272787223949e-13
RPN2	0.295634459884833	0.0269271013202531
LOC100147773	0.29561800744067	0.00213535801421616
ZNF99	0.295562505878424	0.0996477631600253
CEP97	0.295497806215865	5.28650289510857e-07
TMTC3	0.295372279001571	0.0547061926476337
ZFX	0.295038980117775	0.0858592943349941
CNST	0.29501937895792	1.42654852939448e-06
TAC3	0.294979957764166	0.0459479246335149
RBBP7	0.294862712392745	0.0226654428103623
HUWE1	0.29485469672956	0.000529462467684049
ODF2	0.294618400627379	0.00970833460153055
KDM5C	0.294565413506377	0.000906098688386717
OAS3	0.294443737965751	0.00959066678036695
EIF2AK2	0.294409390712334	2.56852299005106e-05
ECE2	0.29432863091258	2.03442267378099e-05
ANKRD26	0.294085426693986	2.55849876487859e-13
ZFYVE19	0.29363267252566	0.0858592943349941
AKAP5	0.293507181534028	2.07621201545516e-14
MRPS10	0.293451275543317	0.00603781073908294
ANP32C	0.293220902193774	4.70099663688958e-13
ITGB1BP2	0.29320109155867	0.000763651102518331
PALB2	0.293144418032829	0.0114281759599745
VEZT	0.29305515625555	0.0719345134205641
HIST1H3E	0.293012108700757	0.000384986362559123
SNX5	0.29296452320756	0.0392564218229081
SLC35A3	0.292746898872693	0.0353664888408913
MYO6	0.292725612843061	0.00671091984446679
CABLES2	0.292687967946995	5.43116486537209e-08
NVL	0.292682090461051	0.00947301916691109
PRKDC	0.292660715889835	0.0180560408503295
BAGE	0.292655836497456	1.28572227429777e-10
CDK12	0.292539914316287	3.45173327590934e-07
RIMS1	0.292476728715705	0.0245056170027812
STRN	0.292469738030518	0.0438651254819783
TIPRL	0.292253398839347	0.0507603444359674
LOC100128697	0.292171269045874	0.00162979902322038
ZNF512B	0.292099550908343	0.0927999357034585
CDC27	0.292082794391994	2.9137438472834e-07
TMEM93	0.291986964997977	0.0540713856893737
LOC285758	0.2919864123105	0.00273050588152234
FAM166A	0.291944798860133	5.19373015384569e-05
MYNN	0.291835328573871	0.00665467368638386
NUDT16P1	0.291811641548365	0.00928465536141233
CHERP	0.291601857989657	6.44130141520679e-07
HEATR5B	0.29150288899866	0.000348464484296795
BAGE4	0.291126673790743	1.29700450054798e-10
RPP40	0.290985843198968	0.0269271013202531
SMN1	0.290852254029129	0.0374233058847348
ATE1	0.290819470623454	2.787782553158e-11
TCHP	0.290817233758931	0.0481814237720938
UPRT	0.290732775832753	0.0686001639681932
C6orf211	0.290707470601271	2.74129618829731e-08
GPD2	0.290693982543476	0.000238638624554868
INTS8	0.290691855496053	0.000697998620457391
TBC1D7	0.290480632425222	0.0474903908215642
RRM2B	0.290465664978863	0.0277528394909179
BCL7A	0.290399362362416	2.23522605832118e-10
ACACA	0.290025391020971	0
SCAF4	0.289889320446444	0.0295054088491035
LOC100506545	0.289785296896235	0.00227079558556128
MRPL32	0.289769631081148	0.00599011935162259
ANKRD13C	0.289684911284143	2.44916121082395e-13
KDELR1	0.289662188874676	0.000896303406704054
INTS2	0.289653932425518	0.000686366280977043
MGST2	0.289591560794914	0.0053347510838132
C6orf99	0.289485197522141	3.01592222916613e-08
CXorf56	0.28939060865256	4.46428254770821e-06
TONSL	0.289346026152797	0.0558044414971751
TROVE2	0.289339414071679	0.0593140297656544
GIPC1	0.289061115309454	0.000194378302328459
RBM22	0.288983927742503	0.0227410560614964
NSUN2	0.288980782218748	0.00910322875594225
PIM3	0.2889149780261	0.0141242229510451
TMEM180	0.288747957754909	0.0525168521109939
H3F3A	0.288747796466631	0.000313264672727297
OTX1	0.288558759882457	0.0110304399851645
COX5B	0.288471415969688	2.17851174232687e-06
GABPB2	0.288467097953278	0.000155135586268428
ZNF597	0.288349529273546	0.0948651745031731
SLC25A16	0.288132034640527	0.0344736882095453
NCBP1	0.288116709484176	0.00707575343595162
RACGAP1P	0.287847090779097	0.0216409260185293
COQ5	0.287821290251791	2.00137959065128e-06
HIST2H3D	0.287710949949916	0.000398119822354199
C21orf58	0.287660769746333	1.15509977880826e-08
RABEP2	0.287571660376911	0.0214840662291725
NNT	0.287081928516165	0.00850431825067762
C2orf48	0.287009700901454	1.34421823099196e-08
WDR52	0.286896394785904	0.0762571663381861
ZFP30	0.286772883076125	0.0852193230724861
KPNA1	0.286756493785261	0.00113884798668828
SPINT2	0.2867033445545	0.0407468556772958
GGA3	0.286604796703667	0.000185437979913533
PMM2	0.286479909681225	0.0151614640840355
PIK3CB	0.286436031245851	0.014022415298756
RPH3A	0.286397341762534	0.0261079742915813
PURB	0.286349296859653	0.0205169795534688
SRSF2	0.286290939384213	0.042455181436704
VARS	0.286270939794669	0.0712001807784798
XRCC5	0.286257965333877	0.0803979237850909
ABCB10	0.286251329238409	0
BAIAP2L1	0.285789176711002	1.44011453838898e-10
STK36	0.28577667531523	0.0434535993069604
CERS2	0.285682461634158	5.46079366142043e-07
MIER3	0.285511377774541	0.00540836267673347
KRT8	0.285488583854097	0.00121225309182458
MCCC2	0.285453560753558	0.00478128495478578
DMXL2	0.285354090109059	1.10697801700032e-05
GGCT	0.285286095564762	0.000185437979913533
GDI1	0.285143771185308	0.000179068485971457
FDPS	0.285121230029244	8.55633316648386e-05
COX6B1	0.285115536837207	2.21256092769095e-06
XRCC4	0.285038798185251	0.0801764057849984
LOC728147	0.284918591807468	0.00342389343045709
WNT3	0.284857267990644	0.0784793043117972
CBFA2T2	0.284779066220206	9.56723701748701e-08
HNRNPA3	0.284752173684187	0.000447971885474043
CDK5	0.284737332178874	3.53320337735117e-07
XYLB	0.284522512665762	0.0805998374168187
SCAF1	0.28448253322335	0.0295054088491035
NDOR1	0.2844668057349	0.00757625438148189
ZDHHC24	0.284433168161226	0.0845966392878301
SSH1	0.28414569114844	0.042455181436704
NDUFS8	0.28413995130735	0.00777032675845829
BCAT2	0.284004736612455	1.98680495060387e-10
ZNF250	0.283983953701433	0.0883680093951648
TNPO2	0.283841843634148	0.0556718344876962
SCNM1	0.283729906057268	0.0301941335714352
PCMT1	0.283648250088279	0.0122692960973605
LOC729887	0.283646094837065	0.00360528742274947
ZKSCAN2	0.283449377801479	0.086262119070055
SNHG9	0.283193313532083	0.0381328130663491
SETD4	0.283158021978029	0.0318220493266125
CLCN2	0.283153532685828	9.02469970361748e-07
ACTR5	0.283089478174093	0
NOP14	0.283088959603808	0.00860089246690881
NDUFB1	0.282944480674257	0.00770409878820086
LOC730183	0.282918833404192	0.00361998370917596
EDEM3	0.282907016648931	2.13432122746057e-05
TSFM	0.282851944997391	0.0600121972736676
CEACAM20	0.282839012115846	4.31107554508423e-07
HNRNPK	0.282811928663727	0.000450430013592402
ATL3	0.282794513167307	3.60506013603809e-11
MTIF2	0.28256091787332	0.00636495000742673
ZNF833P	0.282532963185198	0.0994362504656949
ITGB3BP	0.282456391725204	0.000763651102518331
EPN1	0.282375512865066	3.58760362397501e-05
OGFOD2	0.282331742702596	0.00974317845120998
ATP2A1	0.282322414756565	4.37962136408251e-11
MRPL19	0.282242063835608	0.00596597483187341
MGRN1	0.282181826016557	0.0053347510838132
NARFL	0.2820554473264	0.0069640163091821
LEKR1	0.282053548526639	0.00141994448265891
LACTB2	0.282042025324823	0.00128059111039002
FOSL1	0.281855997434446	0.00012544868683885
RARA	0.281756873214762	0.0221864380828823
KCNH1	0.281737112359595	0.000822541767350324
IYD	0.281647105701143	0.000783655517629988
TOR1A	0.281639717655687	0.0559729009093123
ZNF84	0.281586360381859	0.0994362504656949
DTYMK	0.281551447507119	1.6739078253074e-05
CEP44	0.281322630994757	5.0401829706715e-07
PSMD11	0.281303776790827	0.0195941071652868
ZNF749	0.28114135248811	0.0975485858085211
TSSC1	0.281098984052158	0.0611864870834652
NEDD1	0.280650584677117	0.00779672886592981
PDZD7	0.280489609143444	0.012838991230364
IFT81	0.280480763339226	0.000587690261213983
C12orf66	0.280349460285521	1.85355298411318e-09
PTPN1	0.280204472560066	0.020156652831709
HEATR2	0.280074091136193	0.000346849040274871
C12orf4	0.279995400896529	1.50789131349893e-09
G2E3	0.279993335392509	0.000152386245528294
SET	0.279900775325835	0.0317085361838219
USMG5	0.279780477786894	0.0691575884616666
BZW2	0.27975754434696	9.27658918056723e-10
BBC3	0.279616265669754	1.63711175214155e-10
ABCD1	0.279564050598416	0
C17orf37	0.279489116385888	3.68133824602289e-09
FGFR1OP	0.279425163252788	9.0926139864157e-05
ERGIC1	0.279347198019369	3.83169093887344e-05
NACC2	0.279287339460386	0.00688605874706646
LRWD1	0.279238185633637	0.00403373433000837
TRAP1	0.279191594434653	0.0570702372405922
PSMA3	0.278992753687477	0.0193883299124078
LOC100509702	0.278988038387934	0.00234459285827179
GRID2IP	0.278905957994363	0.000272304585554465
IPO11	0.278827226267342	0.000701440605164265
ZSWIM1	0.278677624068415	0.100330955956477
MED12L	0.278665921008741	0.0048815282208796
MTRF1L	0.278641989144451	0.00641173731685355
MED1	0.278534306337749	0.0048815282208796
KLHL11	0.278361382342009	0.00110706593523052
VPS37C	0.278198042897497	0.0730559347234966
MRPL9	0.27818978320651	0.00603781073908294
ZNF485	0.278159964879204	0.0925839046899134
SLC39A11	0.278141317735501	0.0358145369956722
EFTUD2	0.278084715248075	2.36313951125417e-05
COX7A2	0.277871674655572	2.24712310119425e-06
GAS8	0.277783809151458	0.000168756445832596
LOC387647	0.277751853357665	0.00284837055199562
RAPGEF6	0.277653350887099	0.0221864380828823
NRAS	0.277596657278435	0.00903298227581996
NAA50	0.277497118536425	0.00685865981370234
KHK	0.277441676783672	0.000921336862264187
UBE2V2	0.276997917236942	0.0656613744586442
NOP2	0.276994842087032	0.00860089246690881
HSD17B10	0.276986129678673	0.000488020947295685
PLAA	0.276974954111798	0.0145590881557726
CASKIN1	0.276943247243919	8.50484556498161e-08
CBX1	0.276819602801818	9.89134563626954e-08
APEX2	0.276764384537872	1.33223604325039e-12
BAHD1	0.276702473435577	1.29700450054798e-10
DENR	0.276573171486564	7.91320203730506e-06
ARSF	0.276561715396517	1.33696257136133e-11
FOXRED2	0.276546393210077	0.000133373589789212
STAM	0.276448731457346	0.0429499496544127
EPB41L1	0.276434169993486	3.45093540408743e-05
CHML	0.276388927600702	6.74740356816562e-07
ZC3H3	0.276276610794872	0.0835066866984267
NIPA2	0.276218999364798	0.00819941547503301
CHD6	0.276069771708785	6.34747071663755e-07
PRR7	0.275884122709325	0.0188050882163694
C7orf68	0.27584491176255	3.60530585297505e-08
LOC100130357	0.275799606645053	0.00178752607416492
NOC2L	0.275556641016297	0.00850431825067762
DHRSX	0.275362182604788	8.72447782618599e-06
MTHFD2	0.275301083809224	0.00636495000742673
UBE2R2	0.275020162850644	0.0656613744586442
ADM2	0.274613233751579	0
SPRYD4	0.274594274383776	0.0412698877830268
DLGAP4	0.274556166514588	1.02447254558996e-05
SNORD8	0.274543890324365	0.0385222589844892
HMGCR	0.274523201359135	0.000433296518855757
GLE1	0.27451094366739	0.00019642193903185
LOC90784	0.274366274019699	0.00363530572706221
LOC284939	0.274197146405212	0.00267971653619989
LOC440944	0.27417719192043	0.00303625366828819
POFUT1	0.27412779515822	0.0156444248689362
TBL2	0.274022850543871	0.0476433047529129
FBXO46	0.273965778036502	8.08507706319225e-05
ANKRD9	0.273831376227491	3.7972289361094e-13
LOC100132495	0.273822860431176	0.00204494628948082
DDA1	0.27376361830256	6.90308100426068e-06
ZNF764	0.273607382869453	0.0977879636856644
PGRMC2	0.273373151539867	0.0133920438079006
WBSCR28	0.273249033512828	0.0750360596239501
TAF10	0.273204080657784	0.0462329744051754
REST	0.273172280410963	0.0235195524029548
RHBDD3	0.273130603365766	0.0240969803070357
TMEM141	0.273038141859076	0.0520756985963953
SMARCE1	0.272974940851637	0.0373197962074949
CCDC64	0.272971252613889	1.43801951357506e-07
BLVRB	0.272902198368587	3.7978088601003e-10
RTKN2	0.272840184981798	0.0281432495733312
PEX1	0.272818121783539	0.0130878518457127
C19orf55	0.272715955781413	5.33141060506592e-09
LSG1	0.272673411860213	0.00405252058740017
ANKLE2	0.272578789352029	2.36798901069379e-13
TCEB1	0.272567102439305	0.0480680173280008
SLC22A18AS	0.272539443145528	0.0342455496223224
LRP8	0.272244411587741	0.00387956998632241
LLPH	0.272116190808901	0.00153652801999867
POC5	0.272050941327449	0.0156444248689362
WDR89	0.271965414195682	0.0772837666418232
KRTAP19-5	0.271964779872466	0.00123667915807597
RPTOR	0.271961804183257	0.0275711357502315
CPSF3	0.271936344078664	2.39652218682329e-06
CDK13	0.271775070860099	3.45173327590934e-07
BECN1	0.271720721679183	2.66630291345838e-10
LOC100131347	0.271535949712869	0.00189676611524637
ALG8	0.271506250360446	7.72376985623726e-14
HESX1	0.271276816900537	0.000356044726333704
C8ORFK29	0.271161923362138	3.6683409037463e-08
ZNF431	0.271138225065172	0.0912148606903261
CTAGE10P	0.271091618939192	3.48260001127962e-06
C9orf89	0.270990625715749	4.97365228175465e-08
UBA3	0.27098280274592	0.0646438629805535
PPP2R2D	0.270919194576554	0.0172627483940734
BCL9	0.270896634208774	2.43082080985921e-10
PRPF39	0.270879836689483	0.0186107475905271
TRIM3	0.270713867165117	0.0579261025736748
PIGC	0.270631885105504	0.0139178564575235
XPOT	0.270493168891479	0.0801764057849984
HMX2	0.270417814997207	0.000440191729414849
RQCD1	0.270386805578837	0.0275711357502315
VCP	0.270226600070385	0.0715880456511855
EIF4E	0.270107521253382	2.68821784475913e-05
MESDC1	0.27008676408681	0.00501385480701551
DNASE1	0.269953851915269	1.25546654369154e-05
ANKRD54	0.269857932833442	3.43091453200711e-13
COX2	0.269749470053625	2.16398770465689e-06
TRAF3	0.269710771422566	0.0569249622084736
SPIRE2	0.269620032344413	0.0407468556772958
ZNF720	0.269445675828762	0.0970558165192676
MORF4L2	0.26944077335747	0.00579859751208224
SPRYD7	0.269409131064775	0.0413863102837761
NDUFA2	0.269399082136063	0.00760933736241605
ANKRD52	0.26931134760622	3.34523836205879e-13
COL24A1	0.269213992508447	1.62486851266137e-06
GPR77	0.269175445991596	0.000255575505007017
C1orf53	0.269030181391341	8.31565855174976e-09
OSGIN2	0.268610644443587	0.0109513434933269
MKLN1	0.268585131524626	0.00548047983872129
NME4	0.268406241164118	0.0084348219600751
PGGT1B	0.268369260660815	0.0133425613713428
TAS2R43	0.268331171672755	0.0469049253075119
HNRNPUL1	0.26818837627802	0.000452506677060339
TAF5L	0.268124697333971	0.0463738164550506
C12orf60	0.268121386820621	1.79931573985858e-09
CNPY2	0.268080500772059	1.42654852939448e-06
NUP107	0.268035889348438	0.00931691461448335
TMPPE	0.268027088018489	0.0543955325461631
GNL2	0.267998591002633	0.000219556769117466
GPATCH2	0.267993570300972	0.000234390316842548
ERO1L	0.267864980255296	3.93418640331012e-05
RCC2	0.2678070470507	0.0232173035116796
HECTD2	0.267802283996001	0.000348464484296795
MTERFD1	0.267661753374318	0.00633943237858735
ACBD6	0.267651312629105	0
SNRPC	0.267634848200261	0.0386400005682611
BRWD3	0.267607357822227	6.43245786661214e-10
FAM151B	0.267536187513474	5.09834721983304e-05
MRPS16	0.26723415212424	0.006064826218526
C4orf33	0.267225075294294	1.83886276345609e-08
ZNF461	0.267068904152642	0.0918499284711975
PMS2L2	0.267054536916288	0.0152204363526027
TMEM161B	0.267031749522045	0.0522208145187227
FASTKD5	0.267021550184671	7.25901431856391e-05
GTF2I	0.266963684366805	0.000292992564094827
C11orf84	0.266919316967568	1.42874800131514e-09
TSR2	0.266914207751066	0.061027759274899
LOC100505683	0.266903499851461	0.00224113983498922
LRRC59	0.266899776850419	0.00398337119199721
LIMD1	0.266804645948324	0.00149905576946566
MYBL1	0.266748772312063	0.00651727815431461
ALS2	0.266543255130245	1.0305561458532e-13
CENPH	0.266540719347087	4.77935221524673e-07
CDCA4	0.266474644484857	3.07786749518304e-07
C8orf38	0.266473653083559	3.73245517257803e-08
ZSCAN29	0.266471349542226	0.100330955956477
NDE1	0.266450429100032	0.00751047154620025
LRRFIP2	0.26638320609763	0.00401873762613666
SRXN1	0.266345474360762	0.042455181436704
SLC22A15	0.26633850556248	0.0341458879493105
SNF8	0.266262209627476	0.0378888081661354
RBAK	0.266201433800414	0.0225900454907432
SOX2	0.266190470668406	0.0397482295259319
NUDT12	0.266051191658958	0.00928465536141233
CCT8	0.266008550727522	2.02522690898137e-07
LOC254057	0.265990222963717	0.00250473346642935
MAGT1	0.265941764731116	0.00433604470516611
TIGD3	0.265886062977857	0.0503121313711066
NUP210	0.265644846118653	0.00935296231472171
PMS2P4	0.265638339173544	0.0152777779774094
ABCE1	0.265599439057194	0
STX1A	0.265585466763767	0.0439916850695539
LOC652276	0.265388917154375	0.0033768057316614
PSMG1	0.265291270651097	0.0196608598425822
CLCN5	0.265223657748957	9.16565224398006e-07
SDF2L1	0.265173802249521	0.0304933748932199
BCAP29	0.26517376645922	1.83509633601762e-10
CLPB	0.265141297672401	1.13992379984431e-06
SRG7	0.265075062799863	0.0418146590789477
TMEM56	0.264936112067029	0.0537635512241043
SF3B3	0.264890011336706	0.0319094049195516
C4orf42	0.264870959768806	1.94260076372767e-08
NPSA	0.264798834476046	0.00889394569582739
CNOT6	0.264769620350304	1.40614870034412e-06
BLOC1S1	0.264450722738614	3.52928606143791e-10
CTU1	0.264373958655752	3.91337364274532e-06
ZNF320	0.264298594047714	0.089685065752016
IQSEC2	0.264280827986822	0.00071696880664435
MLPH	0.264201745025084	0.00555103106655973
COX6C	0.264039853840866	2.23025245738631e-06
PYCRL	0.263991426154973	0.0208290297029638
SYVN1	0.263986201485027	0.0458037376077958
UBE2D1	0.263962848725775	0.0651539507493858
ALKBH6	0.263940442551562	8.24016855978152e-14
HAUS2	0.263825011105321	0.000325889356966123
RHOT2	0.263786054026698	0.0243419953981003
SLC12A9	0.263771409571842	0.0337047706715962
MICALCL	0.263614374092017	0.0053347510838132
DIRC2	0.263361379141772	9.28051511530109e-06
RFX5	0.263162203057666	0.0238514360346526
ZBTB7A	0.263049089294913	0.0830995250541694
TMEM189	0.263030039602352	0.0526823662479968
NEDD8	0.263015159692209	0.00779672886592981
DNAJC3	0.262919752859192	1.22075888865445e-05
POF1B	0.262887134205565	0.0156444248689362
PGAM5	0.262821074087619	0.0132375536779352
C19orf48	0.262811600676311	4.82839542908054e-09
ZNF30	0.262799607580191	0.0894741895777796
CNIH4	0.262790232860979	1.30956682335345e-06
ORC5	0.262716861119671	0.010821864791915
TOMM70A	0.262657052155333	0.0558044414971751
NRSN2	0.262577646591268	0.00906564622308805
CBX2	0.262525130940289	9.97253257262565e-08
TMEM33	0.262442042514163	0.0532994763901647
ST7OT4	0.262437534425576	0.0428216638102584
MICALL2	0.26239684536415	0.00536049782055314
C6orf25	0.262312209255442	2.76048913206615e-08
ATP6AP2	0.262255043697643	5.7145183005712e-11
TEX19	0.26220978156966	0.0488666696772684
NOM1	0.262028843693833	0.00857202913173991
FARSB	0.262020668181178	7.11960220223481e-05
UFM1	0.262011193774342	0.066527300283705
ITPK1-AS1	0.261950184763616	0.000775564352149015
SSX2IP	0.261912367966706	0.0425784359450796
IQCG	0.261903991033742	0.00070504213602346
TH	0.26185660250347	0.0495782571699702
ELL3	0.261773202671023	2.89688636271702e-05
IDE	0.261771998952036	0.000547409390119659
THAP9	0.261683620474559	0.049722488083164
SULT1A4	0.261462153972516	0.0444030200032229
CCDC144NL	0.261317201567452	1.17548537575349e-07
SNRNP27	0.261312558315057	0.0386400005682611
WDR20	0.261293950745723	0.0754393557051001
CCT3	0.261284131843431	1.99285004533148e-07
PPP1R3E	0.26127242989287	0.0170661672740231
THOC4	0.261228865268906	0.0498670515174946
HSPB11	0.261049009436354	0.000506749025407192
PLIN3	0.261036565929269	0.0149455051034948
VPS45	0.260992122098901	0.0732503143257179
CCDC167	0.260950067342853	1.23581606347617e-07
TTC9B	0.260837273879296	0.0620399656590835
ADAM8	0.26077037181595	0
APC2	0.260696034336196	1.22706362599438e-12
VSIG8	0.260647460192849	0.073640227820022
NF1	0.260626523517412	0.0079246582412067
SLC24A5	0.260530077328464	0.0343664704350283
WDR3	0.26040904592323	0.0756193214659622
AKT1	0.260351645072755	3.2687767025332e-14
NRM	0.260135876344424	0.00903298227581996
FAM104A	0.26011889376294	4.73062746768272e-05
GTF2A1	0.260117763487131	0.000289658487283113
UFSP1	0.260023786606313	0.066696884616056
AHCYL2	0.259979875726624	1.47031356736513e-14
SYMPK	0.25995743176589	0.0452392710539612
ZNF729	0.259942753942632	0.0970558165192676
SIP1	0.259869175540955	0.0330366248456139
GLO1	0.259845024902908	0.000199772334191857
FADS2	0.259739871162899	4.57892541309414e-05
ZNF468	0.259670825700018	0.0918499284711975
LOC401588	0.259530781788865	0.002979791323013
MPV17L2	0.259226947884629	0.00586858868257014
RPS6KA6	0.259213503554557	0.02738162905097
PLCXD1	0.259098266390286	0.0147162608358754
DDN	0.259064615870372	7.05220160943896e-06
RAPGEFL1	0.258929697174948	0.0221864380828823
DIP2A	0.258923833563421	9.14824513146257e-06
C17orf55	0.258909448896436	3.96032706318418e-09
LOC100131802	0.25889411035977	0.00196369144825991
RAD51D	0.258873328698611	0.0218012071862901
NDUFA3	0.25875616103091	0.00764150425778454
PDHA1	0.258750752361442	0.0126444660316877
MFSD8	0.258596340621345	0.00516977525264135
BZW1	0.258497820226829	9.08916446923796e-10
PDIK1L	0.258254413715964	0.012690095148934
ANXA9	0.258212392991357	7.5834120059916e-13
PSMB7	0.258209869571328	0.0195320413594779
ABCC1	0.258193484877285	0
FLAD1	0.258193178932063	9.86057356702515e-05
LOC645984	0.258167467285821	0.00325341740623757
LDHC	0.258166502660095	0.00140586722053916
TFDP2	0.25815041611845	0.0491614008983112
TMEM14A	0.258144707555734	0.0522208145187227
GUCY1B2	0.258123749880933	0.000301312311831609
GNPNAT1	0.257990936959907	0.000220755872276759
C5orf51	0.257982183975551	2.33759286647695e-08
C6orf1	0.257918594295889	2.3771577877668e-08
POLR2D	0.257883665027422	0.0158117427741597
FLJ23867	0.257862276378499	0.000102301626643052
CNOT2	0.257777193339423	1.39543306857201e-06
PSMA4	0.257765629040637	0.019461191613167
RNF34	0.257681454587547	0.0256908535698636
TRRAP	0.257599383483908	0.0596569778241072
IL20RB	0.257503808725835	0.000633730602921817
KRTAP4-2	0.257240690570463	0.00124941227553403
APLN	0.257218681504254	1.38206366846979e-12
C16orf79	0.257151413010291	3.46653369080633e-09
HNRNPA2B1	0.257095802743591	0.000445429146710188
NSF	0.257092292512915	0.00906564622308805
NUP155	0.256969107650263	0.00935296231472171
CBX3	0.256964896064786	9.97253257262565e-08
AP3S2	0.25696385600005	1.03997277730288e-12
POLG2	0.256915618285325	0.0157545456433183
RASSF3	0.256895119644547	0.0225123491445509
COG5	0.25684271982726	1.52806492423113e-06
LOC100510294	0.256813360681914	0.00235644712662693
LETM1	0.256806612651414	0.001448228216473
CHORDC1	0.256779033913476	7.02624802110958e-07
USP43	0.256695135604783	0.070076124639118
NT5C3	0.256666782859806	0.00913612277155309
C1orf93	0.256637954706965	9.04201584196465e-09
IPO9	0.256569363653355	0.000701440605164265
TRIB3	0.256556152906754	0.0575856866995309
HK2	0.256464165360008	0.000405112319796851
FXYD3	0.256433145369737	0.000148932501726185
FOXA1	0.256237256523013	0.000126217302650723
XPO5	0.256228830184715	0.0801764057849984
C19orf73	0.256190055715026	5.62632970206117e-09
BRD8	0.256161284981413	5.87105393006586e-10
KIN	0.25614265537159	0.00106199718216957
WDR24	0.25613819478151	0.0754393557051001
DPRXP4	0.256080924034035	1.44370932654546e-05
SLC25A15	0.255938322354994	0.0344736882095453
NAA20	0.255938165384104	0.00682850074859426
ECM1	0.255873909987358	2.07589777011557e-05
DZIP3	0.255838428310821	1.89891150211625e-05
AIFM3	0.255782883201095	1.47031356736513e-14
HAX1	0.255737349810191	0.000325889356966123
TIGD4	0.255704759557551	0.0504580494236522
BMS1P4	0.255650192950828	4.26377041998851e-10
PARD6B	0.255595168493218	0.0116573238430735
C5orf58	0.255543374019926	2.33759286647695e-08
LHX2	0.25545980092764	0.00147757133881711
OR7E104P	0.255450157959011	0.0106072432257123
FAM100A	0.255330364518074	4.66771543077657e-05
LMAN1	0.255257116652459	0.00153652801999867
SERTAD3	0.25519937697715	0.0317085361838219
CMBL	0.254929874641923	1.21062070249433e-06
DCAF13	0.254864097696885	6.14535742615892e-06
PAPOLA	0.254836519459543	0.0115669407377696
ANKS1B	0.254830601910656	3.96303298364684e-13
RNF113A	0.254787692212723	0.0251307958526603
NOMO1	0.25475587129254	0.00857202913173991
DCUN1D2	0.254751523292488	6.74942477630104e-06
LACTB	0.254733977530316	0.00128059111039002
LOC100131434	0.254701738914416	0.00191667054139506
OGFOD1	0.254652760974908	0.00974317845120998
TATDN2	0.254651367441421	0.0470384644610126
ABCB9	0.254623313304017	0
TAS2R46	0.254512212265717	0.0469049253075119
DAK	0.254334929221596	5.64106094578291e-06
LOC650794	0.25429965995179	0.00336248493085943
C17orf80	0.25427332860572	4.01854493933995e-09
LOC90246	0.254234472766015	0.00363530572706221
GIN1	0.253953287814913	0.000191020251562003
TSC2	0.253817832047745	0.0596569778241072
TMEM8A	0.253807358047989	0.0540713856893737
FLJ42627	0.253741255445357	0.000113073045861865
ZNF48	0.253657291417355	0.0923682288632484
RBM41	0.253618473415113	0.022892932178546
ZNF137P	0.253424768327702	0.0873423652232024
TCEANC	0.253410997823185	0.0480680173280008
CCNB3	0.253133422914935	1.80998850526297e-07
ATP5G2	0.253101923147321	5.24866975034745e-11
XIAP	0.253062592721354	0.0797612334986578
MGC50722	0.253058735749324	0.00531379456596311
PPP1R7	0.253053399395024	0.0171334920753048
BTNL2	0.252799565224298	8.16003418436718e-10
CANT1	0.252708393598725	7.28627245724949e-08
HEATR1	0.252664230521984	0.000344849663782829
C1orf131	0.252599022127116	7.29432776112928e-09
IL36G	0.252539036771678	0.000643732583020766
MTHFS	0.252522030550115	0.00636495000742673
ZNF193	0.252479568894977	0.0877430693530631
TMEM175	0.252207190600244	0.0523614156571996
EFCAB10	0.252117761516782	2.22057797097126e-05
MRRF	0.252065934898741	0.00616692179898615
EXOC6	0.252060805394647	4.24095826718431e-05
COX7C	0.252006760031459	2.26219279389482e-06
UBN1	0.251924128340302	0.0659974967149229
IDH3A	0.2518793756521	0.000547409390119659
ATG4A	0.251873780050692	3.1476287444043e-11
PAQR4	0.251688261416369	0.0116135226064032
DGCR11	0.251686588565705	8.3198295875757e-06
C20orf24	0.25156049645866	1.03523583548597e-08
GLTSCR1	0.251486854051563	0.000206015104684952
VSIG10	0.25145940302467	0.0734513064459936
ELK1	0.251442436320078	2.85750107323315e-05
ARFGEF2	0.251369895613691	3.98062144886807e-12
SPHK2	0.251357107980754	0.040481392738987
CAPN9	0.251256379200636	7.59681144226517e-08
TAOK1	0.251204838597253	0.0466609710650531
TAF5	0.251034600800703	0.0463738164550506
SIAH2	0.250879189669212	0.0328298641960334
FTSJ3	0.250866706972746	0.000143614001399092
PPME1	0.250852877028341	0.0166571633550947
LOC730961	0.250657273633427	0.00361998370917596
NAPA	0.250608171590653	0.0069640163091821
HARBI1	0.250566192372903	0.000322276318996424
NUDT1	0.250559665256486	0.00924884537035317
BCAP31	0.250513864023256	1.93312181505763e-10
RNF126	0.250469416769298	0.0252270839207156
CLINT1	0.25045934036476	1.08993633676567e-06
ZNF594	0.250375376160015	0.0948651745031731
OR4F4	0.250367150733267	0.0102229490018791
SCYL1	0.250362324556111	0.0303997317746187
ATP6V1F	0.250312037037017	6.10653127556974e-11
RPL27A	0.250308957895521	0.0264789347774528
C2orf47	0.250295480494155	1.3318835350182e-08
CHRNA9	0.250226536400196	7.24896260666389e-07
ZNF600	0.250211777620797	0.0948651745031731
PRR22	0.25016833054172	0.0187430046820786
WDR12	0.250096191212555	0.0752343363912321
TAF3	0.250067747089551	0.0463738164550506
DEPDC4	0.250032658895835	8.02822282934427e-06
SLC12A5	0.249956898100398	0.0337047706715962
POLH	0.249829536837355	0.0157545456433183
NCOA6	0.249779772852786	0.00713518273777374
LIPH	0.249762483483895	0.00152165605015973
SAP30BP	0.249752066866517	0.0292080993290515
ZNF674	0.249556338049692	0.0962117268447168
H2AFB3	0.249474638978261	0.000309998610300629
PRAF2	0.249444895934257	0.0173785866901192
ZNF678	0.249435568279079	0.0962117268447168
PVT1	0.249332993937884	0.0206701552778834
CLASP1	0.249322976818715	8.89002515791513e-07
DDX27	0.249309301136799	7.24601015148831e-06
NCRNA00238	0.249201843280845	0.00725737995866805
ALDH18A1	0.249148971053879	3.81687461427109e-14
KRTCAP3	0.24913663325287	0.00127524383820762
GOLGA2B	0.24908940720636	0.000224825460037183
C6orf147	0.248997506984808	2.52980185882297e-08
SPATS2	0.248952445598742	0.0402331549031512
RBM14	0.248921174387054	0.0227410560614964
CDKN2D	0.248728564781403	3.90642290764578e-07
DIAPH1	0.248650621086083	8.88593429440145e-06
APOBEC3B	0.248621838920809	1.52647095090364e-12
AP1S3	0.248601413825372	8.68764965217017e-13
SOX13	0.248598963860777	0.0397482295259319
CYTB	0.248442958717666	5.15299867781977e-06
ATP6	0.248437419161816	5.68832971400234e-11
FMR1	0.248344855715703	0.00012092949725077
IPMK	0.248344781804858	0.000697998620457391
NUP37	0.248280324745548	0.00935296231472171
PCYT1A	0.248135457030938	0.0124123055107182
RRS1	0.248126069153616	0.0278396100981834
C12orf65	0.248112059531879	1.79931573985858e-09
SUV39H2	0.248107906450437	0.0448260394663325
GFPT1	0.248054884633079	0.000183276024936955
USP36	0.247970925589077	0.0699181433698448
CCDC150	0.247967286407968	1.18580290034373e-07
MRPL14	0.247964172607727	0.00594277454674633
SVIP	0.247963244859596	0.0449720771154236
TXNRD1	0.247897744158311	0.0642734756354078
FXYD4	0.24780161155133	0.00014979843213584
NPEPPS	0.247741409555385	0.00878741853617518
CEP57L1	0.247706059983417	5.12529196556555e-07
EEF1E1	0.247650024793894	2.19074606706073e-05
NASP	0.247638034129035	0.00699276920362342
ACCN3	0.247613298614832	0
RTN3	0.247530541638062	0.0282430698795568
ZNF737	0.247514032453944	0.0973096155875195
C4orf29	0.247498231133675	1.82343601477313e-08
GATAD2A	0.247477360142402	0.00017195813095905
KIFC2	0.247360799680873	0.00105630820577058
POLR2L	0.247270950848385	0.0158710078665204
EBAG9	0.247225545465823	1.96425393023806e-05
PPP1R14B	0.247218213680356	0.0168576196473923
DROSHA	0.247175657516335	1.51616364702462e-05
API5	0.247098056461994	1.33979592351898e-12
ZNF124	0.24700972594645	0.0871283722177485
CCDC43	0.246951502037655	1.3664814836099e-07
ATPBD4	0.246903849564456	6.89902367530266e-11
DCXR	0.246848112799489	6.85064000543743e-06
KIAA1143	0.246793310127672	0.000971475284308765
TOB1	0.246735676545265	0.0556718344876962
CXCL5	0.246583877528647	4.30953043445095e-06
ZNF550	0.246444723879062	0.0932701255536459
RNF103	0.246414562447149	0.0250402808494923
HSPA1A	0.246346508962243	0.000501268879391837
TOX3	0.246311113268999	0.056136657541692
AMIGO3	0.246267107395147	1.38110594595336e-13
FAM102A	0.246230930276015	4.66771543077657e-05
C2orf69	0.246145525675833	1.4206022033324e-08
ZFR	0.245917549772613	0.0858592943349941
NCRNA00263	0.245825086221177	0.00735024906606801
EPB41L5	0.245803641395694	3.49700886433704e-05
MAP3K2	0.245730868154728	0.00445291570307898
TAS2R45	0.245712223759478	0.0469049253075119
OCLN	0.245686706827747	0.00970833460153055
UBE2W	0.245663229723883	0.0656613744586442
IPO7	0.245627080269443	0.000701440605164265
KPNA4	0.245564188626624	0.00113884798668828
NRADDP	0.245470019536651	0.00900281383792707
FAM86B2	0.245443253153592	6.62674878742599e-05
C1orf195	0.245277496408207	7.59974779879214e-09
DHX30	0.245224921841003	8.77165594120691e-06
ZNF703	0.245171063907388	0.0968709399768238
ND4L	0.245154461892695	0.00751047154620025
SMAD5	0.245153734831498	0.0370800479244159
METTL15	0.245114756233924	0.00508272598339633
FLJ21408	0.24505818935838	0.000101644719263939
C1orf152	0.244993172739537	7.47725354017988e-09
STAG3L4	0.244978632574811	0.0429499496544127
PDIA5	0.244911890788172	0.012690095148934
LOC730101	0.244882296089619	0.00361998370917596
TUG1	0.244838566779201	0.0634077018483657
CMAS	0.24477394021341	1.21062070249433e-06
KRTAP19-8	0.244756249853879	0.00123667915807597
COX6A2	0.244750111034967	2.21256092769095e-06
EIF2AK3	0.244724855612857	2.5821120568056e-05
KIAA0226	0.244712081413601	0.000940803943227496
SLC16A6	0.244699332939425	0.0338102827486875
DCLRE1C	0.244456742584054	6.51606839653577e-06
TMEM191A	0.244444089782634	0.0526823662479968
MRPL52	0.244377491483386	0.00603781073908294
RALGAPB	0.244363888658256	0.0219551028192422
FAM110A	0.244283602443544	4.82365375128239e-05
ERH	0.244111891419438	3.83169093887344e-05
TFAP2A	0.244087864993602	0.0490230728448592
LOC128322	0.244049458762329	0.00237872145025897
FDXR	0.243882747401499	8.61212300567697e-05
PARP1	0.243831206660081	0.0117027478300737
HSP90B1	0.243813274229276	0.000498656443802159
PHYH	0.243755706843282	0.0138224287600061
LOC100505599	0.243646289112745	0.00224113983498922
TPP2	0.243634186604649	0.0566250319140891
PUS1	0.24360812053369	0.0205169795534688
MBOAT7	0.243507341848651	0.0047384540909115
PDAP1	0.243449547523824	0.0124123055107182
DHX37	0.243403857716424	8.77165594120691e-06
IL22	0.243354830333375	0.000633730602921817
LOC100129974	0.243325761776123	0.00174379588787413
YWHAG	0.24329200819814	0.0816351917490373
STC1	0.243148180850637	0.0433282876927684
C8orf39	0.243140294396384	3.7611119382351e-08
FLYWCH1	0.24298233746481	0.000117251037800618
MCM7	0.242982307962004	0.00481942722905898
DNAJC10	0.242764931816942	1.17856717099933e-05
C14orf21	0.242532794962218	2.35713641601697e-09
AP2M1	0.242360638030217	9.63528103846484e-13
RDH11	0.242318848398906	0.0232970660087548
LRRC57	0.24230589433867	0.00398337119199721
LOC388796	0.242086123550049	0.00287628026869593
APAF1	0.242018999061618	1.11138407886129e-12
PMS2	0.241987575668099	0.0152204363526027
LEMD2	0.241987258575526	0.00142742323473711
PIK3R3	0.241960567312	0.0140775229013444
PPP1R8	0.241918771024194	0.0171334920753048
SLC35A2	0.241857653610528	0.0353664888408913
TADA3	0.24179283080704	0.0462329744051754
WDR55	0.24173680728328	0.0764514024932795
LOC100009676	0.241658013081851	0.00156695997236637
RREB1	0.241602837173579	0.0276515129054711
C17orf110	0.241548514914121	3.61546775819787e-09
ATP13A3	0.241486353772261	3.94796601685767e-11
ZNF8	0.241449691846864	0.0987727110081651
SPIN3	0.241432960271531	0.0406079695165988
C9orf47	0.241349714380026	4.86414419172018e-08
HNRNPUL2	0.241324215299777	0.000452506677060339
ITCH	0.241299165909507	0.000756667509876208
LCORL	0.24121505344731	0.00137532046841174
SCARNA9L	0.241183798213245	0.0298115172245007
[truncated: 10,203 more rows]
